# Supplementary material for: Dynamic RNA profiles in the small intestinal epithelia of cats after Toxoplasma gondii infection
Source: Infect Dis Poverty. 2023 Jul 25;12:68. doi: 10.1186/s40249-023-01121-z (PMC10367386; doi:10.1186/s40249-023-01121-z)
Supplement: Supplementary file 2 — Additional file 2. Summary of the quality of the sequencing data in this study (lncRNAs and circRNAs). Raw reads: statistics of raw sequence data. Clean reads: sequencing data after conditional filtering. Clean bases: the number of sequenced sequences is multiplied by the length of the sequence and converted to G units. Error rate: average base sequencing error rate. Q20, Q30: calculate the percentage of bases with phred values greater than 20 and 30 in the total bases, respectively. GC content: the sum of the number of bases G and C as a percentage of the total number of bases. [file 40249_2023_1121_MOESM2_ESM.xls]

## Sheet: Quality control (QC) data 
Sample name	Raw reads	Clean reads	clean bases	Error rate(%)	Q20(%)	Q30(%)	GC content(%)
C_1	154248784	152145470	22.82G	0.02	97.23	92.01	53.99
C_2	123631228	120594844	18.09G	0.02	97.49	93.13	52.62
C_3	131127822	129805900	19.47G	0.02	97.08	92.18	51.8
DPI_10_1	161555494	158647898	23.8G	0.02	97.91	94.04	51.6
DPI_10_2	120944948	116231932	17.43G	0.02	97.43	93.15	53.6
DPI_10_3	133858742	132426708	19.86G	0.02	96.75	91.41	48.8
DPI_14_1	114274082	109902640	16.49G	0.02	96.51	91.23	54.13
DPI_14_2	138675710	136055308	20.41G	0.02	96.65	91.28	52.37
DPI_14_3	155833422	153721912	23.06G	0.02	97.15	92.33	52.88
DPI_6_1	162634990	160541198	24.08G	0.02	97.87	93.83	52.77
DPI_6_2	172922562	170016968	25.5G	0.02	96.59	90.91	52.1
DPI_6_3	169689884	166799020	25.02G	0.02	96.03	89.8	53.34
SI_1	123172074	117620912	17.64G	0.02	95.34	89.09	59.35
SI_2	130179882	128076250	19.21G	0.02	96.65	91.31	52.32
SI_3	132616066	130662848	19.6G	0.02	96.21	90.45	54.72
