# Supplementary material for: Dynamic RNA profiles in the small intestinal epithelia of cats after Toxoplasma gondii infection
Source: Infect Dis Poverty. 2023 Jul 25;12:68. doi: 10.1186/s40249-023-01121-z (PMC10367386; doi:10.1186/s40249-023-01121-z)
Supplement: Supplementary file 3 — Additional file 3. Results of circRNA and miRNA binding site analysis. Sheet 1: miRNA target gene prediction. Target gene prediction was performed on the known and novel miRNAs obtained by the analysis, and the corresponding relationship between miRNAs and target genes was obtained. Sheet 2: Analysis results of miRNA and circRNA binding sites. The miRNA and circRNA sequences were matched, and the thermal stability and sequence conservation of the double-stranded were analyzed. The first column is the miRNA ID, the second column is the circRNA ID, the third column is the total score value of all binding sites predicted by targeting relationship (the higher the value, the higher the possibility of targeting the set), the fourth column is the total energy value (the lower the energy value, the higher the energy required to disassemble the miRNA-circRNA interaction, and the more stable the binding. That is, the target-binding relationship of the energy value is more reliable), the fifth column is the target binding to all binding sites, and the highest score is in the middle (higher value indicates a higher probability of targeting ensemble); the sixth column is the lowest energy value among all binding sites for targeted binding, the seventh column is Strand, the eighth column is miRNA length, the ninth column is circRNA length, and the tenth column is the combination position. If multiple positions can be combined, the multiple positions are separated by spaces. [file 40249_2023_1121_MOESM3_ESM.xlsx]

## Sheet: miRNA_mRNA
miRNA	target_mRNA	target_gene
cfa-miR-8885	ENSFCAT00000000001	ENSFCAG00000000001
chi-miR-197-5p	ENSFCAT00000000001	ENSFCAG00000000001
dme-miR-124-3p	ENSFCAT00000000001	ENSFCAG00000000001
efu-miR-1842	ENSFCAT00000000001	ENSFCAG00000000001
ggo-miR-484	ENSFCAT00000000001	ENSFCAG00000000001
hsa-miR-484	ENSFCAT00000000001	ENSFCAG00000000001
mdo-miR-125b-1-3p	ENSFCAT00000000001	ENSFCAG00000000001
mmu-miR-302c-3p	ENSFCAT00000000001	ENSFCAG00000000001
mmu-miR-744-5p	ENSFCAT00000000001	ENSFCAG00000000001
novel_123	ENSFCAT00000000001	ENSFCAG00000000001
prd-miR-124-3p	ENSFCAT00000000001	ENSFCAG00000000001
ssc-miR-1842	ENSFCAT00000000001	ENSFCAG00000000001
tca-miR-3804a-5p	ENSFCAT00000000001	ENSFCAG00000000001
bta-miR-1343-3p	ENSFCAT00000000023	ENSFCAG00000000023
cgr-miR-1343	ENSFCAT00000000023	ENSFCAG00000000023
hsa-miR-1249-5p	ENSFCAT00000000023	ENSFCAG00000000023
hsa-miR-1976	ENSFCAT00000000023	ENSFCAG00000000023
novel_355	ENSFCAT00000000023	ENSFCAG00000000023
ocu-miR-660-3p	ENSFCAT00000000023	ENSFCAG00000000023
pal-miR-1249-5p	ENSFCAT00000000023	ENSFCAG00000000023
bta-miR-1343-5p	ENSFCAT00000000024	ENSFCAG00000000024
dre-miR-150	ENSFCAT00000000024	ENSFCAG00000000024
hsa-miR-1249-5p	ENSFCAT00000000024	ENSFCAG00000000024
hsa-miR-1343-5p	ENSFCAT00000000024	ENSFCAG00000000024
hsa-miR-5703	ENSFCAT00000000024	ENSFCAG00000000024
mmu-miR-150-5p	ENSFCAT00000000024	ENSFCAG00000000024
ocu-miR-1343-5p	ENSFCAT00000000024	ENSFCAG00000000024
ocu-miR-150-5p	ENSFCAT00000000024	ENSFCAG00000000024
pal-miR-1249-5p	ENSFCAT00000000024	ENSFCAG00000000024
pal-miR-150-5p	ENSFCAT00000000024	ENSFCAG00000000024
ppy-miR-939	ENSFCAT00000000024	ENSFCAG00000000024
sha-miR-150	ENSFCAT00000000024	ENSFCAG00000000024
ssa-miR-150-5p	ENSFCAT00000000024	ENSFCAG00000000024
xtr-miR-150	ENSFCAT00000000024	ENSFCAG00000000024
ami-miR-30c-3p	ENSFCAT00000000027	ENSFCAG00000000028
ami-miR-456-3p	ENSFCAT00000000027	ENSFCAG00000000028
bta-miR-10172-3p	ENSFCAT00000000027	ENSFCAG00000000028
chi-miR-342-5p	ENSFCAT00000000027	ENSFCAG00000000028
dno-miR-342-5p	ENSFCAT00000000027	ENSFCAG00000000028
dre-miR-139-3p	ENSFCAT00000000027	ENSFCAG00000000028
ggo-miR-431	ENSFCAT00000000027	ENSFCAG00000000028
hsa-miR-128-2-5p	ENSFCAT00000000027	ENSFCAG00000000028
hsa-miR-3620-5p	ENSFCAT00000000027	ENSFCAG00000000028
hsa-miR-383-3p	ENSFCAT00000000027	ENSFCAG00000000028
mdo-miR-30c-2-3p	ENSFCAT00000000027	ENSFCAG00000000028
mml-miR-30c-1-3p	ENSFCAT00000000027	ENSFCAG00000000028
mmu-miR-128-1-5p	ENSFCAT00000000027	ENSFCAG00000000028
mmu-miR-185-3p	ENSFCAT00000000027	ENSFCAG00000000028
novel_245	ENSFCAT00000000027	ENSFCAG00000000028
novel_265	ENSFCAT00000000027	ENSFCAG00000000028
novel_347	ENSFCAT00000000027	ENSFCAG00000000028
novel_416	ENSFCAT00000000027	ENSFCAG00000000028
rno-miR-192-3p	ENSFCAT00000000027	ENSFCAG00000000028
hsa-miR-4539	ENSFCAT00000000029	ENSFCAG00000000029
mmu-miR-669c-3p	ENSFCAT00000000029	ENSFCAG00000000029
mmu-miR-760-3p	ENSFCAT00000000029	ENSFCAG00000000029
hsa-miR-345-5p	ENSFCAT00000000032	ENSFCAG00000000032
hsa-miR-574-5p	ENSFCAT00000000032	ENSFCAG00000000032
mmu-miR-328-5p	ENSFCAT00000000032	ENSFCAG00000000032
mmu-miR-466f-3p	ENSFCAT00000000032	ENSFCAG00000000032
novel_265	ENSFCAT00000000032	ENSFCAG00000000032
novel_462	ENSFCAT00000000032	ENSFCAG00000000032
oan-miR-1386	ENSFCAT00000000032	ENSFCAG00000000032
pal-miR-574-5p	ENSFCAT00000000032	ENSFCAG00000000032
pma-miR-210	ENSFCAT00000000032	ENSFCAG00000000032
rno-miR-328a-5p	ENSFCAT00000000032	ENSFCAG00000000032
rno-miR-330-5p	ENSFCAT00000000032	ENSFCAG00000000032
aga-miR-34	ENSFCAT00000000040	ENSFCAG00000000038
bta-miR-1343-3p	ENSFCAT00000000040	ENSFCAG00000000038
bta-miR-1343-5p	ENSFCAT00000000040	ENSFCAG00000000038
bta-miR-2889	ENSFCAT00000000040	ENSFCAG00000000038
bta-miR-2904	ENSFCAT00000000040	ENSFCAG00000000038
cfa-miR-8858	ENSFCAT00000000040	ENSFCAG00000000038
cgr-miR-1343	ENSFCAT00000000040	ENSFCAG00000000038
cgr-miR-149-5p	ENSFCAT00000000040	ENSFCAG00000000038
cpo-miR-1842-3p	ENSFCAT00000000040	ENSFCAG00000000038
cpo-miR-760-3p	ENSFCAT00000000040	ENSFCAG00000000038
eca-miR-1307	ENSFCAT00000000040	ENSFCAG00000000038
efu-miR-1842	ENSFCAT00000000040	ENSFCAG00000000038
gga-miR-128-1-5p	ENSFCAT00000000040	ENSFCAG00000000038
gga-miR-99a-3p	ENSFCAT00000000040	ENSFCAG00000000038
hsa-miR-1343-5p	ENSFCAT00000000040	ENSFCAG00000000038
hsa-miR-18a-3p	ENSFCAT00000000040	ENSFCAG00000000038
hsa-miR-191-3p	ENSFCAT00000000040	ENSFCAG00000000038
hsa-miR-3158-3p	ENSFCAT00000000040	ENSFCAG00000000038
hsa-miR-33b-3p	ENSFCAT00000000040	ENSFCAG00000000038
hsa-miR-365a-5p	ENSFCAT00000000040	ENSFCAG00000000038
hsa-miR-365b-5p	ENSFCAT00000000040	ENSFCAG00000000038
hsa-miR-550a-5p	ENSFCAT00000000040	ENSFCAG00000000038
hsa-miR-6842-3p	ENSFCAT00000000040	ENSFCAG00000000038
hsa-miR-99a-3p	ENSFCAT00000000040	ENSFCAG00000000038
mml-miR-23a-5p	ENSFCAT00000000040	ENSFCAG00000000038
mml-miR-324-3p	ENSFCAT00000000040	ENSFCAG00000000038
mml-miR-661	ENSFCAT00000000040	ENSFCAG00000000038
mmu-miR-149-5p	ENSFCAT00000000040	ENSFCAG00000000038
mmu-miR-185-3p	ENSFCAT00000000040	ENSFCAG00000000038
mmu-miR-5126	ENSFCAT00000000040	ENSFCAG00000000038
mmu-miR-760-3p	ENSFCAT00000000040	ENSFCAG00000000038
mmu-miR-874-3p	ENSFCAT00000000040	ENSFCAG00000000038
mmu-miR-877-3p	ENSFCAT00000000040	ENSFCAG00000000038
novel_123	ENSFCAT00000000040	ENSFCAG00000000038
novel_255	ENSFCAT00000000040	ENSFCAG00000000038
novel_261	ENSFCAT00000000040	ENSFCAG00000000038
novel_268	ENSFCAT00000000040	ENSFCAG00000000038
novel_295	ENSFCAT00000000040	ENSFCAG00000000038
novel_393	ENSFCAT00000000040	ENSFCAG00000000038
novel_416	ENSFCAT00000000040	ENSFCAG00000000038
novel_526	ENSFCAT00000000040	ENSFCAG00000000038
ocu-miR-1343-5p	ENSFCAT00000000040	ENSFCAG00000000038
ola-miR-192-3p	ENSFCAT00000000040	ENSFCAG00000000038
pal-miR-9993b-3p	ENSFCAT00000000040	ENSFCAG00000000038
ppy-miR-939	ENSFCAT00000000040	ENSFCAG00000000038
ssc-miR-1842	ENSFCAT00000000040	ENSFCAG00000000038
tgu-miR-365-1-5p	ENSFCAT00000000040	ENSFCAG00000000038
dre-miR-460-5p	ENSFCAT00000000043	ENSFCAG00000000043
hsa-miR-574-3p	ENSFCAT00000000043	ENSFCAG00000000043
mml-miR-661	ENSFCAT00000000043	ENSFCAG00000000043
mmu-miR-466f-3p	ENSFCAT00000000043	ENSFCAG00000000043
bta-miR-2387	ENSFCAT00000000053	ENSFCAG00000000053
chi-miR-204-3p	ENSFCAT00000000053	ENSFCAG00000000053
mmu-miR-204-3p	ENSFCAT00000000053	ENSFCAG00000000053
mmu-miR-210-5p	ENSFCAT00000000053	ENSFCAG00000000053
oni-miR-10926	ENSFCAT00000000053	ENSFCAG00000000053
chi-miR-483	ENSFCAT00000000055	ENSFCAG00000000055
dno-miR-326-5p	ENSFCAT00000000055	ENSFCAG00000000055
eca-miR-483	ENSFCAT00000000055	ENSFCAG00000000055
gga-miR-1306-5p	ENSFCAT00000000055	ENSFCAG00000000055
ggo-miR-504	ENSFCAT00000000055	ENSFCAG00000000055
hsa-miR-1224-3p	ENSFCAT00000000055	ENSFCAG00000000055
hsa-miR-214-3p	ENSFCAT00000000055	ENSFCAG00000000055
hsa-miR-365b-5p	ENSFCAT00000000055	ENSFCAG00000000055
hsa-miR-483-3p	ENSFCAT00000000055	ENSFCAG00000000055
mmu-miR-324-3p	ENSFCAT00000000055	ENSFCAG00000000055
mmu-miR-6240	ENSFCAT00000000055	ENSFCAG00000000055
mmu-miR-877-3p	ENSFCAT00000000055	ENSFCAG00000000055
novel_205	ENSFCAT00000000055	ENSFCAG00000000055
novel_295	ENSFCAT00000000055	ENSFCAG00000000055
novel_304	ENSFCAT00000000055	ENSFCAG00000000055
rno-miR-214-3p	ENSFCAT00000000055	ENSFCAG00000000055
rno-miR-324-3p	ENSFCAT00000000055	ENSFCAG00000000055
rno-miR-331-3p	ENSFCAT00000000055	ENSFCAG00000000055
rno-miR-483-3p	ENSFCAT00000000055	ENSFCAG00000000055
ami-miR-30c-3p	ENSFCAT00000000062	ENSFCAG00000000062
bta-miR-1343-3p	ENSFCAT00000000062	ENSFCAG00000000062
dre-miR-139-3p	ENSFCAT00000000062	ENSFCAG00000000062
dre-miR-145-5p	ENSFCAT00000000062	ENSFCAG00000000062
ggo-miR-1343	ENSFCAT00000000062	ENSFCAG00000000062
ggo-miR-346	ENSFCAT00000000062	ENSFCAG00000000062
ggo-miR-885	ENSFCAT00000000062	ENSFCAG00000000062
hsa-miR-18a-3p	ENSFCAT00000000062	ENSFCAG00000000062
hsa-miR-1976	ENSFCAT00000000062	ENSFCAG00000000062
hsa-miR-3120-5p	ENSFCAT00000000062	ENSFCAG00000000062
hsa-miR-346	ENSFCAT00000000062	ENSFCAG00000000062
hsa-miR-885-3p	ENSFCAT00000000062	ENSFCAG00000000062
mdo-miR-30c-2-3p	ENSFCAT00000000062	ENSFCAG00000000062
mml-miR-1271-3p	ENSFCAT00000000062	ENSFCAG00000000062
mml-miR-30c-1-3p	ENSFCAT00000000062	ENSFCAG00000000062
mml-miR-324-3p	ENSFCAT00000000062	ENSFCAG00000000062
mmu-miR-145a-5p	ENSFCAT00000000062	ENSFCAG00000000062
mmu-miR-145b	ENSFCAT00000000062	ENSFCAG00000000062
mmu-miR-185-5p	ENSFCAT00000000062	ENSFCAG00000000062
mmu-miR-18a-3p	ENSFCAT00000000062	ENSFCAG00000000062
mmu-miR-3065-3p	ENSFCAT00000000062	ENSFCAG00000000062
mmu-miR-30c-1-3p	ENSFCAT00000000062	ENSFCAG00000000062
mmu-miR-877-3p	ENSFCAT00000000062	ENSFCAG00000000062
novel_123	ENSFCAT00000000062	ENSFCAG00000000062
novel_256	ENSFCAT00000000062	ENSFCAG00000000062
novel_261	ENSFCAT00000000062	ENSFCAG00000000062
oan-miR-145-5p	ENSFCAT00000000062	ENSFCAG00000000062
ola-miR-145	ENSFCAT00000000062	ENSFCAG00000000062
ppy-miR-1976	ENSFCAT00000000062	ENSFCAG00000000062
rno-miR-331-3p	ENSFCAT00000000062	ENSFCAG00000000062
ssc-miR-30c-1-3p	ENSFCAT00000000062	ENSFCAG00000000062
ssc-miR-885-3p	ENSFCAT00000000062	ENSFCAG00000000062
bta-miR-1343-5p	ENSFCAT00000000063	ENSFCAG00000000063
bta-miR-2889	ENSFCAT00000000063	ENSFCAG00000000063
cpo-miR-328-3p	ENSFCAT00000000063	ENSFCAG00000000063
cpo-miR-760-3p	ENSFCAT00000000063	ENSFCAG00000000063
eca-miR-1307	ENSFCAT00000000063	ENSFCAG00000000063
gga-miR-130b-5p	ENSFCAT00000000063	ENSFCAG00000000063
ggo-miR-328	ENSFCAT00000000063	ENSFCAG00000000063
hsa-miR-1307-3p	ENSFCAT00000000063	ENSFCAG00000000063
hsa-miR-130b-5p	ENSFCAT00000000063	ENSFCAG00000000063
hsa-miR-1343-5p	ENSFCAT00000000063	ENSFCAG00000000063
hsa-miR-1976	ENSFCAT00000000063	ENSFCAG00000000063
hsa-miR-3620-5p	ENSFCAT00000000063	ENSFCAG00000000063
hsa-miR-370-3p	ENSFCAT00000000063	ENSFCAG00000000063
hsa-miR-877-3p	ENSFCAT00000000063	ENSFCAG00000000063
mml-miR-328	ENSFCAT00000000063	ENSFCAG00000000063
mmu-miR-130b-5p	ENSFCAT00000000063	ENSFCAG00000000063
mmu-miR-328-5p	ENSFCAT00000000063	ENSFCAG00000000063
mmu-miR-760-3p	ENSFCAT00000000063	ENSFCAG00000000063
mmu-miR-7689-3p	ENSFCAT00000000063	ENSFCAG00000000063
mmu-miR-874-3p	ENSFCAT00000000063	ENSFCAG00000000063
mmu-miR-877-3p	ENSFCAT00000000063	ENSFCAG00000000063
novel_333	ENSFCAT00000000063	ENSFCAG00000000063
novel_338	ENSFCAT00000000063	ENSFCAG00000000063
novel_367	ENSFCAT00000000063	ENSFCAG00000000063
pal-miR-1307-3p	ENSFCAT00000000063	ENSFCAG00000000063
ppy-miR-1976	ENSFCAT00000000063	ENSFCAG00000000063
ptr-miR-1224-5p	ENSFCAT00000000063	ENSFCAG00000000063
rno-miR-328a-3p	ENSFCAT00000000063	ENSFCAG00000000063
rno-miR-328a-5p	ENSFCAT00000000063	ENSFCAG00000000063
rno-miR-483-3p	ENSFCAT00000000063	ENSFCAG00000000063
rno-miR-874-5p	ENSFCAT00000000063	ENSFCAG00000000063
cte-miR-375	ENSFCAT00000000065	ENSFCAG00000000066
dre-miR-375	ENSFCAT00000000065	ENSFCAG00000000066
efu-miR-652	ENSFCAT00000000065	ENSFCAG00000000066
hsa-miR-3620-5p	ENSFCAT00000000065	ENSFCAG00000000066
hsa-miR-375-3p	ENSFCAT00000000065	ENSFCAG00000000066
mml-miR-661	ENSFCAT00000000065	ENSFCAG00000000066
mmu-miR-7689-3p	ENSFCAT00000000065	ENSFCAG00000000066
novel_521	ENSFCAT00000000065	ENSFCAG00000000066
oni-miR-3120-5p	ENSFCAT00000000065	ENSFCAG00000000066
pma-miR-103a	ENSFCAT00000000065	ENSFCAG00000000066
pma-miR-375b-3p	ENSFCAT00000000065	ENSFCAG00000000066
rno-miR-331-3p	ENSFCAT00000000065	ENSFCAG00000000066
bta-miR-3141	ENSFCAT00000000068	ENSFCAG00000000068
hsa-miR-128-2-5p	ENSFCAT00000000068	ENSFCAG00000000068
hsa-miR-30c-2-3p	ENSFCAT00000000068	ENSFCAG00000000068
hsa-miR-3620-5p	ENSFCAT00000000068	ENSFCAG00000000068
hsa-miR-4508	ENSFCAT00000000068	ENSFCAG00000000068
mdo-miR-30c-2-3p	ENSFCAT00000000068	ENSFCAG00000000068
mml-miR-324-3p	ENSFCAT00000000068	ENSFCAG00000000068
mmu-miR-185-3p	ENSFCAT00000000068	ENSFCAG00000000068
mmu-miR-30c-1-3p	ENSFCAT00000000068	ENSFCAG00000000068
mmu-miR-324-3p	ENSFCAT00000000068	ENSFCAG00000000068
mmu-miR-328-5p	ENSFCAT00000000068	ENSFCAG00000000068
mmu-miR-874-3p	ENSFCAT00000000068	ENSFCAG00000000068
novel_245	ENSFCAT00000000068	ENSFCAG00000000068
novel_265	ENSFCAT00000000068	ENSFCAG00000000068
pal-miR-1249-5p	ENSFCAT00000000068	ENSFCAG00000000068
pal-miR-874-5p	ENSFCAT00000000068	ENSFCAG00000000068
rno-miR-149-3p	ENSFCAT00000000068	ENSFCAG00000000068
rno-miR-324-3p	ENSFCAT00000000068	ENSFCAG00000000068
rno-miR-328a-5p	ENSFCAT00000000068	ENSFCAG00000000068
ssc-miR-30c-1-3p	ENSFCAT00000000068	ENSFCAG00000000068
bta-miR-1343-3p	ENSFCAT00000000074	ENSFCAG00000000074
cfa-miR-1843	ENSFCAT00000000074	ENSFCAG00000000074
cgr-miR-1343	ENSFCAT00000000074	ENSFCAG00000000074
cgr-miR-149-5p	ENSFCAT00000000074	ENSFCAG00000000074
chi-miR-330-5p	ENSFCAT00000000074	ENSFCAG00000000074
chi-miR-331-3p	ENSFCAT00000000074	ENSFCAG00000000074
chi-miR-93-3p	ENSFCAT00000000074	ENSFCAG00000000074
dme-miR-34-5p	ENSFCAT00000000074	ENSFCAG00000000074
eca-miR-1301	ENSFCAT00000000074	ENSFCAG00000000074
gga-miR-6651-5p	ENSFCAT00000000074	ENSFCAG00000000074
ggo-miR-1301	ENSFCAT00000000074	ENSFCAG00000000074
ggo-miR-1343	ENSFCAT00000000074	ENSFCAG00000000074
ggo-miR-346	ENSFCAT00000000074	ENSFCAG00000000074
hsa-miR-1301-3p	ENSFCAT00000000074	ENSFCAG00000000074
hsa-miR-1843	ENSFCAT00000000074	ENSFCAG00000000074
hsa-miR-326	ENSFCAT00000000074	ENSFCAG00000000074
hsa-miR-3620-5p	ENSFCAT00000000074	ENSFCAG00000000074
hsa-miR-4685-3p	ENSFCAT00000000074	ENSFCAG00000000074
hsa-miR-6842-3p	ENSFCAT00000000074	ENSFCAG00000000074
hsa-miR-93-3p	ENSFCAT00000000074	ENSFCAG00000000074
mml-miR-127-5p	ENSFCAT00000000074	ENSFCAG00000000074
mmu-miR-149-5p	ENSFCAT00000000074	ENSFCAG00000000074
mmu-miR-326-3p	ENSFCAT00000000074	ENSFCAG00000000074
mmu-miR-328-5p	ENSFCAT00000000074	ENSFCAG00000000074
mmu-miR-6240	ENSFCAT00000000074	ENSFCAG00000000074
novel_245	ENSFCAT00000000074	ENSFCAG00000000074
novel_295	ENSFCAT00000000074	ENSFCAG00000000074
novel_347	ENSFCAT00000000074	ENSFCAG00000000074
rno-miR-328a-5p	ENSFCAT00000000074	ENSFCAG00000000074
rno-miR-330-5p	ENSFCAT00000000074	ENSFCAG00000000074
xtr-miR-93b	ENSFCAT00000000074	ENSFCAG00000000074
ame-miR-3718a-3p	ENSFCAT00000000079	ENSFCAG00000000079
bta-miR-1343-5p	ENSFCAT00000000079	ENSFCAG00000000079
cfa-miR-8858	ENSFCAT00000000079	ENSFCAG00000000079
chi-miR-483	ENSFCAT00000000079	ENSFCAG00000000079
cpo-miR-760-3p	ENSFCAT00000000079	ENSFCAG00000000079
eca-miR-483	ENSFCAT00000000079	ENSFCAG00000000079
hsa-miR-1343-5p	ENSFCAT00000000079	ENSFCAG00000000079
hsa-miR-1976	ENSFCAT00000000079	ENSFCAG00000000079
hsa-miR-370-3p	ENSFCAT00000000079	ENSFCAG00000000079
hsa-miR-378a-5p	ENSFCAT00000000079	ENSFCAG00000000079
hsa-miR-6842-3p	ENSFCAT00000000079	ENSFCAG00000000079
hsa-miR-940	ENSFCAT00000000079	ENSFCAG00000000079
mml-miR-324-3p	ENSFCAT00000000079	ENSFCAG00000000079
mmu-miR-3059-5p	ENSFCAT00000000079	ENSFCAG00000000079
mmu-miR-3085-3p	ENSFCAT00000000079	ENSFCAG00000000079
mmu-miR-328-5p	ENSFCAT00000000079	ENSFCAG00000000079
mmu-miR-760-3p	ENSFCAT00000000079	ENSFCAG00000000079
mmu-miR-874-3p	ENSFCAT00000000079	ENSFCAG00000000079
novel_123	ENSFCAT00000000079	ENSFCAG00000000079
novel_205	ENSFCAT00000000079	ENSFCAG00000000079
novel_333	ENSFCAT00000000079	ENSFCAG00000000079
ppy-miR-1976	ENSFCAT00000000079	ENSFCAG00000000079
ppy-miR-939	ENSFCAT00000000079	ENSFCAG00000000079
rno-miR-328a-5p	ENSFCAT00000000079	ENSFCAG00000000079
spu-miR-133	ENSFCAT00000000079	ENSFCAG00000000079
bta-miR-2898	ENSFCAT00000000080	ENSFCAG00000000080
bta-miR-2904	ENSFCAT00000000080	ENSFCAG00000000080
bta-miR-3141	ENSFCAT00000000080	ENSFCAG00000000080
cfa-miR-1843	ENSFCAT00000000080	ENSFCAG00000000080
cgr-miR-149-5p	ENSFCAT00000000080	ENSFCAG00000000080
chi-miR-197-5p	ENSFCAT00000000080	ENSFCAG00000000080
cja-miR-9984	ENSFCAT00000000080	ENSFCAG00000000080
gga-miR-1668-3p	ENSFCAT00000000080	ENSFCAG00000000080
ggo-miR-346	ENSFCAT00000000080	ENSFCAG00000000080
ggo-miR-885	ENSFCAT00000000080	ENSFCAG00000000080
hsa-miR-130b-5p	ENSFCAT00000000080	ENSFCAG00000000080
hsa-miR-197-5p	ENSFCAT00000000080	ENSFCAG00000000080
hsa-miR-1976	ENSFCAT00000000080	ENSFCAG00000000080
hsa-miR-3064-5p	ENSFCAT00000000080	ENSFCAG00000000080
hsa-miR-3120-5p	ENSFCAT00000000080	ENSFCAG00000000080
hsa-miR-346	ENSFCAT00000000080	ENSFCAG00000000080
hsa-miR-3620-5p	ENSFCAT00000000080	ENSFCAG00000000080
hsa-miR-370-3p	ENSFCAT00000000080	ENSFCAG00000000080
hsa-miR-4685-3p	ENSFCAT00000000080	ENSFCAG00000000080
hsa-miR-483-3p	ENSFCAT00000000080	ENSFCAG00000000080
hsa-miR-877-3p	ENSFCAT00000000080	ENSFCAG00000000080
hsa-miR-885-3p	ENSFCAT00000000080	ENSFCAG00000000080
mmu-miR-130b-5p	ENSFCAT00000000080	ENSFCAG00000000080
mmu-miR-149-5p	ENSFCAT00000000080	ENSFCAG00000000080
mmu-miR-3064-5p	ENSFCAT00000000080	ENSFCAG00000000080
mmu-miR-3065-3p	ENSFCAT00000000080	ENSFCAG00000000080
mmu-miR-3085-3p	ENSFCAT00000000080	ENSFCAG00000000080
mmu-miR-328-5p	ENSFCAT00000000080	ENSFCAG00000000080
mmu-miR-5126	ENSFCAT00000000080	ENSFCAG00000000080
mmu-miR-760-3p	ENSFCAT00000000080	ENSFCAG00000000080
mmu-miR-874-3p	ENSFCAT00000000080	ENSFCAG00000000080
mmu-miR-877-3p	ENSFCAT00000000080	ENSFCAG00000000080
novel_245	ENSFCAT00000000080	ENSFCAG00000000080
novel_255	ENSFCAT00000000080	ENSFCAG00000000080
novel_261	ENSFCAT00000000080	ENSFCAG00000000080
novel_265	ENSFCAT00000000080	ENSFCAG00000000080
novel_304	ENSFCAT00000000080	ENSFCAG00000000080
novel_338	ENSFCAT00000000080	ENSFCAG00000000080
novel_402	ENSFCAT00000000080	ENSFCAG00000000080
novel_521	ENSFCAT00000000080	ENSFCAG00000000080
oni-miR-10913	ENSFCAT00000000080	ENSFCAG00000000080
pal-miR-10001-5p	ENSFCAT00000000080	ENSFCAG00000000080
ppy-miR-1976	ENSFCAT00000000080	ENSFCAG00000000080
rno-miR-328a-5p	ENSFCAT00000000080	ENSFCAG00000000080
rno-miR-483-3p	ENSFCAT00000000080	ENSFCAG00000000080
ssc-miR-885-3p	ENSFCAT00000000080	ENSFCAG00000000080
aca-miR-129b-5p	ENSFCAT00000000081	ENSFCAG00000000081
aca-miR-193-3p	ENSFCAT00000000081	ENSFCAG00000000081
ami-miR-15a-3p	ENSFCAT00000000081	ENSFCAG00000000081
cfa-miR-632	ENSFCAT00000000081	ENSFCAG00000000081
cgr-miR-149-5p	ENSFCAT00000000081	ENSFCAG00000000081
chi-miR-330-5p	ENSFCAT00000000081	ENSFCAG00000000081
cpo-miR-760-3p	ENSFCAT00000000081	ENSFCAG00000000081
dre-miR-193b-3p	ENSFCAT00000000081	ENSFCAG00000000081
eca-miR-9027	ENSFCAT00000000081	ENSFCAG00000000081
efu-miR-1842	ENSFCAT00000000081	ENSFCAG00000000081
gga-miR-193b-3p	ENSFCAT00000000081	ENSFCAG00000000081
hsa-miR-193b-3p	ENSFCAT00000000081	ENSFCAG00000000081
hsa-miR-3620-5p	ENSFCAT00000000081	ENSFCAG00000000081
hsa-miR-6842-3p	ENSFCAT00000000081	ENSFCAG00000000081
mdo-miR-193a-3p	ENSFCAT00000000081	ENSFCAG00000000081
mmu-miR-129-5p	ENSFCAT00000000081	ENSFCAG00000000081
mmu-miR-149-5p	ENSFCAT00000000081	ENSFCAG00000000081
mmu-miR-193a-3p	ENSFCAT00000000081	ENSFCAG00000000081
mmu-miR-193b-3p	ENSFCAT00000000081	ENSFCAG00000000081
mmu-miR-29b-1-5p	ENSFCAT00000000081	ENSFCAG00000000081
mmu-miR-760-3p	ENSFCAT00000000081	ENSFCAG00000000081
novel_347	ENSFCAT00000000081	ENSFCAG00000000081
novel_468	ENSFCAT00000000081	ENSFCAG00000000081
ola-miR-193a	ENSFCAT00000000081	ENSFCAG00000000081
oni-miR-3120-5p	ENSFCAT00000000081	ENSFCAG00000000081
pbv-miR-130a-5p	ENSFCAT00000000081	ENSFCAG00000000081
pma-miR-129a-5p	ENSFCAT00000000081	ENSFCAG00000000081
rno-miR-193b-3p	ENSFCAT00000000081	ENSFCAG00000000081
rno-miR-330-5p	ENSFCAT00000000081	ENSFCAG00000000081
sha-miR-193	ENSFCAT00000000081	ENSFCAG00000000081
ssc-miR-7143-3p	ENSFCAT00000000081	ENSFCAG00000000081
aca-miR-34b-5p	ENSFCAT00000000082	ENSFCAG00000000082
aga-miR-34	ENSFCAT00000000082	ENSFCAG00000000082
bta-miR-339a	ENSFCAT00000000082	ENSFCAG00000000082
cfa-miR-339	ENSFCAT00000000082	ENSFCAG00000000082
cgr-miR-486-3p	ENSFCAT00000000082	ENSFCAG00000000082
chi-miR-1224	ENSFCAT00000000082	ENSFCAG00000000082
dme-miR-34-5p	ENSFCAT00000000082	ENSFCAG00000000082
dno-miR-326-5p	ENSFCAT00000000082	ENSFCAG00000000082
dps-miR-34	ENSFCAT00000000082	ENSFCAG00000000082
dre-miR-2188-5p	ENSFCAT00000000082	ENSFCAG00000000082
efu-miR-449	ENSFCAT00000000082	ENSFCAG00000000082
gga-miR-128-1-5p	ENSFCAT00000000082	ENSFCAG00000000082
gga-miR-6651-5p	ENSFCAT00000000082	ENSFCAG00000000082
hsa-miR-128-2-5p	ENSFCAT00000000082	ENSFCAG00000000082
hsa-miR-216a-3p	ENSFCAT00000000082	ENSFCAG00000000082
hsa-miR-31-5p	ENSFCAT00000000082	ENSFCAG00000000082
hsa-miR-3184-5p	ENSFCAT00000000082	ENSFCAG00000000082
hsa-miR-34a-5p	ENSFCAT00000000082	ENSFCAG00000000082
hsa-miR-486-3p	ENSFCAT00000000082	ENSFCAG00000000082
lgi-miR-34	ENSFCAT00000000082	ENSFCAG00000000082
mmu-miR-128-1-5p	ENSFCAT00000000082	ENSFCAG00000000082
mmu-miR-3059-5p	ENSFCAT00000000082	ENSFCAG00000000082
mmu-miR-3102-3p	ENSFCAT00000000082	ENSFCAG00000000082
mmu-miR-486b-3p	ENSFCAT00000000082	ENSFCAG00000000082
mmu-miR-874-5p	ENSFCAT00000000082	ENSFCAG00000000082
novel_123	ENSFCAT00000000082	ENSFCAG00000000082
pal-miR-371-3p	ENSFCAT00000000082	ENSFCAG00000000082
pal-miR-9226-5p	ENSFCAT00000000082	ENSFCAG00000000082
ptr-miR-1224-5p	ENSFCAT00000000082	ENSFCAG00000000082
rno-miR-331-3p	ENSFCAT00000000082	ENSFCAG00000000082
rno-miR-339-5p	ENSFCAT00000000082	ENSFCAG00000000082
rno-miR-874-5p	ENSFCAT00000000082	ENSFCAG00000000082
xla-miR-34a-5p	ENSFCAT00000000082	ENSFCAG00000000082
ami-miR-1306-5p	ENSFCAT00000000083	ENSFCAG00000000084
bta-miR-1247-5p	ENSFCAT00000000083	ENSFCAG00000000084
bta-miR-1291	ENSFCAT00000000083	ENSFCAG00000000084
bta-miR-2898	ENSFCAT00000000083	ENSFCAG00000000084
bta-miR-6529b	ENSFCAT00000000083	ENSFCAG00000000084
cfa-miR-1306	ENSFCAT00000000083	ENSFCAG00000000084
cgr-miR-149-5p	ENSFCAT00000000083	ENSFCAG00000000084
chi-miR-103-5p	ENSFCAT00000000083	ENSFCAG00000000084
chi-miR-197-5p	ENSFCAT00000000083	ENSFCAG00000000084
chi-miR-483	ENSFCAT00000000083	ENSFCAG00000000084
eca-miR-483	ENSFCAT00000000083	ENSFCAG00000000084
gga-miR-130b-5p	ENSFCAT00000000083	ENSFCAG00000000084
ggo-miR-484	ENSFCAT00000000083	ENSFCAG00000000084
hsa-miR-103a-1-5p	ENSFCAT00000000083	ENSFCAG00000000084
hsa-miR-11399	ENSFCAT00000000083	ENSFCAG00000000084
hsa-miR-1306-5p	ENSFCAT00000000083	ENSFCAG00000000084
hsa-miR-130b-5p	ENSFCAT00000000083	ENSFCAG00000000084
hsa-miR-1976	ENSFCAT00000000083	ENSFCAG00000000084
hsa-miR-218-2-3p	ENSFCAT00000000083	ENSFCAG00000000084
hsa-miR-320a-5p	ENSFCAT00000000083	ENSFCAG00000000084
hsa-miR-33b-3p	ENSFCAT00000000083	ENSFCAG00000000084
hsa-miR-365b-5p	ENSFCAT00000000083	ENSFCAG00000000084
hsa-miR-4685-3p	ENSFCAT00000000083	ENSFCAG00000000084
hsa-miR-483-3p	ENSFCAT00000000083	ENSFCAG00000000084
hsa-miR-484	ENSFCAT00000000083	ENSFCAG00000000084
mml-miR-661	ENSFCAT00000000083	ENSFCAG00000000084
mmu-miR-130b-5p	ENSFCAT00000000083	ENSFCAG00000000084
mmu-miR-149-5p	ENSFCAT00000000083	ENSFCAG00000000084
novel_123	ENSFCAT00000000083	ENSFCAG00000000084
novel_205	ENSFCAT00000000083	ENSFCAG00000000084
novel_295	ENSFCAT00000000083	ENSFCAG00000000084
novel_333	ENSFCAT00000000083	ENSFCAG00000000084
novel_417	ENSFCAT00000000083	ENSFCAG00000000084
ppy-miR-1976	ENSFCAT00000000083	ENSFCAG00000000084
rno-miR-149-3p	ENSFCAT00000000083	ENSFCAG00000000084
rno-miR-483-3p	ENSFCAT00000000083	ENSFCAG00000000084
sha-miR-150	ENSFCAT00000000083	ENSFCAG00000000084
xla-miR-217-5p	ENSFCAT00000000083	ENSFCAG00000000084
bfl-miR-133	ENSFCAT00000000088	ENSFCAG00000000089
bta-miR-1343-3p	ENSFCAT00000000088	ENSFCAG00000000089
bta-miR-1343-5p	ENSFCAT00000000088	ENSFCAG00000000089
cgr-miR-1343	ENSFCAT00000000088	ENSFCAG00000000089
dno-miR-326-5p	ENSFCAT00000000088	ENSFCAG00000000089
dre-miR-139-3p	ENSFCAT00000000088	ENSFCAG00000000089
ggo-miR-1343	ENSFCAT00000000088	ENSFCAG00000000089
hsa-miR-1249-5p	ENSFCAT00000000088	ENSFCAG00000000089
hsa-miR-1343-5p	ENSFCAT00000000088	ENSFCAG00000000089
hsa-miR-31-5p	ENSFCAT00000000088	ENSFCAG00000000089
hsa-miR-320a-5p	ENSFCAT00000000088	ENSFCAG00000000089
hsa-miR-370-3p	ENSFCAT00000000088	ENSFCAG00000000089
hsa-miR-4430	ENSFCAT00000000088	ENSFCAG00000000089
hsa-miR-486-3p	ENSFCAT00000000088	ENSFCAG00000000089
mmu-miR-328-5p	ENSFCAT00000000088	ENSFCAG00000000089
mmu-miR-486b-3p	ENSFCAT00000000088	ENSFCAG00000000089
mze-miR-22b	ENSFCAT00000000088	ENSFCAG00000000089
novel_255	ENSFCAT00000000088	ENSFCAG00000000089
novel_261	ENSFCAT00000000088	ENSFCAG00000000089
ocu-miR-1343-5p	ENSFCAT00000000088	ENSFCAG00000000089
ola-miR-22	ENSFCAT00000000088	ENSFCAG00000000089
pal-miR-1249-5p	ENSFCAT00000000088	ENSFCAG00000000089
ppy-miR-939	ENSFCAT00000000088	ENSFCAG00000000089
rno-miR-328a-5p	ENSFCAT00000000088	ENSFCAG00000000089
aca-miR-129a-3p	ENSFCAT00000000089	ENSFCAG00000000090
bta-miR-1343-5p	ENSFCAT00000000089	ENSFCAG00000000090
bta-miR-669	ENSFCAT00000000089	ENSFCAG00000000090
chi-miR-1271-3p	ENSFCAT00000000089	ENSFCAG00000000090
cpi-miR-129-3p	ENSFCAT00000000089	ENSFCAG00000000090
cpo-miR-1842-3p	ENSFCAT00000000089	ENSFCAG00000000090
gmo-miR-8159-5p	ENSFCAT00000000089	ENSFCAG00000000090
hsa-miR-1271-3p	ENSFCAT00000000089	ENSFCAG00000000090
hsa-miR-1343-5p	ENSFCAT00000000089	ENSFCAG00000000090
hsa-miR-18a-3p	ENSFCAT00000000089	ENSFCAG00000000090
hsa-miR-1976	ENSFCAT00000000089	ENSFCAG00000000090
hsa-miR-4685-3p	ENSFCAT00000000089	ENSFCAG00000000090
hsa-miR-877-3p	ENSFCAT00000000089	ENSFCAG00000000090
mml-miR-877-3p	ENSFCAT00000000089	ENSFCAG00000000090
mmu-miR-18a-3p	ENSFCAT00000000089	ENSFCAG00000000090
mmu-miR-412-3p	ENSFCAT00000000089	ENSFCAG00000000090
mmu-miR-5126	ENSFCAT00000000089	ENSFCAG00000000090
mmu-miR-874-3p	ENSFCAT00000000089	ENSFCAG00000000090
novel_261	ENSFCAT00000000089	ENSFCAG00000000090
ocu-miR-1343-5p	ENSFCAT00000000089	ENSFCAG00000000090
ppy-miR-939	ENSFCAT00000000089	ENSFCAG00000000090
ssa-miR-8159-5p	ENSFCAT00000000089	ENSFCAG00000000090
ami-miR-1306-5p	ENSFCAT00000000091	ENSFCAG00000000091
bta-miR-6529a	ENSFCAT00000000091	ENSFCAG00000000091
cfa-miR-1306	ENSFCAT00000000091	ENSFCAG00000000091
gga-miR-1306-5p	ENSFCAT00000000091	ENSFCAG00000000091
hsa-miR-1224-3p	ENSFCAT00000000091	ENSFCAG00000000091
hsa-miR-1306-5p	ENSFCAT00000000091	ENSFCAG00000000091
hsa-miR-4685-3p	ENSFCAT00000000091	ENSFCAG00000000091
hsa-miR-877-3p	ENSFCAT00000000091	ENSFCAG00000000091
hsa-miR-940	ENSFCAT00000000091	ENSFCAG00000000091
mdo-miR-34d-3p	ENSFCAT00000000091	ENSFCAG00000000091
mmu-miR-150-5p	ENSFCAT00000000091	ENSFCAG00000000091
mmu-miR-205-5p	ENSFCAT00000000091	ENSFCAG00000000091
mmu-miR-324-3p	ENSFCAT00000000091	ENSFCAG00000000091
mmu-miR-873a-5p	ENSFCAT00000000091	ENSFCAG00000000091
oan-miR-205-5p	ENSFCAT00000000091	ENSFCAG00000000091
pal-miR-150-5p	ENSFCAT00000000091	ENSFCAG00000000091
pal-miR-6529-5p	ENSFCAT00000000091	ENSFCAG00000000091
rno-miR-324-3p	ENSFCAT00000000091	ENSFCAG00000000091
rno-miR-331-3p	ENSFCAT00000000091	ENSFCAG00000000091
aae-miR-317	ENSFCAT00000000095	ENSFCAG00000000096
ame-miR-317-3p	ENSFCAT00000000095	ENSFCAG00000000096
bta-miR-2904	ENSFCAT00000000095	ENSFCAG00000000096
chi-miR-30f-3p	ENSFCAT00000000095	ENSFCAG00000000096
cte-miR-317	ENSFCAT00000000095	ENSFCAG00000000096
dme-miR-317-3p	ENSFCAT00000000095	ENSFCAG00000000096
dmo-miR-317	ENSFCAT00000000095	ENSFCAG00000000096
dps-miR-317	ENSFCAT00000000095	ENSFCAG00000000096
eca-miR-450b-3p	ENSFCAT00000000095	ENSFCAG00000000096
hsa-miR-486-3p	ENSFCAT00000000095	ENSFCAG00000000096
lgi-miR-317	ENSFCAT00000000095	ENSFCAG00000000096
mle-miR-317-3p	ENSFCAT00000000095	ENSFCAG00000000096
mmu-miR-210-5p	ENSFCAT00000000095	ENSFCAG00000000096
novel_268	ENSFCAT00000000095	ENSFCAG00000000096
rno-miR-652-5p	ENSFCAT00000000095	ENSFCAG00000000096
ssc-miR-450b-3p	ENSFCAT00000000095	ENSFCAG00000000096
tur-miR-317-3p	ENSFCAT00000000095	ENSFCAG00000000096
bta-miR-9851	ENSFCAT00000000098	ENSFCAG00000000098
cgr-miR-1343	ENSFCAT00000000098	ENSFCAG00000000098
cgr-miR-149-5p	ENSFCAT00000000098	ENSFCAG00000000098
chi-miR-1388-3p	ENSFCAT00000000098	ENSFCAG00000000098
chi-miR-331-3p	ENSFCAT00000000098	ENSFCAG00000000098
cpi-miR-1388-3p	ENSFCAT00000000098	ENSFCAG00000000098
cpo-miR-1388-3p	ENSFCAT00000000098	ENSFCAG00000000098
cpo-miR-328-3p	ENSFCAT00000000098	ENSFCAG00000000098
cpo-miR-760-3p	ENSFCAT00000000098	ENSFCAG00000000098
dno-miR-1388-3p	ENSFCAT00000000098	ENSFCAG00000000098
dre-miR-139-3p	ENSFCAT00000000098	ENSFCAG00000000098
eca-miR-483	ENSFCAT00000000098	ENSFCAG00000000098
eca-miR-8915	ENSFCAT00000000098	ENSFCAG00000000098
efu-miR-1842	ENSFCAT00000000098	ENSFCAG00000000098
ggo-miR-328	ENSFCAT00000000098	ENSFCAG00000000098
ggo-miR-346	ENSFCAT00000000098	ENSFCAG00000000098
hsa-miR-1224-3p	ENSFCAT00000000098	ENSFCAG00000000098
hsa-miR-197-5p	ENSFCAT00000000098	ENSFCAG00000000098
hsa-miR-326	ENSFCAT00000000098	ENSFCAG00000000098
hsa-miR-346	ENSFCAT00000000098	ENSFCAG00000000098
hsa-miR-483-3p	ENSFCAT00000000098	ENSFCAG00000000098
hsa-miR-9851-3p	ENSFCAT00000000098	ENSFCAG00000000098
mml-miR-328	ENSFCAT00000000098	ENSFCAG00000000098
mml-miR-877-3p	ENSFCAT00000000098	ENSFCAG00000000098
mmr-miR-1388	ENSFCAT00000000098	ENSFCAG00000000098
mmu-miR-145a-5p	ENSFCAT00000000098	ENSFCAG00000000098
mmu-miR-149-5p	ENSFCAT00000000098	ENSFCAG00000000098
mmu-miR-3059-5p	ENSFCAT00000000098	ENSFCAG00000000098
mmu-miR-3085-3p	ENSFCAT00000000098	ENSFCAG00000000098
mmu-miR-326-3p	ENSFCAT00000000098	ENSFCAG00000000098
mmu-miR-328-5p	ENSFCAT00000000098	ENSFCAG00000000098
mmu-miR-760-3p	ENSFCAT00000000098	ENSFCAG00000000098
mmu-miR-874-3p	ENSFCAT00000000098	ENSFCAG00000000098
mmu-miR-877-3p	ENSFCAT00000000098	ENSFCAG00000000098
novel_175	ENSFCAT00000000098	ENSFCAG00000000098
novel_205	ENSFCAT00000000098	ENSFCAG00000000098
novel_245	ENSFCAT00000000098	ENSFCAG00000000098
novel_255	ENSFCAT00000000098	ENSFCAG00000000098
novel_261	ENSFCAT00000000098	ENSFCAG00000000098
novel_304	ENSFCAT00000000098	ENSFCAG00000000098
novel_305	ENSFCAT00000000098	ENSFCAG00000000098
novel_338	ENSFCAT00000000098	ENSFCAG00000000098
novel_417	ENSFCAT00000000098	ENSFCAG00000000098
novel_485	ENSFCAT00000000098	ENSFCAG00000000098
oan-miR-1386	ENSFCAT00000000098	ENSFCAG00000000098
oan-miR-1388-3p	ENSFCAT00000000098	ENSFCAG00000000098
ocu-miR-9851-3p	ENSFCAT00000000098	ENSFCAG00000000098
oni-miR-10913	ENSFCAT00000000098	ENSFCAG00000000098
ptr-miR-1224-5p	ENSFCAT00000000098	ENSFCAG00000000098
rno-miR-324-3p	ENSFCAT00000000098	ENSFCAG00000000098
rno-miR-328a-3p	ENSFCAT00000000098	ENSFCAG00000000098
rno-miR-331-3p	ENSFCAT00000000098	ENSFCAG00000000098
ssc-miR-9851-3p	ENSFCAT00000000098	ENSFCAG00000000098
bmo-miR-71-3p	ENSFCAT00000000103	ENSFCAG00000000103
cgr-miR-1260	ENSFCAT00000000103	ENSFCAG00000000103
cgr-miR-1285	ENSFCAT00000000103	ENSFCAG00000000103
cgr-miR-486-3p	ENSFCAT00000000103	ENSFCAG00000000103
cgr-miR-532-3p	ENSFCAT00000000103	ENSFCAG00000000103
cgr-miR-744-5p	ENSFCAT00000000103	ENSFCAG00000000103
chi-miR-331-3p	ENSFCAT00000000103	ENSFCAG00000000103
chi-miR-532-3p	ENSFCAT00000000103	ENSFCAG00000000103
dno-miR-18b-3p	ENSFCAT00000000103	ENSFCAG00000000103
gga-miR-130b-5p	ENSFCAT00000000103	ENSFCAG00000000103
ggo-miR-1260b	ENSFCAT00000000103	ENSFCAG00000000103
hsa-miR-1260a	ENSFCAT00000000103	ENSFCAG00000000103
hsa-miR-1260b	ENSFCAT00000000103	ENSFCAG00000000103
hsa-miR-130b-5p	ENSFCAT00000000103	ENSFCAG00000000103
hsa-miR-17-3p	ENSFCAT00000000103	ENSFCAG00000000103
hsa-miR-18a-3p	ENSFCAT00000000103	ENSFCAG00000000103
hsa-miR-486-3p	ENSFCAT00000000103	ENSFCAG00000000103
hsa-miR-532-3p	ENSFCAT00000000103	ENSFCAG00000000103
hsa-miR-7976	ENSFCAT00000000103	ENSFCAG00000000103
hsa-miR-877-3p	ENSFCAT00000000103	ENSFCAG00000000103
mml-miR-324-3p	ENSFCAT00000000103	ENSFCAG00000000103
mmu-miR-130b-5p	ENSFCAT00000000103	ENSFCAG00000000103
mmu-miR-17-3p	ENSFCAT00000000103	ENSFCAG00000000103
mmu-miR-18a-3p	ENSFCAT00000000103	ENSFCAG00000000103
mmu-miR-18b-3p	ENSFCAT00000000103	ENSFCAG00000000103
mmu-miR-486b-3p	ENSFCAT00000000103	ENSFCAG00000000103
mmu-miR-744-5p	ENSFCAT00000000103	ENSFCAG00000000103
mmu-miR-874-3p	ENSFCAT00000000103	ENSFCAG00000000103
novel_123	ENSFCAT00000000103	ENSFCAG00000000103
novel_333	ENSFCAT00000000103	ENSFCAG00000000103
bta-miR-1584-3p	ENSFCAT00000000106	ENSFCAG00000000106
hsa-miR-1224-3p	ENSFCAT00000000106	ENSFCAG00000000106
novel_417	ENSFCAT00000000106	ENSFCAG00000000106
ami-miR-30c-3p	ENSFCAT00000000112	ENSFCAG00000000113
bta-miR-10185-5p	ENSFCAT00000000112	ENSFCAG00000000113
bta-miR-1584-3p	ENSFCAT00000000112	ENSFCAG00000000113
bta-miR-3141	ENSFCAT00000000112	ENSFCAG00000000113
cfa-miR-1306	ENSFCAT00000000112	ENSFCAG00000000113
cgr-miR-149-5p	ENSFCAT00000000112	ENSFCAG00000000113
cgr-miR-744-5p	ENSFCAT00000000112	ENSFCAG00000000113
cja-miR-9984	ENSFCAT00000000112	ENSFCAG00000000113
cpo-miR-760-3p	ENSFCAT00000000112	ENSFCAG00000000113
dre-miR-139-3p	ENSFCAT00000000112	ENSFCAG00000000113
gga-miR-1306-5p	ENSFCAT00000000112	ENSFCAG00000000113
hsa-miR-1249-5p	ENSFCAT00000000112	ENSFCAG00000000113
hsa-miR-1306-5p	ENSFCAT00000000112	ENSFCAG00000000113
hsa-miR-194-3p	ENSFCAT00000000112	ENSFCAG00000000113
hsa-miR-3158-3p	ENSFCAT00000000112	ENSFCAG00000000113
hsa-miR-320a-5p	ENSFCAT00000000112	ENSFCAG00000000113
hsa-miR-4430	ENSFCAT00000000112	ENSFCAG00000000113
mdo-miR-30c-2-3p	ENSFCAT00000000112	ENSFCAG00000000113
mml-miR-23a-5p	ENSFCAT00000000112	ENSFCAG00000000113
mmu-miR-149-5p	ENSFCAT00000000112	ENSFCAG00000000113
mmu-miR-3059-5p	ENSFCAT00000000112	ENSFCAG00000000113
mmu-miR-3085-3p	ENSFCAT00000000112	ENSFCAG00000000113
mmu-miR-328-5p	ENSFCAT00000000112	ENSFCAG00000000113
mmu-miR-744-5p	ENSFCAT00000000112	ENSFCAG00000000113
mmu-miR-760-3p	ENSFCAT00000000112	ENSFCAG00000000113
novel_245	ENSFCAT00000000112	ENSFCAG00000000113
novel_261	ENSFCAT00000000112	ENSFCAG00000000113
novel_265	ENSFCAT00000000112	ENSFCAG00000000113
novel_295	ENSFCAT00000000112	ENSFCAG00000000113
oni-miR-10913	ENSFCAT00000000112	ENSFCAG00000000113
pal-miR-10001-5p	ENSFCAT00000000112	ENSFCAG00000000113
pal-miR-1249-5p	ENSFCAT00000000112	ENSFCAG00000000113
rno-miR-328a-5p	ENSFCAT00000000112	ENSFCAG00000000113
rno-miR-361-3p	ENSFCAT00000000112	ENSFCAG00000000113
ssc-miR-361-3p	ENSFCAT00000000112	ENSFCAG00000000113
aca-miR-103-5p	ENSFCAT00000000126	ENSFCAG00000000126
chi-miR-103-5p	ENSFCAT00000000126	ENSFCAG00000000126
dre-miR-107a-5p	ENSFCAT00000000126	ENSFCAG00000000126
hsa-miR-103a-1-5p	ENSFCAT00000000126	ENSFCAG00000000126
hsa-miR-103a-2-5p	ENSFCAT00000000126	ENSFCAG00000000126
hsa-miR-92a-1-5p	ENSFCAT00000000126	ENSFCAG00000000126
mmu-miR-107-5p	ENSFCAT00000000126	ENSFCAG00000000126
mmu-miR-185-3p	ENSFCAT00000000126	ENSFCAG00000000126
novel_401	ENSFCAT00000000126	ENSFCAG00000000126
novel_416	ENSFCAT00000000126	ENSFCAG00000000126
dno-miR-326-5p	ENSFCAT00000000129	ENSFCAG00000000129
hsa-let-7b-5p	ENSFCAT00000000129	ENSFCAG00000000129
hsa-let-7c-5p	ENSFCAT00000000129	ENSFCAG00000000129
hsa-miR-1976	ENSFCAT00000000129	ENSFCAG00000000129
hsa-miR-940	ENSFCAT00000000129	ENSFCAG00000000129
novel_255	ENSFCAT00000000129	ENSFCAG00000000129
novel_417	ENSFCAT00000000129	ENSFCAG00000000129
oar-let-7b	ENSFCAT00000000129	ENSFCAG00000000129
odi-let-7d	ENSFCAT00000000129	ENSFCAG00000000129
ola-let-7c	ENSFCAT00000000129	ENSFCAG00000000129
ppy-miR-1976	ENSFCAT00000000129	ENSFCAG00000000129
rno-miR-149-3p	ENSFCAT00000000129	ENSFCAG00000000129
bta-miR-134	ENSFCAT00000000132	ENSFCAG00000000132
novel_438	ENSFCAT00000000132	ENSFCAG00000000132
gga-miR-29b-2-5p	ENSFCAT00000000142	ENSFCAG00000000142
ggo-miR-504	ENSFCAT00000000142	ENSFCAG00000000142
hsa-miR-19b-3p	ENSFCAT00000000142	ENSFCAG00000000142
novel_208	ENSFCAT00000000142	ENSFCAG00000000142
rno-miR-133c	ENSFCAT00000000142	ENSFCAG00000000142
rno-miR-3557-3p	ENSFCAT00000000142	ENSFCAG00000000142
mml-miR-23a-5p	ENSFCAT00000000143	ENSFCAG00000000143
aca-miR-301a-5p	ENSFCAT00000000146	ENSFCAG00000000146
cfa-miR-1843	ENSFCAT00000000146	ENSFCAG00000000146
efu-miR-320	ENSFCAT00000000146	ENSFCAG00000000146
hsa-miR-320a-3p	ENSFCAT00000000146	ENSFCAG00000000146
hsa-miR-320b	ENSFCAT00000000146	ENSFCAG00000000146
ola-miR-301a-5p	ENSFCAT00000000146	ENSFCAG00000000146
aca-miR-103-5p	ENSFCAT00000000147	ENSFCAG00000000147
bta-miR-2904	ENSFCAT00000000147	ENSFCAG00000000147
cfa-miR-1843	ENSFCAT00000000147	ENSFCAG00000000147
chi-miR-103-5p	ENSFCAT00000000147	ENSFCAG00000000147
eca-miR-1301	ENSFCAT00000000147	ENSFCAG00000000147
ggo-miR-1301	ENSFCAT00000000147	ENSFCAG00000000147
hsa-miR-103a-1-5p	ENSFCAT00000000147	ENSFCAG00000000147
hsa-miR-103a-2-5p	ENSFCAT00000000147	ENSFCAG00000000147
hsa-miR-1249-5p	ENSFCAT00000000147	ENSFCAG00000000147
hsa-miR-1301-3p	ENSFCAT00000000147	ENSFCAG00000000147
hsa-miR-216a-3p	ENSFCAT00000000147	ENSFCAG00000000147
mml-miR-216a-3p	ENSFCAT00000000147	ENSFCAG00000000147
mml-miR-661	ENSFCAT00000000147	ENSFCAG00000000147
mmu-miR-216a-3p	ENSFCAT00000000147	ENSFCAG00000000147
oan-miR-107-5p	ENSFCAT00000000147	ENSFCAG00000000147
pal-miR-1249-5p	ENSFCAT00000000147	ENSFCAG00000000147
ame-miR-125-5p	ENSFCAT00000000150	ENSFCAG00000000150
bta-miR-125a	ENSFCAT00000000150	ENSFCAG00000000150
cfa-miR-125a	ENSFCAT00000000150	ENSFCAG00000000150
chi-miR-125b-5p	ENSFCAT00000000150	ENSFCAG00000000150
dre-miR-125a	ENSFCAT00000000150	ENSFCAG00000000150
dre-miR-125c-5p	ENSFCAT00000000150	ENSFCAG00000000150
dvi-miR-125-5p	ENSFCAT00000000150	ENSFCAG00000000150
efu-miR-221	ENSFCAT00000000150	ENSFCAG00000000150
gga-miR-128-1-5p	ENSFCAT00000000150	ENSFCAG00000000150
ggo-miR-125a	ENSFCAT00000000150	ENSFCAG00000000150
hsa-miR-128-2-5p	ENSFCAT00000000150	ENSFCAG00000000150
hsa-miR-329-3p	ENSFCAT00000000150	ENSFCAG00000000150
mml-miR-23a-5p	ENSFCAT00000000150	ENSFCAG00000000150
mmu-miR-125a-5p	ENSFCAT00000000150	ENSFCAG00000000150
mmu-miR-125b-5p	ENSFCAT00000000150	ENSFCAG00000000150
mmu-miR-128-1-5p	ENSFCAT00000000150	ENSFCAG00000000150
mmu-miR-221-5p	ENSFCAT00000000150	ENSFCAG00000000150
oan-miR-1386	ENSFCAT00000000150	ENSFCAG00000000150
pte-miR-125a-5p	ENSFCAT00000000150	ENSFCAG00000000150
tgu-miR-128-1-5p	ENSFCAT00000000150	ENSFCAG00000000150
xla-miR-125a-5p	ENSFCAT00000000150	ENSFCAG00000000150
dre-miR-150	ENSFCAT00000000153	ENSFCAG00000000153
gga-miR-34b-5p	ENSFCAT00000000153	ENSFCAG00000000153
mmu-miR-150-5p	ENSFCAT00000000153	ENSFCAG00000000153
ssa-miR-150-5p	ENSFCAT00000000153	ENSFCAG00000000153
ami-miR-193a-5p	ENSFCAT00000000158	ENSFCAG00000000158
bta-miR-1343-3p	ENSFCAT00000000158	ENSFCAG00000000158
bta-miR-2285ce	ENSFCAT00000000158	ENSFCAG00000000158
dre-miR-139-3p	ENSFCAT00000000158	ENSFCAG00000000158
hsa-miR-1249-5p	ENSFCAT00000000158	ENSFCAG00000000158
hsa-miR-19b-1-5p	ENSFCAT00000000158	ENSFCAG00000000158
hsa-miR-550a-5p	ENSFCAT00000000158	ENSFCAG00000000158
hsa-miR-766-3p	ENSFCAT00000000158	ENSFCAG00000000158
mmu-miR-185-3p	ENSFCAT00000000158	ENSFCAG00000000158
mmu-miR-874-3p	ENSFCAT00000000158	ENSFCAG00000000158
novel_245	ENSFCAT00000000158	ENSFCAG00000000158
novel_265	ENSFCAT00000000158	ENSFCAG00000000158
novel_485	ENSFCAT00000000158	ENSFCAG00000000158
pal-miR-1249-5p	ENSFCAT00000000158	ENSFCAG00000000158
rno-miR-193b-5p	ENSFCAT00000000158	ENSFCAG00000000158
rno-miR-3557-3p	ENSFCAT00000000158	ENSFCAG00000000158
tgu-miR-365-1-5p	ENSFCAT00000000158	ENSFCAG00000000158
hsa-miR-1289	ENSFCAT00000000163	ENSFCAG00000000163
ame-miR-125-5p	ENSFCAT00000000164	ENSFCAG00000000164
bta-miR-125a	ENSFCAT00000000164	ENSFCAG00000000164
cfa-miR-125a	ENSFCAT00000000164	ENSFCAG00000000164
cfa-miR-8800	ENSFCAT00000000164	ENSFCAG00000000164
chi-miR-125b-5p	ENSFCAT00000000164	ENSFCAG00000000164
dno-miR-197-3p	ENSFCAT00000000164	ENSFCAG00000000164
dre-miR-125a	ENSFCAT00000000164	ENSFCAG00000000164
dre-miR-125c-5p	ENSFCAT00000000164	ENSFCAG00000000164
dre-miR-139-3p	ENSFCAT00000000164	ENSFCAG00000000164
dre-miR-222a-5p	ENSFCAT00000000164	ENSFCAG00000000164
dvi-miR-125-5p	ENSFCAT00000000164	ENSFCAG00000000164
gga-miR-222b-5p	ENSFCAT00000000164	ENSFCAG00000000164
ggo-miR-125a	ENSFCAT00000000164	ENSFCAG00000000164
gmo-miR-222-2-5p	ENSFCAT00000000164	ENSFCAG00000000164
hsa-miR-197-3p	ENSFCAT00000000164	ENSFCAG00000000164
hsa-miR-29b-2-5p	ENSFCAT00000000164	ENSFCAG00000000164
hsa-miR-7976	ENSFCAT00000000164	ENSFCAG00000000164
mml-miR-324-3p	ENSFCAT00000000164	ENSFCAG00000000164
mmu-miR-125a-5p	ENSFCAT00000000164	ENSFCAG00000000164
mmu-miR-125b-5p	ENSFCAT00000000164	ENSFCAG00000000164
mmu-miR-18b-3p	ENSFCAT00000000164	ENSFCAG00000000164
mne-miR-197	ENSFCAT00000000164	ENSFCAG00000000164
novel_123	ENSFCAT00000000164	ENSFCAG00000000164
ppy-miR-151b	ENSFCAT00000000164	ENSFCAG00000000164
pte-miR-125a-5p	ENSFCAT00000000164	ENSFCAG00000000164
ssa-miR-222a-5p	ENSFCAT00000000164	ENSFCAG00000000164
xla-miR-125a-5p	ENSFCAT00000000164	ENSFCAG00000000164
bta-miR-2898	ENSFCAT00000000169	ENSFCAG00000000169
ocu-miR-9851-3p	ENSFCAT00000000169	ENSFCAG00000000169
pal-miR-9993b-3p	ENSFCAT00000000169	ENSFCAG00000000169
ssc-miR-9851-3p	ENSFCAT00000000169	ENSFCAG00000000169
bta-miR-2904	ENSFCAT00000000175	ENSFCAG00000000175
cpo-miR-760-3p	ENSFCAT00000000175	ENSFCAG00000000175
hsa-miR-326	ENSFCAT00000000175	ENSFCAG00000000175
hsa-miR-3620-5p	ENSFCAT00000000175	ENSFCAG00000000175
mmu-miR-326-3p	ENSFCAT00000000175	ENSFCAG00000000175
mmu-miR-760-3p	ENSFCAT00000000175	ENSFCAG00000000175
novel_245	ENSFCAT00000000175	ENSFCAG00000000175
novel_416	ENSFCAT00000000175	ENSFCAG00000000175
cgr-miR-632	ENSFCAT00000000178	ENSFCAG00000000178
cpo-miR-493-3p	ENSFCAT00000000178	ENSFCAG00000000178
dno-miR-326-5p	ENSFCAT00000000178	ENSFCAG00000000178
efu-let-7c	ENSFCAT00000000178	ENSFCAG00000000178
hsa-miR-1224-3p	ENSFCAT00000000178	ENSFCAG00000000178
hsa-miR-1976	ENSFCAT00000000178	ENSFCAG00000000178
mmu-miR-758-3p	ENSFCAT00000000178	ENSFCAG00000000178
cgr-miR-532-3p	ENSFCAT00000000184	ENSFCAG00000000184
chi-miR-532-3p	ENSFCAT00000000184	ENSFCAG00000000184
chi-miR-93-3p	ENSFCAT00000000184	ENSFCAG00000000184
gga-miR-365-1-5p	ENSFCAT00000000184	ENSFCAG00000000184
ggo-miR-1260b	ENSFCAT00000000184	ENSFCAG00000000184
hsa-let-7a-2-3p	ENSFCAT00000000184	ENSFCAG00000000184
hsa-miR-1260b	ENSFCAT00000000184	ENSFCAG00000000184
hsa-miR-532-3p	ENSFCAT00000000184	ENSFCAG00000000184
hsa-miR-6511a-3p	ENSFCAT00000000184	ENSFCAG00000000184
hsa-miR-93-3p	ENSFCAT00000000184	ENSFCAG00000000184
mdo-miR-30c-2-3p	ENSFCAT00000000184	ENSFCAG00000000184
mdo-miR-93-3p	ENSFCAT00000000184	ENSFCAG00000000184
mmu-miR-18b-3p	ENSFCAT00000000184	ENSFCAG00000000184
mmu-miR-3065-3p	ENSFCAT00000000184	ENSFCAG00000000184
mmu-miR-874-5p	ENSFCAT00000000184	ENSFCAG00000000184
novel_245	ENSFCAT00000000184	ENSFCAG00000000184
novel_255	ENSFCAT00000000184	ENSFCAG00000000184
novel_295	ENSFCAT00000000184	ENSFCAG00000000184
novel_305	ENSFCAT00000000184	ENSFCAG00000000184
novel_340	ENSFCAT00000000184	ENSFCAG00000000184
novel_417	ENSFCAT00000000184	ENSFCAG00000000184
novel_523	ENSFCAT00000000184	ENSFCAG00000000184
pal-miR-874-5p	ENSFCAT00000000184	ENSFCAG00000000184
rno-miR-874-5p	ENSFCAT00000000184	ENSFCAG00000000184
mmu-miR-326-3p	ENSFCAT00000000185	ENSFCAG00000000186
mmu-miR-877-3p	ENSFCAT00000000185	ENSFCAG00000000186
aca-miR-193-5p	ENSFCAT00000000186	ENSFCAG00000000187
ami-miR-193a-5p	ENSFCAT00000000186	ENSFCAG00000000187
ami-miR-30d-3p	ENSFCAT00000000186	ENSFCAG00000000187
chi-miR-30e-3p	ENSFCAT00000000186	ENSFCAG00000000187
dre-miR-30a-3p	ENSFCAT00000000186	ENSFCAG00000000187
hsa-miR-193a-5p	ENSFCAT00000000186	ENSFCAG00000000187
hsa-miR-30a-3p	ENSFCAT00000000186	ENSFCAG00000000187
hsa-miR-30d-3p	ENSFCAT00000000186	ENSFCAG00000000187
ipu-miR-30d	ENSFCAT00000000186	ENSFCAG00000000187
mml-miR-30d-3p	ENSFCAT00000000186	ENSFCAG00000000187
mmu-miR-30e-3p	ENSFCAT00000000186	ENSFCAG00000000187
oan-miR-30d-3p	ENSFCAT00000000186	ENSFCAG00000000187
pma-miR-30c-3p	ENSFCAT00000000186	ENSFCAG00000000187
tgu-miR-30b-3p	ENSFCAT00000000186	ENSFCAG00000000187
xtr-miR-30a-3p	ENSFCAT00000000186	ENSFCAG00000000187
bta-miR-1343-5p	ENSFCAT00000000187	ENSFCAG00000000185
bta-miR-1584-3p	ENSFCAT00000000187	ENSFCAG00000000185
bta-miR-2889	ENSFCAT00000000187	ENSFCAG00000000185
cpo-miR-760-3p	ENSFCAT00000000187	ENSFCAG00000000185
dno-miR-194-3p	ENSFCAT00000000187	ENSFCAG00000000185
dre-miR-139-3p	ENSFCAT00000000187	ENSFCAG00000000185
hsa-miR-1343-5p	ENSFCAT00000000187	ENSFCAG00000000185
hsa-miR-3184-3p	ENSFCAT00000000187	ENSFCAG00000000185
hsa-miR-3620-5p	ENSFCAT00000000187	ENSFCAG00000000185
hsa-miR-940	ENSFCAT00000000187	ENSFCAG00000000185
mml-miR-877-3p	ENSFCAT00000000187	ENSFCAG00000000185
mmu-miR-328-5p	ENSFCAT00000000187	ENSFCAG00000000185
mmu-miR-466f-3p	ENSFCAT00000000187	ENSFCAG00000000185
mmu-miR-760-3p	ENSFCAT00000000187	ENSFCAG00000000185
novel_245	ENSFCAT00000000187	ENSFCAG00000000185
novel_265	ENSFCAT00000000187	ENSFCAG00000000185
novel_295	ENSFCAT00000000187	ENSFCAG00000000185
novel_333	ENSFCAT00000000187	ENSFCAG00000000185
novel_417	ENSFCAT00000000187	ENSFCAG00000000185
ocu-miR-1343-5p	ENSFCAT00000000187	ENSFCAG00000000185
pal-miR-1249-5p	ENSFCAT00000000187	ENSFCAG00000000185
pal-miR-339a-3p	ENSFCAT00000000187	ENSFCAG00000000185
ppy-miR-1976	ENSFCAT00000000187	ENSFCAG00000000185
ppy-miR-939	ENSFCAT00000000187	ENSFCAG00000000185
rno-miR-328a-5p	ENSFCAT00000000187	ENSFCAG00000000185
rno-miR-331-3p	ENSFCAT00000000187	ENSFCAG00000000185
bta-miR-1343-5p	ENSFCAT00000000189	ENSFCAG00000000189
cpo-miR-1842-3p	ENSFCAT00000000189	ENSFCAG00000000189
dno-miR-326-5p	ENSFCAT00000000189	ENSFCAG00000000189
dre-miR-139-3p	ENSFCAT00000000189	ENSFCAG00000000189
efu-miR-1271	ENSFCAT00000000189	ENSFCAG00000000189
ggo-miR-885	ENSFCAT00000000189	ENSFCAG00000000189
hsa-miR-1343-5p	ENSFCAT00000000189	ENSFCAG00000000189
hsa-miR-3064-5p	ENSFCAT00000000189	ENSFCAG00000000189
hsa-miR-3184-5p	ENSFCAT00000000189	ENSFCAG00000000189
hsa-miR-491-5p	ENSFCAT00000000189	ENSFCAG00000000189
hsa-miR-574-3p	ENSFCAT00000000189	ENSFCAG00000000189
hsa-miR-6842-3p	ENSFCAT00000000189	ENSFCAG00000000189
hsa-miR-885-3p	ENSFCAT00000000189	ENSFCAG00000000189
mdo-miR-1306-3p	ENSFCAT00000000189	ENSFCAG00000000189
mml-miR-661	ENSFCAT00000000189	ENSFCAG00000000189
mmu-miR-185-3p	ENSFCAT00000000189	ENSFCAG00000000189
mmu-miR-1902	ENSFCAT00000000189	ENSFCAG00000000189
mmu-miR-3064-5p	ENSFCAT00000000189	ENSFCAG00000000189
mmu-miR-328-5p	ENSFCAT00000000189	ENSFCAG00000000189
novel_245	ENSFCAT00000000189	ENSFCAG00000000189
novel_265	ENSFCAT00000000189	ENSFCAG00000000189
novel_304	ENSFCAT00000000189	ENSFCAG00000000189
novel_416	ENSFCAT00000000189	ENSFCAG00000000189
ocu-miR-1343-5p	ENSFCAT00000000189	ENSFCAG00000000189
oni-miR-10913	ENSFCAT00000000189	ENSFCAG00000000189
ppy-miR-939	ENSFCAT00000000189	ENSFCAG00000000189
rno-miR-149-3p	ENSFCAT00000000189	ENSFCAG00000000189
rno-miR-328a-5p	ENSFCAT00000000189	ENSFCAG00000000189
rno-miR-483-3p	ENSFCAT00000000189	ENSFCAG00000000189
ssc-miR-885-3p	ENSFCAT00000000189	ENSFCAG00000000189
ami-miR-1306-5p	ENSFCAT00000000190	ENSFCAG00000000190
bta-miR-1584-3p	ENSFCAT00000000190	ENSFCAG00000000190
cfa-miR-1306	ENSFCAT00000000190	ENSFCAG00000000190
cgr-miR-1260	ENSFCAT00000000190	ENSFCAG00000000190
cgr-miR-532-3p	ENSFCAT00000000190	ENSFCAG00000000190
chi-miR-532-3p	ENSFCAT00000000190	ENSFCAG00000000190
dre-miR-139-3p	ENSFCAT00000000190	ENSFCAG00000000190
gga-miR-1306-5p	ENSFCAT00000000190	ENSFCAG00000000190
gga-miR-6651-5p	ENSFCAT00000000190	ENSFCAG00000000190
hsa-miR-1224-3p	ENSFCAT00000000190	ENSFCAG00000000190
hsa-miR-1260a	ENSFCAT00000000190	ENSFCAG00000000190
hsa-miR-1306-5p	ENSFCAT00000000190	ENSFCAG00000000190
hsa-miR-139-3p	ENSFCAT00000000190	ENSFCAG00000000190
hsa-miR-2114-5p	ENSFCAT00000000190	ENSFCAG00000000190
hsa-miR-532-3p	ENSFCAT00000000190	ENSFCAG00000000190
mml-miR-139-3p	ENSFCAT00000000190	ENSFCAG00000000190
mmu-miR-185-3p	ENSFCAT00000000190	ENSFCAG00000000190
mmu-miR-188-3p	ENSFCAT00000000190	ENSFCAG00000000190
mmu-miR-877-3p	ENSFCAT00000000190	ENSFCAG00000000190
novel_175	ENSFCAT00000000190	ENSFCAG00000000190
novel_205	ENSFCAT00000000190	ENSFCAG00000000190
novel_265	ENSFCAT00000000190	ENSFCAG00000000190
novel_295	ENSFCAT00000000190	ENSFCAG00000000190
novel_304	ENSFCAT00000000190	ENSFCAG00000000190
novel_416	ENSFCAT00000000190	ENSFCAG00000000190
rno-miR-188-3p	ENSFCAT00000000190	ENSFCAG00000000190
rno-miR-331-3p	ENSFCAT00000000190	ENSFCAG00000000190
rno-miR-361-3p	ENSFCAT00000000190	ENSFCAG00000000190
cfa-miR-1306	ENSFCAT00000000195	ENSFCAG00000000195
hsa-miR-1306-5p	ENSFCAT00000000195	ENSFCAG00000000195
mmu-miR-185-3p	ENSFCAT00000000195	ENSFCAG00000000195
mmu-miR-5126	ENSFCAT00000000195	ENSFCAG00000000195
mmu-miR-744-5p	ENSFCAT00000000195	ENSFCAG00000000195
novel_265	ENSFCAT00000000195	ENSFCAG00000000195
dno-miR-326-5p	ENSFCAT00000000203	ENSFCAG00000000204
dqu-miR-305-3p	ENSFCAT00000000203	ENSFCAG00000000204
mmu-miR-378d	ENSFCAT00000000203	ENSFCAG00000000204
novel_375	ENSFCAT00000000203	ENSFCAG00000000204
ocu-miR-362-5p	ENSFCAT00000000203	ENSFCAG00000000204
mmu-miR-670-5p	ENSFCAT00000000210	ENSFCAG00000000210
aca-miR-103-5p	ENSFCAT00000000218	ENSFCAG00000000220
chi-miR-103-5p	ENSFCAT00000000218	ENSFCAG00000000220
hsa-miR-103a-1-5p	ENSFCAT00000000218	ENSFCAG00000000220
hsa-miR-103a-2-5p	ENSFCAT00000000218	ENSFCAG00000000220
hsa-miR-18a-3p	ENSFCAT00000000218	ENSFCAG00000000220
mmu-miR-18a-3p	ENSFCAT00000000218	ENSFCAG00000000220
novel_347	ENSFCAT00000000219	ENSFCAG00000000221
aca-miR-129a-3p	ENSFCAT00000000224	ENSFCAG00000000224
bta-miR-1291	ENSFCAT00000000224	ENSFCAG00000000224
bta-miR-1343-5p	ENSFCAT00000000224	ENSFCAG00000000224
bta-miR-2387	ENSFCAT00000000224	ENSFCAG00000000224
cfa-miR-1843	ENSFCAT00000000224	ENSFCAG00000000224
cgr-miR-1260	ENSFCAT00000000224	ENSFCAG00000000224
cgr-miR-486-3p	ENSFCAT00000000224	ENSFCAG00000000224
chi-miR-1271-3p	ENSFCAT00000000224	ENSFCAG00000000224
chi-miR-331-3p	ENSFCAT00000000224	ENSFCAG00000000224
cpi-miR-129-3p	ENSFCAT00000000224	ENSFCAG00000000224
cpo-miR-328-3p	ENSFCAT00000000224	ENSFCAG00000000224
dre-miR-139-3p	ENSFCAT00000000224	ENSFCAG00000000224
ggo-miR-328	ENSFCAT00000000224	ENSFCAG00000000224
hsa-miR-1260a	ENSFCAT00000000224	ENSFCAG00000000224
hsa-miR-1271-3p	ENSFCAT00000000224	ENSFCAG00000000224
hsa-miR-1291	ENSFCAT00000000224	ENSFCAG00000000224
hsa-miR-1343-5p	ENSFCAT00000000224	ENSFCAG00000000224
hsa-miR-326	ENSFCAT00000000224	ENSFCAG00000000224
hsa-miR-486-3p	ENSFCAT00000000224	ENSFCAG00000000224
hsa-miR-671-5p	ENSFCAT00000000224	ENSFCAG00000000224
hsa-miR-6842-3p	ENSFCAT00000000224	ENSFCAG00000000224
mdo-miR-125b-1-3p	ENSFCAT00000000224	ENSFCAG00000000224
mml-miR-328	ENSFCAT00000000224	ENSFCAG00000000224
mmu-miR-1895	ENSFCAT00000000224	ENSFCAG00000000224
mmu-miR-1902	ENSFCAT00000000224	ENSFCAG00000000224
mmu-miR-3102-3p	ENSFCAT00000000224	ENSFCAG00000000224
mmu-miR-326-3p	ENSFCAT00000000224	ENSFCAG00000000224
mmu-miR-328-5p	ENSFCAT00000000224	ENSFCAG00000000224
mmu-miR-486b-3p	ENSFCAT00000000224	ENSFCAG00000000224
mmu-miR-5126	ENSFCAT00000000224	ENSFCAG00000000224
novel_268	ENSFCAT00000000224	ENSFCAG00000000224
ocu-miR-1343-5p	ENSFCAT00000000224	ENSFCAG00000000224
pal-miR-874-5p	ENSFCAT00000000224	ENSFCAG00000000224
ppy-miR-939	ENSFCAT00000000224	ENSFCAG00000000224
rno-miR-217-3p	ENSFCAT00000000224	ENSFCAG00000000224
rno-miR-328a-3p	ENSFCAT00000000224	ENSFCAG00000000224
rno-miR-328a-5p	ENSFCAT00000000224	ENSFCAG00000000224
rno-miR-330-5p	ENSFCAT00000000224	ENSFCAG00000000224
sha-miR-125b	ENSFCAT00000000224	ENSFCAG00000000224
hsa-miR-130b-5p	ENSFCAT00000000228	ENSFCAG00000000229
aca-miR-34b-5p	ENSFCAT00000000241	ENSFCAG00000000241
dno-miR-24b-3p	ENSFCAT00000000241	ENSFCAG00000000241
dre-miR-24b-3p	ENSFCAT00000000241	ENSFCAG00000000241
hsa-miR-1271-3p	ENSFCAT00000000241	ENSFCAG00000000241
hsa-miR-23a-5p	ENSFCAT00000000241	ENSFCAG00000000241
hsa-miR-24-3p	ENSFCAT00000000241	ENSFCAG00000000241
hsa-miR-34a-5p	ENSFCAT00000000241	ENSFCAG00000000241
mdo-miR-125b-1-3p	ENSFCAT00000000241	ENSFCAG00000000241
mdo-miR-24-3p	ENSFCAT00000000241	ENSFCAG00000000241
mml-miR-1271-3p	ENSFCAT00000000241	ENSFCAG00000000241
mmu-miR-138-5p	ENSFCAT00000000241	ENSFCAG00000000241
mmu-miR-328-5p	ENSFCAT00000000241	ENSFCAG00000000241
novel_367	ENSFCAT00000000241	ENSFCAG00000000241
ppy-miR-939	ENSFCAT00000000241	ENSFCAG00000000241
rno-miR-328a-5p	ENSFCAT00000000241	ENSFCAG00000000241
rno-miR-339-5p	ENSFCAT00000000241	ENSFCAG00000000241
sha-miR-24	ENSFCAT00000000241	ENSFCAG00000000241
ssa-miR-24b-3p	ENSFCAT00000000241	ENSFCAG00000000241
xla-miR-24b-3p	ENSFCAT00000000241	ENSFCAG00000000241
xla-miR-34a-5p	ENSFCAT00000000241	ENSFCAG00000000241
xtr-miR-24b	ENSFCAT00000000241	ENSFCAG00000000241
aca-miR-193-5p	ENSFCAT00000000244	ENSFCAG00000000239
ami-miR-193a-5p	ENSFCAT00000000244	ENSFCAG00000000239
cfa-miR-1843	ENSFCAT00000000244	ENSFCAG00000000239
hsa-miR-193a-5p	ENSFCAT00000000244	ENSFCAG00000000239
mmu-miR-328-5p	ENSFCAT00000000244	ENSFCAG00000000239
pal-miR-339a-3p	ENSFCAT00000000244	ENSFCAG00000000239
rno-miR-328a-5p	ENSFCAT00000000244	ENSFCAG00000000239
ssc-miR-339-3p	ENSFCAT00000000244	ENSFCAG00000000239
hsa-miR-370-3p	ENSFCAT00000000245	ENSFCAG00000000245
ptr-miR-1224-5p	ENSFCAT00000000245	ENSFCAG00000000245
aca-miR-125a-3p	ENSFCAT00000000252	ENSFCAG00000000252
cgr-miR-125a-3p	ENSFCAT00000000252	ENSFCAG00000000252
cgr-miR-23b-5p	ENSFCAT00000000252	ENSFCAG00000000252
chi-miR-331-3p	ENSFCAT00000000252	ENSFCAG00000000252
cpi-miR-125a-3p	ENSFCAT00000000252	ENSFCAG00000000252
dre-miR-139-3p	ENSFCAT00000000252	ENSFCAG00000000252
gga-miR-34b-5p	ENSFCAT00000000252	ENSFCAG00000000252
gga-miR-365-1-5p	ENSFCAT00000000252	ENSFCAG00000000252
hsa-miR-3184-5p	ENSFCAT00000000252	ENSFCAG00000000252
hsa-miR-3620-5p	ENSFCAT00000000252	ENSFCAG00000000252
hsa-miR-3661	ENSFCAT00000000252	ENSFCAG00000000252
hsa-miR-378g	ENSFCAT00000000252	ENSFCAG00000000252
mml-miR-23a-5p	ENSFCAT00000000252	ENSFCAG00000000252
mmu-miR-125a-3p	ENSFCAT00000000252	ENSFCAG00000000252
mmu-miR-23b-5p	ENSFCAT00000000252	ENSFCAG00000000252
mmu-miR-378d	ENSFCAT00000000252	ENSFCAG00000000252
novel_295	ENSFCAT00000000252	ENSFCAG00000000252
novel_523	ENSFCAT00000000252	ENSFCAG00000000252
pal-miR-125a-3p	ENSFCAT00000000252	ENSFCAG00000000252
pal-miR-450a-2-3p	ENSFCAT00000000252	ENSFCAG00000000252
ppy-miR-151b	ENSFCAT00000000252	ENSFCAG00000000252
hsa-miR-4539	ENSFCAT00000000254	ENSFCAG00000000254
mml-miR-212-3p	ENSFCAT00000000254	ENSFCAG00000000254
ame-miR-92c-3p	ENSFCAT00000000267	ENSFCAG00000000267
ami-miR-1306-5p	ENSFCAT00000000267	ENSFCAG00000000267
bfl-miR-133	ENSFCAT00000000267	ENSFCAG00000000267
bta-miR-1343-3p	ENSFCAT00000000267	ENSFCAG00000000267
cfa-miR-8885	ENSFCAT00000000267	ENSFCAG00000000267
cgr-miR-1343	ENSFCAT00000000267	ENSFCAG00000000267
cgr-miR-532-3p	ENSFCAT00000000267	ENSFCAG00000000267
chi-miR-30f-3p	ENSFCAT00000000267	ENSFCAG00000000267
chi-miR-331-3p	ENSFCAT00000000267	ENSFCAG00000000267
chi-miR-532-3p	ENSFCAT00000000267	ENSFCAG00000000267
dno-miR-326-5p	ENSFCAT00000000267	ENSFCAG00000000267
dre-miR-139-3p	ENSFCAT00000000267	ENSFCAG00000000267
efu-miR-320	ENSFCAT00000000267	ENSFCAG00000000267
ggo-miR-1343	ENSFCAT00000000267	ENSFCAG00000000267
hsa-miR-191-3p	ENSFCAT00000000267	ENSFCAG00000000267
hsa-miR-23a-5p	ENSFCAT00000000267	ENSFCAG00000000267
hsa-miR-3064-5p	ENSFCAT00000000267	ENSFCAG00000000267
hsa-miR-3158-3p	ENSFCAT00000000267	ENSFCAG00000000267
hsa-miR-320a-3p	ENSFCAT00000000267	ENSFCAG00000000267
hsa-miR-320b	ENSFCAT00000000267	ENSFCAG00000000267
hsa-miR-320c	ENSFCAT00000000267	ENSFCAG00000000267
hsa-miR-378g	ENSFCAT00000000267	ENSFCAG00000000267
hsa-miR-532-3p	ENSFCAT00000000267	ENSFCAG00000000267
hsa-miR-6842-3p	ENSFCAT00000000267	ENSFCAG00000000267
mml-miR-324-3p	ENSFCAT00000000267	ENSFCAG00000000267
mml-miR-661	ENSFCAT00000000267	ENSFCAG00000000267
mmu-miR-129b-5p	ENSFCAT00000000267	ENSFCAG00000000267
mmu-miR-150-5p	ENSFCAT00000000267	ENSFCAG00000000267
mmu-miR-3064-5p	ENSFCAT00000000267	ENSFCAG00000000267
mmu-miR-3085-3p	ENSFCAT00000000267	ENSFCAG00000000267
novel_123	ENSFCAT00000000267	ENSFCAG00000000267
novel_205	ENSFCAT00000000267	ENSFCAG00000000267
novel_245	ENSFCAT00000000267	ENSFCAG00000000267
novel_255	ENSFCAT00000000267	ENSFCAG00000000267
novel_261	ENSFCAT00000000267	ENSFCAG00000000267
novel_268	ENSFCAT00000000267	ENSFCAG00000000267
ocu-miR-150-5p	ENSFCAT00000000267	ENSFCAG00000000267
pal-miR-150-5p	ENSFCAT00000000267	ENSFCAG00000000267
pal-miR-371-3p	ENSFCAT00000000267	ENSFCAG00000000267
pal-miR-874-5p	ENSFCAT00000000267	ENSFCAG00000000267
rno-miR-331-3p	ENSFCAT00000000267	ENSFCAG00000000267
sha-miR-150	ENSFCAT00000000267	ENSFCAG00000000267
bta-miR-3141	ENSFCAT00000000268	ENSFCAG00000000268
cfa-miR-486	ENSFCAT00000000268	ENSFCAG00000000268
cgr-miR-1343	ENSFCAT00000000268	ENSFCAG00000000268
cpo-miR-760-3p	ENSFCAT00000000268	ENSFCAG00000000268
ggo-miR-484	ENSFCAT00000000268	ENSFCAG00000000268
hsa-miR-324-5p	ENSFCAT00000000268	ENSFCAG00000000268
hsa-miR-3620-5p	ENSFCAT00000000268	ENSFCAG00000000268
hsa-miR-484	ENSFCAT00000000268	ENSFCAG00000000268
hsa-miR-5010-3p	ENSFCAT00000000268	ENSFCAG00000000268
hsa-miR-5100	ENSFCAT00000000268	ENSFCAG00000000268
hsa-miR-877-3p	ENSFCAT00000000268	ENSFCAG00000000268
hsa-miR-940	ENSFCAT00000000268	ENSFCAG00000000268
mmu-miR-744-5p	ENSFCAT00000000268	ENSFCAG00000000268
novel_295	ENSFCAT00000000268	ENSFCAG00000000268
novel_333	ENSFCAT00000000268	ENSFCAG00000000268
novel_416	ENSFCAT00000000268	ENSFCAG00000000268
ocu-miR-150-5p	ENSFCAT00000000268	ENSFCAG00000000268
oni-miR-10926	ENSFCAT00000000268	ENSFCAG00000000268
pal-miR-10001-5p	ENSFCAT00000000268	ENSFCAG00000000268
rno-miR-324-5p	ENSFCAT00000000268	ENSFCAG00000000268
cpo-miR-328-3p	ENSFCAT00000000270	ENSFCAG00000000270
ggo-miR-328	ENSFCAT00000000270	ENSFCAG00000000270
hsa-miR-660-3p	ENSFCAT00000000270	ENSFCAG00000000270
mml-miR-328	ENSFCAT00000000270	ENSFCAG00000000270
novel_256	ENSFCAT00000000270	ENSFCAG00000000270
novel_402	ENSFCAT00000000270	ENSFCAG00000000270
ocu-miR-660-3p	ENSFCAT00000000270	ENSFCAG00000000270
pal-miR-660-3p	ENSFCAT00000000270	ENSFCAG00000000270
rno-miR-328a-3p	ENSFCAT00000000270	ENSFCAG00000000270
ame-miR-3786-5p	ENSFCAT00000000272	ENSFCAG00000046404
cgr-miR-486-3p	ENSFCAT00000000272	ENSFCAG00000046404
chi-miR-330-5p	ENSFCAT00000000272	ENSFCAG00000046404
dqu-miR-3786-5p	ENSFCAT00000000272	ENSFCAG00000046404
eca-miR-1244	ENSFCAT00000000272	ENSFCAG00000046404
eca-miR-1543	ENSFCAT00000000272	ENSFCAG00000046404
eca-miR-8915	ENSFCAT00000000272	ENSFCAG00000046404
gga-miR-222a	ENSFCAT00000000272	ENSFCAG00000046404
ggo-miR-320b	ENSFCAT00000000272	ENSFCAG00000046404
hsa-miR-221-3p	ENSFCAT00000000272	ENSFCAG00000046404
hsa-miR-320e	ENSFCAT00000000272	ENSFCAG00000046404
hsa-miR-326	ENSFCAT00000000272	ENSFCAG00000046404
hsa-miR-365b-5p	ENSFCAT00000000272	ENSFCAG00000046404
hsa-miR-486-3p	ENSFCAT00000000272	ENSFCAG00000046404
mmu-miR-326-3p	ENSFCAT00000000272	ENSFCAG00000046404
mmu-miR-486b-3p	ENSFCAT00000000272	ENSFCAG00000046404
mmu-miR-877-3p	ENSFCAT00000000272	ENSFCAG00000046404
rno-miR-330-5p	ENSFCAT00000000272	ENSFCAG00000046404
rno-miR-361-3p	ENSFCAT00000000272	ENSFCAG00000046404
tgu-miR-365-1-5p	ENSFCAT00000000272	ENSFCAG00000046404
abu-miR-24c	ENSFCAT00000000276	ENSFCAG00000000276
aca-miR-34b-5p	ENSFCAT00000000276	ENSFCAG00000000276
aga-miR-34	ENSFCAT00000000276	ENSFCAG00000000276
bta-miR-34c	ENSFCAT00000000276	ENSFCAG00000000276
cfa-miR-8800	ENSFCAT00000000276	ENSFCAG00000000276
chi-miR-197-5p	ENSFCAT00000000276	ENSFCAG00000000276
dme-miR-34-5p	ENSFCAT00000000276	ENSFCAG00000000276
dno-miR-24b-3p	ENSFCAT00000000276	ENSFCAG00000000276
dno-miR-326-5p	ENSFCAT00000000276	ENSFCAG00000000276
dps-miR-34	ENSFCAT00000000276	ENSFCAG00000000276
dre-miR-139-3p	ENSFCAT00000000276	ENSFCAG00000000276
dre-miR-24b-3p	ENSFCAT00000000276	ENSFCAG00000000276
gga-miR-3064-5p	ENSFCAT00000000276	ENSFCAG00000000276
hsa-miR-24-3p	ENSFCAT00000000276	ENSFCAG00000000276
hsa-miR-671-5p	ENSFCAT00000000276	ENSFCAG00000000276
hsa-miR-873-3p	ENSFCAT00000000276	ENSFCAG00000000276
lgi-miR-34	ENSFCAT00000000276	ENSFCAG00000000276
mdo-miR-24-3p	ENSFCAT00000000276	ENSFCAG00000000276
mmu-miR-34c-5p	ENSFCAT00000000276	ENSFCAG00000000276
rno-miR-3064-5p	ENSFCAT00000000276	ENSFCAG00000000276
sha-miR-24	ENSFCAT00000000276	ENSFCAG00000000276
ssa-miR-24b-3p	ENSFCAT00000000276	ENSFCAG00000000276
ssc-miR-9788-3p	ENSFCAT00000000276	ENSFCAG00000000276
xla-miR-24b-3p	ENSFCAT00000000276	ENSFCAG00000000276
xla-miR-34a-5p	ENSFCAT00000000276	ENSFCAG00000000276
xtr-miR-24b	ENSFCAT00000000276	ENSFCAG00000000276
bta-miR-2898	ENSFCAT00000000278	ENSFCAG00000045494
cfa-miR-1843	ENSFCAT00000000278	ENSFCAG00000045494
chi-miR-30f-3p	ENSFCAT00000000278	ENSFCAG00000045494
dno-miR-326-5p	ENSFCAT00000000278	ENSFCAG00000045494
dre-miR-139-3p	ENSFCAT00000000278	ENSFCAG00000045494
dre-miR-145-5p	ENSFCAT00000000278	ENSFCAG00000045494
gga-miR-128-1-5p	ENSFCAT00000000278	ENSFCAG00000045494
ggo-miR-431	ENSFCAT00000000278	ENSFCAG00000045494
hsa-miR-214-3p	ENSFCAT00000000278	ENSFCAG00000045494
hsa-miR-3184-5p	ENSFCAT00000000278	ENSFCAG00000045494
hsa-miR-4443	ENSFCAT00000000278	ENSFCAG00000045494
hsa-miR-6125	ENSFCAT00000000278	ENSFCAG00000045494
hsa-miR-766-3p	ENSFCAT00000000278	ENSFCAG00000045494
hsa-miR-940	ENSFCAT00000000278	ENSFCAG00000045494
mmu-miR-145a-5p	ENSFCAT00000000278	ENSFCAG00000045494
mmu-miR-145b	ENSFCAT00000000278	ENSFCAG00000045494
novel_245	ENSFCAT00000000278	ENSFCAG00000045494
novel_304	ENSFCAT00000000278	ENSFCAG00000045494
oan-miR-145-5p	ENSFCAT00000000278	ENSFCAG00000045494
ocu-miR-30b-3p	ENSFCAT00000000278	ENSFCAG00000045494
rno-miR-214-3p	ENSFCAT00000000278	ENSFCAG00000045494
aca-miR-199b-5p	ENSFCAT00000000283	ENSFCAG00000000283
ami-miR-193a-5p	ENSFCAT00000000283	ENSFCAG00000000283
bta-miR-1584-3p	ENSFCAT00000000283	ENSFCAG00000000283
cpi-miR-214-5p	ENSFCAT00000000283	ENSFCAG00000000283
cpo-miR-493-3p	ENSFCAT00000000283	ENSFCAG00000000283
dno-miR-326-5p	ENSFCAT00000000283	ENSFCAG00000000283
gga-miR-1306-5p	ENSFCAT00000000283	ENSFCAG00000000283
gga-miR-214b-5p	ENSFCAT00000000283	ENSFCAG00000000283
gga-miR-6651-5p	ENSFCAT00000000283	ENSFCAG00000000283
ggo-miR-346	ENSFCAT00000000283	ENSFCAG00000000283
hsa-miR-1294	ENSFCAT00000000283	ENSFCAG00000000283
hsa-miR-214-5p	ENSFCAT00000000283	ENSFCAG00000000283
hsa-miR-346	ENSFCAT00000000283	ENSFCAG00000000283
hsa-miR-4508	ENSFCAT00000000283	ENSFCAG00000000283
hsa-miR-940	ENSFCAT00000000283	ENSFCAG00000000283
mdo-miR-1306-3p	ENSFCAT00000000283	ENSFCAG00000000283
mml-miR-661	ENSFCAT00000000283	ENSFCAG00000000283
mmu-miR-1306-3p	ENSFCAT00000000283	ENSFCAG00000000283
mmu-miR-185-3p	ENSFCAT00000000283	ENSFCAG00000000283
mmu-miR-328-5p	ENSFCAT00000000283	ENSFCAG00000000283
novel_123	ENSFCAT00000000283	ENSFCAG00000000283
novel_265	ENSFCAT00000000283	ENSFCAG00000000283
novel_338	ENSFCAT00000000283	ENSFCAG00000000283
novel_416	ENSFCAT00000000283	ENSFCAG00000000283
oan-miR-214-5p	ENSFCAT00000000283	ENSFCAG00000000283
oni-miR-10913	ENSFCAT00000000283	ENSFCAG00000000283
rno-miR-328a-5p	ENSFCAT00000000283	ENSFCAG00000000283
chi-miR-1224	ENSFCAT00000000284	ENSFCAG00000000284
chi-miR-483	ENSFCAT00000000284	ENSFCAG00000000284
cpo-miR-493-3p	ENSFCAT00000000284	ENSFCAG00000000284
eca-miR-8915	ENSFCAT00000000284	ENSFCAG00000000284
hsa-miR-11399	ENSFCAT00000000284	ENSFCAG00000000284
hsa-miR-491-5p	ENSFCAT00000000284	ENSFCAG00000000284
hsa-miR-940	ENSFCAT00000000284	ENSFCAG00000000284
mdo-miR-143-5p	ENSFCAT00000000284	ENSFCAG00000000284
mml-miR-877-3p	ENSFCAT00000000284	ENSFCAG00000000284
mmu-miR-143-5p	ENSFCAT00000000284	ENSFCAG00000000284
mmu-miR-185-3p	ENSFCAT00000000284	ENSFCAG00000000284
novel_205	ENSFCAT00000000284	ENSFCAG00000000284
novel_208	ENSFCAT00000000284	ENSFCAG00000000284
novel_245	ENSFCAT00000000284	ENSFCAG00000000284
novel_261	ENSFCAT00000000284	ENSFCAG00000000284
novel_417	ENSFCAT00000000284	ENSFCAG00000000284
ptr-miR-1224-5p	ENSFCAT00000000284	ENSFCAG00000000284
rno-miR-483-3p	ENSFCAT00000000284	ENSFCAG00000000284
aga-miR-34	ENSFCAT00000000286	ENSFCAG00000000286
bta-miR-2898	ENSFCAT00000000286	ENSFCAG00000000286
dme-miR-34-5p	ENSFCAT00000000286	ENSFCAG00000000286
gga-miR-1668-3p	ENSFCAT00000000286	ENSFCAG00000000286
lgi-miR-34	ENSFCAT00000000286	ENSFCAG00000000286
cfa-miR-632	ENSFCAT00000000287	ENSFCAG00000000287
cgr-miR-1343	ENSFCAT00000000287	ENSFCAG00000000287
efu-miR-211	ENSFCAT00000000287	ENSFCAG00000000287
ggo-miR-328	ENSFCAT00000000287	ENSFCAG00000000287
hsa-miR-197-5p	ENSFCAT00000000287	ENSFCAG00000000287
hsa-miR-3074-5p	ENSFCAT00000000287	ENSFCAG00000000287
hsa-miR-3620-5p	ENSFCAT00000000287	ENSFCAG00000000287
hsa-miR-378a-5p	ENSFCAT00000000287	ENSFCAG00000000287
hsa-miR-4443	ENSFCAT00000000287	ENSFCAG00000000287
hsa-miR-4685-3p	ENSFCAT00000000287	ENSFCAG00000000287
hsa-miR-766-3p	ENSFCAT00000000287	ENSFCAG00000000287
hsa-miR-877-3p	ENSFCAT00000000287	ENSFCAG00000000287
mml-miR-877-3p	ENSFCAT00000000287	ENSFCAG00000000287
mmu-miR-669c-3p	ENSFCAT00000000287	ENSFCAG00000000287
novel_205	ENSFCAT00000000287	ENSFCAG00000000287
pal-miR-3064-3p	ENSFCAT00000000287	ENSFCAG00000000287
rno-miR-328a-3p	ENSFCAT00000000287	ENSFCAG00000000287
rno-miR-331-3p	ENSFCAT00000000287	ENSFCAG00000000287
ssc-miR-339-3p	ENSFCAT00000000287	ENSFCAG00000000287
ggo-miR-328	ENSFCAT00000000288	ENSFCAG00000000290
hsa-miR-23a-5p	ENSFCAT00000000288	ENSFCAG00000000290
hsa-miR-877-3p	ENSFCAT00000000288	ENSFCAG00000000290
mml-miR-328	ENSFCAT00000000288	ENSFCAG00000000290
mml-miR-661	ENSFCAT00000000288	ENSFCAG00000000290
mml-miR-877-3p	ENSFCAT00000000288	ENSFCAG00000000290
novel_261	ENSFCAT00000000288	ENSFCAG00000000290
novel_417	ENSFCAT00000000288	ENSFCAG00000000290
pal-miR-10001-5p	ENSFCAT00000000288	ENSFCAG00000000290
rno-miR-328a-3p	ENSFCAT00000000288	ENSFCAG00000000290
bta-miR-10172-3p	ENSFCAT00000000290	ENSFCAG00000044684
chi-miR-331-3p	ENSFCAT00000000290	ENSFCAG00000044684
gga-miR-365-1-5p	ENSFCAT00000000290	ENSFCAG00000044684
ggo-miR-885	ENSFCAT00000000290	ENSFCAG00000044684
hsa-miR-1224-3p	ENSFCAT00000000290	ENSFCAG00000044684
hsa-miR-1843	ENSFCAT00000000290	ENSFCAG00000044684
hsa-miR-3158-5p	ENSFCAT00000000290	ENSFCAG00000044684
hsa-miR-550a-5p	ENSFCAT00000000290	ENSFCAG00000044684
mml-miR-661	ENSFCAT00000000290	ENSFCAG00000044684
mmu-miR-328-5p	ENSFCAT00000000290	ENSFCAG00000044684
novel_261	ENSFCAT00000000290	ENSFCAG00000044684
novel_268	ENSFCAT00000000290	ENSFCAG00000044684
rno-miR-328a-5p	ENSFCAT00000000290	ENSFCAG00000044684
rno-miR-331-3p	ENSFCAT00000000290	ENSFCAG00000044684
aca-miR-103-5p	ENSFCAT00000000295	ENSFCAG00000000295
ami-miR-212-5p	ENSFCAT00000000295	ENSFCAG00000000295
bta-miR-1584-3p	ENSFCAT00000000295	ENSFCAG00000000295
bta-miR-211	ENSFCAT00000000295	ENSFCAG00000000295
bta-miR-339a	ENSFCAT00000000295	ENSFCAG00000000295
cfa-miR-339	ENSFCAT00000000295	ENSFCAG00000000295
cgr-miR-149-5p	ENSFCAT00000000295	ENSFCAG00000000295
cpo-miR-345-5p	ENSFCAT00000000295	ENSFCAG00000000295
efu-miR-211	ENSFCAT00000000295	ENSFCAG00000000295
hsa-miR-103a-1-5p	ENSFCAT00000000295	ENSFCAG00000000295
hsa-miR-103a-2-5p	ENSFCAT00000000295	ENSFCAG00000000295
hsa-miR-345-5p	ENSFCAT00000000295	ENSFCAG00000000295
hsa-miR-378a-5p	ENSFCAT00000000295	ENSFCAG00000000295
mml-miR-324-3p	ENSFCAT00000000295	ENSFCAG00000000295
mmu-miR-204-5p	ENSFCAT00000000295	ENSFCAG00000000295
mmu-miR-211-5p	ENSFCAT00000000295	ENSFCAG00000000295
mmu-miR-324-3p	ENSFCAT00000000295	ENSFCAG00000000295
mmu-miR-328-5p	ENSFCAT00000000295	ENSFCAG00000000295
novel_123	ENSFCAT00000000295	ENSFCAG00000000295
novel_261	ENSFCAT00000000295	ENSFCAG00000000295
novel_265	ENSFCAT00000000295	ENSFCAG00000000295
ola-miR-204	ENSFCAT00000000295	ENSFCAG00000000295
rno-miR-15a-3p	ENSFCAT00000000295	ENSFCAG00000000295
rno-miR-324-3p	ENSFCAT00000000295	ENSFCAG00000000295
rno-miR-328a-5p	ENSFCAT00000000295	ENSFCAG00000000295
rno-miR-339-5p	ENSFCAT00000000295	ENSFCAG00000000295
ame-miR-3718a-3p	ENSFCAT00000000296	ENSFCAG00000000296
bta-miR-2889	ENSFCAT00000000296	ENSFCAG00000000296
cgr-miR-214-3p	ENSFCAT00000000296	ENSFCAG00000000296
hsa-miR-214-3p	ENSFCAT00000000296	ENSFCAG00000000296
hsa-miR-3620-5p	ENSFCAT00000000296	ENSFCAG00000000296
hsa-miR-4732-5p	ENSFCAT00000000296	ENSFCAG00000000296
rno-miR-214-3p	ENSFCAT00000000296	ENSFCAG00000000296
abu-miR-24c	ENSFCAT00000000297	ENSFCAG00000000297
bta-miR-2387	ENSFCAT00000000297	ENSFCAG00000000297
bta-miR-2898	ENSFCAT00000000297	ENSFCAG00000000297
bta-miR-3141	ENSFCAT00000000297	ENSFCAG00000000297
cel-miR-72-5p	ENSFCAT00000000297	ENSFCAG00000000297
cte-miR-31	ENSFCAT00000000297	ENSFCAG00000000297
dno-miR-24b-3p	ENSFCAT00000000297	ENSFCAG00000000297
dre-miR-24b-3p	ENSFCAT00000000297	ENSFCAG00000000297
eca-miR-9027	ENSFCAT00000000297	ENSFCAG00000000297
gga-miR-31-5p	ENSFCAT00000000297	ENSFCAG00000000297
hsa-miR-24-3p	ENSFCAT00000000297	ENSFCAG00000000297
hsa-miR-31-5p	ENSFCAT00000000297	ENSFCAG00000000297
hsa-miR-3620-5p	ENSFCAT00000000297	ENSFCAG00000000297
hsa-miR-378g	ENSFCAT00000000297	ENSFCAG00000000297
mdo-miR-125b-1-3p	ENSFCAT00000000297	ENSFCAG00000000297
odi-miR-31	ENSFCAT00000000297	ENSFCAG00000000297
pal-miR-10001-5p	ENSFCAT00000000297	ENSFCAG00000000297
sha-miR-125b	ENSFCAT00000000297	ENSFCAG00000000297
sha-miR-24	ENSFCAT00000000297	ENSFCAG00000000297
xla-miR-24b-3p	ENSFCAT00000000297	ENSFCAG00000000297
xtr-miR-24b	ENSFCAT00000000297	ENSFCAG00000000297
aca-miR-34b-5p	ENSFCAT00000000298	ENSFCAG00000000298
aga-miR-34	ENSFCAT00000000298	ENSFCAG00000000298
ami-miR-456-3p	ENSFCAT00000000298	ENSFCAG00000000298
cel-miR-72-5p	ENSFCAT00000000298	ENSFCAG00000000298
cfa-miR-140	ENSFCAT00000000298	ENSFCAG00000000298
cgr-miR-674	ENSFCAT00000000298	ENSFCAG00000000298
cte-miR-31	ENSFCAT00000000298	ENSFCAG00000000298
dme-miR-34-5p	ENSFCAT00000000298	ENSFCAG00000000298
dps-miR-34	ENSFCAT00000000298	ENSFCAG00000000298
dre-miR-139-3p	ENSFCAT00000000298	ENSFCAG00000000298
dre-miR-456	ENSFCAT00000000298	ENSFCAG00000000298
efu-miR-449	ENSFCAT00000000298	ENSFCAG00000000298
gga-miR-31-5p	ENSFCAT00000000298	ENSFCAG00000000298
ggo-miR-484	ENSFCAT00000000298	ENSFCAG00000000298
hsa-miR-31-5p	ENSFCAT00000000298	ENSFCAG00000000298
hsa-miR-34a-5p	ENSFCAT00000000298	ENSFCAG00000000298
hsa-miR-484	ENSFCAT00000000298	ENSFCAG00000000298
lgi-miR-34	ENSFCAT00000000298	ENSFCAG00000000298
mmu-miR-140-5p	ENSFCAT00000000298	ENSFCAG00000000298
mmu-miR-328-5p	ENSFCAT00000000298	ENSFCAG00000000298
mmu-miR-674-3p	ENSFCAT00000000298	ENSFCAG00000000298
oha-miR-449a-5p	ENSFCAT00000000298	ENSFCAG00000000298
rno-miR-328a-5p	ENSFCAT00000000298	ENSFCAG00000000298
ssa-miR-194b-3p	ENSFCAT00000000298	ENSFCAG00000000298
ssc-miR-30c-1-3p	ENSFCAT00000000298	ENSFCAG00000000298
tgu-miR-456-3p	ENSFCAT00000000298	ENSFCAG00000000298
xla-miR-34a-5p	ENSFCAT00000000298	ENSFCAG00000000298
mmu-miR-145a-5p	ENSFCAT00000000299	ENSFCAG00000000299
ssa-miR-24b-3p	ENSFCAT00000000299	ENSFCAG00000000299
ssc-miR-1271-3p	ENSFCAT00000000299	ENSFCAG00000000299
bta-miR-1343-5p	ENSFCAT00000000300	ENSFCAG00000000300
dno-miR-326-5p	ENSFCAT00000000300	ENSFCAG00000000300
hsa-miR-1343-5p	ENSFCAT00000000300	ENSFCAG00000000300
hsa-miR-222-3p	ENSFCAT00000000300	ENSFCAG00000000300
mdo-miR-302c	ENSFCAT00000000300	ENSFCAG00000000300
mmu-miR-185-3p	ENSFCAT00000000300	ENSFCAG00000000300
mmu-miR-328-5p	ENSFCAT00000000300	ENSFCAG00000000300
ocu-miR-1343-5p	ENSFCAT00000000300	ENSFCAG00000000300
ppy-miR-939	ENSFCAT00000000300	ENSFCAG00000000300
rno-miR-328a-5p	ENSFCAT00000000300	ENSFCAG00000000300
bfl-miR-125b	ENSFCAT00000000301	ENSFCAG00000000301
cgr-miR-486-3p	ENSFCAT00000000301	ENSFCAG00000000301
chi-miR-103-5p	ENSFCAT00000000301	ENSFCAG00000000301
chi-miR-93-3p	ENSFCAT00000000301	ENSFCAG00000000301
cpo-miR-493-3p	ENSFCAT00000000301	ENSFCAG00000000301
cpo-miR-760-3p	ENSFCAT00000000301	ENSFCAG00000000301
gga-miR-365-1-5p	ENSFCAT00000000301	ENSFCAG00000000301
gga-miR-6651-5p	ENSFCAT00000000301	ENSFCAG00000000301
hsa-miR-1249-5p	ENSFCAT00000000301	ENSFCAG00000000301
hsa-miR-214-3p	ENSFCAT00000000301	ENSFCAG00000000301
hsa-miR-3064-5p	ENSFCAT00000000301	ENSFCAG00000000301
hsa-miR-3184-5p	ENSFCAT00000000301	ENSFCAG00000000301
hsa-miR-486-3p	ENSFCAT00000000301	ENSFCAG00000000301
mmu-miR-134-5p	ENSFCAT00000000301	ENSFCAG00000000301
mmu-miR-328-5p	ENSFCAT00000000301	ENSFCAG00000000301
mmu-miR-486b-3p	ENSFCAT00000000301	ENSFCAG00000000301
mmu-miR-760-3p	ENSFCAT00000000301	ENSFCAG00000000301
novel_261	ENSFCAT00000000301	ENSFCAG00000000301
novel_416	ENSFCAT00000000301	ENSFCAG00000000301
ocu-miR-9851-3p	ENSFCAT00000000301	ENSFCAG00000000301
pal-miR-1249-5p	ENSFCAT00000000301	ENSFCAG00000000301
rno-miR-214-3p	ENSFCAT00000000301	ENSFCAG00000000301
rno-miR-328a-5p	ENSFCAT00000000301	ENSFCAG00000000301
ssc-miR-9851-3p	ENSFCAT00000000301	ENSFCAG00000000301
bta-miR-2898	ENSFCAT00000000306	ENSFCAG00000000306
chi-miR-204-3p	ENSFCAT00000000306	ENSFCAG00000000306
hsa-miR-1976	ENSFCAT00000000306	ENSFCAG00000000306
mmu-miR-204-3p	ENSFCAT00000000306	ENSFCAG00000000306
novel_295	ENSFCAT00000000306	ENSFCAG00000000306
novel_525	ENSFCAT00000000306	ENSFCAG00000000306
ppy-miR-1976	ENSFCAT00000000306	ENSFCAG00000000306
bta-let-7e	ENSFCAT00000000307	ENSFCAG00000000307
bta-miR-378b	ENSFCAT00000000307	ENSFCAG00000000307
cpo-miR-328-3p	ENSFCAT00000000307	ENSFCAG00000000307
cpo-miR-760-3p	ENSFCAT00000000307	ENSFCAG00000000307
gga-let-7i	ENSFCAT00000000307	ENSFCAG00000000307
ggo-miR-328	ENSFCAT00000000307	ENSFCAG00000000307
hsa-let-7b-5p	ENSFCAT00000000307	ENSFCAG00000000307
hsa-let-7e-5p	ENSFCAT00000000307	ENSFCAG00000000307
hsa-miR-2114-5p	ENSFCAT00000000307	ENSFCAG00000000307
hsa-miR-370-3p	ENSFCAT00000000307	ENSFCAG00000000307
mdo-miR-30c-2-3p	ENSFCAT00000000307	ENSFCAG00000000307
mml-miR-1271-3p	ENSFCAT00000000307	ENSFCAG00000000307
mml-miR-328	ENSFCAT00000000307	ENSFCAG00000000307
mmu-let-7i-5p	ENSFCAT00000000307	ENSFCAG00000000307
mmu-let-7k	ENSFCAT00000000307	ENSFCAG00000000307
mmu-miR-1902	ENSFCAT00000000307	ENSFCAG00000000307
mmu-miR-760-3p	ENSFCAT00000000307	ENSFCAG00000000307
novel_245	ENSFCAT00000000307	ENSFCAG00000000307
oar-let-7b	ENSFCAT00000000307	ENSFCAG00000000307
pma-let-7b-5p	ENSFCAT00000000307	ENSFCAG00000000307
rno-miR-328a-3p	ENSFCAT00000000307	ENSFCAG00000000307
rno-miR-330-5p	ENSFCAT00000000307	ENSFCAG00000000307
ssc-let-7i-5p	ENSFCAT00000000307	ENSFCAG00000000307
ggo-miR-346	ENSFCAT00000000313	ENSFCAG00000000313
hsa-miR-3064-5p	ENSFCAT00000000313	ENSFCAG00000000313
hsa-miR-346	ENSFCAT00000000313	ENSFCAG00000000313
mmu-miR-3064-5p	ENSFCAT00000000313	ENSFCAG00000000313
mmu-miR-328-5p	ENSFCAT00000000313	ENSFCAG00000000313
mmu-miR-669c-3p	ENSFCAT00000000313	ENSFCAG00000000313
novel_304	ENSFCAT00000000313	ENSFCAG00000000313
rno-miR-328a-5p	ENSFCAT00000000313	ENSFCAG00000000313
bta-miR-10185-5p	ENSFCAT00000000316	ENSFCAG00000000316
chi-miR-197-5p	ENSFCAT00000000316	ENSFCAG00000000316
chi-miR-331-3p	ENSFCAT00000000316	ENSFCAG00000000316
cpo-miR-328-3p	ENSFCAT00000000316	ENSFCAG00000000316
dno-miR-326-5p	ENSFCAT00000000316	ENSFCAG00000000316
ggo-miR-328	ENSFCAT00000000316	ENSFCAG00000000316
ggo-miR-431	ENSFCAT00000000316	ENSFCAG00000000316
ggo-miR-484	ENSFCAT00000000316	ENSFCAG00000000316
hsa-miR-3184-5p	ENSFCAT00000000316	ENSFCAG00000000316
hsa-miR-3620-5p	ENSFCAT00000000316	ENSFCAG00000000316
hsa-miR-4508	ENSFCAT00000000316	ENSFCAG00000000316
hsa-miR-484	ENSFCAT00000000316	ENSFCAG00000000316
hsa-miR-574-3p	ENSFCAT00000000316	ENSFCAG00000000316
hsa-miR-940	ENSFCAT00000000316	ENSFCAG00000000316
mml-miR-188-3p	ENSFCAT00000000316	ENSFCAG00000000316
mml-miR-328	ENSFCAT00000000316	ENSFCAG00000000316
mmu-miR-185-3p	ENSFCAT00000000316	ENSFCAG00000000316
mmu-miR-188-3p	ENSFCAT00000000316	ENSFCAG00000000316
mmu-miR-3085-3p	ENSFCAT00000000316	ENSFCAG00000000316
novel_245	ENSFCAT00000000316	ENSFCAG00000000316
novel_347	ENSFCAT00000000316	ENSFCAG00000000316
pal-miR-874-5p	ENSFCAT00000000316	ENSFCAG00000000316
rno-miR-188-3p	ENSFCAT00000000316	ENSFCAG00000000316
rno-miR-328a-3p	ENSFCAT00000000316	ENSFCAG00000000316
bfl-miR-19-3p	ENSFCAT00000000317	ENSFCAG00000000317
bta-miR-10185-5p	ENSFCAT00000000317	ENSFCAG00000000317
hsa-miR-1249-5p	ENSFCAT00000000317	ENSFCAG00000000317
pal-miR-1249-5p	ENSFCAT00000000317	ENSFCAG00000000317
bta-miR-2898	ENSFCAT00000000321	ENSFCAG00000000322
ggo-miR-320b	ENSFCAT00000000321	ENSFCAG00000000322
hsa-miR-1249-5p	ENSFCAT00000000321	ENSFCAG00000000322
hsa-miR-24-3p	ENSFCAT00000000321	ENSFCAG00000000322
hsa-miR-766-3p	ENSFCAT00000000321	ENSFCAG00000000322
hsa-miR-92a-1-5p	ENSFCAT00000000321	ENSFCAG00000000322
novel_261	ENSFCAT00000000321	ENSFCAG00000000322
novel_265	ENSFCAT00000000321	ENSFCAG00000000322
pal-miR-1249-5p	ENSFCAT00000000321	ENSFCAG00000000322
sha-miR-24	ENSFCAT00000000321	ENSFCAG00000000322
xla-miR-24b-3p	ENSFCAT00000000321	ENSFCAG00000000322
xtr-miR-24b	ENSFCAT00000000321	ENSFCAG00000000322
bta-miR-1291	ENSFCAT00000000325	ENSFCAG00000000325
bta-miR-345-3p	ENSFCAT00000000325	ENSFCAG00000000325
dno-miR-181a-2-3p	ENSFCAT00000000325	ENSFCAG00000000325
hsa-miR-1291	ENSFCAT00000000325	ENSFCAG00000000325
hsa-miR-671-5p	ENSFCAT00000000325	ENSFCAG00000000325
mmu-miR-345-3p	ENSFCAT00000000325	ENSFCAG00000000325
novel_304	ENSFCAT00000000325	ENSFCAG00000000325
pal-miR-874-5p	ENSFCAT00000000325	ENSFCAG00000000325
rno-miR-345-3p	ENSFCAT00000000325	ENSFCAG00000000325
hsa-miR-365a-5p	ENSFCAT00000000329	ENSFCAG00000000330
hsa-miR-491-5p	ENSFCAT00000000329	ENSFCAG00000000330
hsa-miR-766-3p	ENSFCAT00000000329	ENSFCAG00000000330
mml-miR-194-3p	ENSFCAT00000000329	ENSFCAG00000000330
mmu-miR-1895	ENSFCAT00000000329	ENSFCAG00000000330
novel_95	ENSFCAT00000000329	ENSFCAG00000000330
dre-miR-139-3p	ENSFCAT00000000330	ENSFCAG00000000329
hsa-miR-1249-5p	ENSFCAT00000000330	ENSFCAG00000000329
mml-miR-216a-3p	ENSFCAT00000000330	ENSFCAG00000000329
pal-miR-1249-5p	ENSFCAT00000000330	ENSFCAG00000000329
novel_123	ENSFCAT00000000342	ENSFCAG00000000341
novel_333	ENSFCAT00000000342	ENSFCAG00000000341
bta-miR-1301	ENSFCAT00000000348	ENSFCAG00000000349
cgr-miR-1343	ENSFCAT00000000348	ENSFCAG00000000349
eca-miR-1301	ENSFCAT00000000348	ENSFCAG00000000349
ggo-miR-1301	ENSFCAT00000000348	ENSFCAG00000000349
hsa-miR-1301-3p	ENSFCAT00000000348	ENSFCAG00000000349
hsa-miR-3184-3p	ENSFCAT00000000348	ENSFCAG00000000349
hsa-miR-532-3p	ENSFCAT00000000348	ENSFCAG00000000349
novel_265	ENSFCAT00000000348	ENSFCAG00000000349
aca-miR-129a-3p	ENSFCAT00000000349	ENSFCAG00000000347
bta-miR-1343-5p	ENSFCAT00000000349	ENSFCAG00000000347
bta-miR-3141	ENSFCAT00000000349	ENSFCAG00000000347
cfa-miR-1306	ENSFCAT00000000349	ENSFCAG00000000347
chi-miR-1388-3p	ENSFCAT00000000349	ENSFCAG00000000347
cpi-miR-129-3p	ENSFCAT00000000349	ENSFCAG00000000347
cpi-miR-1388-3p	ENSFCAT00000000349	ENSFCAG00000000347
cpo-miR-10a-5p	ENSFCAT00000000349	ENSFCAG00000000347
cpo-miR-1388-3p	ENSFCAT00000000349	ENSFCAG00000000347
cpo-miR-1842-3p	ENSFCAT00000000349	ENSFCAG00000000347
dno-miR-1388-3p	ENSFCAT00000000349	ENSFCAG00000000347
dno-miR-24b-3p	ENSFCAT00000000349	ENSFCAG00000000347
dre-miR-139-3p	ENSFCAT00000000349	ENSFCAG00000000347
dre-miR-24b-3p	ENSFCAT00000000349	ENSFCAG00000000347
eca-miR-1307	ENSFCAT00000000349	ENSFCAG00000000347
gga-miR-1306-5p	ENSFCAT00000000349	ENSFCAG00000000347
ggo-miR-484	ENSFCAT00000000349	ENSFCAG00000000347
ggo-miR-885	ENSFCAT00000000349	ENSFCAG00000000347
hsa-miR-1224-3p	ENSFCAT00000000349	ENSFCAG00000000347
hsa-miR-1306-5p	ENSFCAT00000000349	ENSFCAG00000000347
hsa-miR-1343-5p	ENSFCAT00000000349	ENSFCAG00000000347
hsa-miR-1976	ENSFCAT00000000349	ENSFCAG00000000347
hsa-miR-25-5p	ENSFCAT00000000349	ENSFCAG00000000347
hsa-miR-326	ENSFCAT00000000349	ENSFCAG00000000347
hsa-miR-346	ENSFCAT00000000349	ENSFCAG00000000347
hsa-miR-3620-5p	ENSFCAT00000000349	ENSFCAG00000000347
hsa-miR-370-3p	ENSFCAT00000000349	ENSFCAG00000000347
hsa-miR-4508	ENSFCAT00000000349	ENSFCAG00000000347
hsa-miR-4685-3p	ENSFCAT00000000349	ENSFCAG00000000347
hsa-miR-484	ENSFCAT00000000349	ENSFCAG00000000347
hsa-miR-491-5p	ENSFCAT00000000349	ENSFCAG00000000347
hsa-miR-671-5p	ENSFCAT00000000349	ENSFCAG00000000347
hsa-miR-885-3p	ENSFCAT00000000349	ENSFCAG00000000347
hsa-miR-940	ENSFCAT00000000349	ENSFCAG00000000347
mmr-miR-1388	ENSFCAT00000000349	ENSFCAG00000000347
mmu-miR-3085-3p	ENSFCAT00000000349	ENSFCAG00000000347
mmu-miR-326-3p	ENSFCAT00000000349	ENSFCAG00000000347
mmu-miR-328-5p	ENSFCAT00000000349	ENSFCAG00000000347
mmu-miR-5126	ENSFCAT00000000349	ENSFCAG00000000347
novel_123	ENSFCAT00000000349	ENSFCAG00000000347
novel_261	ENSFCAT00000000349	ENSFCAG00000000347
novel_265	ENSFCAT00000000349	ENSFCAG00000000347
oan-miR-1386	ENSFCAT00000000349	ENSFCAG00000000347
oan-miR-1388-3p	ENSFCAT00000000349	ENSFCAG00000000347
ocu-miR-1343-5p	ENSFCAT00000000349	ENSFCAG00000000347
pal-miR-10001-5p	ENSFCAT00000000349	ENSFCAG00000000347
pal-miR-339a-3p	ENSFCAT00000000349	ENSFCAG00000000347
pma-miR-22a-3p	ENSFCAT00000000349	ENSFCAG00000000347
ppy-miR-939	ENSFCAT00000000349	ENSFCAG00000000347
rno-miR-149-3p	ENSFCAT00000000349	ENSFCAG00000000347
rno-miR-328a-5p	ENSFCAT00000000349	ENSFCAG00000000347
rno-miR-3557-5p	ENSFCAT00000000349	ENSFCAG00000000347
ssc-miR-885-3p	ENSFCAT00000000349	ENSFCAG00000000347
chi-miR-127-5p	ENSFCAT00000000352	ENSFCAG00000000352
cpi-miR-194-2-3p	ENSFCAT00000000352	ENSFCAG00000000352
cpo-miR-760-3p	ENSFCAT00000000352	ENSFCAG00000000352
dno-miR-194-3p	ENSFCAT00000000352	ENSFCAG00000000352
dno-miR-326-5p	ENSFCAT00000000352	ENSFCAG00000000352
dno-miR-342-5p	ENSFCAT00000000352	ENSFCAG00000000352
eca-miR-1301	ENSFCAT00000000352	ENSFCAG00000000352
ggo-miR-1301	ENSFCAT00000000352	ENSFCAG00000000352
hsa-miR-1249-5p	ENSFCAT00000000352	ENSFCAG00000000352
hsa-miR-1301-3p	ENSFCAT00000000352	ENSFCAG00000000352
hsa-miR-194-3p	ENSFCAT00000000352	ENSFCAG00000000352
hsa-miR-197-5p	ENSFCAT00000000352	ENSFCAG00000000352
hsa-miR-31-5p	ENSFCAT00000000352	ENSFCAG00000000352
hsa-miR-326	ENSFCAT00000000352	ENSFCAG00000000352
hsa-miR-3661	ENSFCAT00000000352	ENSFCAG00000000352
hsa-miR-940	ENSFCAT00000000352	ENSFCAG00000000352
mml-miR-127-5p	ENSFCAT00000000352	ENSFCAG00000000352
mml-miR-194-3p	ENSFCAT00000000352	ENSFCAG00000000352
mmu-miR-185-3p	ENSFCAT00000000352	ENSFCAG00000000352
mmu-miR-324-3p	ENSFCAT00000000352	ENSFCAG00000000352
mmu-miR-326-3p	ENSFCAT00000000352	ENSFCAG00000000352
mmu-miR-328-5p	ENSFCAT00000000352	ENSFCAG00000000352
mmu-miR-760-3p	ENSFCAT00000000352	ENSFCAG00000000352
novel_305	ENSFCAT00000000352	ENSFCAG00000000352
novel_416	ENSFCAT00000000352	ENSFCAG00000000352
novel_486	ENSFCAT00000000352	ENSFCAG00000000352
pal-miR-1249-5p	ENSFCAT00000000352	ENSFCAG00000000352
ppy-miR-1976	ENSFCAT00000000352	ENSFCAG00000000352
rno-miR-194-3p	ENSFCAT00000000352	ENSFCAG00000000352
rno-miR-324-3p	ENSFCAT00000000352	ENSFCAG00000000352
rno-miR-328a-5p	ENSFCAT00000000352	ENSFCAG00000000352
ssc-miR-9788-3p	ENSFCAT00000000352	ENSFCAG00000000352
mmu-miR-6240	ENSFCAT00000000355	ENSFCAG00000000355
novel_265	ENSFCAT00000000355	ENSFCAG00000000355
chi-miR-103-5p	ENSFCAT00000000356	ENSFCAG00000000356
efu-miR-152	ENSFCAT00000000356	ENSFCAG00000000356
hsa-miR-1247-3p	ENSFCAT00000000356	ENSFCAG00000000356
hsa-miR-214-3p	ENSFCAT00000000356	ENSFCAG00000000356
hsa-miR-6125	ENSFCAT00000000356	ENSFCAG00000000356
mmu-miR-143-5p	ENSFCAT00000000356	ENSFCAG00000000356
oan-miR-107-5p	ENSFCAT00000000356	ENSFCAG00000000356
rno-miR-214-3p	ENSFCAT00000000356	ENSFCAG00000000356
ame-miR-3718a-3p	ENSFCAT00000000357	ENSFCAG00000000357
chi-miR-330-5p	ENSFCAT00000000357	ENSFCAG00000000357
chi-miR-331-3p	ENSFCAT00000000357	ENSFCAG00000000357
hsa-miR-18a-3p	ENSFCAT00000000357	ENSFCAG00000000357
hsa-miR-326	ENSFCAT00000000357	ENSFCAG00000000357
hsa-miR-5100	ENSFCAT00000000357	ENSFCAG00000000357
mml-miR-6529-3p	ENSFCAT00000000357	ENSFCAG00000000357
mmu-miR-18a-3p	ENSFCAT00000000357	ENSFCAG00000000357
mmu-miR-3065-3p	ENSFCAT00000000357	ENSFCAG00000000357
mmu-miR-326-3p	ENSFCAT00000000357	ENSFCAG00000000357
mmu-miR-669c-3p	ENSFCAT00000000357	ENSFCAG00000000357
oni-miR-10926	ENSFCAT00000000357	ENSFCAG00000000357
rno-miR-330-5p	ENSFCAT00000000357	ENSFCAG00000000357
hsa-miR-574-5p	ENSFCAT00000000359	ENSFCAG00000000359
novel_462	ENSFCAT00000000359	ENSFCAG00000000359
ame-miR-3718a-3p	ENSFCAT00000000360	ENSFCAG00000000360
hsa-miR-1224-3p	ENSFCAT00000000360	ENSFCAG00000000360
hsa-miR-483-3p	ENSFCAT00000000360	ENSFCAG00000000360
hsa-miR-574-5p	ENSFCAT00000000360	ENSFCAG00000000360
mml-miR-877-3p	ENSFCAT00000000360	ENSFCAG00000000360
mmu-miR-210-5p	ENSFCAT00000000360	ENSFCAG00000000360
novel_123	ENSFCAT00000000360	ENSFCAG00000000360
novel_462	ENSFCAT00000000360	ENSFCAG00000000360
pal-miR-574-5p	ENSFCAT00000000360	ENSFCAG00000000360
bta-miR-2387	ENSFCAT00000000364	ENSFCAG00000000364
bta-miR-2898	ENSFCAT00000000364	ENSFCAG00000000364
dps-miR-263a	ENSFCAT00000000364	ENSFCAG00000000364
dre-miR-139-3p	ENSFCAT00000000364	ENSFCAG00000000364
hsa-miR-212-5p	ENSFCAT00000000364	ENSFCAG00000000364
hsa-miR-490-3p	ENSFCAT00000000364	ENSFCAG00000000364
mml-miR-661	ENSFCAT00000000364	ENSFCAG00000000364
mmu-miR-185-5p	ENSFCAT00000000364	ENSFCAG00000000364
novel_536	ENSFCAT00000000364	ENSFCAG00000000364
hsa-miR-1249-5p	ENSFCAT00000000369	ENSFCAG00000000368
mmu-miR-140-5p	ENSFCAT00000000369	ENSFCAG00000000368
mne-miR-140	ENSFCAT00000000369	ENSFCAG00000000368
novel_245	ENSFCAT00000000369	ENSFCAG00000000368
oan-miR-140-5p	ENSFCAT00000000369	ENSFCAG00000000368
pal-miR-1249-5p	ENSFCAT00000000369	ENSFCAG00000000368
aca-miR-34b-5p	ENSFCAT00000000370	ENSFCAG00000000370
ggo-miR-499a	ENSFCAT00000000370	ENSFCAG00000000370
hsa-miR-34a-5p	ENSFCAT00000000370	ENSFCAG00000000370
hsa-miR-499a-5p	ENSFCAT00000000370	ENSFCAG00000000370
lgi-miR-34	ENSFCAT00000000370	ENSFCAG00000000370
oha-miR-449a-5p	ENSFCAT00000000370	ENSFCAG00000000370
xla-miR-34a-5p	ENSFCAT00000000370	ENSFCAG00000000370
gga-miR-365-1-5p	ENSFCAT00000000375	ENSFCAG00000000375
hsa-miR-940	ENSFCAT00000000375	ENSFCAG00000000375
mmu-miR-874-5p	ENSFCAT00000000375	ENSFCAG00000000375
pal-miR-874-5p	ENSFCAT00000000375	ENSFCAG00000000375
rno-miR-874-5p	ENSFCAT00000000375	ENSFCAG00000000375
ami-miR-193a-5p	ENSFCAT00000000376	ENSFCAG00000000376
bta-miR-1343-3p	ENSFCAT00000000376	ENSFCAG00000000376
bta-miR-1343-5p	ENSFCAT00000000376	ENSFCAG00000000376
bta-miR-2904	ENSFCAT00000000376	ENSFCAG00000000376
cgr-miR-1343	ENSFCAT00000000376	ENSFCAG00000000376
cpo-miR-760-3p	ENSFCAT00000000376	ENSFCAG00000000376
gga-miR-6651-5p	ENSFCAT00000000376	ENSFCAG00000000376
ggo-miR-1343	ENSFCAT00000000376	ENSFCAG00000000376
hsa-miR-1343-5p	ENSFCAT00000000376	ENSFCAG00000000376
hsa-miR-326	ENSFCAT00000000376	ENSFCAG00000000376
hsa-miR-370-3p	ENSFCAT00000000376	ENSFCAG00000000376
hsa-miR-671-5p	ENSFCAT00000000376	ENSFCAG00000000376
hsa-miR-940	ENSFCAT00000000376	ENSFCAG00000000376
mmu-miR-128-1-5p	ENSFCAT00000000376	ENSFCAG00000000376
mmu-miR-326-3p	ENSFCAT00000000376	ENSFCAG00000000376
mmu-miR-328-5p	ENSFCAT00000000376	ENSFCAG00000000376
mmu-miR-760-3p	ENSFCAT00000000376	ENSFCAG00000000376
novel_261	ENSFCAT00000000376	ENSFCAG00000000376
novel_265	ENSFCAT00000000376	ENSFCAG00000000376
ocu-miR-1343-5p	ENSFCAT00000000376	ENSFCAG00000000376
rno-miR-328a-5p	ENSFCAT00000000376	ENSFCAG00000000376
bfl-miR-133	ENSFCAT00000000380	ENSFCAG00000000379
bta-miR-1343-3p	ENSFCAT00000000380	ENSFCAG00000000379
bta-miR-1343-5p	ENSFCAT00000000380	ENSFCAG00000000379
bta-miR-21-3p	ENSFCAT00000000380	ENSFCAG00000000379
cfa-miR-8858	ENSFCAT00000000380	ENSFCAG00000000379
cgr-miR-1343	ENSFCAT00000000380	ENSFCAG00000000379
cgr-miR-532-3p	ENSFCAT00000000380	ENSFCAG00000000379
chi-miR-330-5p	ENSFCAT00000000380	ENSFCAG00000000379
chi-miR-532-3p	ENSFCAT00000000380	ENSFCAG00000000379
efu-let-7c	ENSFCAT00000000380	ENSFCAG00000000379
gga-miR-1306-5p	ENSFCAT00000000380	ENSFCAG00000000379
ggo-miR-1343	ENSFCAT00000000380	ENSFCAG00000000379
hsa-miR-1224-3p	ENSFCAT00000000380	ENSFCAG00000000379
hsa-miR-1260a	ENSFCAT00000000380	ENSFCAG00000000379
hsa-miR-1343-5p	ENSFCAT00000000380	ENSFCAG00000000379
hsa-miR-28-5p	ENSFCAT00000000380	ENSFCAG00000000379
hsa-miR-326	ENSFCAT00000000380	ENSFCAG00000000379
hsa-miR-370-3p	ENSFCAT00000000380	ENSFCAG00000000379
hsa-miR-532-3p	ENSFCAT00000000380	ENSFCAG00000000379
hsa-miR-7976	ENSFCAT00000000380	ENSFCAG00000000379
hsa-miR-940	ENSFCAT00000000380	ENSFCAG00000000379
lgi-miR-34	ENSFCAT00000000380	ENSFCAG00000000379
mml-miR-127-5p	ENSFCAT00000000380	ENSFCAG00000000379
mmu-miR-326-3p	ENSFCAT00000000380	ENSFCAG00000000379
mmu-miR-503-5p	ENSFCAT00000000380	ENSFCAG00000000379
novel_245	ENSFCAT00000000380	ENSFCAG00000000379
novel_265	ENSFCAT00000000380	ENSFCAG00000000379
novel_295	ENSFCAT00000000380	ENSFCAG00000000379
novel_304	ENSFCAT00000000380	ENSFCAG00000000379
novel_305	ENSFCAT00000000380	ENSFCAG00000000379
novel_347	ENSFCAT00000000380	ENSFCAG00000000379
ocu-miR-1343-5p	ENSFCAT00000000380	ENSFCAG00000000379
ola-miR-133-3p	ENSFCAT00000000380	ENSFCAG00000000379
ppy-miR-151b	ENSFCAT00000000380	ENSFCAG00000000379
ppy-miR-939	ENSFCAT00000000380	ENSFCAG00000000379
rno-miR-330-5p	ENSFCAT00000000380	ENSFCAG00000000379
aca-miR-193-3p	ENSFCAT00000000383	ENSFCAG00000000383
bfl-miR-133	ENSFCAT00000000383	ENSFCAG00000000383
bta-miR-1247-5p	ENSFCAT00000000383	ENSFCAG00000000383
bta-miR-1343-3p	ENSFCAT00000000383	ENSFCAG00000000383
bta-miR-1584-3p	ENSFCAT00000000383	ENSFCAG00000000383
bta-miR-2387	ENSFCAT00000000383	ENSFCAG00000000383
bta-miR-2889	ENSFCAT00000000383	ENSFCAG00000000383
cfa-miR-1296	ENSFCAT00000000383	ENSFCAG00000000383
cgr-miR-1343	ENSFCAT00000000383	ENSFCAG00000000383
chi-miR-93-3p	ENSFCAT00000000383	ENSFCAG00000000383
cpo-miR-493-3p	ENSFCAT00000000383	ENSFCAG00000000383
dno-miR-345-5p	ENSFCAT00000000383	ENSFCAG00000000383
dre-miR-139-3p	ENSFCAT00000000383	ENSFCAG00000000383
dre-miR-193b-3p	ENSFCAT00000000383	ENSFCAG00000000383
gga-miR-193b-3p	ENSFCAT00000000383	ENSFCAG00000000383
ggo-miR-346	ENSFCAT00000000383	ENSFCAG00000000383
ggo-miR-885	ENSFCAT00000000383	ENSFCAG00000000383
hsa-miR-1224-3p	ENSFCAT00000000383	ENSFCAG00000000383
hsa-miR-1296-5p	ENSFCAT00000000383	ENSFCAG00000000383
hsa-miR-193b-3p	ENSFCAT00000000383	ENSFCAG00000000383
hsa-miR-326	ENSFCAT00000000383	ENSFCAG00000000383
hsa-miR-345-5p	ENSFCAT00000000383	ENSFCAG00000000383
hsa-miR-346	ENSFCAT00000000383	ENSFCAG00000000383
hsa-miR-3620-5p	ENSFCAT00000000383	ENSFCAG00000000383
hsa-miR-3661	ENSFCAT00000000383	ENSFCAG00000000383
hsa-miR-370-3p	ENSFCAT00000000383	ENSFCAG00000000383
hsa-miR-4508	ENSFCAT00000000383	ENSFCAG00000000383
hsa-miR-4685-3p	ENSFCAT00000000383	ENSFCAG00000000383
hsa-miR-877-3p	ENSFCAT00000000383	ENSFCAG00000000383
hsa-miR-885-3p	ENSFCAT00000000383	ENSFCAG00000000383
hsa-miR-93-3p	ENSFCAT00000000383	ENSFCAG00000000383
mdo-miR-193a-3p	ENSFCAT00000000383	ENSFCAG00000000383
mml-miR-1271-3p	ENSFCAT00000000383	ENSFCAG00000000383
mml-miR-194-3p	ENSFCAT00000000383	ENSFCAG00000000383
mml-miR-324-3p	ENSFCAT00000000383	ENSFCAG00000000383
mmu-miR-128-1-5p	ENSFCAT00000000383	ENSFCAG00000000383
mmu-miR-185-3p	ENSFCAT00000000383	ENSFCAG00000000383
mmu-miR-193a-3p	ENSFCAT00000000383	ENSFCAG00000000383
mmu-miR-193b-3p	ENSFCAT00000000383	ENSFCAG00000000383
mmu-miR-3085-3p	ENSFCAT00000000383	ENSFCAG00000000383
mmu-miR-324-3p	ENSFCAT00000000383	ENSFCAG00000000383
mmu-miR-326-3p	ENSFCAT00000000383	ENSFCAG00000000383
mmu-miR-874-5p	ENSFCAT00000000383	ENSFCAG00000000383
mmu-miR-877-3p	ENSFCAT00000000383	ENSFCAG00000000383
novel_123	ENSFCAT00000000383	ENSFCAG00000000383
novel_205	ENSFCAT00000000383	ENSFCAG00000000383
novel_245	ENSFCAT00000000383	ENSFCAG00000000383
novel_255	ENSFCAT00000000383	ENSFCAG00000000383
novel_261	ENSFCAT00000000383	ENSFCAG00000000383
novel_265	ENSFCAT00000000383	ENSFCAG00000000383
novel_305	ENSFCAT00000000383	ENSFCAG00000000383
novel_417	ENSFCAT00000000383	ENSFCAG00000000383
novel_525	ENSFCAT00000000383	ENSFCAG00000000383
novel_95	ENSFCAT00000000383	ENSFCAG00000000383
ola-miR-193a	ENSFCAT00000000383	ENSFCAG00000000383
oni-miR-10913	ENSFCAT00000000383	ENSFCAG00000000383
pal-miR-874-5p	ENSFCAT00000000383	ENSFCAG00000000383
rno-miR-193b-3p	ENSFCAT00000000383	ENSFCAG00000000383
rno-miR-324-3p	ENSFCAT00000000383	ENSFCAG00000000383
rno-miR-324-5p	ENSFCAT00000000383	ENSFCAG00000000383
rno-miR-331-3p	ENSFCAT00000000383	ENSFCAG00000000383
rno-miR-874-5p	ENSFCAT00000000383	ENSFCAG00000000383
sha-miR-193	ENSFCAT00000000383	ENSFCAG00000000383
ssc-miR-885-3p	ENSFCAT00000000383	ENSFCAG00000000383
tgu-miR-128-1-5p	ENSFCAT00000000383	ENSFCAG00000000383
tgu-miR-193b-3p	ENSFCAT00000000383	ENSFCAG00000000383
bta-miR-1343-5p	ENSFCAT00000000388	ENSFCAG00000000388
chi-miR-331-3p	ENSFCAT00000000388	ENSFCAG00000000388
cpo-miR-802-3p	ENSFCAT00000000388	ENSFCAG00000000388
dre-miR-456	ENSFCAT00000000388	ENSFCAG00000000388
hsa-miR-1343-5p	ENSFCAT00000000388	ENSFCAG00000000388
hsa-miR-197-5p	ENSFCAT00000000388	ENSFCAG00000000388
hsa-miR-23a-5p	ENSFCAT00000000388	ENSFCAG00000000388
mml-miR-877-3p	ENSFCAT00000000388	ENSFCAG00000000388
mmu-miR-1895	ENSFCAT00000000388	ENSFCAG00000000388
novel_305	ENSFCAT00000000388	ENSFCAG00000000388
ocu-miR-1343-5p	ENSFCAT00000000388	ENSFCAG00000000388
ppy-miR-939	ENSFCAT00000000388	ENSFCAG00000000388
bta-miR-1291	ENSFCAT00000000391	ENSFCAG00000000391
chi-miR-30f-3p	ENSFCAT00000000391	ENSFCAG00000000391
chi-miR-331-3p	ENSFCAT00000000391	ENSFCAG00000000391
dno-miR-326-5p	ENSFCAT00000000391	ENSFCAG00000000391
dre-miR-125a	ENSFCAT00000000391	ENSFCAG00000000391
hsa-miR-1291	ENSFCAT00000000391	ENSFCAG00000000391
hsa-miR-1294	ENSFCAT00000000391	ENSFCAG00000000391
hsa-miR-324-5p	ENSFCAT00000000391	ENSFCAG00000000391
mml-miR-324-3p	ENSFCAT00000000391	ENSFCAG00000000391
mml-miR-661	ENSFCAT00000000391	ENSFCAG00000000391
mmu-miR-185-3p	ENSFCAT00000000391	ENSFCAG00000000391
mmu-miR-5126	ENSFCAT00000000391	ENSFCAG00000000391
mmu-miR-874-5p	ENSFCAT00000000391	ENSFCAG00000000391
novel_123	ENSFCAT00000000391	ENSFCAG00000000391
novel_255	ENSFCAT00000000391	ENSFCAG00000000391
novel_268	ENSFCAT00000000391	ENSFCAG00000000391
novel_401	ENSFCAT00000000391	ENSFCAG00000000391
novel_521	ENSFCAT00000000391	ENSFCAG00000000391
ocu-miR-30b-3p	ENSFCAT00000000391	ENSFCAG00000000391
pal-miR-874-5p	ENSFCAT00000000391	ENSFCAG00000000391
rno-miR-324-5p	ENSFCAT00000000391	ENSFCAG00000000391
rno-miR-874-5p	ENSFCAT00000000391	ENSFCAG00000000391
abu-miR-24c	ENSFCAT00000000392	ENSFCAG00000000392
ami-miR-193a-5p	ENSFCAT00000000392	ENSFCAG00000000392
bta-miR-1291	ENSFCAT00000000392	ENSFCAG00000000392
cgr-miR-486-3p	ENSFCAT00000000392	ENSFCAG00000000392
chi-miR-342-5p	ENSFCAT00000000392	ENSFCAG00000000392
cja-miR-371b-3p	ENSFCAT00000000392	ENSFCAG00000000392
cpo-miR-328-3p	ENSFCAT00000000392	ENSFCAG00000000392
dno-miR-24b-3p	ENSFCAT00000000392	ENSFCAG00000000392
dno-miR-342-5p	ENSFCAT00000000392	ENSFCAG00000000392
dre-miR-24b-3p	ENSFCAT00000000392	ENSFCAG00000000392
gga-miR-222b-5p	ENSFCAT00000000392	ENSFCAG00000000392
ggo-miR-328	ENSFCAT00000000392	ENSFCAG00000000392
ggo-miR-885	ENSFCAT00000000392	ENSFCAG00000000392
gmo-miR-222-2-5p	ENSFCAT00000000392	ENSFCAG00000000392
hsa-miR-1291	ENSFCAT00000000392	ENSFCAG00000000392
hsa-miR-191-3p	ENSFCAT00000000392	ENSFCAG00000000392
hsa-miR-342-5p	ENSFCAT00000000392	ENSFCAG00000000392
hsa-miR-371b-3p	ENSFCAT00000000392	ENSFCAG00000000392
hsa-miR-4508	ENSFCAT00000000392	ENSFCAG00000000392
hsa-miR-486-3p	ENSFCAT00000000392	ENSFCAG00000000392
hsa-miR-885-3p	ENSFCAT00000000392	ENSFCAG00000000392
mml-miR-324-3p	ENSFCAT00000000392	ENSFCAG00000000392
mml-miR-328	ENSFCAT00000000392	ENSFCAG00000000392
mmu-miR-486b-3p	ENSFCAT00000000392	ENSFCAG00000000392
novel_123	ENSFCAT00000000392	ENSFCAG00000000392
novel_268	ENSFCAT00000000392	ENSFCAG00000000392
novel_375	ENSFCAT00000000392	ENSFCAG00000000392
novel_442	ENSFCAT00000000392	ENSFCAG00000000392
pal-miR-371-3p	ENSFCAT00000000392	ENSFCAG00000000392
rno-miR-328a-3p	ENSFCAT00000000392	ENSFCAG00000000392
rno-miR-331-3p	ENSFCAT00000000392	ENSFCAG00000000392
rno-miR-342-5p	ENSFCAT00000000392	ENSFCAG00000000392
sha-miR-24	ENSFCAT00000000392	ENSFCAG00000000392
ssa-miR-222a-5p	ENSFCAT00000000392	ENSFCAG00000000392
ssc-miR-885-3p	ENSFCAT00000000392	ENSFCAG00000000392
xla-miR-24b-3p	ENSFCAT00000000392	ENSFCAG00000000392
ame-miR-3718a-3p	ENSFCAT00000000393	ENSFCAG00000000393
bta-miR-1247-5p	ENSFCAT00000000393	ENSFCAG00000000393
bta-miR-1343-3p	ENSFCAT00000000393	ENSFCAG00000000393
bta-miR-1343-5p	ENSFCAT00000000393	ENSFCAG00000000393
bta-miR-339a	ENSFCAT00000000393	ENSFCAG00000000393
bta-miR-345-3p	ENSFCAT00000000393	ENSFCAG00000000393
bta-miR-9851	ENSFCAT00000000393	ENSFCAG00000000393
cfa-miR-1296	ENSFCAT00000000393	ENSFCAG00000000393
cfa-miR-339	ENSFCAT00000000393	ENSFCAG00000000393
cgr-miR-1343	ENSFCAT00000000393	ENSFCAG00000000393
chi-miR-330-5p	ENSFCAT00000000393	ENSFCAG00000000393
chi-miR-331-3p	ENSFCAT00000000393	ENSFCAG00000000393
cpo-miR-328-3p	ENSFCAT00000000393	ENSFCAG00000000393
cpo-miR-760-3p	ENSFCAT00000000393	ENSFCAG00000000393
dre-miR-139-3p	ENSFCAT00000000393	ENSFCAG00000000393
eca-miR-425	ENSFCAT00000000393	ENSFCAG00000000393
ggo-miR-1343	ENSFCAT00000000393	ENSFCAG00000000393
ggo-miR-328	ENSFCAT00000000393	ENSFCAG00000000393
ggo-miR-346	ENSFCAT00000000393	ENSFCAG00000000393
ggo-miR-484	ENSFCAT00000000393	ENSFCAG00000000393
hsa-miR-1296-5p	ENSFCAT00000000393	ENSFCAG00000000393
hsa-miR-1343-5p	ENSFCAT00000000393	ENSFCAG00000000393
hsa-miR-191-3p	ENSFCAT00000000393	ENSFCAG00000000393
hsa-miR-3184-5p	ENSFCAT00000000393	ENSFCAG00000000393
hsa-miR-326	ENSFCAT00000000393	ENSFCAG00000000393
hsa-miR-345-5p	ENSFCAT00000000393	ENSFCAG00000000393
hsa-miR-346	ENSFCAT00000000393	ENSFCAG00000000393
hsa-miR-370-3p	ENSFCAT00000000393	ENSFCAG00000000393
hsa-miR-378a-5p	ENSFCAT00000000393	ENSFCAG00000000393
hsa-miR-4508	ENSFCAT00000000393	ENSFCAG00000000393
hsa-miR-4539	ENSFCAT00000000393	ENSFCAG00000000393
hsa-miR-484	ENSFCAT00000000393	ENSFCAG00000000393
hsa-miR-486-3p	ENSFCAT00000000393	ENSFCAG00000000393
hsa-miR-6842-3p	ENSFCAT00000000393	ENSFCAG00000000393
hsa-miR-766-3p	ENSFCAT00000000393	ENSFCAG00000000393
hsa-miR-9851-3p	ENSFCAT00000000393	ENSFCAG00000000393
mml-miR-328	ENSFCAT00000000393	ENSFCAG00000000393
mml-miR-661	ENSFCAT00000000393	ENSFCAG00000000393
mmu-miR-128-1-5p	ENSFCAT00000000393	ENSFCAG00000000393
mmu-miR-185-3p	ENSFCAT00000000393	ENSFCAG00000000393
mmu-miR-326-3p	ENSFCAT00000000393	ENSFCAG00000000393
mmu-miR-328-5p	ENSFCAT00000000393	ENSFCAG00000000393
mmu-miR-345-3p	ENSFCAT00000000393	ENSFCAG00000000393
mmu-miR-486b-3p	ENSFCAT00000000393	ENSFCAG00000000393
mmu-miR-760-3p	ENSFCAT00000000393	ENSFCAG00000000393
mmu-miR-874-3p	ENSFCAT00000000393	ENSFCAG00000000393
novel_123	ENSFCAT00000000393	ENSFCAG00000000393
novel_245	ENSFCAT00000000393	ENSFCAG00000000393
novel_255	ENSFCAT00000000393	ENSFCAG00000000393
novel_265	ENSFCAT00000000393	ENSFCAG00000000393
novel_295	ENSFCAT00000000393	ENSFCAG00000000393
novel_333	ENSFCAT00000000393	ENSFCAG00000000393
oan-miR-1386	ENSFCAT00000000393	ENSFCAG00000000393
ocu-miR-1343-5p	ENSFCAT00000000393	ENSFCAG00000000393
ocu-miR-9851-3p	ENSFCAT00000000393	ENSFCAG00000000393
pal-miR-339a-3p	ENSFCAT00000000393	ENSFCAG00000000393
ppy-miR-1976	ENSFCAT00000000393	ENSFCAG00000000393
ppy-miR-939	ENSFCAT00000000393	ENSFCAG00000000393
rno-miR-328a-3p	ENSFCAT00000000393	ENSFCAG00000000393
rno-miR-328a-5p	ENSFCAT00000000393	ENSFCAG00000000393
rno-miR-330-5p	ENSFCAT00000000393	ENSFCAG00000000393
rno-miR-331-3p	ENSFCAT00000000393	ENSFCAG00000000393
rno-miR-339-5p	ENSFCAT00000000393	ENSFCAG00000000393
rno-miR-3557-5p	ENSFCAT00000000393	ENSFCAG00000000393
ssc-miR-9851-3p	ENSFCAT00000000393	ENSFCAG00000000393
chi-miR-1388-3p	ENSFCAT00000000394	ENSFCAG00000000394
cpi-miR-1388-3p	ENSFCAT00000000394	ENSFCAG00000000394
cpo-miR-1388-3p	ENSFCAT00000000394	ENSFCAG00000000394
dno-miR-1388-3p	ENSFCAT00000000394	ENSFCAG00000000394
efu-miR-221	ENSFCAT00000000394	ENSFCAG00000000394
gga-miR-1388b-3p	ENSFCAT00000000394	ENSFCAG00000000394
hsa-miR-671-5p	ENSFCAT00000000394	ENSFCAG00000000394
mdo-miR-1388-3p	ENSFCAT00000000394	ENSFCAG00000000394
mmr-miR-1388	ENSFCAT00000000394	ENSFCAG00000000394
mmu-miR-221-5p	ENSFCAT00000000394	ENSFCAG00000000394
novel_401	ENSFCAT00000000394	ENSFCAG00000000394
novel_521	ENSFCAT00000000394	ENSFCAG00000000394
oan-miR-1386	ENSFCAT00000000394	ENSFCAG00000000394
oan-miR-1388-3p	ENSFCAT00000000394	ENSFCAG00000000394
ola-miR-1388-3p	ENSFCAT00000000394	ENSFCAG00000000394
rno-miR-149-3p	ENSFCAT00000000394	ENSFCAG00000000394
ami-miR-456-3p	ENSFCAT00000000399	ENSFCAG00000000399
bfl-miR-133	ENSFCAT00000000399	ENSFCAG00000000399
bta-miR-1343-5p	ENSFCAT00000000399	ENSFCAG00000000399
bta-miR-3141	ENSFCAT00000000399	ENSFCAG00000000399
cpo-miR-760-3p	ENSFCAT00000000399	ENSFCAG00000000399
dre-miR-139-3p	ENSFCAT00000000399	ENSFCAG00000000399
dre-miR-456	ENSFCAT00000000399	ENSFCAG00000000399
efu-miR-9341	ENSFCAT00000000399	ENSFCAG00000000399
hsa-miR-1343-5p	ENSFCAT00000000399	ENSFCAG00000000399
hsa-miR-214-3p	ENSFCAT00000000399	ENSFCAG00000000399
hsa-miR-4430	ENSFCAT00000000399	ENSFCAG00000000399
hsa-miR-4443	ENSFCAT00000000399	ENSFCAG00000000399
hsa-miR-4685-3p	ENSFCAT00000000399	ENSFCAG00000000399
hsa-miR-769-5p	ENSFCAT00000000399	ENSFCAG00000000399
hsa-miR-7977	ENSFCAT00000000399	ENSFCAG00000000399
hsa-miR-940	ENSFCAT00000000399	ENSFCAG00000000399
mmu-miR-128-1-5p	ENSFCAT00000000399	ENSFCAG00000000399
mmu-miR-5126	ENSFCAT00000000399	ENSFCAG00000000399
mmu-miR-760-3p	ENSFCAT00000000399	ENSFCAG00000000399
novel_245	ENSFCAT00000000399	ENSFCAG00000000399
novel_261	ENSFCAT00000000399	ENSFCAG00000000399
novel_295	ENSFCAT00000000399	ENSFCAG00000000399
oar-miR-432	ENSFCAT00000000399	ENSFCAG00000000399
ocu-miR-1343-5p	ENSFCAT00000000399	ENSFCAG00000000399
ola-miR-133-3p	ENSFCAT00000000399	ENSFCAG00000000399
pal-miR-10001-5p	ENSFCAT00000000399	ENSFCAG00000000399
pal-miR-874-5p	ENSFCAT00000000399	ENSFCAG00000000399
ppy-miR-939	ENSFCAT00000000399	ENSFCAG00000000399
rno-miR-149-3p	ENSFCAT00000000399	ENSFCAG00000000399
rno-miR-214-3p	ENSFCAT00000000399	ENSFCAG00000000399
rno-miR-361-3p	ENSFCAT00000000399	ENSFCAG00000000399
ssc-miR-769-5p	ENSFCAT00000000399	ENSFCAG00000000399
tgu-miR-456-3p	ENSFCAT00000000399	ENSFCAG00000000399
cpo-miR-328-3p	ENSFCAT00000000400	ENSFCAG00000000400
ggo-miR-328	ENSFCAT00000000400	ENSFCAG00000000400
hsa-miR-18a-3p	ENSFCAT00000000400	ENSFCAG00000000400
mml-miR-328	ENSFCAT00000000400	ENSFCAG00000000400
mmu-miR-18a-3p	ENSFCAT00000000400	ENSFCAG00000000400
mmu-miR-216a-3p	ENSFCAT00000000400	ENSFCAG00000000400
rno-miR-328a-3p	ENSFCAT00000000400	ENSFCAG00000000400
mmu-miR-378d	ENSFCAT00000000404	ENSFCAG00000000404
cfa-miR-139	ENSFCAT00000000408	ENSFCAG00000000407
hsa-miR-139-3p	ENSFCAT00000000408	ENSFCAG00000000407
mmu-miR-139-3p	ENSFCAT00000000408	ENSFCAG00000000407
pal-miR-339a-3p	ENSFCAT00000000408	ENSFCAG00000000407
ssc-miR-339-3p	ENSFCAT00000000408	ENSFCAG00000000407
xla-miR-24b-3p	ENSFCAT00000000408	ENSFCAG00000000407
xtr-miR-24b	ENSFCAT00000000408	ENSFCAG00000000407
bta-miR-9851	ENSFCAT00000000413	ENSFCAG00000000414
cpo-miR-328-3p	ENSFCAT00000000413	ENSFCAG00000000414
dno-miR-326-5p	ENSFCAT00000000413	ENSFCAG00000000414
ggo-miR-328	ENSFCAT00000000413	ENSFCAG00000000414
hsa-miR-493-3p	ENSFCAT00000000413	ENSFCAG00000000414
hsa-miR-9851-3p	ENSFCAT00000000413	ENSFCAG00000000414
mml-miR-328	ENSFCAT00000000413	ENSFCAG00000000414
mml-miR-661	ENSFCAT00000000413	ENSFCAG00000000414
mmu-miR-328-5p	ENSFCAT00000000413	ENSFCAG00000000414
novel_123	ENSFCAT00000000413	ENSFCAG00000000414
novel_245	ENSFCAT00000000413	ENSFCAG00000000414
novel_261	ENSFCAT00000000413	ENSFCAG00000000414
rno-miR-328a-3p	ENSFCAT00000000413	ENSFCAG00000000414
rno-miR-493-3p	ENSFCAT00000000413	ENSFCAG00000000414
bta-miR-2904	ENSFCAT00000000415	ENSFCAG00000041965
cpo-miR-760-3p	ENSFCAT00000000415	ENSFCAG00000041965
hsa-miR-326	ENSFCAT00000000415	ENSFCAG00000041965
hsa-miR-3620-5p	ENSFCAT00000000415	ENSFCAG00000041965
hsa-miR-370-5p	ENSFCAT00000000415	ENSFCAG00000041965
mmu-miR-326-3p	ENSFCAT00000000415	ENSFCAG00000041965
mmu-miR-370-5p	ENSFCAT00000000415	ENSFCAG00000041965
mmu-miR-760-3p	ENSFCAT00000000415	ENSFCAG00000041965
novel_123	ENSFCAT00000000415	ENSFCAG00000041965
gga-miR-6651-5p	ENSFCAT00000000423	ENSFCAG00000000423
hsa-miR-1224-3p	ENSFCAT00000000423	ENSFCAG00000000423
novel_205	ENSFCAT00000000423	ENSFCAG00000000423
novel_260	ENSFCAT00000000423	ENSFCAG00000000423
cfa-miR-1843	ENSFCAT00000000425	ENSFCAG00000000425
cpo-miR-1842-3p	ENSFCAT00000000429	ENSFCAG00000000429
hsa-miR-23a-5p	ENSFCAT00000000429	ENSFCAG00000000429
novel_455	ENSFCAT00000000429	ENSFCAG00000000429
bta-miR-1343-5p	ENSFCAT00000000434	ENSFCAG00000000434
hsa-miR-652-5p	ENSFCAT00000000434	ENSFCAG00000000434
hsa-miR-766-3p	ENSFCAT00000000434	ENSFCAG00000000434
mmu-miR-324-3p	ENSFCAT00000000434	ENSFCAG00000000434
mmu-miR-328-5p	ENSFCAT00000000434	ENSFCAG00000000434
mmu-miR-652-5p	ENSFCAT00000000434	ENSFCAG00000000434
novel_261	ENSFCAT00000000434	ENSFCAG00000000434
novel_305	ENSFCAT00000000434	ENSFCAG00000000434
rno-miR-149-3p	ENSFCAT00000000434	ENSFCAG00000000434
rno-miR-324-3p	ENSFCAT00000000434	ENSFCAG00000000434
rno-miR-328a-5p	ENSFCAT00000000434	ENSFCAG00000000434
rno-miR-652-5p	ENSFCAT00000000434	ENSFCAG00000000434
gga-miR-130b-5p	ENSFCAT00000000437	ENSFCAG00000000437
mmu-miR-130b-5p	ENSFCAT00000000437	ENSFCAG00000000437
ame-miR-92a-3p	ENSFCAT00000000438	ENSFCAG00000000438
ame-miR-92c-3p	ENSFCAT00000000438	ENSFCAG00000000438
cqu-miR-92	ENSFCAT00000000438	ENSFCAG00000000438
mmu-let-7g-3p	ENSFCAT00000000438	ENSFCAG00000000438
oar-miR-25	ENSFCAT00000000438	ENSFCAG00000000438
tca-miR-92a-3p	ENSFCAT00000000438	ENSFCAG00000000438
[truncated: 54,443 more rows]

## Sheet: miRNA_circRNA
miRNA_ID	circRNA_ID	Total score	Total energy value	Highest score	Minimum energy value	Strand	miRNA length	circRNA length	Bonding position
hsa-miR-7976	novel_circ_0016372	595	-67.04	155	-20.22	9264381	19	705	569 420 39 180
pal-miR-339a-3p	novel_circ_0006686	569	-87.73	145	-23.37	13895307	21	277	142 24 1 112
ssc-miR-339-3p	novel_circ_0006686	569	-77.9	145	-21.05	16456235	21	277	142 24 1 112
bfl-miR-125b	novel_circ_0020491	486	-68.07	168	-27.46	814845	22	369	61 340 207
hsa-miR-125b-2-3p	novel_circ_0020491	469	-65.03	167	-28.89	6781405	22	369	60 340 209
bta-miR-1291	novel_circ_0016372	464	-73.96	161	-29.78	1011757	24	705	33 414 564
hsa-miR-1291	novel_circ_0016372	455	-71.61	153	-25.45	6871053	24	705	33 564 416
mmu-miR-3071-3p	novel_circ_0010979	451	-37.1	152	-13.87	11579665	22	267	53 5 121
pal-miR-874-5p	novel_circ_0004736	446	-85.11	155	-32.7	14044881	25	306	73 60 271
novel_308	novel_circ_0008126	446	-43.31	155	-19.22	17442139	19	377	35 227 241
bta-miR-544b	novel_circ_0002377	445	-39.35	153	-15.62	1516197	22	1071	171 201 35
eca-miR-1248	novel_circ_0020180	441	-54.55	148	-18.77	4675597	27	490	107 113 409
hsa-miR-1248	novel_circ_0020180	441	-55.83	148	-19.75	6747133	27	490	107 113 409
hsa-miR-766-3p	novel_circ_0020211	441	-61.97	154	-25.6	9247733	22	223	82 40 148
efu-miR-27b	novel_circ_0002619	437	-54.11	148	-21.11	5056003	24	441	327 67 158
chi-miR-1248-5p	novel_circ_0020180	432	-47.5	148	-17.7	2309085	20	490	120 415 112
rno-miR-3575	novel_circ_0004164	430	-46.29	147	-17.81	15373041	18	289	193 203 177
eca-miR-876-3p	novel_circ_0006942	426	-56.62	145	-20.27	4824881	25	318	252 233 262
dre-miR-2188-5p	novel_circ_0019913	420	-43.02	140	-14.45	4420753	21	326	17 89 236
novel_305	novel_circ_0016372	342	-76.04	171	-38.02	17436557	21	705	157 538
dme-miR-210-3p	novel_circ_0016372	330	-46.42	165	-23.21	3586093	23	705	265 646
mml-miR-100-3p	novel_circ_0013380	328	-36.86	166	-20.54	9943489	21	249	127 217
hsa-miR-1301-3p	novel_circ_0019560	324	-50.65	174	-27.07	6897493	24	342	313 220
mml-miR-141-3p	novel_circ_0004405	324	-38.67	167	-19.44	10003213	21	284	220 25
mmu-miR-136-5p	novel_circ_0003208	323	-30.38	172	-17.51	10727761	22	434	70 361
hsa-miR-486-3p	novel_circ_0016372	320	-52.96	160	-26.48	8687837	21	705	246 627
ocu-miR-660-3p	novel_circ_0016789	320	-47.08	166	-24.38	13058965	23	395	37 55
dno-miR-24b-3p	novel_circ_0010336	319	-45.36	167	-25.48	3772035	22	330	296 273
dre-miR-24b-3p	novel_circ_0010336	319	-48.15	167	-28.35	4462547	22	330	296 273
dre-miR-460-5p	novel_circ_0014227	319	-37.25	165	-23.4	4600651	22	600	538 303
gga-miR-460a-5p	novel_circ_0014227	319	-35.07	165	-21	5827483	22	600	538 303
hsa-miR-145-3p	novel_circ_0008706	319	-41.71	174	-24.52	6997489	22	446	318 236
hsa-miR-24-3p	novel_circ_0010336	319	-44.89	167	-25.33	7626835	22	330	296 273
rno-miR-145-3p	novel_circ_0008706	319	-40.03	174	-22.97	14861281	21	446	319 237
sha-miR-24	novel_circ_0010336	319	-42.03	167	-23.47	15859347	19	330	299 276
ssa-miR-24b-3p	novel_circ_0010336	319	-46.51	167	-28.35	16207955	22	330	296 273
xla-miR-24b-3p	novel_circ_0010336	319	-42.41	167	-23.86	17045955	19	330	299 276
xtr-miR-24b	novel_circ_0010336	319	-44.36	167	-25.81	17206851	21	330	297 274
abu-miR-24c	novel_circ_0020111	318	-50.72	162	-28.09	90041	22	333	209 33
dno-miR-24b-3p	novel_circ_0020111	318	-50.95	166	-30.61	3770537	22	333	209 33
dre-miR-24b-3p	novel_circ_0020111	318	-51.28	166	-30.65	4461049	22	333	209 33
gga-miR-128-1-5p	novel_circ_0016372	318	-64.7	161	-33.38	5329133	23	705	534 153
hsa-miR-24-3p	novel_circ_0020111	318	-51.32	166	-30.98	7625337	22	333	209 33
mmu-miR-219c-3p	novel_circ_0008142	318	-27.46	160	-13.91	11368323	22	374	152 25
mmu-miR-219c-3p	novel_circ_0008143	318	-27.46	160	-13.91	11368325	22	451	362 235
nle-miR-136	novel_circ_0003208	318	-30.24	167	-17.51	12363537	21	434	71 362
oan-miR-460-5p	novel_circ_0014227	318	-34.83	164	-20.96	12712491	21	600	539 304
novel_238	novel_circ_0008741	318	-35.33	159	-19.32	17335069	23	367	72 265
eca-miR-1301	novel_circ_0019560	317	-49.33	170	-25.89	4691877	24	342	313 220
hsa-miR-219b-3p	novel_circ_0021693	317	-26.95	168	-15.82	7538367	23	215	25 86
oni-miR-219d	novel_circ_0021693	317	-27.24	168	-15.82	13706047	23	215	25 86
fru-miR-15b	novel_circ_0016372	316	-37.22	158	-18.68	5228573	22	705	212 593
novel_398	novel_circ_0005155	316	-28.64	163	-16.58	17567669	18	371	322 349
bta-miR-142-3p	novel_circ_0013661	315	-32.69	159	-18.36	1054073	22	361	24 105
chi-miR-20a-3p	novel_circ_0014227	315	-35.16	163	-18.9	2468779	21	600	538 306
cli-miR-23b-3p	novel_circ_0006332	315	-33.98	169	-18.08	2993543	24	666	425 363
hsa-miR-1976	novel_circ_0006686	315	-46.15	162	-26.05	7318683	20	277	241 206
hsa-miR-20a-3p	novel_circ_0014227	315	-35.16	163	-18.9	7376107	22	600	537 305
hsa-miR-3120-5p	novel_circ_0003808	315	-41.41	165	-24.37	7871143	21	476	364 52
mmu-miR-670-5p	novel_circ_0020383	315	-45.66	163	-26.44	12157973	22	305	269 166
ocu-miR-660-3p	novel_circ_0012190	315	-45.48	161	-26.25	13054877	23	357	234 147
ssa-miR-23b-3p	novel_circ_0006332	315	-33.98	169	-18.08	16200423	24	666	425 363
tch-miR-23b-3p	novel_circ_0006332	315	-34.03	169	-18.13	16716631	24	666	425 363
cgr-miR-23b-5p	novel_circ_0012622	314	-40.7	164	-22.15	2147657	20	365	51 260
dre-miR-731	novel_circ_0016372	314	-42.73	161	-23.29	4625213	24	705	673 292
ggo-miR-1301	novel_circ_0019560	314	-45.17	167	-25.54	5945525	22	342	315 222
ggo-miR-429	novel_circ_0001589	314	-27.32	166	-15.58	6127879	21	330	178 115
hsa-miR-429	novel_circ_0001589	314	-27.56	166	-15.7	8474279	22	330	177 114
mdo-miR-24-3p	novel_circ_0010336	314	-41.24	162	-23.47	9819043	16	330	302 279
mmu-miR-23b-5p	novel_circ_0012622	314	-41.16	164	-22.15	11405881	21	365	50 259
mmu-miR-3065-5p	novel_circ_0013236	314	-25.28	167	-14.88	11572525	22	546	338 194
ssa-miR-15c-5p	novel_circ_0016372	314	-37.22	157	-18.68	16109165	21	705	213 594
ssa-miR-731-5p	novel_circ_0016372	314	-42.09	161	-22.65	16270061	23	705	674 293
hsa-miR-128-2-5p	novel_circ_0016372	313	-53.12	157	-26.89	6837533	23	705	534 151
hsa-miR-23a-3p	novel_circ_0006332	313	-36.58	167	-20.68	7605895	21	666	428 366
hsa-miR-4680-3p	novel_circ_0001586	313	-34.36	167	-21.91	8621765	21	385	278 6
hsa-miR-592	novel_circ_0003278	313	-31.88	161	-16.26	9071891	22	273	150 41
bta-miR-2904	novel_circ_0016372	312	-50.18	160	-28.59	1266509	19	705	447 66
chi-miR-103-5p	novel_circ_0010000	312	-40.57	171	-24.35	2283635	30	360	51 1
ggo-miR-592	novel_circ_0003278	312	-31.58	161	-16.26	6236099	21	273	151 42
hsa-miR-660-3p	novel_circ_0016789	312	-46.03	161	-24.48	9190757	21	395	39 57
mdo-miR-141-5p	novel_circ_0020120	312	-42.11	167	-26.64	9670063	21	213	194 148
mmu-miR-19a-5p	novel_circ_0021244	312	-24.95	157	-13.28	11219691	22	432	218 299
mmu-miR-7b-5p	novel_circ_0016912	312	-35.76	156	-24.29	12227717	24	402	34 64
oan-miR-19a-5p	novel_circ_0021244	312	-24.66	157	-12.99	12594011	21	432	219 300
ocu-miR-660-3p	novel_circ_0019560	312	-46.64	158	-23.43	13058469	23	342	245 223
rno-miR-3065-5p	novel_circ_0013236	312	-25.15	165	-14.87	15145757	20	546	340 196
tgu-miR-128-1-5p	novel_circ_0016372	312	-61.68	156	-32.59	16772861	21	705	155 536
tgu-miR-19a-5p	novel_circ_0021244	312	-24.66	157	-12.99	16871163	20	432	220 301
aca-miR-212-5p	novel_circ_0010000	310	-39.68	162	-23.23	332771	22	360	6 50
bfl-miR-200b	novel_circ_0001589	310	-27.57	159	-15.85	838423	23	330	177 114
bta-miR-6516	novel_circ_0014500	310	-26.41	160	-13.83	1530313	21	304	130 175
cfa-miR-6516	novel_circ_0014500	310	-27.73	160	-15.15	1972777	25	304	126 171
hsa-miR-212-5p	novel_circ_0010000	310	-40.56	162	-24.11	7439011	23	360	5 49
mmu-miR-486b-3p	novel_circ_0016372	310	-52.96	155	-26.48	12006317	20	705	247 628
ola-miR-200a	novel_circ_0004405	310	-32.57	157	-19.44	13489293	18	284	28 222
pbv-miR-181b-5p	novel_circ_0015083	310	-30.69	161	-16.19	14138619	23	508	303 10
ssa-miR-24b-3p	novel_circ_0020111	310	-45.24	158	-24.61	16206457	22	333	209 33
bta-miR-2310	novel_circ_0004065	309	-24.78	155	-14.51	1194049	21	282	224 88
hsa-miR-1246	novel_circ_0007379	309	-30.56	155	-16.55	6735657	19	462	371 231
mml-miR-875-3p	novel_circ_0013236	309	-31.07	157	-16.99	10305469	21	546	417 434
mml-miR-875-3p	novel_circ_0013239	309	-31.07	157	-16.99	10305473	21	407	51 68
oar-miR-432	novel_circ_0019866	309	-50.26	155	-29.95	12901301	23	290	262 41
ocu-miR-660-3p	novel_circ_0014913	309	-41	158	-21.72	13059221	23	477	317 85
pmi-miR-200-3p	novel_circ_0001589	309	-27.37	159	-15.65	14474359	22	330	176 114
pte-miR-125a-5p	novel_circ_0020383	309	-43.03	159	-26.48	14685381	22	305	163 270
cfa-miR-582	novel_circ_0016372	308	-34.73	154	-18.46	1963725	22	705	267 648
chi-miR-103-5p	novel_circ_0003208	308	-33.53	155	-16.95	2280721	30	434	254 27
mdo-miR-141-5p	novel_circ_0008777	308	-34.8	162	-18.89	9672409	21	391	301 224
mdo-miR-141-5p	novel_circ_0008778	308	-34.8	162	-18.89	9672411	21	467	377 300
mdo-miR-23a-3p	novel_circ_0006332	308	-33.06	162	-17.16	9811511	20	666	429 367
mmu-miR-145b	novel_circ_0008948	308	-32.11	155	-18.34	10872483	21	337	237 181
mmu-miR-23b-3p	novel_circ_0006332	308	-32.2	162	-16.3	11413767	21	666	428 366
ola-miR-460-5p	novel_circ_0014227	308	-33.46	159	-20	13624235	20	600	540 305
pal-miR-450a-2-3p	novel_circ_0006746	308	-32.01	159	-16.85	13962371	22	490	452 212
ptr-miR-582	novel_circ_0016372	308	-34.73	154	-18.46	14761661	23	705	266 647
sha-miR-24	novel_circ_0020111	308	-45.98	156	-25.64	15857849	19	333	213 36
xla-miR-24b-3p	novel_circ_0020111	308	-45.97	156	-25.63	17044457	19	333	213 36
xtr-miR-24b	novel_circ_0020111	308	-46.11	156	-25.77	17205353	21	333	211 34
novel_265	novel_circ_0004736	308	-74.43	161	-37.46	17383473	19	306	95 244
novel_409	novel_circ_0000598	308	-25.44	155	-15.29	17584765	20	303	197 264
ame-miR-125-5p	novel_circ_0020383	307	-34.89	155	-19.87	513125	22	305	163 270
bta-miR-1301	novel_circ_0019560	307	-46.85	162	-23.91	1018085	24	342	313 217
bta-miR-3604	novel_circ_0009249	307	-25.84	154	-13.61	1399865	22	378	252 330
chi-miR-876-5p	novel_circ_0006746	307	-27.09	154	-15.29	2706355	21	490	274 127
dme-miR-14-3p	novel_circ_0009634	307	-31.18	157	-16.95	3570683	22	349	225 95
dps-miR-14	novel_circ_0009634	307	-31.18	157	-16.95	3879067	21	349	226 96
hsa-miR-656-5p	novel_circ_0017437	307	-39.38	154	-20.73	9169829	21	519	428 258
hsa-miR-7976	novel_circ_0016379	307	-37.47	155	-20.22	9264385	19	354	218 69
hsa-miR-876-5p	novel_circ_0006746	307	-27.2	154	-15.4	9303091	22	490	273 126
mdo-miR-141-5p	novel_circ_0011102	307	-34.33	161	-20.81	9669065	21	329	245 4
mdo-miR-429	novel_circ_0001589	307	-26.84	157	-15.12	9875415	20	330	177 116
mmu-miR-125a-5p	novel_circ_0020383	307	-41.89	162	-24.67	10542309	24	305	163 268
mmu-miR-125b-5p	novel_circ_0020383	307	-40.01	155	-22.43	10555717	22	305	163 270
pal-miR-660-3p	novel_circ_0016789	307	-44.89	156	-23.34	14024341	20	395	40 58
rno-miR-7b	novel_circ_0016912	307	-35.56	156	-24.09	15693685	23	402	35 64
xla-miR-429	novel_circ_0001589	307	-27.72	157	-16	17068807	21	330	176 115
novel_367	novel_circ_0010747	307	-34.88	155	-19.13	17508645	23	331	126 158
novel_418	novel_circ_0006686	307	-33.6	158	-16.9	17609323	22	277	235 85
ame-miR-3786-5p	novel_circ_0013380	306	-33.52	162	-21.12	584705	23	249	214 108
bta-miR-125a	novel_circ_0020383	306	-41.34	161	-24.67	989109	23	305	164 269
cfa-miR-140	novel_circ_0016372	306	-34.88	153	-17.44	1816237	21	705	236 617
cgr-miR-1285	novel_circ_0003534	306	-44.33	156	-24.16	2031875	24	364	83 255
cin-miR-200-3p	novel_circ_0001589	306	-32.94	154	-19.71	2782583	22	330	115 175
dqu-miR-3786-5p	novel_circ_0013380	306	-33.52	162	-21.12	3970225	22	249	215 109
dre-miR-203b-3p	novel_circ_0008126	306	-26.98	156	-15.87	4369339	22	377	89 331
hsa-miR-29b-1-5p	novel_circ_0020743	306	-31.02	162	-17.72	7733437	24	441	76 327
hsa-miR-382-5p	novel_circ_0000823	306	-36.68	159	-18.62	8400349	22	461	337 271
hsa-miR-484	novel_circ_0001775	306	-44.32	155	-26.16	8662049	22	396	71 16
hsa-miR-660-3p	novel_circ_0019560	306	-43.86	153	-23.41	9190261	21	342	226 247
hsa-miR-940	novel_circ_0020696	306	-49.96	161	-33.87	9382605	21	353	5 179
ola-miR-140-3p	novel_circ_0016372	306	-34.88	153	-17.44	13380637	20	705	237 618
pma-miR-33a	novel_circ_0007914	306	-33.68	156	-19.79	14452103	22	318	66 261
ppy-miR-382	novel_circ_0000823	306	-37.95	159	-19.89	14628365	22	461	337 271
ssc-miR-7143-3p	novel_circ_0020898	306	-41.79	161	-23.81	16576063	23	517	167 309
ggo-miR-484	novel_circ_0001775	305	-44.32	154	-26.16	6148049	21	396	72 17
hsa-miR-2116-3p	novel_circ_0006407	305	-39.74	160	-20.2	7424913	21	331	25 115
hsa-miR-660-3p	novel_circ_0012190	305	-39.02	154	-19.79	9186669	21	357	149 236
mml-miR-99b-3p	novel_circ_0020714	305	-42.05	154	-21.49	10334581	21	394	98 119
xtr-miR-106	novel_circ_0008143	305	-29.28	155	-15.16	17106949	24	451	137 402
cgr-miR-486-3p	novel_circ_0016372	304	-38.54	152	-19.27	2218477	22	705	245 626
dre-miR-125a	novel_circ_0020383	304	-42.26	159	-25.39	4079653	22	305	164 270
dre-miR-429b	novel_circ_0001589	304	-29.37	154	-15.83	4552439	22	330	175 114
dvi-miR-125-5p	novel_circ_0020383	304	-39.78	154	-22.43	4662901	21	305	164 271
hsa-miR-21-3p	novel_circ_0010749	304	-35.65	153	-20.25	7392311	21	430	259 204
hsa-miR-29b-1-5p	novel_circ_0014693	304	-30.78	160	-16.68	7736169	24	324	75 48
mml-miR-141-5p	novel_circ_0020120	304	-39.83	157	-24.82	10011967	20	213	194 149
mmu-miR-128-1-5p	novel_circ_0016372	304	-60.5	152	-32	10605181	21	705	155 536
mmu-miR-141-5p	novel_circ_0011213	304	-24.72	152	-12.77	10795359	22	454	197 387
mmu-miR-7689-3p	novel_circ_0007156	304	-37.79	155	-21.55	12212749	23	153	53 35
pbv-miR-200b-3p	novel_circ_0001589	304	-25.91	154	-13.75	14145863	21	330	178 115
ppy-miR-151b	novel_circ_0019913	304	-45.54	153	-23.03	14584017	20	326	234 181
abu-miR-24c	novel_circ_0010336	303	-41.24	159	-23.91	91539	22	330	296 273
bta-miR-1291	novel_circ_0016379	303	-44.18	157	-23.98	1011761	24	354	63 213
cfa-miR-23a	novel_circ_0006332	303	-30.34	157	-15.9	1867271	19	666	430 368
cfa-miR-23b	novel_circ_0006332	303	-30.44	157	-15.9	1873975	19	666	430 368
cgr-miR-632	novel_circ_0010749	303	-34.75	152	-18.24	2243639	18	430	43 371
efu-miR-493	novel_circ_0020363	303	-32.09	157	-19.22	5112063	25	537	191 73
gga-miR-184b-5p	novel_circ_0021520	303	-27.56	158	-16.11	5568321	22	315	157 82
hsa-miR-378a-5p	novel_circ_0003808	303	-53.88	161	-34.14	8300199	22	476	279 192
ipu-miR-30d	novel_circ_0011213	303	-25.13	161	-14.56	9508191	22	454	306 1
mml-miR-23a-5p	novel_circ_0012622	303	-48.59	152	-25.24	10118713	20	365	258 50
mmu-miR-138-2-3p	novel_circ_0009253	303	-29.23	163	-16.6	10765355	21	320	1 113
mmu-miR-3074-5p	novel_circ_0010749	303	-34.79	157	-18.04	11602423	22	430	38 365
oan-miR-23b-3p	novel_circ_0006332	303	-32.53	157	-16.63	12654007	22	666	427 365
ocu-miR-141-5p	novel_circ_0011213	303	-24.64	156	-12.55	12940639	22	454	387 197
pal-miR-660-3p	novel_circ_0019560	303	-43.86	152	-23.41	14023845	20	342	227 248
rno-miR-219b	novel_circ_0020865	303	-30.45	153	-15.97	15081061	22	356	81 42
sme-miR-7d-5p	novel_circ_0016912	303	-32.49	152	-20.1	15995365	23	402	35 64
ssc-miR-432-5p	novel_circ_0019866	303	-41.4	153	-24.87	16514757	21	290	267 40
aca-miR-383-5p	novel_circ_0003808	302	-29.27	155	-17.07	389479	21	476	133 1
ami-miR-125b-2-3p	novel_circ_0020491	302	-40.09	157	-23.68	627133	20	369	60 340
ami-miR-212-5p	novel_circ_0010000	302	-39.68	157	-23.23	667971	21	360	7 51
bfl-miR-200a	novel_circ_0001589	302	-22.26	152	-11.28	831719	22	330	175 114
bta-miR-200b	novel_circ_0001589	302	-26.65	152	-13.54	1119991	21	330	176 115
bta-miR-3600	novel_circ_0008948	302	-33.31	162	-22.06	1386323	22	337	181 231
dno-miR-200b-3p	novel_circ_0001589	302	-24.59	151	-13.54	3761367	23	330	114 177
dre-miR-200c-3p	novel_circ_0001589	302	-26.65	152	-13.54	4344615	22	330	175 114
dre-miR-7b	novel_circ_0016912	302	-30.16	151	-18.69	4632085	21	402	37 66
ggo-miR-504	novel_circ_0014145	302	-39.11	160	-25.81	6196183	19	166	45 1
hsa-miR-1291	novel_circ_0016379	302	-46.16	152	-23.17	6871057	24	354	213 65
hsa-miR-383-5p	novel_circ_0003808	302	-30.8	155	-18.6	8414167	22	476	132 1
hsa-miR-766-3p	novel_circ_0004720	302	-40.13	154	-22.68	9244819	22	241	100 168
hsa-miR-93-5p	novel_circ_0008143	302	-29.94	155	-15.79	9370533	23	451	134 403
ipu-miR-429b	novel_circ_0001589	302	-27.89	152	-14.35	9520103	21	330	176 115
mmu-miR-200b-3p	novel_circ_0001589	302	-26.65	152	-13.54	11249735	22	330	175 114
mmu-miR-383-5p	novel_circ_0003808	302	-33.14	159	-19.02	11826503	22	476	132 1
mmu-miR-497b	novel_circ_0016488	302	-40.09	152	-21.58	12039875	24	332	1 54
oar-miR-432	novel_circ_0008778	302	-47.47	156	-25.86	12903739	23	467	239 150
oha-miR-9-3p	novel_circ_0020180	302	-39.65	152	-22.71	13236605	23	490	426 378
ola-miR-731	novel_circ_0016372	302	-33.25	151	-19.71	13635389	18	705	298 679
rno-miR-125b-2-3p	novel_circ_0020491	302	-41.04	157	-23.68	14819501	22	369	58 338
rno-miR-3557-5p	novel_circ_0020603	302	-35.13	154	-18.48	15335729	22	616	453 296
ssc-miR-505	novel_circ_0020346	302	-32.87	158	-20.92	16542379	22	428	40 242
cfa-miR-125a	novel_circ_0020383	301	-41.19	156	-24.67	1773477	22	305	165 270
cfa-miR-8885	novel_circ_0010543	301	-42.42	155	-24.34	1995525	25	326	51 197
cgr-miR-1260	novel_circ_0018369	301	-38.02	153	-20.23	2030327	18	246	101 1
chi-miR-197-5p	novel_circ_0010543	301	-45.27	155	-24.96	2458101	21	326	201 53
cpi-miR-214-5p	novel_circ_0001405	301	-41.62	155	-24.04	3157961	21	499	242 402
dme-miR-4968-3p	novel_circ_0013392	301	-27.43	154	-15.02	3641735	22	239	129 77
efu-miR-22	novel_circ_0006783	301	-34.83	153	-19	5005835	25	437	87 30
gga-miR-130b-5p	novel_circ_0014732	301	-34.71	152	-20.71	5362967	22	335	160 209
hsa-miR-130b-5p	novel_circ_0014732	301	-30.24	152	-16.53	6931703	21	335	161 210
hsa-miR-33a-3p	novel_circ_0003316	301	-21.43	155	-10.91	8019379	22	432	400 293
hsa-miR-33a-5p	novel_circ_0007914	301	-33.78	151	-17.73	8029671	21	318	67 262
mdo-miR-26-2-3p	novel_circ_0019148	301	-27.54	155	-16.68	9824103	22	388	41 166
mmu-miR-130b-5p	novel_circ_0014732	301	-31.13	152	-16.53	10665831	22	335	160 209
mmu-miR-30e-3p	novel_circ_0011213	301	-30.86	159	-16.3	11640063	22	454	305 1
pal-miR-1249-5p	novel_circ_0004736	301	-53.59	153	-28.77	13763313	22	306	3 14
rno-miR-3557-5p	novel_circ_0006686	301	-36.79	157	-21.99	15336667	22	277	10 159
aca-miR-130a-1-5p	novel_circ_0001405	300	-22.83	152	-11.73	188089	21	499	469 98
ame-miR-263a-5p	novel_circ_0008778	300	-29.43	156	-16.53	528155	24	467	134 55
asu-miR-7-5p	novel_circ_0016912	300	-32.72	152	-21.75	790693	24	402	64 34
cja-miR-670	novel_circ_0007596	300	-32.31	152	-17.89	2927847	23	365	185 22
dre-miR-145-5p	novel_circ_0008948	300	-28.31	152	-14.54	4188595	22	337	233 180
eca-miR-1248	novel_circ_0010151	300	-33.83	156	-19.23	4677027	27	354	163 189
gga-miR-124c-5p	novel_circ_0016372	300	-42.5	150	-21.25	5315725	21	705	19 400
gmo-miR-152-5p	novel_circ_0005796	300	-28.79	153	-14.9	6345365	23	327	38 47
hsa-miR-1248	novel_circ_0010151	300	-29.91	156	-17.27	6748563	27	354	163 189
hsa-miR-20a-5p	novel_circ_0008143	300	-27.82	155	-14.43	7386149	23	451	138 403
hsa-miR-23c	novel_circ_0006332	300	-26.99	159	-15.21	7612599	22	666	426 362
mdo-miR-106-5p	novel_circ_0008143	300	-29.28	155	-15.16	9605173	23	451	138 403
mdo-miR-141-5p	novel_circ_0006710	300	-27.52	153	-15.48	9671793	21	343	315 26
mdo-miR-24-3p	novel_circ_0020111	300	-39.25	152	-20.34	9817545	16	333	39 221
mmu-miR-101c	novel_circ_0012424	300	-26.99	153	-13.64	10453835	19	324	228 38
mmu-miR-130a-5p	novel_circ_0001405	300	-22.83	152	-12.46	10653033	22	499	468 97
mmu-miR-145a-5p	novel_circ_0008948	300	-28.31	152	-14.54	10865779	23	337	232 179
oar-miR-23b	novel_circ_0006332	300	-30.1	156	-15.9	12788087	18	666	431 369
ocu-miR-141-5p	novel_circ_0014920	300	-27.03	154	-15.5	12945257	22	345	42 1
ola-miR-145	novel_circ_0021244	300	-32.63	150	-16.86	13398491	18	432	48 118
pal-miR-130-5p	novel_circ_0001405	300	-21.94	152	-11.57	13790505	21	499	469 98
pal-miR-660-3p	novel_circ_0012190	300	-38.72	153	-19.49	14020253	20	357	150 236
pma-miR-20a-5p	novel_circ_0008143	300	-26.53	155	-13.53	14358309	23	451	138 403
pny-miR-23c	novel_circ_0006332	300	-27.67	160	-15.76	14504311	22	666	427 363
rno-miR-33-3p	novel_circ_0003316	300	-21.19	155	-10.91	15219475	21	432	401 293
rno-miR-3587	novel_circ_0020491	300	-26.61	152	-14.55	15402749	21	369	50 30
bta-miR-148d	novel_circ_0000018	299	-22.6	156	-11.52	1072653	22	235	14 47
cgr-miR-222-5p	novel_circ_0009925	299	-27.2	150	-13.7	2142817	22	507	265 245
chi-miR-125b-5p	novel_circ_0020383	299	-39.37	150	-22.43	2316501	20	305	272 165
cte-miR-7	novel_circ_0016912	299	-29.6	152	-16.5	3492405	24	402	34 63
hsa-miR-141-5p	novel_circ_0011213	299	-27.33	152	-14.77	6980783	22	454	385 197
hsa-miR-3074-5p	novel_circ_0010749	299	-32.33	157	-16.75	7801255	21	430	39 367
hsa-miR-660-3p	novel_circ_0014913	299	-39.85	153	-20.78	9191013	21	477	319 87
mmu-miR-140-3p	novel_circ_0016488	299	-36.2	153	-18.31	10792931	21	332	3 56
mmu-miR-29b-1-5p	novel_circ_0020743	299	-31.02	157	-17.72	11487677	22	441	78 329
mmu-miR-599	novel_circ_0003278	299	-25.41	155	-14.07	12122211	19	273	155 42
rno-miR-3557-5p	novel_circ_0002377	299	-37.92	159	-19.46	15333141	22	1071	202 37
sha-miR-130b	novel_circ_0001645	299	-27.43	150	-15.1	15768243	21	364	242 226
sha-miR-200b	novel_circ_0001589	299	-26.15	151	-13.11	15821863	19	330	178 117
novel_381	novel_circ_0015196	299	-40.21	153	-22.62	17544279	21	384	46 156
ami-miR-203-3p	novel_circ_0008126	298	-26.38	152	-15.27	662027	21	377	90 332
cja-miR-670	novel_circ_0016208	298	-32.46	150	-17.42	2929031	23	303	41 130
gga-miR-203a	novel_circ_0008126	298	-26.71	152	-15.6	5643099	22	377	89 331
gga-miR-33-5p	novel_circ_0007914	298	-31.97	150	-16.46	5790535	20	318	263 69
mdo-miR-125b-1-3p	novel_circ_0001674	298	-34.82	152	-17.78	9634091	22	369	309 232
mml-miR-33a	novel_circ_0007914	298	-27.86	150	-14.32	10208471	19	318	264 70
mmu-miR-141-5p	novel_circ_0014920	298	-25.67	149	-13.13	10799977	22	345	1 35
mmu-miR-203-3p	novel_circ_0008126	298	-26.38	152	-15.27	11274459	22	377	89 331
mmu-miR-744-3p	novel_circ_0020603	298	-31.7	156	-17.46	12184849	22	616	396 51
pma-miR-203a-3p	novel_circ_0008126	298	-31.54	152	-16.27	14351595	22	377	89 331
sha-miR-125b	novel_circ_0001674	298	-34.22	152	-17.18	15754843	21	369	310 233
bta-miR-2404	novel_circ_0008126	297	-37.13	155	-22.44	1211755	20	377	247 326
cgr-miR-744-3p	novel_circ_0009249	297	-30.47	157	-15.85	2264681	21	378	37 296
chi-miR-204-3p	novel_circ_0014363	297	-34.87	157	-22.44	2462133	19	362	143 266
chi-miR-2404	novel_circ_0008126	297	-34.89	155	-20.47	2498923	19	377	248 327
ggo-miR-1260b	novel_circ_0018369	297	-34.72	152	-18.26	5905239	18	246	1 101
hsa-miR-1260b	novel_circ_0018369	297	-34.72	152	-18.26	6796871	19	246	1 100
hsa-miR-30a-3p	novel_circ_0011213	297	-30.35	155	-15.79	7812079	22	454	305 1
hsa-miR-421	novel_circ_0009802	297	-24.77	149	-12.88	8437841	23	275	251 49
hsa-miR-877-3p	novel_circ_0016563	297	-32.33	157	-20.01	9318077	21	372	193 257
mmu-miR-204-3p	novel_circ_0014363	297	-35.04	157	-22.44	11277893	21	362	141 264
mmu-miR-497b	novel_circ_0002377	297	-40.1	154	-20.4	12034773	24	1071	1 361
mmu-miR-744-3p	novel_circ_0009249	297	-30.47	157	-15.85	12186601	22	378	36 295
pal-miR-660-3p	novel_circ_0014913	297	-38	153	-20.78	14024597	20	477	320 91
rno-miR-421-3p	novel_circ_0009802	297	-22.97	149	-11.62	15557489	20	275	254 52
ssc-miR-664-3p	novel_circ_0005663	297	-22.94	154	-12.77	16568925	24	312	79 201
xla-miR-20	novel_circ_0008143	297	-26.51	155	-13.51	17026501	23	451	138 403
novel_416	novel_circ_0019913	297	-48.27	155	-25.21	17594113	18	326	79 211
abu-miR-23c	novel_circ_0006332	296	-25.45	156	-13.54	84007	22	666	427 363
ami-miR-383-5p	novel_circ_0003808	296	-29.27	150	-17.07	717975	20	476	134 1
cgr-miR-744-3p	novel_circ_0020603	296	-31.25	156	-17.01	2262929	21	616	397 55
chi-miR-30e-3p	novel_circ_0011213	296	-28.73	154	-14.56	2515919	21	454	306 1
dre-miR-194a	novel_circ_0008198	296	-29.35	149	-17.49	4315743	21	682	85 197
dre-miR-203b-3p	novel_circ_0000546	296	-23.45	150	-12.41	4364463	22	408	225 309
gga-miR-365b-5p	novel_circ_0008180	296	-29.29	151	-16.31	5824129	22	340	116 203
ggo-miR-125a	novel_circ_0020383	296	-39.34	151	-22.82	5896437	21	305	166 271
gmo-miR-7b-5p	novel_circ_0016912	296	-33.11	148	-21.27	6422053	24	402	34 64
hsa-miR-141-5p	novel_circ_0014920	296	-26.46	150	-14.16	6985401	22	345	42 1
hsa-miR-200c-3p	novel_circ_0001589	296	-32.17	148	-17.04	7361415	23	330	114 174
mmu-miR-107-5p	novel_circ_0016545	296	-26.26	151	-16.07	10484567	23	366	192 313
mmu-miR-145a-3p	novel_circ_0011126	296	-27.06	154	-15.42	10855677	22	384	295 198
mmu-miR-194-5p	novel_circ_0008198	296	-30.11	149	-17.72	11167231	22	682	84 196
mmu-miR-29b-1-5p	novel_circ_0014693	296	-29.45	155	-16.29	11490409	22	324	77 50
oan-miR-145-5p	novel_circ_0008948	296	-27.66	148	-13.89	12514963	19	337	183 236
oan-miR-20a-5p	novel_circ_0008143	296	-26.45	155	-14.43	12621973	20	451	141 407
ppy-miR-151b	novel_circ_0016372	296	-42.86	150	-21.47	14587357	20	705	450 68
ssc-miR-194b-5p	novel_circ_0008198	296	-32.61	149	-18.81	16382943	22	682	84 196
ssc-miR-20a-5p	novel_circ_0008143	296	-26.97	155	-14.43	16403029	22	451	139 405
novel_486	novel_circ_0005796	296	-38.45	150	-19.92	17728757	19	327	41 51
aca-miR-20b-5p	novel_circ_0008143	295	-26.05	155	-13.51	320133	22	451	139 407
chi-miR-127-5p	novel_circ_0020346	295	-34.73	155	-21.01	2329899	22	428	253 171
cpi-miR-106b-5p	novel_circ_0008143	295	-26.01	155	-15.04	3035253	21	451	140 408
dme-miR-7-5p	novel_circ_0016912	295	-32.39	148	-20.1	3653301	23	402	35 64
dre-miR-138-3p	novel_circ_0009253	295	-24.28	155	-13.26	4141803	21	320	1 113
dre-miR-216b	novel_circ_0005663	295	-27.69	154	-15.8	4401165	22	312	244 262
gga-miR-7	novel_circ_0016912	295	-31.57	148	-19.28	5852213	22	402	36 65
hsa-miR-33b-5p	novel_circ_0007914	295	-30.01	148	-16.46	8036375	20	318	69 259
hsa-miR-499b-5p	novel_circ_0010882	295	-33.04	155	-19.73	8820303	21	236	110 21
mdo-miR-141-5p	novel_circ_0009634	295	-26.34	155	-14.86	9671323	21	349	179 122
mdo-miR-145-3p	novel_circ_0011126	295	-26.56	153	-14.92	9689181	20	384	296 200
mmu-miR-106b-5p	novel_circ_0008143	295	-26.01	155	-15.04	10469989	21	451	140 408
mmu-miR-140-3p	novel_circ_0002377	295	-36.97	149	-19.15	10787829	21	1071	1 360
rno-miR-200c-3p	novel_circ_0001589	295	-29.28	148	-15.13	15010679	21	330	176 115
ssa-miR-194c-5p	novel_circ_0008198	295	-29.64	148	-17.78	16155007	22	682	86 196
ssc-miR-432-5p	novel_circ_0008778	295	-42.89	150	-22.49	16517195	21	467	241 152
tgu-miR-30b-3p	novel_circ_0011213	295	-25.47	153	-14.56	16909407	21	454	307 1
xtr-miR-30a-3p	novel_circ_0011213	295	-26.11	155	-15.46	17217791	22	454	305 1
bta-miR-3578	novel_circ_0011845	294	-27.61	150	-14.76	1369723	21	335	2 229
chi-miR-33b-5p	novel_circ_0007914	294	-27.56	148	-15.25	2559207	19	318	70 264
cpo-miR-493-5p	novel_circ_0020363	294	-30.56	149	-17.69	3375727	22	537	195 77
dre-miR-22a-3p	novel_circ_0016372	294	-31.49	147	-15.75	4450909	22	705	125 506
mdo-miR-141-5p	novel_circ_0021836	294	-28.51	152	-16.02	9670133	21	396	125 4
mmu-miR-378d	novel_circ_0007914	294	-39.85	153	-25.49	11817431	22	318	133 1
mze-miR-22b	novel_circ_0016372	294	-27.4	147	-13.7	12354925	20	705	127 508
ola-miR-22	novel_circ_0016372	294	-29.86	147	-14.93	13534829	21	705	126 507
pbv-miR-9651-5p	novel_circ_0005881	294	-23.25	148	-12.81	14195769	24	505	144 454
rno-miR-338-3p	novel_circ_0018907	294	-34.43	152	-17.82	15254283	23	449	347 156
ame-miR-3786-5p	novel_circ_0014781	293	-39.16	150	-23.08	589733	23	329	289 202
bta-miR-2889	novel_circ_0020714	293	-47.89	150	-25.07	1250661	21	394	189 305
bta-miR-544b	novel_circ_0005860	293	-27.27	148	-14.39	1518499	22	448	137 156
bta-miR-93	novel_circ_0008143	293	-28.57	150	-15.79	1593893	22	451	135 405
cfa-miR-1306	novel_circ_0012250	293	-41.51	149	-22.52	1792185	21	374	102 263
cgr-miR-632	novel_circ_0020603	293	-35.63	147	-20.92	2242817	18	616	437 574
chi-miR-103-5p	novel_circ_0016545	293	-40.75	150	-20.47	2285575	30	366	189 308
chi-miR-136-3p	novel_circ_0004275	293	-30.34	153	-19.17	2353903	21	288	120 149
chi-miR-876-5p	novel_circ_0021042	293	-25.98	153	-14.58	2705541	21	321	149 120
dno-miR-450c-5p	novel_circ_0016765	293	-23.72	153	-13.44	3814143	22	630	293 54
dre-miR-125c-5p	novel_circ_0020383	293	-37.04	147	-19.57	4093061	22	305	163 270
hsa-miR-1306-5p	novel_circ_0012250	293	-41.51	149	-22.52	6900633	22	374	101 262
hsa-miR-148b-5p	novel_circ_0005796	293	-28.19	153	-18.05	7042581	22	327	39 48
hsa-miR-876-5p	novel_circ_0021042	293	-27.84	153	-15.9	9302277	22	321	148 119
mml-miR-875-3p	novel_circ_0020745	293	-23.67	149	-12.36	10307775	21	195	1 56
mmu-miR-136-3p	novel_circ_0004275	293	-30.98	153	-19.81	10733903	22	288	119 148
mmu-miR-185-3p	novel_circ_0019913	293	-43.13	150	-21.97	11057713	21	326	76 208
ola-miR-194-5p	novel_circ_0008198	293	-26.66	148	-14.8	13466703	19	682	89 199
pma-miR-203a-3p	novel_circ_0000546	293	-20.61	150	-10.44	14346719	22	408	225 310
rno-miR-3560	novel_circ_0003569	293	-36.09	153	-24.77	15346029	22	455	9 286
cgr-miR-412-3p	novel_circ_0006312	292	-32.06	148	-18.22	2202463	22	335	290 264
dqu-miR-3786-5p	novel_circ_0014781	292	-32.96	150	-18.03	3975253	22	329	290 201
dre-miR-107a-5p	novel_circ_0003208	292	-24.03	149	-13.91	4017057	23	434	33 261
dre-miR-216b	novel_circ_0004286	292	-29.94	150	-19.39	4398631	22	293	217 241
hsa-miR-548p	novel_circ_0010764	292	-22.67	150	-12.27	8974463	22	557	192 330
mle-miR-7-5p	novel_circ_0016912	292	-29.67	148	-16.63	9934949	23	402	66 35
mml-miR-138-3p	novel_circ_0000546	292	-26.4	152	-16.31	9989119	20	408	80 331
mmu-miR-338-3p	novel_circ_0018907	292	-33.65	150	-17.27	11694459	22	449	350 157
mmu-miR-874-5p	novel_circ_0013897	292	-43.12	147	-24.03	12249843	22	238	118 166
oni-miR-17b	novel_circ_0016372	292	-42.6	148	-21.33	13682317	23	705	123 504
rno-miR-3587	novel_circ_0001775	292	-24.69	150	-13.45	15399569	21	396	348 234
novel_398	novel_circ_0013784	292	-26.32	148	-14.32	17566059	18	452	134 433
aca-miR-338-3p	novel_circ_0018907	291	-30.43	149	-17.07	378107	21	449	350 158
bta-miR-2898	novel_circ_0014693	291	-39.44	151	-20.14	1260105	18	324	192 180
mml-miR-1271-3p	novel_circ_0016372	291	-39.74	148	-21.56	9981709	21	705	502 124
mml-miR-181b-1-3p	novel_circ_0006746	291	-23.15	146	-12.59	10033827	19	490	386 112
mml-miR-200c-3p	novel_circ_0006407	291	-23.58	151	-12	10086401	22	331	138 257
mml-miR-6529-3p	novel_circ_0016563	291	-35.32	149	-22.78	10290157	22	372	127 172
mmu-miR-106a-5p	novel_circ_0008143	291	-24.43	147	-12.22	10463285	23	451	138 406
mmu-miR-216b-5p	novel_circ_0004286	291	-24.33	149	-13.58	11337271	22	293	221 241
pal-miR-3064-3p	novel_circ_0007379	291	-33.22	151	-18.67	13882121	21	462	265 14
rno-miR-874-5p	novel_circ_0013897	291	-42.97	146	-23.88	15702403	21	238	116 167
ssc-miR-361-3p	novel_circ_0016372	291	-37.1	148	-19.1	16471181	24	705	62 447
dre-miR-150	novel_circ_0010223	290	-39.74	150	-21.96	4214469	22	279	181 214
gga-miR-130b-5p	novel_circ_0016765	290	-26.75	149	-16.66	5362767	22	630	191 118
gga-miR-199-3p	novel_circ_0009925	290	-22.15	147	-11.54	5615489	20	507	246 268
ggo-miR-7	novel_circ_0016912	290	-26.99	147	-14.7	6254453	21	402	66 37
hsa-miR-130b-5p	novel_circ_0016765	290	-29.42	149	-17.14	6931503	21	630	192 119
hsa-miR-493-5p	novel_circ_0020363	290	-29.47	145	-16.6	8752335	22	537	77 195
mml-miR-188-3p	novel_circ_0013712	290	-34.06	146	-18.63	10044155	20	435	59 158
mmu-miR-130b-5p	novel_circ_0016765	290	-29.54	149	-17.26	10665631	22	630	191 118
mmu-miR-217-5p	novel_circ_0013614	290	-26.9	150	-15.08	11351403	23	204	42 1
mmu-miR-3074-5p	novel_circ_0002619	290	-33.66	149	-21.7	11599107	22	441	406 29
mmu-miR-328-5p	novel_circ_0016372	290	-55.48	145	-27.74	11684525	22	705	244 625
rno-miR-328a-5p	novel_circ_0016372	290	-46.96	145	-23.48	15204125	19	705	247 628
sha-miR-93	novel_circ_0008143	290	-24.6	147	-12.78	15893525	21	451	140 406
sma-miR-124b-5p	novel_circ_0016372	290	-42.5	145	-21.25	15961677	19	705	21 402
tgu-miR-425-5p	novel_circ_0016372	290	-37.43	146	-20.13	16933757	22	705	675 296
novel_205	novel_circ_0017661	290	-36.63	150	-20.76	17315239	22	272	171 121
novel_516	novel_circ_0012558	290	-34.25	145	-18.39	17781371	19	324	91 227
dno-miR-138-3p	novel_circ_0000513	289	-28.66	147	-15.69	3694055	21	345	26 124
gga-miR-7b	novel_circ_0016912	289	-26.69	147	-14.4	5865621	22	402	65 36
hsa-miR-1260a	novel_circ_0018369	289	-30.35	145	-16.46	6790167	18	246	101 1
hsa-miR-138-1-3p	novel_circ_0000513	289	-28.87	147	-15.9	6958903	22	345	25 123
hsa-miR-3074-5p	novel_circ_0002619	289	-33.49	149	-21.7	7797939	21	441	407 28
mmr-miR-425	novel_circ_0016372	289	-39.66	146	-20.77	10377245	22	705	674 293
mmu-miR-181a-2-3p	novel_circ_0006558	289	-41.04	146	-20.99	10985753	22	276	9 142
mmu-miR-425-5p	novel_circ_0016372	289	-40.47	146	-21.58	11919165	23	705	673 292
rno-miR-193b-5p	novel_circ_0010000	289	-29.77	145	-15.18	14974307	18	360	165 340
rno-miR-217-5p	novel_circ_0013614	289	-26.42	149	-14.85	15052011	22	204	43 1
sha-miR-200c	novel_circ_0001589	289	-27.33	145	-14.15	15828567	19	330	115 180
tgu-miR-138-1-3p	novel_circ_0000513	289	-26.72	147	-13.75	16786967	21	345	26 124
xla-miR-125a-5p	novel_circ_0020383	289	-37.16	145	-20.64	16991557	19	305	273 167
cpi-miR-215-3p	novel_circ_0002754	288	-34.46	145	-20.29	3165513	22	269	22 118
dre-miR-217	novel_circ_0013614	288	-28.03	148	-17.62	4406059	22	204	41 1
hsa-miR-217-5p	novel_circ_0013614	288	-28.26	148	-17.85	7489899	23	204	40 1
hsa-miR-503-5p	novel_circ_0016372	288	-38.42	144	-19.4	8882253	23	705	210 591
hsa-miR-7976	novel_circ_0016369	288	-29.57	148	-16.25	9264379	19	324	39 180
hsa-miR-7976	novel_circ_0016377	288	-29.57	148	-16.25	9264383	19	312	27 168
mmu-miR-382-3p	novel_circ_0016372	288	-28.86	144	-14.43	11825309	22	705	16 397
pbv-miR-217-5p	novel_circ_0013614	288	-24.31	148	-13.9	14160379	20	204	43 1
rno-miR-10b-5p	novel_circ_0019560	288	-29.2	147	-15.61	14808213	22	342	244 263
novel_433	novel_circ_0016912	288	-31.31	148	-19.55	17631141	22	402	67 36
bta-miR-20b	novel_circ_0008143	287	-22.13	147	-11.64	1131317	22	451	139 407
chi-miR-103-5p	novel_circ_0009634	287	-32.48	146	-16.26	2283515	30	349	126 1
cpi-miR-17-5p	novel_circ_0008143	287	-20.59	147	-10.41	3129109	21	451	140 408
dno-miR-106a-5p	novel_circ_0008143	287	-24.86	144	-12.77	3685541	23	451	406 138
dre-miR-17a-5p	novel_circ_0008143	287	-22.05	147	-11.64	4262085	22	451	139 407
dre-miR-20b-5p	novel_circ_0008143	287	-24.19	147	-12.1	4382757	23	451	138 406
gga-miR-106-5p	novel_circ_0008143	287	-24.35	147	-12.31	5287797	22	451	139 407
gmo-miR-20b-5p	novel_circ_0008143	287	-20.56	147	-10.49	6367141	22	451	139 407
hsa-miR-103a-1-5p	novel_circ_0003208	287	-25.95	145	-13.47	6611505	23	434	33 262
hsa-miR-103a-1-5p	novel_circ_0016545	287	-29.52	145	-17.22	6616359	23	366	194 313
hsa-miR-103a-2-5p	novel_circ_0016545	287	-26.9	145	-15.91	6629767	23	366	194 313
hsa-miR-106a-5p	novel_circ_0008143	287	-24.86	147	-12.77	6648709	23	451	138 406
hsa-miR-17-5p	novel_circ_0008143	287	-24.19	147	-12.1	7124693	23	451	138 406
hsa-miR-2116-3p	novel_circ_0013712	287	-28.21	147	-17	7422891	21	435	250 83
hsa-miR-4685-3p	novel_circ_0002377	287	-35.86	147	-21.46	8629141	22	1071	474 758
mml-miR-877-3p	novel_circ_0008198	287	-26.84	147	-13.47	10315823	19	682	4 302
mmu-miR-107-5p	novel_circ_0003208	287	-20.43	145	-10.34	10479713	23	434	33 262
mmu-miR-150-5p	novel_circ_0010223	287	-37.22	147	-20.12	10905061	22	279	181 214
mmu-miR-3059-5p	novel_circ_0017661	287	-33.16	147	-19.83	11549799	22	272	123 102
oan-miR-106-5p	novel_circ_0008143	287	-23.74	147	-12.04	12420853	21	451	140 408
ola-miR-106a	novel_circ_0008143	287	-22.28	147	-11.31	13299077	21	451	140 408
rno-miR-3575	novel_circ_0016912	287	-34.29	147	-20.69	15378597	18	402	193 380
rno-miR-3576	novel_circ_0000776	287	-24.61	147	-12.72	15379203	22	310	9 237
xtr-miR-150	novel_circ_0010223	287	-36.62	147	-19.33	17146485	22	279	181 214
novel_485	novel_circ_0019348	287	-30.58	147	-19.62	17724399	23	327	275 255
aca-miR-425-5p	novel_circ_0016372	286	-36.55	146	-20.13	401693	21	705	676 297
bta-miR-22-3p	novel_circ_0016372	286	-26.2	143	-13.1	1159245	21	705	126 507
chi-miR-22-3p	novel_circ_0016372	286	-24.54	143	-12.27	2479933	19	705	128 509
dre-miR-22b-3p	novel_circ_0016372	286	-26.25	143	-13.13	4457613	22	705	125 506
ggo-miR-885	novel_circ_0016372	286	-39.72	143	-19.86	6274397	20	705	241 622
hsa-miR-1306-5p	novel_circ_0005940	286	-33.75	144	-18.35	6901841	22	313	185 66
hsa-miR-22-3p	novel_circ_0016372	286	-27.83	143	-13.92	7554861	22	705	125 506
hsa-miR-885-3p	novel_circ_0016372	286	-42.78	143	-21.39	9331421	22	705	239 620
mdo-miR-141-5p	novel_circ_0014920	286	-28.11	145	-15.07	9673705	21	345	213 1
mmu-miR-216b-5p	novel_circ_0005663	286	-23.26	146	-11.92	11339805	22	312	244 263
pal-miR-9298-5p	novel_circ_0016372	286	-32.26	143	-16.85	14077853	23	705	300 681
pma-miR-22a-3p	novel_circ_0016372	286	-28.54	143	-14.27	14392941	22	705	125 506
pma-miR-22b-3p	novel_circ_0016372	286	-25.08	143	-12.54	14399645	22	705	125 506
rno-miR-3557-3p	novel_circ_0020397	286	-34.19	144	-17.1	15342379	22	286	144 160
rno-miR-361-3p	novel_circ_0016372	286	-37.09	143	-18.58	15465581	24	705	66 447
ssc-miR-885-3p	novel_circ_0016372	286	-42.14	143	-21.07	16591853	21	705	240 621
novel_548	novel_circ_0006710	286	-28.35	146	-14.59	17864081	18	343	1 202
hsa-miR-4443	novel_circ_0020603	285	-34.19	143	-17.39	8504353	17	616	91 496
hsa-miR-6511a-3p	novel_circ_0016372	285	-35.6	145	-17.91	9130301	22	705	282 555
hsa-miR-877-3p	novel_circ_0008198	285	-26.95	145	-14.42	9316927	21	682	301 562
mdo-miR-145-3p	novel_circ_0012622	285	-23.72	145	-11.86	9689657	20	365	50 258
mml-miR-23a-5p	novel_circ_0020865	285	-28	143	-14.29	10120101	20	356	164 1
mmu-miR-145a-3p	novel_circ_0012622	285	-31.37	145	-15.88	10856153	22	365	48 256
mmu-miR-450b-5p	novel_circ_0019920	285	-23.71	144	-13.52	11942645	22	287	249 184
ssa-miR-150-5p	novel_circ_0010223	285	-38.21	145	-20.94	16087253	21	279	182 215
rno-miR-3576	novel_circ_0016372	284	-28.49	142	-14.79	15385133	22	705	116 497
abu-miR-722	novel_circ_0019920	283	-27.6	143	-17.06	110085	22	287	245 184
rno-miR-3557-5p	novel_circ_0021048	283	-30.93	143	-15.8	15335885	22	336	265 46
cfa-miR-1306	novel_circ_0005940	282	-33.43	142	-18.35	1793393	21	313	67 183
hsa-miR-877-3p	novel_circ_0005779	282	-26.25	142	-13.93	9315231	21	237	44 65
pal-miR-150-5p	novel_circ_0010223	282	-35.69	142	-19.1	13821301	21	279	182 215
hsa-miR-214-3p	novel_circ_0006966	281	-31.99	141	-16.6	7452855	22	158	64 45
mmu-miR-493-5p	novel_circ_0020363	281	-23.79	141	-13.25	12017183	19	537	79 202
mmu-miR-6240	novel_circ_0007190	281	-27.71	141	-17.58	12132311	26	240	61 1
rno-miR-214-3p	novel_circ_0006966	281	-29.68	141	-15.06	15048487	21	158	65 46
sha-miR-216b	novel_circ_0005663	281	-23.15	141	-11.92	15844893	21	312	245 264
bta-miR-2285bn	novel_circ_0016372	280	-22.41	140	-12.02	1179357	22	705	1 377
bta-miR-2285f	novel_circ_0016372	280	-21.96	140	-11.57	1192765	22	705	1 377
cfa-miR-503	novel_circ_0016372	280	-27.88	140	-14.02	1950317	20	705	213 594
gga-miR-1306-5p	novel_circ_0001137	280	-35.46	140	-19.12	5343409	25	170	1 14
ggo-miR-1255a	novel_circ_0021845	280	-25.21	140	-13.55	5889083	22	416	141 367
ggo-miR-377	novel_circ_0016372	280	-26.46	140	-13.23	6100093	21	705	81 462
hsa-miR-1255a	novel_circ_0021845	280	-25.49	140	-13.55	6760603	23	416	140 366
hsa-miR-1255b-5p	novel_circ_0021845	280	-33	140	-18.33	6767307	22	416	141 367
hsa-miR-377-3p	novel_circ_0016372	280	-26.46	140	-13.23	8299005	22	705	80 461
ipu-miR-7565	novel_circ_0002377	280	-27.15	140	-14.52	9527477	21	1071	484 666
mmu-miR-503-5p	novel_circ_0016372	280	-34.7	140	-17.78	12066653	23	705	210 591
ocu-miR-150-5p	novel_circ_0010223	280	-30.13	140	-16.37	12963189	22	279	184 214
pal-miR-503-5p	novel_circ_0016372	280	-25.02	140	-12.51	13990701	19	705	214 595
sha-miR-150	novel_circ_0010223	280	-25.96	140	-13.46	15798981	19	279	187 217
tgu-miR-193b-3p	novel_circ_0007914	280	-28.1	140	-15.11	16845431	22	318	1 138
novel_516	novel_circ_0014145	280	-26.81	140	-13.71	17780695	19	166	1 45
novel_523	novel_circ_0020777	280	-34.21	140	-18.48	17802855	18	316	10 211
rno-miR-3553	novel_circ_0018475	181	-23.95	181	-23.95	15314493	23	271	81
bta-miR-2424	novel_circ_0003990	180	-25.49	180	-25.49	1214131	23	440	278
eca-miR-1543	novel_circ_0012868	180	-33.86	180	-33.86	4708663	23	356	299
mmu-miR-199b-5p	novel_circ_0003854	180	-30.12	180	-30.12	11209755	23	410	103
bta-miR-2310	novel_circ_0009952	179	-18.33	179	-18.33	1197565	21	390	307
chi-miR-103-5p	novel_circ_0012319	179	-25.31	179	-25.31	2281605	30	280	10
hsa-miR-199b-5p	novel_circ_0008584	179	-23.82	179	-23.82	7325951	23	399	45
hsa-miR-3074-5p	novel_circ_0009007	179	-28.77	179	-28.77	7802071	21	264	28
mmu-miR-3074-5p	novel_circ_0009007	179	-28.77	179	-28.77	11603239	22	264	27
novel_527	novel_circ_0021414	179	-27.98	179	-27.98	17829897	23	114	48
bta-miR-1814c	novel_circ_0009952	178	-18.55	178	-18.55	1090301	20	390	308
cfa-miR-300	novel_circ_0020696	178	-28.03	178	-28.03	1880829	22	353	112
chi-miR-103-5p	novel_circ_0010882	178	-26.45	178	-26.45	2283903	30	236	168
dre-miR-107a-5p	novel_circ_0021244	178	-22.13	178	-22.13	4019595	23	432	309
hsa-miR-29b-2-5p	novel_circ_0002153	178	-25.77	178	-25.77	7744147	22	293	79
hsa-miR-877-3p	novel_circ_0008972	178	-35.11	178	-35.11	9317167	21	174	75
mmu-miR-29b-2-5p	novel_circ_0002153	178	-25.77	178	-25.77	11491683	25	293	76
ocu-miR-450b-3p	novel_circ_0006746	178	-25.7	178	-25.7	13023811	22	490	23
ssc-miR-374b-3p	novel_circ_0005516	178	-22.76	178	-22.76	16481729	22	454	291
dre-miR-22a-5p	novel_circ_0008473	177	-25.79	177	-25.79	4443197	22	379	105
hsa-miR-1291	novel_circ_0002534	177	-32.86	177	-32.86	6866057	24	387	110
pal-miR-9226-5p	novel_circ_0006986	177	-34.79	177	-34.79	14069711	22	270	226
fru-miR-135b	novel_circ_0003214	176	-24.34	176	-24.34	5203667	22	343	92
hsa-miR-145-3p	novel_circ_0019148	176	-24.3	176	-24.3	6995015	22	388	200
hsa-miR-199b-5p	novel_circ_0003854	176	-28.33	176	-28.33	7321435	23	410	103
hsa-miR-30d-3p	novel_circ_0011366	176	-19.66	176	-19.66	7838955	22	507	266
mmu-miR-107-5p	novel_circ_0012319	176	-26.29	176	-26.29	10480597	23	280	17
mmu-miR-877-3p	novel_circ_0007156	176	-27.4	176	-27.4	12279789	22	153	10
oan-miR-30d-3p	novel_circ_0011366	176	-19.76	176	-19.76	12685947	22	507	266
oni-miR-199c	novel_circ_0003990	176	-20.05	176	-20.05	13683571	22	440	391
bta-miR-2889	novel_circ_0009846	175	-43.43	175	-43.43	1251165	21	291	41
bta-miR-3141	novel_circ_0004736	175	-38.67	175	-38.67	1313985	18	306	1
cgr-miR-199a-5p	novel_circ_0008584	175	-21.12	175	-21.12	2123647	23	399	45
gga-miR-19a-5p	novel_circ_0005663	175	-17.36	175	-17.36	5621293	21	312	228
hsa-let-7a-3p	novel_circ_0008468	175	-18.1	175	-18.1	6487913	21	493	417
hsa-miR-19a-5p	novel_circ_0005663	175	-17.77	175	-17.77	7337517	22	312	227
mmu-miR-101a-5p	novel_circ_0012242	175	-25.12	175	-25.12	10440343	22	278	88
mmu-miR-199a-5p	novel_circ_0008584	175	-20.95	175	-20.95	11200863	23	399	45
oan-miR-29b-5p	novel_circ_0020491	175	-18.43	175	-18.43	12680925	22	369	5
oni-miR-142b	novel_circ_0019148	175	-26.33	175	-26.33	13665495	22	388	363
pma-miR-199b-5p	novel_circ_0008584	175	-20.95	175	-20.95	14331631	23	399	45
cte-miR-7	novel_circ_0000598	174	-24.26	174	-24.26	3486253	24	303	121
efu-miR-449	novel_circ_0005585	174	-22.42	174	-22.42	5091649	25	209	121
efu-miR-652	novel_circ_0013897	174	-31.77	174	-31.77	5143603	24	238	116
hsa-miR-541-5p	novel_circ_0014227	174	-23.16	174	-23.16	8938139	25	600	22
ipu-miR-7565	novel_circ_0009007	174	-28.08	174	-28.08	9531703	21	264	27
mml-miR-200c-3p	novel_circ_0002079	174	-22.68	174	-22.68	10083831	22	270	195
mml-miR-3200-5p	novel_circ_0002079	174	-23.52	174	-23.52	10184391	28	270	168
mmu-miR-140-5p	novel_circ_0003897	174	-28.75	174	-28.75	10780713	22	317	107
mmu-miR-543-3p	novel_circ_0002534	174	-27.83	174	-27.83	12101881	22	387	151
mmu-miR-674-3p	novel_circ_0000127	174	-28.14	174	-28.14	12161089	22	132	6
ssc-miR-199b-5p	novel_circ_0003854	174	-28.33	174	-28.33	16391947	22	410	104
ssc-miR-199b-5p	novel_circ_0008584	174	-23.82	174	-23.82	16396463	22	399	46
aca-miR-199b-5p	novel_circ_0008584	173	-27.76	173	-27.76	286751	21	399	47
api-miR-263b	novel_circ_0004334	173	-22.78	173	-22.78	765079	24	309	202
bta-miR-664b	novel_circ_0008180	173	-17.62	173	-17.62	1567089	23	340	148
cgr-miR-149-5p	novel_circ_0014066	173	-30.09	173	-30.09	2066505	22	338	84
cpi-miR-135-5p	novel_circ_0003214	173	-21.17	173	-21.17	3071795	22	343	92
dre-miR-135c	novel_circ_0003214	173	-21.17	173	-21.17	4124323	22	343	92
dre-miR-139-3p	novel_circ_0004736	173	-24.07	173	-24.07	4149777	23	306	2
efu-let-7f	novel_circ_0010749	173	-20.87	173	-20.87	4885015	25	430	281
efu-miR-9298	novel_circ_0017780	173	-21.4	173	-21.4	5174327	25	403	339
gga-miR-29a-5p	novel_circ_0008777	173	-18.21	173	-18.21	5703641	22	391	305
gga-miR-29a-5p	novel_circ_0008778	173	-18.21	173	-18.21	5703643	22	467	381
gga-miR-499-5p	novel_circ_0002619	173	-21.43	173	-21.43	5833667	23	441	117
ggo-miR-484	novel_circ_0015273	173	-30.11	173	-30.11	6154209	21	243	58
hsa-miR-3620-5p	novel_circ_0016372	173	-38.24	173	-38.24	8117997	22	705	321
hsa-miR-3620-5p	novel_circ_0016379	173	-36.39	173	-36.39	8118001	22	354	1
hsa-miR-369-5p	novel_circ_0012622	173	-29.37	173	-29.37	8174553	22	365	119
hsa-miR-412-5p	novel_circ_0020953	173	-28.19	173	-28.19	8430719	23	191	145
hsa-miR-484	novel_circ_0015273	173	-30.54	173	-30.54	8668209	22	243	57
mml-miR-412-5p	novel_circ_0020953	173	-28.19	173	-28.19	10247503	20	191	148
mml-miR-661	novel_circ_0006942	173	-34.76	173	-34.76	10295345	24	318	113
mmu-miR-135a-5p	novel_circ_0003214	173	-21.17	173	-21.17	10714355	23	343	91
mmu-miR-149-5p	novel_circ_0014066	173	-30.09	173	-30.09	10895673	23	338	83
mmu-miR-15b-3p	novel_circ_0000823	173	-18.93	173	-18.93	10954573	22	461	303
mmu-miR-29b-2-5p	novel_circ_0020491	173	-19.79	173	-19.79	11494317	25	369	3
mmu-miR-495-5p	novel_circ_0005765	173	-22.9	173	-22.9	12023641	23	335	184
oar-miR-369-5p	novel_circ_0012622	173	-27.38	173	-27.38	12833833	21	365	120
ola-miR-135a	novel_circ_0003214	173	-21.17	173	-21.17	13355731	21	343	93
pma-miR-30c-3p	novel_circ_0011366	173	-19.1	173	-19.1	14422283	23	507	264
rno-miR-135b-5p	novel_circ_0010747	173	-20.43	173	-20.43	14847157	23	331	9
sha-miR-135a	novel_circ_0003214	173	-21.17	173	-21.17	15782579	19	343	95
ssa-miR-17-3p	novel_circ_0008706	173	-18.23	173	-18.23	16114929	23	446	48
ssc-miR-664-3p	novel_circ_0008180	173	-17.62	173	-17.62	16570641	24	340	147
tca-miR-263b-5p	novel_circ_0004334	173	-22.78	173	-22.78	16640151	21	309	205
ami-miR-29b-5p	novel_circ_0018750	172	-19.9	172	-19.9	693145	22	286	10
bta-miR-378b	novel_circ_0011366	172	-21.06	172	-21.06	1436635	22	507	368
bta-miR-677	novel_circ_0016208	172	-26.81	172	-26.81	1581527	23	303	171
chi-miR-1814	novel_circ_0009952	172	-16.66	172	-16.66	2410989	18	390	310
chi-miR-497-5p	novel_circ_0010979	172	-28.1	172	-28.1	2649937	22	267	85
dre-miR-107a-5p	novel_circ_0012319	172	-24	172	-24	4017941	23	280	17
dre-miR-10c-5p	novel_circ_0021145	172	-25.42	172	-25.42	4053079	22	462	339
eca-miR-1244	novel_circ_0020883	172	-20.79	172	-20.79	4669755	26	415	268
gga-miR-1306-5p	novel_circ_0020616	172	-32.5	172	-32.5	5346773	25	179	22
gga-miR-142-3p	novel_circ_0011338	172	-21.44	172	-21.44	5452321	22	551	370
hsa-miR-1291	novel_circ_0020753	172	-33	172	-33	6868625	24	252	110
hsa-miR-28-3p	novel_circ_0002619	172	-26.17	172	-26.17	7697379	22	441	242
hsa-miR-3158-5p	novel_circ_0018468	172	-27.27	172	-27.27	7893157	21	169	92
hsa-miR-484	novel_circ_0019560	172	-34.37	172	-34.37	8667349	22	342	157
hsa-miR-495-5p	novel_circ_0005765	172	-21.03	172	-21.03	8772201	22	335	185
mmu-miR-142a-3p	novel_circ_0011338	172	-21.61	172	-21.61	10815521	23	551	369
mmu-miR-199a-5p	novel_circ_0003854	172	-26.24	172	-26.24	11196347	23	410	103
oar-miR-432	novel_circ_0005991	172	-22.85	172	-22.85	12901941	23	311	275
ocu-miR-28-3p	novel_circ_0002619	172	-26.17	172	-26.17	12980131	22	441	242
ocu-miR-502b-3p	novel_circ_0006817	172	-25.3	172	-25.3	13043941	24	191	160
pma-miR-199b-5p	novel_circ_0003854	172	-27.86	172	-27.86	14327115	23	410	103
sme-miR-10b-5p	novel_circ_0021145	172	-25.92	172	-25.92	15972791	22	462	339
sme-miR-7d-5p	novel_circ_0000598	172	-23.86	172	-23.86	15989213	23	303	122
aae-miR-283	novel_circ_0021318	171	-25.39	171	-25.39	30745	24	205	95
abu-miR-146	novel_circ_0003534	171	-21.18	171	-21.18	60899	22	364	26
aca-miR-449a	novel_circ_0005585	171	-20.64	171	-20.64	405553	22	209	126
ami-miR-30d-3p	novel_circ_0011366	171	-19.66	171	-19.66	705899	21	507	267
api-miR-263b	novel_circ_0016188	171	-29.61	171	-29.61	770329	24	257	124
bfl-miR-125b	novel_circ_0014893	171	-25.24	171	-25.24	817711	22	381	285
cfa-miR-300	novel_circ_0013712	171	-27.24	171	-27.24	1878683	22	435	334
cgr-miR-500	novel_circ_0020831	171	-29.17	171	-29.17	2229487	21	265	48
chi-miR-30e-3p	novel_circ_0011366	171	-18.3	171	-18.3	2515979	21	507	267
chi-miR-449a-5p	novel_circ_0005585	171	-20.64	171	-20.64	2611169	21	209	127
cli-miR-146b-5p	novel_circ_0003534	171	-21.05	171	-21.05	2970435	24	364	24
cqu-miR-283	novel_circ_0021318	171	-25.39	171	-25.39	3422969	23	205	96
cte-miR-216b	novel_circ_0021318	171	-22.88	171	-22.88	3456489	22	205	97
cte-miR-263	novel_circ_0015759	171	-21.29	171	-21.29	3465217	22	398	199
dme-miR-283-5p	novel_circ_0021318	171	-20.78	171	-20.78	3617385	22	205	97
dre-miR-10c-3p	novel_circ_0008739	171	-18.23	171	-18.23	4047739	21	279	169
dre-miR-146a	novel_circ_0003534	171	-23.99	171	-23.99	4190563	23	364	25
efu-miR-211	novel_circ_0005940	171	-30.56	171	-30.56	4984497	25	313	35
efu-miR-499	novel_circ_0010000	171	-15.97	171	-15.97	5119427	25	360	257
efu-miR-502	novel_circ_0020831	171	-31.85	171	-31.85	5125615	25	265	44
gga-miR-146b-5p	novel_circ_0003534	171	-22.49	171	-22.49	5464323	22	364	26
hsa-miR-1285-3p	novel_circ_0020696	171	-32.05	171	-32.05	6841789	22	353	307
hsa-miR-146b-5p	novel_circ_0003534	171	-21.05	171	-21.05	7006243	23	364	25
hsa-miR-449a	novel_circ_0005585	171	-20.64	171	-20.64	8557617	22	209	126
hsa-miR-499a-3p	novel_circ_0000776	171	-22.88	171	-22.88	8809283	22	310	241
hsa-miR-502-3p	novel_circ_0020831	171	-29.17	171	-29.17	8873151	22	265	47
hsa-miR-550a-5p	novel_circ_0013012	171	-26.93	171	-26.93	8979143	23	458	308
mdo-miR-34d-3p	novel_circ_0013177	171	-23.38	171	-23.38	9864111	23	124	55
mml-miR-30d-3p	novel_circ_0011366	171	-20.74	171	-20.74	10158539	21	507	266
mml-miR-497-3p	novel_circ_0006126	171	-22.95	171	-22.95	10267317	27	490	376
mmu-let-7g-3p	novel_circ_0004720	171	-27.44	171	-27.44	10397907	22	241	82
mmu-miR-146b-5p	novel_circ_0003534	171	-21.05	171	-21.05	10881155	22	364	26
mmu-miR-199b-5p	novel_circ_0008584	171	-19.03	171	-19.03	11214271	23	399	45
mmu-miR-29b-2-5p	novel_circ_0008777	171	-25.47	171	-25.47	11495897	25	391	65
mmu-miR-30e-3p	novel_circ_0011366	171	-18.3	171	-18.3	11640123	22	507	266
mmu-miR-500-3p	novel_circ_0020831	171	-29.17	171	-29.17	12050847	22	265	47
oan-miR-146a-5p	novel_circ_0003534	171	-22.39	171	-22.39	12516931	22	364	26
ocu-miR-146b-5p	novel_circ_0003534	171	-21.05	171	-21.05	12945987	24	364	24
ocu-miR-502b-3p	novel_circ_0020831	171	-29.17	171	-29.17	13043039	24	265	45
pma-miR-143-3p	novel_circ_0010764	171	-24.87	171	-24.87	14290735	22	557	486
pma-miR-199b-5p	novel_circ_0005409	171	-22.83	171	-22.83	14329719	23	360	235
rno-miR-126b	novel_circ_0000018	171	-16.13	171	-16.13	14822557	22	235	103
rno-miR-145-3p	novel_circ_0019148	171	-24.3	171	-24.3	14858807	21	388	201
rno-miR-3576	novel_circ_0019652	171	-22.82	171	-22.82	15384783	22	283	19
ssc-miR-146b	novel_circ_0003534	171	-21.05	171	-21.05	16344915	21	364	27
ssc-miR-505	novel_circ_0003534	171	-28.53	171	-28.53	16539331	22	364	199
ssc-miR-9788-3p	novel_circ_0013614	171	-29.94	171	-29.94	16593931	22	204	20
xla-miR-146a-5p	novel_circ_0003534	171	-21.05	171	-21.05	17008611	21	364	27
xtr-miR-146a	novel_circ_0003534	171	-21.05	171	-21.05	17129283	22	364	26
xtr-miR-30a-3p	novel_circ_0011366	171	-18.23	171	-18.23	17217851	22	507	266
novel_305	novel_circ_0016369	171	-38.02	171	-38.02	17436555	21	324	157
novel_305	novel_circ_0016377	171	-38.02	171	-38.02	17436559	21	312	145
novel_305	novel_circ_0016379	171	-38.02	171	-38.02	17436561	21	354	187
novel_378	novel_circ_0003534	171	-21.05	171	-21.05	17531523	22	364	26
aca-let-7f-1-3p	novel_circ_0008468	170	-18.1	170	-18.1	139225	20	493	418
aca-miR-125a-3p	novel_circ_0021244	170	-25.86	170	-25.86	164795	22	432	326
aca-miR-199a-5p	novel_circ_0003854	170	-26.24	170	-26.24	275531	21	410	105
bta-miR-199a-5p	novel_circ_0003854	170	-26.24	170	-26.24	1113531	22	410	104
bta-miR-199a-5p	novel_circ_0008584	170	-20.95	170	-20.95	1118047	22	399	46
bta-miR-2424	novel_circ_0006746	170	-24.36	170	-24.36	1218067	23	490	424
bta-miR-29e	novel_circ_0015273	170	-20.81	170	-20.81	1300513	24	243	117
cgr-miR-125a-3p	novel_circ_0021244	170	-27.82	170	-27.82	2021803	21	432	327
cgr-miR-214-3p	novel_circ_0014781	170	-25.91	170	-25.91	2138357	19	329	234
cgr-miR-331-5p	novel_circ_0012370	170	-26.42	170	-26.42	2187775	21	306	6
chi-miR-154b-3p	novel_circ_0002370	170	-24	170	-24	2394415	23	421	73
chi-miR-708-3p	novel_circ_0008473	170	-23.66	170	-23.66	2686749	23	379	226
cpi-miR-125a-3p	novel_circ_0021244	170	-24.3	170	-24.3	3054219	22	432	326
dno-miR-500a-3p	novel_circ_0011338	170	-23.8	170	-23.8	3816545	22	551	175
dno-miR-500b-3p	novel_circ_0011338	170	-24.17	170	-24.17	3823249	23	551	174
efu-miR-490	novel_circ_0002377	170	-24.18	170	-24.18	5102837	25	1071	183
efu-miR-499	novel_circ_0002619	170	-14.04	170	-14.04	5116339	25	441	115
efu-miR-502	novel_circ_0006817	170	-25.12	170	-25.12	5126517	25	191	159
gmo-miR-148-5p	novel_circ_0015984	170	-20.02	170	-20.02	6341285	23	311	114
gmo-miR-148-5p	novel_circ_0015986	170	-20.02	170	-20.02	6341289	23	425	114
hsa-miR-101-5p	novel_circ_0012242	170	-25.24	170	-25.24	6598951	22	278	87
hsa-miR-1244	novel_circ_0003456	170	-20.57	170	-20.57	6724655	26	271	213
hsa-miR-19b-1-5p	novel_circ_0012242	170	-23.67	170	-23.67	7349799	23	278	130
hsa-miR-212-3p	novel_circ_0011670	170	-28.3	170	-28.3	7430087	21	298	224
hsa-miR-29b-1-5p	novel_circ_0008777	170	-23.25	170	-23.25	7734953	24	391	67
hsa-miR-34a-3p	novel_circ_0015217	170	-25.79	170	-25.79	8078241	22	285	126
hsa-miR-3620-5p	novel_circ_0011213	170	-30.19	170	-30.19	8113759	22	454	30
hsa-miR-500a-3p	novel_circ_0011338	170	-26.07	170	-26.07	8831137	22	551	175
hsa-miR-505-5p	novel_circ_0019857	170	-26.08	170	-26.08	8899011	22	453	345
mdo-miR-199b-2-5p	novel_circ_0008584	170	-22.28	170	-22.28	9752799	22	399	45
mdo-miR-199b-3-5p	novel_circ_0008584	170	-22.08	170	-22.08	9759503	22	399	45
mml-miR-188-3p	novel_circ_0018787	170	-29.63	170	-29.63	10045241	20	502	353
mmu-miR-107-5p	novel_circ_0021244	170	-18.37	170	-18.37	10482251	23	432	309
mmu-miR-125a-3p	novel_circ_0021244	170	-28.03	170	-28.03	10549291	22	432	326
mmu-miR-21b	novel_circ_0009634	170	-17.97	170	-17.97	11380843	23	349	63
mmu-miR-331-5p	novel_circ_0012370	170	-26.42	170	-26.42	11687343	22	306	5
mne-miR-140	novel_circ_0011816	170	-21.99	170	-21.99	12324047	21	313	257
oan-miR-107-5p	novel_circ_0012319	170	-26	170	-26	12424757	21	280	19
oan-miR-194-3p	novel_circ_0014105	170	-25.5	170	-25.5	12585089	22	149	28
oan-miR-19b-1-5p	novel_circ_0012242	170	-21.83	170	-21.83	12599031	20	278	133
oan-miR-29b-5p	novel_circ_0002153	170	-21.62	170	-21.62	12678291	22	293	79
oar-miR-154b-3p	novel_circ_0002370	170	-23.58	170	-23.58	12778911	23	421	74
ocu-miR-500-3p	novel_circ_0011338	170	-24.17	170	-24.17	13027841	22	551	175
pal-miR-125a-3p	novel_circ_0021244	170	-25.91	170	-25.91	13773915	20	432	328
ppc-miR-8335-3p	novel_circ_0006783	170	-17.42	170	-17.42	14552331	25	437	146
rno-miR-19b-1-5p	novel_circ_0012242	170	-21.83	170	-21.83	14992359	22	278	131
ssa-miR-146a-3p	novel_circ_0020603	170	-24.84	170	-24.84	16073169	23	616	538
ssa-miR-19a-5p	novel_circ_0005663	170	-17.36	170	-17.36	16159981	20	312	229
tgu-miR-19b-2-5p	novel_circ_0012242	170	-24	170	-24	16876183	24	278	129
novel_367	novel_circ_0013382	170	-24.77	170	-24.77	17505603	23	328	1
novel_398	novel_circ_0019148	170	-21.01	170	-21.01	17567223	18	388	65
novel_418	novel_circ_0005765	170	-24.8	170	-24.8	17608073	22	335	283
aae-miR-317	novel_circ_0020111	169	-25.21	169	-25.21	36409	21	333	124
abu-miR-23c	novel_circ_0009925	169	-21.98	169	-21.98	84689	22	507	302
aca-miR-125a-3p	novel_circ_0005155	169	-24.94	169	-24.94	164085	22	371	186
ame-miR-317-3p	novel_circ_0020111	169	-28.14	169	-28.14	559321	25	333	120
bta-miR-1291	novel_circ_0002534	169	-30.13	169	-30.13	1006761	24	387	110
bta-miR-378b	novel_circ_0013712	169	-21.58	169	-21.58	1436219	22	435	49
bta-miR-544b	novel_circ_0014227	169	-13.35	169	-13.35	1516811	22	600	540
cgr-miR-1343	novel_circ_0016789	169	-36.21	169	-36.21	2044293	23	395	52
cgr-miR-15b-3p	novel_circ_0000823	169	-18	169	-18	2071773	21	461	301
cgr-miR-674	novel_circ_0000127	169	-27.27	169	-27.27	2245873	20	132	8
chi-miR-103-5p	novel_circ_0004290	169	-20.6	169	-20.6	2280169	30	320	237
chi-miR-103-5p	novel_circ_0021244	169	-18.75	169	-18.75	2283259	30	432	302
chi-miR-103-5p	novel_circ_0018010	169	-26.23	169	-26.23	2284965	30	324	184
chi-miR-342-5p	novel_circ_0014959	169	-29.23	169	-29.23	2580883	23	362	94
cpi-miR-125a-3p	novel_circ_0005155	169	-24.94	169	-24.94	3053509	22	371	186
cte-miR-317	novel_circ_0020111	169	-25.21	169	-25.21	3475561	25	333	120
dma-miR-10a	novel_circ_0021145	169	-22.09	169	-22.09	3503351	24	462	336
dme-miR-317-3p	novel_circ_0020111	169	-28.1	169	-28.1	3629753	24	333	121
dmo-miR-317	novel_circ_0020111	169	-28.33	169	-28.33	3676681	24	333	121
dps-miR-317	novel_circ_0020111	169	-25.21	169	-25.21	3904617	24	333	121
dre-miR-107a-5p	novel_circ_0015217	169	-21.47	169	-21.47	4022321	23	285	200
eca-miR-9051	novel_circ_0006710	169	-14.12	169	-14.12	4858321	25	343	129
efu-miR-218a	novel_circ_0014349	169	-24.9	169	-24.9	4989537	25	380	235
efu-miR-218b	novel_circ_0014349	169	-24.07	169	-24.07	4996241	25	380	235
gga-miR-140-5p	novel_circ_0003897	169	-24.93	169	-24.93	5437625	21	317	107
hsa-miR-10a-5p	novel_circ_0021145	169	-22.39	169	-22.39	6667639	23	462	338
hsa-miR-153-5p	novel_circ_0001304	169	-17.85	169	-17.85	7066375	22	278	242
hsa-miR-181b-2-3p	novel_circ_0007379	169	-21.81	169	-21.81	7158009	20	462	254
hsa-miR-2113	novel_circ_0008706	169	-20.05	169	-20.05	7413137	21	446	259
hsa-miR-22-5p	novel_circ_0008473	169	-21.28	169	-21.28	7547149	22	379	105
hsa-miR-4732-5p	novel_circ_0020616	169	-28.68	169	-28.68	8638437	23	179	104
lgi-miR-317	novel_circ_0020111	169	-25.21	169	-25.21	9556089	24	333	121
mdo-miR-195	novel_circ_0006710	169	-19.91	169	-19.91	9732129	22	343	225
mdo-miR-221-5p	novel_circ_0014145	169	-25.39	169	-25.39	9796231	26	166	97
mle-miR-317-3p	novel_circ_0020111	169	-25.21	169	-25.21	9924809	24	333	121
mml-miR-141-5p	novel_circ_0011126	169	-24.75	169	-24.75	10010973	20	384	69
mml-miR-302a-5p	novel_circ_0006074	169	-18.68	169	-18.68	10139915	22	348	110
mmu-miR-135a-5p	novel_circ_0010747	169	-19	169	-19	10717493	23	331	9
mmu-miR-141-5p	novel_circ_0016563	169	-26.34	169	-26.34	10799661	22	372	83
mmu-miR-3970	novel_circ_0012486	169	-21.71	169	-21.71	11861701	20	109	55
mmu-miR-450b-5p	novel_circ_0001323	169	-20.1	169	-20.1	11940187	22	316	108
mmu-miR-450b-5p	novel_circ_0013661	169	-21.26	169	-21.26	11941369	22	361	146
oan-miR-15b-3p	novel_circ_0000823	169	-16.09	169	-16.09	12523309	21	461	301
pbv-miR-338-5p	novel_circ_0001405	169	-23.17	169	-23.17	14165929	25	499	357
ppc-miR-8335-3p	novel_circ_0009249	169	-20.36	169	-20.36	14553113	25	378	39
rno-miR-543-3p	novel_circ_0002534	169	-27.83	169	-27.83	15648297	21	387	152
sha-miR-21	novel_circ_0014145	169	-17.31	169	-17.31	15836535	25	166	131
sme-miR-10a-5p	novel_circ_0021145	169	-20.9	169	-20.9	15966087	23	462	338
ssa-miR-21a-5p	novel_circ_0014145	169	-18.03	169	-18.03	16185143	24	166	132
ssc-miR-374a-3p	novel_circ_0005516	169	-19.6	169	-19.6	16475025	22	454	291
tgu-miR-181b-1-3p	novel_circ_0007379	169	-20.28	169	-20.28	16831881	21	462	254
tur-miR-317-3p	novel_circ_0020111	169	-28.14	169	-28.14	16964009	24	333	121
xtr-miR-22-5p	novel_circ_0008473	169	-21.28	169	-21.28	17200909	21	379	106
novel_367	novel_circ_0015759	169	-24.13	169	-24.13	17510097	23	398	26
abu-miR-23c	novel_circ_0013628	168	-18.7	168	-18.7	81985	22	235	65
aca-miR-107-5p	novel_circ_0021244	168	-18.37	168	-18.37	151387	20	432	312
ame-miR-989-3p	novel_circ_0006284	168	-15.21	168	-15.21	613605	22	266	99
ami-miR-338-5p	novel_circ_0021318	168	-20.46	168	-20.46	714553	22	205	97
bta-miR-142-3p	novel_circ_0020743	168	-11.38	168	-11.38	1056253	22	441	64
bta-miR-2387	novel_circ_0002534	168	-29.16	168	-29.16	1201177	22	387	104
bta-miR-2404	novel_circ_0013614	168	-22.31	168	-22.31	1208251	20	204	46
cfa-miR-500	novel_circ_0011338	168	-24.51	168	-24.51	1939425	21	551	176
cgr-miR-412-3p	novel_circ_0007562	168	-20.42	168	-20.42	2203803	22	321	1
chi-miR-144-5p	novel_circ_0004279	168	-23.76	168	-23.76	2374019	21	423	261
chi-miR-2404	novel_circ_0013614	168	-20.75	168	-20.75	2495419	19	204	47
cja-miR-9984	novel_circ_0013806	168	-34.47	168	-34.47	2958055	18	358	316
cli-miR-223-5p	novel_circ_0020883	168	-19.02	168	-19.02	2987051	23	415	260
cpi-miR-2184-5p	novel_circ_0021145	168	-17.22	168	-17.22	3174855	22	462	29
dme-miR-14-3p	novel_circ_0015045	168	-18.69	168	-18.69	3573099	22	359	18
dme-miR-7-5p	novel_circ_0000598	168	-23.48	168	-23.48	3647149	23	303	122
dre-miR-30a-3p	novel_circ_0011366	168	-15.36	168	-15.36	4527179	22	507	266
efu-miR-211	novel_circ_0021723	168	-17.58	168	-17.58	4984015	25	366	118
gga-miR-338-5p	novel_circ_0021318	168	-20.46	168	-20.46	5796185	21	205	98
gga-miR-6651-5p	novel_circ_0015759	168	-23.22	168	-23.22	5845137	21	398	7
gga-miR-7	novel_circ_0000598	168	-22.92	168	-22.92	5846061	22	303	123
hsa-miR-103a-1-5p	novel_circ_0012319	168	-21.03	168	-21.03	6612389	23	280	17
hsa-miR-103a-1-5p	novel_circ_0018010	168	-22.65	168	-22.65	6615749	23	324	191
hsa-miR-103a-2-5p	novel_circ_0012319	168	-21.91	168	-21.91	6625797	23	280	17
hsa-miR-103a-2-5p	novel_circ_0018010	168	-23.53	168	-23.53	6629157	23	324	191
hsa-miR-214-3p	novel_circ_0020111	168	-32.55	168	-32.55	7451033	22	333	118
hsa-miR-3184-5p	novel_circ_0020111	168	-32.86	168	-32.86	7906905	24	333	37
hsa-miR-335-3p	novel_circ_0005301	168	-10.29	168	-10.29	8014513	22	407	284
hsa-miR-3529-3p	novel_circ_0008142	168	-18.1	168	-18.1	8083363	24	374	236
hsa-miR-370-5p	novel_circ_0016881	168	-27.66	168	-27.66	8198601	22	377	201
hsa-miR-4477b	novel_circ_0015984	168	-14.61	168	-14.61	8526789	22	311	124
hsa-miR-4477b	novel_circ_0015986	168	-14.61	168	-14.61	8526793	22	425	124
hsa-miR-452-5p	novel_circ_0011126	168	-21.78	168	-21.78	8589725	22	384	229
ipu-miR-30d	novel_circ_0011366	168	-14.73	168	-14.73	9508251	22	507	266
mdo-miR-135b-5p	novel_circ_0010747	168	-19.33	168	-19.33	9658261	22	331	10
mmu-miR-126b-5p	novel_circ_0010882	168	-18.7	168	-18.7	10576751	22	236	157
mmu-miR-145a-3p	novel_circ_0019148	168	-20.36	168	-20.36	10856519	22	388	198
mmu-miR-145a-3p	novel_circ_0008706	168	-23.17	168	-23.17	10858993	22	446	316
mmu-miR-3071-3p	novel_circ_0021897	168	-18.51	168	-18.51	11580793	22	381	3
nvi-miR-263b	novel_circ_0004334	168	-19.27	168	-19.27	12389815	20	309	205
oan-miR-107-5p	novel_circ_0021244	168	-18.37	168	-18.37	12426411	21	432	311
oan-miR-140-5p	novel_circ_0003897	168	-26.87	168	-26.87	12503641	20	317	109
oan-miR-181c-5p	novel_circ_0008706	168	-19.24	168	-19.24	12575217	23	446	396
oar-miR-376a-5p	novel_circ_0010543	168	-20.98	168	-20.98	12849301	22	326	25
ocu-miR-370-5p	novel_circ_0013661	168	-31.32	168	-31.32	13014009	24	361	155
ocu-miR-370-5p	novel_circ_0016881	168	-31.64	168	-31.64	13018777	24	377	199
pbv-miR-338-5p	novel_circ_0021318	168	-20.67	168	-20.67	14169481	25	205	94
ppy-miR-4484	novel_circ_0008526	168	-21.08	168	-21.08	14639999	21	323	119
rno-miR-338-5p	novel_circ_0021318	168	-20.46	168	-20.46	15248825	22	205	97
rno-miR-3574	novel_circ_0014842	168	-28.93	168	-28.93	15372081	22	351	76
rno-miR-483-3p	novel_circ_0008198	168	-26.38	168	-26.38	15598575	22	682	135
rno-miR-7a-1-3p	novel_circ_0002650	168	-16.2	168	-16.2	15681851	22	127	40
ssc-miR-421-5p	novel_circ_0003214	168	-16.28	168	-16.28	16506611	24	343	316
tgu-miR-217-5p	novel_circ_0012424	168	-21.45	168	-21.45	16882971	22	324	134
tgu-miR-29b-2-5p	novel_circ_0018750	168	-19.04	168	-19.04	16903417	22	286	10
novel_418	novel_circ_0001775	168	-15.67	168	-15.67	17605185	22	396	195
abu-miR-181b	novel_circ_0019560	167	-23.53	167	-23.53	72821	23	342	108
aca-miR-142-3p	novel_circ_0011338	167	-21.44	167	-21.44	216497	21	551	371
aca-miR-383-5p	novel_circ_0010747	167	-21.06	167	-21.06	393333	21	331	73
bmo-miR-281-3p	novel_circ_0017039	167	-24.13	167	-24.13	931497	22	370	52
bta-miR-2310	novel_circ_0012486	167	-14.1	167	-14.1	1195637	21	109	85
bta-miR-412	novel_circ_0003808	167	-25.75	167	-25.75	1462119	23	476	98
ccr-miR-132b	novel_circ_0002828	167	-27.13	167	-27.13	1630313	22	264	108
ccr-miR-132b	novel_circ_0020112	167	-24.72	167	-24.72	1631963	22	240	4
cfa-miR-142	novel_circ_0003735	167	-16.15	167	-16.15	1817409	21	578	1
cfa-miR-632	novel_circ_0005409	167	-20.82	167	-20.82	1967543	19	360	339
cgr-miR-142-3p	novel_circ_0011338	167	-19.66	167	-19.66	2053393	21	551	370
chi-miR-103-5p	novel_circ_0002000	167	-23.52	167	-23.52	2280355	30	395	273
chi-miR-103-5p	novel_circ_0005344	167	-19.3	167	-19.3	2282607	30	278	135
cpi-miR-194-2-3p	novel_circ_0002619	167	-29.23	167	-29.23	3145363	21	441	143
cpo-miR-215-3p	novel_circ_0014509	167	-28.96	167	-28.96	3293467	23	397	223
dno-miR-194-3p	novel_circ_0002619	167	-30.18	167	-30.18	3748723	22	441	142
dno-miR-500b-3p	novel_circ_0006817	167	-28.68	167	-28.68	3825941	23	191	159
dre-miR-10a-3p	novel_circ_0019210	167	-17.04	167	-17.04	4031859	22	362	43
dre-miR-130b	novel_circ_0005409	167	-21.75	167	-21.75	4112823	22	360	188
dre-miR-455-5p	novel_circ_0015273	167	-28.21	167	-28.21	4585473	22	243	133
dre-miR-727-3p	novel_circ_0005796	167	-24.29	167	-24.29	4615733	22	327	120
efu-miR-152	novel_circ_0003088	167	-19.61	167	-19.61	4948869	24	580	158
efu-miR-27b	novel_circ_0005301	167	-14.66	167	-14.66	5058049	24	407	33
efu-miR-320	novel_circ_0018750	167	-19.6	167	-19.6	5070857	25	286	203
efu-miR-499	novel_circ_0008479	167	-17.67	167	-17.67	5120305	25	289	31
fru-miR-15b	novel_circ_0010976	167	-24.71	167	-24.71	5224271	22	342	9
gga-miR-130b-3p	novel_circ_0005409	167	-21.75	167	-21.75	5366471	22	360	188
gga-miR-132b-5p	novel_circ_0002828	167	-27.13	167	-27.13	5371145	21	264	109
gga-miR-132b-5p	novel_circ_0020112	167	-24.65	167	-24.65	5372795	21	240	5
gga-miR-142-5p	novel_circ_0003735	167	-16.15	167	-16.15	5457681	22	578	1
gga-miR-142-5p	novel_circ_0003088	167	-18.82	167	-18.82	5458373	22	580	98
gga-miR-184b-5p	novel_circ_0001684	167	-17.9	167	-17.9	5564773	22	597	534
gga-miR-499-5p	novel_circ_0010000	167	-13.5	167	-13.5	5836755	23	360	259
ggo-miR-146a	novel_circ_0003534	167	-18.21	167	-18.21	5967123	21	364	27
ggo-miR-320b	novel_circ_0015045	167	-24.07	167	-24.07	6020059	22	359	121
ggo-miR-484	novel_circ_0019560	167	-34.37	167	-34.37	6153349	21	342	158
ggo-miR-497	novel_circ_0003854	167	-28.33	167	-28.33	6181755	20	410	18
hsa-let-7f-1-3p	novel_circ_0008468	167	-13.73	167	-13.73	6554953	22	493	416
hsa-miR-1244	novel_circ_0015083	167	-14.33	167	-14.33	6730699	26	508	50
hsa-miR-1255b-5p	novel_circ_0010764	167	-22.8	167	-22.8	6768847	22	557	505
hsa-miR-194-3p	novel_circ_0002619	167	-29.03	167	-29.03	7268323	22	441	142
hsa-miR-223-5p	novel_circ_0020883	167	-19.68	167	-19.68	7592699	22	415	261
hsa-miR-23a-3p	novel_circ_0013628	167	-19.55	167	-19.55	7603873	21	235	66
hsa-miR-26b-3p	novel_circ_0004334	167	-26.45	167	-26.45	7676903	21	309	286
hsa-miR-30a-3p	novel_circ_0011366	167	-17.79	167	-17.79	7812139	22	507	266
hsa-miR-3200-5p	novel_circ_0002079	167	-21.18	167	-21.18	7931847	22	270	173
hsa-miR-383-5p	novel_circ_0010747	167	-22.12	167	-22.12	8418021	22	331	72
hsa-miR-412-3p	novel_circ_0003808	167	-25.84	167	-25.84	8420871	23	476	98
hsa-miR-497-5p	novel_circ_0003854	167	-28.82	167	-28.82	8789611	21	410	17
hsa-miR-497-3p	novel_circ_0006126	167	-19.84	167	-19.84	8799141	22	490	381
hsa-miR-502-3p	novel_circ_0006817	167	-23.96	167	-23.96	8874053	22	191	162
hsa-miR-576-3p	novel_circ_0021145	167	-19.12	167	-19.12	9040855	22	462	409
hsa-miR-876-3p	novel_circ_0010073	167	-17.5	167	-17.5	9309453	22	300	266
hsa-miR-96-5p	novel_circ_0004334	167	-18.17	167	-18.17	9393127	23	309	202
isc-miR-96	novel_circ_0004334	167	-15.47	167	-15.47	9540615	22	309	203
mdo-miR-12301-5p	novel_circ_0005155	167	-24.59	167	-24.59	9630133	22	371	289
mdo-miR-12301-5p	novel_circ_0010302	167	-24.49	167	-24.49	9631319	22	293	240
mdo-miR-199b-2-5p	novel_circ_0003854	167	-22.72	167	-22.72	9748283	22	410	103
mdo-miR-199b-3-5p	novel_circ_0003854	167	-22.72	167	-22.72	9754987	22	410	103
mdo-miR-26-2-3p	novel_circ_0004334	167	-25.64	167	-25.64	9822183	22	309	285
mml-miR-96	novel_circ_0004334	167	-15.74	167	-15.74	10318279	22	309	203
mml-miR-99b-3p	novel_circ_0010336	167	-27.73	167	-27.73	10335251	21	330	254
mmu-let-7j	novel_circ_0017239	167	-27.47	167	-27.47	10424413	24	261	46
mmu-let-7j	novel_circ_0017240	167	-27.47	167	-27.47	10424415	24	374	46
mmu-miR-145a-3p	novel_circ_0019857	167	-18.59	167	-18.59	10856579	22	453	54
mmu-miR-146a-5p	novel_circ_0003534	167	-18.6	167	-18.6	10874451	22	364	26
mmu-miR-217-5p	novel_circ_0012424	167	-24.28	167	-24.28	11352171	23	324	132
mmu-miR-301a-5p	novel_circ_0010336	167	-19.67	167	-19.67	11521859	22	330	121
mmu-miR-301b-3p	novel_circ_0008142	167	-20.79	167	-20.79	11535923	23	374	194
mmu-miR-301b-3p	novel_circ_0008143	167	-20.79	167	-20.79	11535925	23	451	404
mmu-miR-30c-1-3p	novel_circ_0013897	167	-27.47	167	-27.47	11626371	22	238	21
mmu-miR-374c-3p	novel_circ_0007596	167	-16.18	167	-16.18	11750311	19	365	7
mmu-miR-497a-3p	novel_circ_0006126	167	-19.62	167	-19.62	12030469	21	490	382
mmu-miR-877-3p	novel_circ_0013382	167	-23.08	167	-23.08	12276483	22	328	2
mmu-miR-877-3p	novel_circ_0019866	167	-26.02	167	-26.02	12277829	22	290	104
oan-miR-499-5p	novel_circ_0002619	167	-17.2	167	-17.2	12718675	21	441	119
oni-miR-3120-5p	novel_circ_0020714	167	-20.07	167	-20.07	13720101	22	394	342
pbv-miR-142-5p	novel_circ_0003735	167	-16.7	167	-16.7	14112545	21	578	1
pma-let-7c	novel_circ_0001586	167	-21.6	167	-21.6	14233013	22	385	194
rno-let-7f-1-3p	novel_circ_0008468	167	-13.73	167	-13.73	14774057	21	493	417
rno-miR-192-3p	novel_circ_0002153	167	-28.84	167	-28.84	14964355	22	293	90
rno-miR-194-3p	novel_circ_0002619	167	-29.03	167	-29.03	14984627	21	441	143
rno-miR-217-5p	novel_circ_0012424	167	-23.86	167	-23.86	15052779	22	324	133
rno-miR-301a-5p	novel_circ_0010336	167	-19.67	167	-19.67	15135315	21	330	122
rno-miR-338-3p	novel_circ_0006099	167	-22.37	167	-22.37	15255075	23	461	153
rno-miR-652-5p	novel_circ_0007379	167	-30.59	167	-30.59	15678793	23	462	104
ssa-miR-15c-5p	novel_circ_0010976	167	-24.71	167	-24.71	16104863	21	342	10
ssa-miR-181b-5p	novel_circ_0019560	167	-23.53	167	-23.53	16128901	24	342	107
tgu-miR-142-3p	novel_circ_0011338	167	-19.83	167	-19.83	16802193	22	551	369
tgu-miR-30b-3p	novel_circ_0011366	167	-17.79	167	-17.79	16909467	21	507	267
xtr-miR-146b	novel_circ_0003534	167	-18.73	167	-18.73	17135987	22	364	26
xtr-miR-199b	novel_circ_0008584	167	-17.7	167	-17.7	17180831	23	399	45
novel_393	novel_circ_0011775	167	-20.3	167	-20.3	17559851	22	500	345
aca-miR-130b-3p	novel_circ_0005409	166	-20.24	166	-20.24	197687	20	360	190
aca-miR-196c-5p	novel_circ_0007190	166	-20.72	166	-20.72	272935	22	240	150
aca-miR-199b-5p	novel_circ_0003854	166	-27.36	166	-27.36	282235	21	410	105
ame-miR-283-5p	novel_circ_0021318	166	-20.26	166	-20.26	546953	20	205	99
ami-miR-383-5p	novel_circ_0010747	166	-20.91	166	-20.91	721829	20	331	74
ami-miR-599-5p	novel_circ_0003481	166	-18.84	166	-18.84	737989	22	210	67
asu-miR-7-5p	novel_circ_0000598	166	-24.57	166	-24.57	784541	24	303	121
bfl-miR-200c	novel_circ_0004405	166	-23.04	166	-23.04	845549	21	284	26
bta-miR-1343-3p	novel_circ_0016789	166	-31.76	166	-31.76	1045397	20	395	55
bta-miR-345-5p	novel_circ_0007355	166	-24	166	-24	1359041	21	240	75
bta-miR-376d	novel_circ_0002377	166	-13.89	166	-13.89	1429045	21	1071	653
cfa-miR-302b	novel_circ_0002183	166	-15.39	166	-15.39	1884853	22	675	494
cfa-miR-500	novel_circ_0020831	166	-28.14	166	-28.14	1941215	21	265	47
cgr-miR-708	novel_circ_0001323	166	-22.17	166	-22.17	2252907	22	316	77
chi-miR-103-5p	novel_circ_0021145	166	-19.78	166	-19.78	2283223	30	462	256
chi-miR-103-5p	novel_circ_0018015	166	-25.05	166	-25.05	2284969	30	338	164
chi-miR-154b-3p	novel_circ_0001323	166	-14.8	166	-14.8	2393691	23	316	148
chi-miR-497-5p	novel_circ_0003854	166	-25.3	166	-25.3	2648747	22	410	16
chi-miR-876-3p	novel_circ_0010073	166	-16.56	166	-16.56	2699309	21	300	267
cja-miR-3065	novel_circ_0020383	166	-26.53	166	-26.53	2859525	22	305	135
cja-miR-335-3p	novel_circ_0005301	166	-10.29	166	-10.29	2865841	21	407	285
cja-miR-670	novel_circ_0002377	166	-17.68	166	-17.68	2924037	23	1071	437
cpo-miR-215-3p	novel_circ_0020491	166	-20.65	166	-20.65	3295325	23	369	349
cpo-miR-345-5p	novel_circ_0007355	166	-23.9	166	-23.9	3330017	21	240	75
cpo-miR-493-5p	novel_circ_0009249	166	-16.99	166	-16.99	3377545	22	378	244
dme-miR-14-3p	novel_circ_0011826	166	-20.48	166	-20.48	3568625	22	217	185
dno-miR-326-5p	novel_circ_0017780	166	-23.57	166	-23.57	3786599	24	403	148
dno-miR-376d-3p	novel_circ_0002377	166	-13.89	166	-13.89	3802261	21	1071	653
dno-miR-500a-3p	novel_circ_0020831	166	-28.14	166	-28.14	3818335	22	265	46
dno-miR-500b-3p	novel_circ_0020831	166	-29.13	166	-29.13	3825039	23	265	45
dps-miR-14	novel_circ_0011826	166	-20.48	166	-20.48	3877009	21	217	186
dre-miR-107a-5p	novel_circ_0010882	166	-19.21	166	-19.21	4020239	23	236	179
dre-miR-145-5p	novel_circ_0012868	166	-19.86	166	-19.86	4185751	22	356	236
dre-miR-2184	novel_circ_0021145	166	-15.44	166	-15.44	4415095	21	462	30
dre-miR-30a-3p	novel_circ_0002437	166	-12.02	166	-12.02	4526317	22	233	18
eca-miR-376b	novel_circ_0002377	166	-15.36	166	-15.36	4740821	21	1071	653
fru-miR-152	novel_circ_0003088	166	-16.76	166	-16.76	5217029	22	580	159
gga-miR-29a-5p	novel_circ_0002664	166	-15.12	166	-15.12	5699605	22	277	119
gga-miR-30c-2-3p	novel_circ_0019250	166	-25.08	166	-25.08	5748099	21	325	209
gga-miR-30e-3p	novel_circ_0011366	166	-19.38	166	-19.38	5754011	21	507	266
gga-miR-7b	novel_circ_0000598	166	-23.23	166	-23.23	5859469	22	303	124
ggo-miR-376a	novel_circ_0002377	166	-14.81	166	-14.81	6074917	20	1071	654
ggo-miR-376b	novel_circ_0002377	166	-14.81	166	-14.81	6081621	20	1071	654
gmo-miR-152-5p	novel_circ_0015984	166	-19.58	166	-19.58	6347989	23	311	114
gmo-miR-152-5p	novel_circ_0015986	166	-19.58	166	-19.58	6347993	23	425	114
gmo-miR-20b-5p	novel_circ_0012868	166	-22.49	166	-22.49	6364551	22	356	37
gmo-miR-29a-5p	novel_circ_0003526	166	-18.43	166	-18.43	6382769	22	304	96
hsa-let-7g-3p	novel_circ_0004720	166	-28.1	166	-28.1	6569923	21	241	82
hsa-miR-2113	novel_circ_0008778	166	-19.95	166	-19.95	7413163	21	467	187
hsa-miR-214-3p	novel_circ_0014781	166	-34.42	166	-34.42	7454629	22	329	228
hsa-miR-29b-2-5p	novel_circ_0020491	166	-19.15	166	-19.15	7746781	22	369	6
hsa-miR-29b-2-5p	novel_circ_0008777	166	-24.5	166	-24.5	7748361	22	391	67
hsa-miR-3065-3p	novel_circ_0020383	166	-26.53	166	-26.53	7793669	23	305	134
hsa-miR-34a-5p	novel_circ_0005585	166	-21.07	166	-21.07	8068225	22	209	127
hsa-miR-362-5p	novel_circ_0005881	166	-17.7	166	-17.7	8101833	24	505	420
hsa-miR-370-3p	novel_circ_0009007	166	-28.75	166	-28.75	8190903	22	264	26
hsa-miR-376a-3p	novel_circ_0002377	166	-15.36	166	-15.36	8260421	21	1071	653
hsa-miR-376b-3p	novel_circ_0002377	166	-15.56	166	-15.56	8267125	22	1071	652
hsa-miR-496	novel_circ_0020560	166	-18.94	166	-18.94	8785911	22	162	4
hsa-miR-500a-3p	novel_circ_0020831	166	-28.14	166	-28.14	8832927	22	265	46
hsa-miR-652-3p	novel_circ_0019560	166	-27.43	166	-27.43	9150037	21	342	103
hsa-miR-664b-3p	novel_circ_0004275	166	-17.22	166	-17.22	9191983	22	288	34
hsa-miR-877-3p	novel_circ_0019894	166	-29.4	166	-29.4	9314667	21	353	190
hsa-miR-877-3p	novel_circ_0009634	166	-21.88	166	-21.88	9316011	21	349	190
hsa-miR-877-3p	novel_circ_0007156	166	-25.4	166	-25.4	9316621	21	153	9
ipu-miR-30d	novel_circ_0002437	166	-11.24	166	-11.24	9507389	22	233	18
mdo-miR-10a-3p	novel_circ_0008739	166	-16.81	166	-16.81	9612059	21	279	169
mdo-miR-145-3p	novel_circ_0019148	166	-20.36	166	-20.36	9690023	20	388	200
mml-miR-590-3p	novel_circ_0002268	166	-13.6	166	-13.6	10271585	21	355	298
mml-miR-599-5p	novel_circ_0003481	166	-19.33	166	-19.33	10277781	22	210	66
mmu-let-7j	novel_circ_0012558	166	-21.61	166	-21.61	10420379	24	324	300
mmu-miR-142a-5p	novel_circ_0021520	166	-18.59	166	-18.59	10810849	21	315	256
mmu-miR-143-3p	novel_circ_0010764	166	-22.09	166	-22.09	10838175	21	557	487
mmu-miR-145a-5p	novel_circ_0012868	166	-19.86	166	-19.86	10862935	23	356	235
mmu-miR-199b-5p	novel_circ_0005409	166	-23.57	166	-23.57	11212359	23	360	235
mmu-miR-204-5p	novel_circ_0005940	166	-27.47	166	-27.47	11286257	22	313	38
mmu-miR-211-5p	novel_circ_0005940	166	-28.33	166	-28.33	11313073	22	313	38
mmu-miR-29b-1-5p	novel_circ_0008777	166	-22.07	166	-22.07	11489193	22	391	69
mmu-miR-3065-3p	novel_circ_0020383	166	-29.03	166	-29.03	11568021	23	305	134
mmu-miR-338-3p	novel_circ_0013854	166	-18.36	166	-18.36	11693389	22	337	160
mmu-miR-362-5p	novel_circ_0005881	166	-17.61	166	-17.61	11735401	24	505	420
mmu-miR-497b	novel_circ_0016921	166	-25.19	166	-25.19	12040007	24	347	185
mmu-miR-708-5p	novel_circ_0001323	166	-22.27	166	-22.27	12174827	23	316	76
oar-miR-496-3p	novel_circ_0020560	166	-18.94	166	-18.94	12915575	21	162	5
ocu-miR-500-3p	novel_circ_0020831	166	-28.54	166	-28.54	13029631	22	265	46
pal-miR-497-3p	novel_circ_0006126	166	-23.55	166	-23.55	13974629	26	490	376
pal-miR-502-3p	novel_circ_0020831	166	-28.14	166	-28.14	13981599	19	265	49
pbv-miR-130a-5p	novel_circ_0014626	166	-22.34	166	-22.34	14107055	21	318	161
pbv-miR-148b-5p	novel_circ_0005155	166	-16.43	166	-16.43	14121813	24	371	156
pbv-miR-9651-5p	novel_circ_0001589	166	-18.65	166	-18.65	14192791	24	330	265
pbv-miR-9651-5p	novel_circ_0008969	166	-16.26	166	-16.26	14197675	24	216	53
pbv-miR-9651-5p	novel_circ_0016921	166	-15.78	166	-15.78	14198695	24	347	108
ppc-miR-8335-3p	novel_circ_0004164	166	-22.74	166	-22.74	14548449	25	289	212
rno-miR-338-3p	novel_circ_0013854	166	-18.36	166	-18.36	15253213	23	337	159
rno-miR-3557-5p	novel_circ_0009111	166	-28.12	166	-28.12	15337419	22	327	47
rno-miR-3557-5p	novel_circ_0009112	166	-28.12	166	-28.12	15337421	22	475	47
rno-miR-3557-5p	novel_circ_0009113	166	-28.12	166	-28.12	15337423	22	72	42
rno-miR-3589	novel_circ_0014893	166	-19.16	166	-19.16	15412319	22	381	15
ssa-miR-152-3p	novel_circ_0003088	166	-16.76	166	-16.76	16090917	21	580	160
ssa-miR-8159-5p	novel_circ_0010749	166	-26.74	166	-26.74	16288519	24	430	49
ssc-miR-1271-3p	novel_circ_0007596	166	-24.04	166	-24.04	16322439	20	365	322
ssc-miR-345-5p	novel_circ_0007355	166	-23.84	166	-23.84	16463153	20	240	76
novel_333	novel_circ_0006918	166	-29.99	166	-29.99	17461911	21	434	279
novel_438	novel_circ_0013009	166	-22.93	166	-22.93	17640707	21	483	355
aca-miR-107-5p	novel_circ_0012319	165	-24.47	165	-24.47	149733	20	280	20
aca-miR-132-3p	novel_circ_0011670	165	-25.34	165	-25.34	203175	22	298	223
aca-miR-194-1-3p	novel_circ_0001158	165	-20.4	165	-20.4	261783	22	260	180
aca-miR-199a-5p	novel_circ_0008584	165	-20.2	165	-20.2	280047	21	399	47
ame-miR-11-3p	novel_circ_0004286	165	-25.66	165	-25.66	503607	22	293	119
ami-miR-599-5p	novel_circ_0021897	165	-17.77	165	-17.77	740425	22	381	23
ami-miR-599-5p	novel_circ_0005409	165	-17.03	165	-17.03	740711	22	360	277
api-miR-263b	novel_circ_0015759	165	-20.49	165	-20.49	770209	24	398	197
bfl-miR-19-3p	novel_circ_0012242	165	-24.47	165	-24.47	826807	22	278	130
bmo-miR-281-3p	novel_circ_0001004	165	-17.78	165	-17.78	925437	22	287	79
bta-miR-133c	novel_circ_0008630	165	-17.25	165	-17.25	1024207	21	403	273
bta-miR-211	novel_circ_0005940	165	-28.21	165	-28.21	1143105	21	313	38
bta-miR-2284x	novel_circ_0005663	165	-17.22	165	-17.22	1169837	21	312	1
bta-miR-2310	novel_circ_0006821	165	-16.82	165	-16.82	1197977	21	217	53
bta-miR-2387	novel_circ_0014732	165	-25.89	165	-25.89	1206487	22	335	11
bta-miR-29e	novel_circ_0000598	165	-15.97	165	-15.97	1294045	24	303	215
bta-miR-3604	novel_circ_0003854	165	-19.44	165	-19.44	1395099	22	410	208
cfa-miR-1306	novel_circ_0019560	165	-24.23	165	-24.23	1795749	21	342	147
cfa-miR-142	novel_circ_0003088	165	-18.82	165	-18.82	1818101	21	580	99
cfa-miR-514	novel_circ_0006312	165	-19.7	165	-19.7	1954415	23	335	182
cgr-miR-142-3p	novel_circ_0021858	165	-17.72	165	-17.72	2054401	21	470	377
cgr-miR-345	novel_circ_0007355	165	-23.84	165	-23.84	2197041	19	240	77
chi-miR-103-5p	novel_circ_0015083	165	-24.13	165	-24.13	2285947	30	508	224
chi-miR-103-5p	novel_circ_0015217	165	-22.65	165	-22.65	2285985	30	285	193
chi-miR-20a-3p	novel_circ_0005409	165	-19.43	165	-19.43	2470343	21	360	321
chi-miR-876-5p	novel_circ_0006139	165	-21.35	165	-21.35	2705209	21	245	119
cja-miR-345	novel_circ_0007355	165	-24.05	165	-24.05	2874145	20	240	76
cli-miR-23b-3p	novel_circ_0009925	165	-17.48	165	-17.48	2994225	24	507	300
cpi-miR-199-5p	novel_circ_0003854	165	-26.24	165	-26.24	3151547	20	410	106
cpi-miR-215-3p	novel_circ_0003088	165	-22.63	165	-22.63	3165605	22	580	72
cpo-miR-215-3p	novel_circ_0017039	165	-23.92	165	-23.92	3298009	23	370	199
cte-miR-263	novel_circ_0004334	165	-19.18	165	-19.18	3460087	22	309	204
dme-miR-210-3p	novel_circ_0016369	165	-23.21	165	-23.21	3586091	23	324	265
dme-miR-210-3p	novel_circ_0016377	165	-23.21	165	-23.21	3586095	23	312	253
dme-miR-210-3p	novel_circ_0016379	165	-23.21	165	-23.21	3586097	23	354	295
dme-miR-4968-3p	novel_circ_0016563	165	-24.04	165	-24.04	3646493	22	372	119
dno-miR-345-5p	novel_circ_0007355	165	-27.22	165	-27.22	3799297	21	240	75
dps-miR-283	novel_circ_0004290	165	-17.37	165	-17.37	3895833	21	320	182
dqu-miR-11-3p	novel_circ_0004286	165	-25.66	165	-25.66	3936055	21	293	120
dre-miR-144-5p	novel_circ_0019518	165	-17.2	165	-17.2	4182357	23	106	80
dre-miR-727-3p	novel_circ_0012250	165	-21.86	165	-21.86	4614569	22	374	207
efu-miR-9221	novel_circ_0016545	165	-23.93	165	-23.93	5154887	21	366	268
gga-miR-10b-3p	novel_circ_0015045	165	-20.75	165	-20.75	5296027	21	359	290
gga-miR-215-3p	novel_circ_0006099	165	-19.49	165	-19.49	5668355	23	461	47
gga-miR-31-3p	novel_circ_0015656	165	-21.73	165	-21.73	5771361	23	490	7
ggo-miR-496	novel_circ_0020560	165	-18.88	165	-18.88	6178055	20	162	6
gmo-miR-10a-3p	novel_circ_0015045	165	-20.75	165	-20.75	6321739	21	359	290
gmo-miR-7b-5p	novel_circ_0001684	165	-21.81	165	-21.81	6416181	24	597	380
hsa-let-7g-3p	novel_circ_0008473	165	-16.33	165	-16.33	6575069	21	379	168
hsa-miR-1294	novel_circ_0012622	165	-21.03	165	-21.03	6873977	22	365	213
hsa-miR-1306-5p	novel_circ_0019560	165	-24.74	165	-24.74	6904197	22	342	146
hsa-miR-20a-3p	novel_circ_0005409	165	-19.43	165	-19.43	7377671	22	360	320
hsa-miR-21-3p	novel_circ_0001460	165	-21.1	165	-21.1	7388197	21	214	180
hsa-miR-212-5p	novel_circ_0020815	165	-18.79	165	-18.79	7438491	23	313	132
hsa-miR-216a-3p	novel_circ_0021858	165	-25.58	165	-25.58	7477937	22	470	118
hsa-miR-222-5p	novel_circ_0014349	165	-18.49	165	-18.49	7570577	22	380	11
hsa-miR-26b-3p	novel_circ_0003664	165	-16.7	165	-16.7	7676685	21	331	210
hsa-miR-301b-3p	novel_circ_0016435	165	-12.9	165	-12.9	7762709	23	213	10
hsa-miR-3074-5p	novel_circ_0020883	165	-23.77	165	-23.77	7800523	21	415	287
hsa-miR-3163	novel_circ_0013009	165	-14.23	165	-14.23	7899795	22	483	166
hsa-miR-3163	novel_circ_0013012	165	-14.23	165	-14.23	7899799	22	458	166
hsa-miR-345-5p	novel_circ_0007355	165	-26.42	165	-26.42	8056337	22	240	74
hsa-miR-371a-5p	novel_circ_0006942	165	-22.91	165	-22.91	8203697	20	318	46
hsa-miR-378c	novel_circ_0009846	165	-24.15	165	-24.15	8323885	25	291	78
hsa-miR-876-5p	novel_circ_0006139	165	-22.18	165	-22.18	9301945	22	245	118
hsa-miR-877-3p	novel_circ_0014781	165	-23.71	165	-23.71	9318341	21	329	108
ipu-miR-203c	novel_circ_0018764	165	-13.08	165	-13.08	9482093	22	169	48
mdo-miR-135b-5p	novel_circ_0003214	165	-19.52	165	-19.52	9655123	22	343	92
mdo-miR-22-5p	novel_circ_0008473	165	-21.22	165	-21.22	9792989	22	379	105
mdo-miR-26-2-3p	novel_circ_0003664	165	-16.7	165	-16.7	9821965	22	331	209
mml-miR-153-1-5p	novel_circ_0006126	165	-16.74	165	-16.74	10025973	21	490	129
mml-miR-222-5p	novel_circ_0021460	165	-20.36	165	-20.36	10113605	19	206	153
mml-miR-324-3p	novel_circ_0006783	165	-30.49	165	-30.49	10194731	20	437	102
mml-miR-875-3p	novel_circ_0008180	165	-18.49	165	-18.49	10309105	21	340	188
mmu-miR-125a-3p	novel_circ_0005155	165	-25.5	165	-25.5	10548581	22	371	186
mmu-miR-127-5p	novel_circ_0020363	165	-19.89	165	-19.89	10589231	22	537	27
mmu-miR-132-3p	novel_circ_0011670	165	-25.17	165	-25.17	10674823	22	298	223
mmu-miR-145b	novel_circ_0011137	165	-26.69	165	-26.69	10869089	21	409	118
mmu-miR-181a-5p	novel_circ_0013661	165	-20.99	165	-20.99	10975993	23	361	70
mmu-miR-186-5p	novel_circ_0017039	165	-19.92	165	-19.92	11074649	22	370	346
mmu-miR-188-5p	novel_circ_0010749	165	-25.11	165	-25.11	11092919	21	430	395
mmu-miR-194-1-3p	novel_circ_0014105	165	-24.79	165	-24.79	11157137	22	149	25
mmu-miR-195a-5p	novel_circ_0006710	165	-20.05	165	-20.05	11173489	21	343	226
mmu-miR-222-5p	novel_circ_0014349	165	-18.49	165	-18.49	11398561	21	380	12
mmu-miR-3074-5p	novel_circ_0020883	165	-23.77	165	-23.77	11601691	22	415	286
mmu-miR-34a-3p	novel_circ_0015217	165	-21.97	165	-21.97	11718513	21	285	126
mmu-miR-378b	novel_circ_0010976	165	-15.88	165	-15.88	11800895	20	342	33
mmu-miR-467g	novel_circ_0003088	165	-15.85	165	-15.85	11981365	21	580	209
oan-miR-10b-3p	novel_circ_0015045	165	-20.75	165	-20.75	12442491	20	359	291
oan-miR-23b-3p	novel_circ_0009925	165	-17.48	165	-17.48	12654689	22	507	302
pal-miR-127-5p	novel_circ_0020363	165	-19.89	165	-19.89	13787039	21	537	28
pal-miR-371-3p	novel_circ_0002534	165	-24.58	165	-24.58	13905257	21	387	7
pbv-miR-142-5p	novel_circ_0003088	165	-16.35	165	-16.35	14113237	21	580	99
pca-miR-11-3p	novel_circ_0004286	165	-25.54	165	-25.54	14199879	21	293	120
pol-miR-10b-3p	novel_circ_0015045	165	-20.75	165	-20.75	14514027	22	359	289
pol-miR-144-5p	novel_circ_0019518	165	-16.33	165	-16.33	14526629	23	106	80
rno-miR-100-3p	novel_circ_0013380	165	-18.61	165	-18.61	14783777	19	249	130
rno-miR-135b-5p	novel_circ_0003214	165	-19.52	165	-19.52	14844019	23	343	91
rno-miR-15a-3p	novel_circ_0012242	165	-25.87	165	-25.87	14905207	21	278	21
rno-miR-192-3p	novel_circ_0020111	165	-27.9	165	-27.9	14966217	22	333	58
rno-miR-203b-3p	novel_circ_0018764	165	-12.91	165	-12.91	15033005	22	169	48
rno-miR-214-3p	novel_circ_0014781	165	-28.41	165	-28.41	15050261	21	329	231
rno-miR-3596d	novel_circ_0006783	165	-12.58	165	-12.58	15457371	20	437	416
rno-miR-483-3p	novel_circ_0014879	165	-27.96	165	-27.96	15600025	22	380	302
ssa-miR-194b-3p	novel_circ_0014105	165	-25.82	165	-25.82	16144913	22	149	25
ssa-miR-23b-3p	novel_circ_0009925	165	-17.48	165	-17.48	16201105	24	507	300
ssa-miR-722-5p	novel_circ_0010642	165	-14.71	165	-14.71	16254957	21	384	15
ssc-miR-30c-1-3p	novel_circ_0013897	165	-26.86	165	-26.86	16433139	20	238	23
ssc-miR-7143-3p	novel_circ_0002377	165	-26.8	165	-26.8	16573381	23	1071	198
tca-miR-11-3p	novel_circ_0004286	165	-26.17	165	-26.17	16626727	22	293	119
tch-miR-23b-3p	novel_circ_0009925	165	-17.48	165	-17.48	16717313	24	507	300
tgu-miR-142-5p	novel_circ_0003735	165	-16.15	165	-16.15	16794145	20	578	1
tgu-miR-142-5p	novel_circ_0003088	165	-18.82	165	-18.82	16794837	20	580	100
tgu-miR-142-3p	novel_circ_0021858	165	-18.12	165	-18.12	16803201	22	470	376
novel_174	novel_circ_0013009	165	-15.52	165	-15.52	17278691	22	483	47
novel_174	novel_circ_0013012	165	-15.52	165	-15.52	17278695	22	458	47
novel_381	novel_circ_0015045	165	-25.23	165	-25.23	17544235	21	359	149
novel_486	novel_circ_0013239	165	-19.18	165	-19.18	17726801	19	407	289
novel_516	novel_circ_0019348	165	-28.44	165	-28.44	17784735	19	327	62
novel_523	novel_circ_0010380	165	-26.73	165	-26.73	17803525	18	481	328
aae-miR-283	novel_circ_0001550	164	-14.81	164	-14.81	27229	24	296	111
aca-miR-212-5p	novel_circ_0020815	164	-18.79	164	-18.79	332251	22	313	133
aca-miR-301a-5p	novel_circ_0006074	164	-20.33	164	-20.33	365483	22	348	156
ame-miR-11-3p	novel_circ_0002153	164	-22.37	164	-22.37	503827	22	293	167
ame-miR-3718a-3p	novel_circ_0020111	164	-33.01	164	-33.01	566025	21	333	290
ami-miR-125b-2-3p	novel_circ_0010223	164	-19.8	164	-19.8	627829	20	279	182
ami-miR-212-5p	novel_circ_0020815	164	-18.79	164	-18.79	667451	21	313	134
ami-miR-215-3p	novel_circ_0017661	164	-23.52	164	-23.52	675911	22	272	240
ami-miR-29b-5p	novel_circ_0008778	164	-16.72	164	-16.72	695755	22	467	217
ami-miR-338-5p	novel_circ_0001405	164	-18.74	164	-18.74	711001	22	499	359
bfl-miR-19-3p	novel_circ_0013628	164	-16.55	164	-16.55	826129	22	235	157
bfl-miR-19-3p	novel_circ_0012257	164	-19.59	164	-19.59	826813	22	325	148
bfl-miR-19-3p	novel_circ_0010642	164	-10.93	164	-10.93	829053	22	384	139
bta-miR-10172-3p	novel_circ_0006920	164	-27.08	164	-27.08	956665	22	483	312
bta-miR-1291	novel_circ_0020753	164	-28.66	164	-28.66	1009329	24	252	110
bta-miR-133c	novel_circ_0003088	164	-16.89	164	-16.89	1020325	21	580	331
bta-miR-1343-3p	novel_circ_0016912	164	-35.89	164	-35.89	1045445	20	402	69
bta-miR-142-3p	novel_circ_0000018	164	-14.41	164	-14.41	1052541	22	235	142
bta-miR-142-3p	novel_circ_0011338	164	-17.29	164	-17.29	1054497	22	551	367
bta-miR-1814c	novel_circ_0006821	164	-17.33	164	-17.33	1090713	20	217	54
bta-miR-20b	novel_circ_0012868	164	-22.36	164	-22.36	1128727	22	356	37
bta-miR-2404	novel_circ_0016789	164	-21.6	164	-21.6	1212997	20	395	333
bta-miR-378b	novel_circ_0012319	164	-21.61	164	-21.61	1436901	22	280	162
cfa-miR-1843	novel_circ_0003854	164	-25.43	164	-25.43	1850971	22	410	311
cgr-miR-125a-3p	novel_circ_0005155	164	-25.5	164	-25.5	2021093	21	371	187
cgr-miR-1343	novel_circ_0016912	164	-38.21	164	-38.21	2044341	23	402	66
cgr-miR-199a-5p	novel_circ_0003854	164	-22.34	164	-22.34	2119131	23	410	103
chi-miR-1271-3p	novel_circ_0007803	164	-23.05	164	-23.05	2344653	20	114	74
chi-miR-147-5p	novel_circ_0020584	164	-16.16	164	-16.16	2383595	22	121	75
chi-miR-2404	novel_circ_0016789	164	-21.6	164	-21.6	2500165	19	395	334
chi-miR-28-3p	novel_circ_0002619	164	-24.36	164	-24.36	2501779	22	441	242
chi-miR-483	novel_circ_0008198	164	-24.94	164	-24.94	2646447	22	682	135
chi-miR-708-3p	novel_circ_0012274	164	-17.35	164	-17.35	2683829	23	225	76
cja-miR-28	novel_circ_0002619	164	-21.92	164	-21.92	2843683	22	441	242
cli-miR-223-5p	novel_circ_0011213	164	-16.86	164	-16.86	2985199	23	454	92
cli-miR-23b-3p	novel_circ_0013628	164	-15.48	164	-15.48	2991521	24	235	63
cpi-miR-106b-5p	novel_circ_0012868	164	-22.53	164	-22.53	3032663	21	356	38
cpi-miR-135-5p	novel_circ_0010747	164	-17.9	164	-17.9	3074933	22	331	10
cpi-miR-15c-3p	novel_circ_0000823	164	-17.51	164	-17.51	3110893	20	461	301
cpi-miR-17-3p	novel_circ_0008706	164	-18.76	164	-18.76	3135985	22	446	49
cpi-miR-215-3p	novel_circ_0004286	164	-24.18	164	-24.18	3165095	22	293	211
cpi-miR-98-5p	novel_circ_0001586	164	-22.12	164	-22.12	3231749	22	385	194
cpo-miR-28-3p	novel_circ_0002619	164	-25.58	164	-25.58	3306259	22	441	242
cpo-miR-760-3p	novel_circ_0014693	164	-28.89	164	-28.89	3398681	22	324	199
cqu-miR-283	novel_circ_0001550	164	-14.59	164	-14.59	3419453	23	296	112
cte-miR-216b	novel_circ_0001550	164	-15.49	164	-15.49	3452973	22	296	113
cte-miR-750	novel_circ_0009253	164	-17	164	-17	3498219	23	320	119
dme-miR-10-5p	novel_circ_0021145	164	-22.09	164	-22.09	3543575	22	462	338
dme-miR-283-5p	novel_circ_0001550	164	-16.22	164	-16.22	3613869	22	296	113
dno-miR-147-5p	novel_circ_0020584	164	-16.07	164	-16.07	3710987	21	121	76
dno-miR-192-5p	novel_circ_0015759	164	-14.07	164	-14.07	3746785	21	398	52
dno-miR-342-5p	novel_circ_0014959	164	-25.04	164	-25.04	3794307	27	362	88
dps-miR-283	novel_circ_0001550	164	-16.6	164	-16.6	3895437	21	296	116
dre-miR-135c	novel_circ_0010747	164	-17.9	164	-17.9	4127461	22	331	10
dre-miR-192	novel_circ_0015759	164	-14.35	164	-14.35	4303217	21	398	52
dre-miR-20b-5p	novel_circ_0012868	164	-23.25	164	-23.25	4380167	23	356	36
dre-miR-21	novel_circ_0014145	164	-18.11	164	-18.11	4386103	23	166	133
dre-miR-218b	novel_circ_0014349	164	-21.77	164	-21.77	4426401	22	380	238
dre-miR-22b-3p	novel_circ_0014465	164	-16.26	164	-16.26	4453253	22	109	75
dre-miR-30a-3p	novel_circ_0015160	164	-12.68	164	-12.68	4531803	22	49	6
dre-miR-30c-5p	novel_circ_0016464	164	-17.71	164	-17.71	4544797	22	377	120
eca-miR-1248	novel_circ_0018191	164	-23.45	164	-23.45	4678359	27	367	270
eca-miR-450b-3p	novel_circ_0002534	164	-19.57	164	-19.57	4761001	22	387	198
eca-miR-483	novel_circ_0000513	164	-18.64	164	-18.64	4773399	24	345	317
eca-miR-8915	novel_circ_0012250	164	-34.46	164	-34.46	4829097	24	374	126
eca-miR-9051	novel_circ_0013236	164	-16.5	164	-16.5	4855117	25	546	197
efu-miR-130	novel_circ_0021858	164	-17.3	164	-17.3	4917009	25	470	441
efu-miR-192	novel_circ_0015759	164	-14.07	164	-14.07	4980321	25	398	48
efu-miR-211	novel_circ_0013784	164	-23.06	164	-23.06	4982651	25	452	132
efu-miR-26b	novel_circ_0020346	164	-16.13	164	-16.13	5038315	24	428	312
efu-miR-320	novel_circ_0015196	164	-22.9	164	-22.9	5074839	25	384	82
fru-miR-30c	novel_circ_0016464	164	-17.34	164	-17.34	5242013	22	377	120
gga-miR-124c-3p	novel_circ_0003488	164	-23.26	164	-23.26	5316827	22	191	68
gga-miR-130b-5p	novel_circ_0015759	164	-26.18	164	-26.18	5362449	22	398	12
gga-miR-132c-3p	novel_circ_0002183	164	-17.03	164	-17.03	5384341	22	675	59
gga-miR-15b-3p	novel_circ_0000823	164	-18.55	164	-18.55	5497517	21	461	300
gga-miR-181b-2-3p	novel_circ_0007379	164	-18.3	164	-18.3	5555753	21	462	252
gga-miR-499-5p	novel_circ_0008479	164	-15.38	164	-15.38	5837633	23	289	33
ggo-miR-431	novel_circ_0001775	164	-25.4	164	-25.4	6134641	21	396	47
ggo-miR-431	novel_circ_0020211	164	-24.92	164	-24.92	6137077	21	223	186
gmo-miR-8159-5p	novel_circ_0010749	164	-24.77	164	-24.77	6426935	23	430	50
hru-miR-1985	novel_circ_0003990	164	-22.34	164	-22.34	6476771	23	440	45
hsa-miR-103a-1-5p	novel_circ_0010000	164	-20.82	164	-20.82	6614419	23	360	57
hsa-miR-103a-1-5p	novel_circ_0015083	164	-19.08	164	-19.08	6616731	23	508	231
hsa-miR-103a-2-5p	novel_circ_0010000	164	-21.7	164	-21.7	6627827	23	360	57
hsa-miR-103a-2-5p	novel_circ_0015083	164	-19.96	164	-19.96	6630139	23	508	231
hsa-miR-103b	novel_circ_0010669	164	-20.01	164	-20.01	6634731	23	338	241
hsa-miR-1248	novel_circ_0018191	164	-21.49	164	-21.49	6749895	27	367	270
hsa-miR-1255a	novel_circ_0010764	164	-22.25	164	-22.25	6762143	23	557	504
hsa-miR-1271-3p	novel_circ_0007803	164	-23.39	164	-23.39	6809517	22	114	72
hsa-miR-130b-5p	novel_circ_0015759	164	-22	164	-22	6931185	21	398	13
hsa-miR-147b-5p	novel_circ_0020584	164	-16.07	164	-16.07	7022763	22	121	75
hsa-miR-181b-3p	novel_circ_0007379	164	-20.18	164	-20.18	7144601	21	462	253
hsa-miR-181b-5p	novel_circ_0008706	164	-17.96	164	-17.96	7151681	23	446	396
hsa-miR-192-5p	novel_circ_0015759	164	-14.07	164	-14.07	7239569	21	398	52
hsa-miR-192-3p	novel_circ_0010720	164	-22.43	164	-22.43	7244811	22	161	124
hsa-miR-193a-5p	novel_circ_0020910	164	-25.44	164	-25.44	7250805	22	326	244
hsa-miR-215-5p	novel_circ_0015759	164	-14.36	164	-14.36	7467505	21	398	52
hsa-miR-218-2-3p	novel_circ_0016881	164	-21.8	164	-21.8	7514793	22	377	2
hsa-miR-22-3p	novel_circ_0014465	164	-16.07	164	-16.07	7550501	22	109	75
hsa-miR-302c-3p	novel_circ_0006686	164	-20.67	164	-20.67	7781259	23	277	218
hsa-miR-30c-5p	novel_circ_0016464	164	-17.71	164	-17.71	7829757	23	377	119
hsa-miR-31-5p	novel_circ_0016565	164	-21.54	164	-21.54	7863311	21	312	106
hsa-miR-376a-5p	novel_circ_0001684	164	-21	164	-21	8253077	22	597	188
hsa-miR-383-5p	novel_circ_0018359	164	-17.02	164	-17.02	8419233	22	331	238
hsa-miR-424-5p	novel_circ_0016464	164	-16.69	164	-16.69	8459933	22	377	224
hsa-miR-4454	novel_circ_0003808	164	-21.23	164	-21.23	8514727	20	476	6
hsa-miR-495-5p	novel_circ_0001326	164	-18.15	164	-18.15	8769197	22	167	120
hsa-miR-503-5p	novel_circ_0006920	164	-27.65	164	-27.65	8880793	23	483	208
hsa-miR-766-3p	novel_circ_0013897	164	-23.88	164	-23.88	9246451	22	238	82
hsa-miR-873-3p	novel_circ_0007596	164	-28.48	164	-28.48	9289943	22	365	252
ipu-miR-30d	novel_circ_0018907	164	-15.48	164	-15.48	9508955	22	449	226
ipu-miR-30d	novel_circ_0015160	164	-15	164	-15	9512875	22	49	6
mdo-miR-145-3p	novel_circ_0008706	164	-20.58	164	-20.58	9692497	20	446	318
mdo-miR-449a-3p	novel_circ_0014509	164	-15.54	164	-15.54	9883499	22	397	238
mdo-miR-7282-3p	novel_circ_0005155	164	-20.14	164	-20.14	9911701	18	371	214
mml-miR-23a-5p	novel_circ_0007522	164	-27.63	164	-27.63	10121221	20	370	335
mml-miR-31-3p	novel_circ_0013712	164	-16.86	164	-16.86	10164827	22	435	165
mml-miR-661	novel_circ_0019560	164	-34.61	164	-34.61	10296421	24	342	67
mml-miR-877-3p	novel_circ_0005765	164	-18.19	164	-18.19	10314121	19	335	286
mmr-miR-186	novel_circ_0003808	164	-11.47	164	-11.47	10358327	22	476	374
mmu-miR-106b-5p	novel_circ_0012868	164	-22.53	164	-22.53	10467399	21	356	38
mmu-miR-107-5p	novel_circ_0003481	164	-20.26	164	-20.26	10478901	23	210	115
mmu-miR-107-5p	novel_circ_0018010	164	-21.89	164	-21.89	10483957	23	324	191
mmu-miR-130b-5p	novel_circ_0015759	164	-22	164	-22	10665313	22	398	12
mmu-miR-147-5p	novel_circ_0020584	164	-16.07	164	-16.07	10890971	24	121	73
mmu-miR-199b-5p	novel_circ_0004290	164	-20.62	164	-20.62	11209897	23	320	210
mmu-miR-210-5p	novel_circ_0016488	164	-26.74	164	-26.74	11309139	22	332	158
mmu-miR-211-5p	novel_circ_0021723	164	-16.93	164	-16.93	11312591	22	366	120
mmu-miR-221-5p	novel_circ_0008630	164	-22.09	164	-22.09	11395295	26	403	145
mmu-miR-221-5p	novel_circ_0014787	164	-23.45	164	-23.45	11396585	26	112	54
mmu-miR-28a-3p	novel_circ_0002619	164	-21.34	164	-21.34	11438211	22	441	242
mmu-miR-3102-3p	novel_circ_0020120	164	-26.7	164	-26.7	11654447	23	213	49
mmu-miR-328-5p	novel_circ_0018907	164	-33.65	164	-33.65	11681051	22	449	389
mmu-miR-328-5p	novel_circ_0020696	164	-31.46	164	-31.46	11682077	22	353	121
mmu-miR-376a-5p	novel_circ_0001684	164	-21.51	164	-21.51	11765973	22	597	189
mmu-miR-431-5p	novel_circ_0017661	164	-21.34	164	-21.34	11925223	21	272	40
mmu-miR-431-3p	novel_circ_0008526	164	-25.97	164	-25.97	11931583	22	323	151
mmu-miR-466f-3p	novel_circ_0002183	164	-13.65	164	-13.65	11960965	21	675	52
mmu-miR-495-5p	novel_circ_0001326	164	-18.07	164	-18.07	12020637	23	167	119
mmu-miR-599	novel_circ_0018881	164	-20.32	164	-20.32	12123503	19	389	106
mmu-miR-652-5p	novel_circ_0007379	164	-31.25	164	-31.25	12145785	24	462	102
oan-miR-1386	novel_circ_0006074	164	-21.26	164	-21.26	12479611	18	348	152
oan-miR-215-3p	novel_circ_0017661	164	-23.52	164	-23.52	12635847	22	272	240
oar-miR-25	novel_circ_0003664	164	-19.45	164	-19.45	12791837	21	331	253
oar-miR-431	novel_circ_0017661	164	-21.34	164	-21.34	12897303	23	272	38
oar-miR-487a-3p	novel_circ_0020346	164	-17.45	164	-17.45	12908811	22	428	136
ocu-miR-141-5p	novel_circ_0019518	164	-18.09	164	-18.09	12944485	22	106	11
ocu-miR-147-5p	novel_circ_0020584	164	-16.07	164	-16.07	12955803	21	121	76
oha-miR-449a-5p	novel_circ_0005585	164	-20.83	164	-20.83	13223601	22	209	126
ola-miR-143	novel_circ_0010764	164	-19.31	164	-19.31	13385695	20	557	488
ola-miR-204	novel_circ_0005940	164	-24.79	164	-24.79	13498577	20	313	39
ola-miR-301a-5p	novel_circ_0006074	164	-20.33	164	-20.33	13585771	21	348	157
oni-miR-10790	novel_circ_0008778	164	-12.33	164	-12.33	13647883	23	467	107
oni-miR-9b	novel_circ_0014959	164	-20.24	164	-20.24	13736339	22	362	193
pal-miR-454-3p	novel_circ_0002079	164	-19.87	164	-19.87	13965447	25	270	100
pal-miR-497-3p	novel_circ_0019913	164	-19.36	164	-19.36	13973953	26	326	58
pal-miR-502-3p	novel_circ_0011338	164	-23.66	164	-23.66	13979809	19	551	177
pbv-miR-148b-5p	novel_circ_0010543	164	-16.08	164	-16.08	14123061	24	326	252
pma-miR-192-5p	novel_circ_0015759	164	-16.18	164	-16.18	14318993	22	398	51
pma-miR-218b	novel_circ_0014349	164	-22.13	164	-22.13	14375137	22	380	238
pma-miR-22a-3p	novel_circ_0014465	164	-16.36	164	-16.36	14388581	22	109	75
pma-miR-22b-3p	novel_circ_0014465	164	-16.26	164	-16.26	14395285	22	109	75
rno-miR-125b-2-3p	novel_circ_0010223	164	-19.8	164	-19.8	14820197	22	279	180
rno-miR-135b-5p	novel_circ_0020180	164	-21	164	-21	14845565	23	490	201
rno-miR-135b-5p	novel_circ_0014913	164	-19.56	164	-19.56	14849189	23	477	72
rno-miR-322-5p	novel_circ_0016464	164	-21.2	164	-21.2	15163933	22	377	224
rno-miR-328a-5p	novel_circ_0020696	164	-27.05	164	-27.05	15201677	19	353	124
rno-miR-338-5p	novel_circ_0001405	164	-18.74	164	-18.74	15245273	22	499	359
rno-miR-3587	novel_circ_0021897	164	-19.06	164	-19.06	15402073	21	381	73
rno-miR-501-3p	novel_circ_0006817	164	-19.79	164	-19.79	15631685	23	191	161
rno-miR-6331	novel_circ_0006817	164	-23.08	164	-23.08	15671909	24	191	89
ssa-miR-23b-3p	novel_circ_0013628	164	-15.48	164	-15.48	16198401	24	235	63
ssa-miR-454-3p	novel_circ_0002079	164	-18.64	164	-18.64	16244807	25	270	100
ssc-miR-450b-3p	novel_circ_0002534	164	-19.57	164	-19.57	16519817	21	387	199
ssc-miR-9838-5p	novel_circ_0008126	164	-23.16	164	-23.16	16604139	20	377	94
tca-miR-11-3p	novel_circ_0002153	164	-24.53	164	-24.53	16626947	22	293	167
tca-miR-263b-5p	novel_circ_0016188	164	-28.29	164	-28.29	16645401	21	257	128
tca-miR-92a-3p	novel_circ_0003664	164	-19.25	164	-19.25	16680157	20	331	254
tch-miR-23b-3p	novel_circ_0013628	164	-15.48	164	-15.48	16714609	24	235	63
tgu-miR-192	novel_circ_0015759	164	-14.08	164	-14.08	16839697	21	398	52
xla-miR-217-5p	novel_circ_0013009	164	-18.87	164	-18.87	17030643	23	483	328
xtr-miR-199b	novel_circ_0003854	164	-21.27	164	-21.27	17176315	23	410	103
novel_123	novel_circ_0005779	164	-27.47	164	-27.47	17266175	23	237	182
novel_279	novel_circ_0021845	164	-22.33	164	-22.33	17406555	23	416	33
novel_338	novel_circ_0012242	164	-30.94	164	-30.94	17466135	18	278	7
novel_393	novel_circ_0003990	164	-18.77	164	-18.77	17558483	22	440	1
novel_402	novel_circ_0006783	164	-23.04	164	-23.04	17582539	20	437	206
novel_467	novel_circ_0021318	164	-22.11	164	-22.11	17682377	19	205	170
novel_467	novel_circ_0008777	164	-14.24	164	-14.24	17683689	19	391	76
aca-miR-130b-3p	novel_circ_0004279	163	-19.83	163	-19.83	195219	20	423	189
aca-miR-212-5p	novel_circ_0007561	163	-18.39	163	-18.39	333385	22	236	188
aca-miR-212-5p	novel_circ_0007562	163	-18.39	163	-18.39	333387	22	321	273
aca-miR-727-3p	novel_circ_0012250	163	-21.86	163	-21.86	417865	20	374	209
bta-miR-1271	novel_circ_0015759	163	-19.74	163	-19.74	1004849	22	398	200
bta-miR-133c	novel_circ_0003208	163	-12.71	163	-12.71	1020369	21	434	111
bta-miR-1343-5p	novel_circ_0005585	163	-34.76	163	-34.76	1035729	22	209	67
bta-miR-148d	novel_circ_0020898	163	-18.89	163	-18.89	1076415	22	517	226
bta-miR-1584-3p	novel_circ_0006138	163	-23.63	163	-23.63	1082839	22	357	242
bta-miR-1814c	novel_circ_0011457	163	-17.35	163	-17.35	1088043	20	299	263
bta-miR-2285ce	novel_circ_0006817	163	-15.18	163	-15.18	1184565	23	191	107
bta-miR-2310	novel_circ_0011457	163	-17.35	163	-17.35	1195307	21	299	262
bta-miR-2310	novel_circ_0008948	163	-18.26	163	-18.26	1198611	21	337	12
bta-miR-544b	novel_circ_0016881	163	-14	163	-14	1521417	22	377	55
bta-miR-6529a	novel_circ_0011845	163	-24.14	163	-24.14	1537323	21	335	211
bta-miR-655	novel_circ_0005881	163	-12.78	163	-12.78	1552025	22	505	266
bta-miR-664b	novel_circ_0008473	163	-15.54	163	-15.54	1567181	23	379	268
bta-miR-669	novel_circ_0020618	163	-27.33	163	-27.33	1572425	22	169	12
cel-miR-72-5p	novel_circ_0008584	163	-21.05	163	-21.05	1728111	23	399	168
cfa-miR-1271	novel_circ_0015759	163	-18.3	163	-18.3	1782513	20	398	202
cfa-miR-1843	novel_circ_0020603	163	-26.14	163	-26.14	1853985	22	616	491
cfa-miR-300	novel_circ_0004334	163	-14.88	163	-14.88	1877943	22	309	197
cfa-miR-300	novel_circ_0013009	163	-19.29	163	-19.29	1879603	22	483	288
cfa-miR-500	novel_circ_0020753	163	-21.64	163	-21.64	1941185	21	252	165
cfa-miR-582	novel_circ_0011213	163	-20.9	163	-20.9	1959487	22	454	118
cfa-miR-632	novel_circ_0017661	163	-18.6	163	-18.6	1969783	19	272	216
cfa-miR-8885	novel_circ_0020180	163	-26.22	163	-26.22	1993997	25	490	145
cgr-miR-181b-3p	novel_circ_0020346	163	-13.33	163	-13.33	2081851	19	428	280
cgr-miR-188	novel_circ_0010749	163	-23.15	163	-23.15	2102855	20	430	396
cgr-miR-499-3p	novel_circ_0005881	163	-14.95	163	-14.95	2222425	22	505	385
chi-miR-1271-5p	novel_circ_0015759	163	-18.03	163	-18.03	2338945	20	398	202
chi-miR-144-5p	novel_circ_0000823	163	-18.24	163	-18.24	2373453	21	461	56
chi-miR-195-3p	novel_circ_0012868	163	-16.86	163	-16.86	2449415	21	356	214
chi-miR-708-3p	novel_circ_0014538	163	-15.45	163	-15.45	2683415	23	192	37
cin-miR-3575-5p	novel_circ_0001684	163	-19.61	163	-19.61	2796021	20	597	151
cja-miR-1327	novel_circ_0017906	163	-16.83	163	-16.83	2834667	22	316	220
cja-miR-670	novel_circ_0021114	163	-19.42	163	-19.42	2926795	23	386	32
cja-miR-9922	novel_circ_0008198	163	-24.53	163	-24.53	2941423	22	682	33
cli-miR-146b-5p	novel_circ_0001645	163	-20.27	163	-20.27	2970307	24	364	332
cpi-miR-146a-5p	novel_circ_0003534	163	-19.01	163	-19.01	3097811	23	364	24
cpi-miR-215-3p	novel_circ_0012370	163	-15.35	163	-15.35	3166559	22	306	191
cpi-miR-459-5p	novel_circ_0010749	163	-20.63	163	-20.63	3215719	21	430	52
cpo-miR-1842-3p	novel_circ_0002268	163	-25.72	163	-25.72	3286017	21	355	10
cpo-miR-1842-3p	novel_circ_0014445	163	-23.87	163	-23.87	3286751	21	136	90
csa-miR-281	novel_circ_0021114	163	-20.06	163	-20.06	3443003	23	386	24
dme-miR-275-3p	novel_circ_0012250	163	-31.83	163	-31.83	3595561	23	374	89
dme-miR-9a-5p	novel_circ_0005516	163	-16.02	163	-16.02	3670385	23	454	129
dno-miR-1271-5p	novel_circ_0015759	163	-18.3	163	-18.3	3693153	22	398	200
dno-miR-16b-3p	novel_circ_0011366	163	-14.75	163	-14.75	3722699	23	507	46
dno-miR-18b-3p	novel_circ_0006783	163	-17.01	163	-17.01	3738779	22	437	102
dno-miR-500a-3p	novel_circ_0020753	163	-24.57	163	-24.57	3818305	22	252	164
dno-miR-500a-3p	novel_circ_0010000	163	-18.69	163	-18.69	3818851	22	360	73
dno-miR-500b-3p	novel_circ_0020753	163	-25.45	163	-25.45	3825009	23	252	163
dno-miR-500b-3p	novel_circ_0010000	163	-19.06	163	-19.06	3825555	23	360	72
dno-miR-502-3p	novel_circ_0020831	163	-24.78	163	-24.78	3831743	22	265	47
dno-miR-654-3p	novel_circ_0012424	163	-12.58	163	-12.58	3843691	21	324	89
dps-miR-14	novel_circ_0015045	163	-18.69	163	-18.69	3881483	21	359	19
dqu-miR-11-3p	novel_circ_0002153	163	-19.63	163	-19.63	3936275	21	293	170
dre-miR-107a-5p	novel_circ_0011816	163	-16.02	163	-16.02	4017791	23	313	106
dre-miR-130b	novel_circ_0004279	163	-19.83	163	-19.83	4110355	22	423	187
dre-miR-142b-5p	novel_circ_0021520	163	-18.36	163	-18.36	4173889	22	315	255
dre-miR-146b	novel_circ_0003534	163	-18.52	163	-18.52	4197267	22	364	26
dre-miR-15a-5p	novel_circ_0006710	163	-20.74	163	-20.74	4234849	22	343	225
dre-miR-217	novel_circ_0012424	163	-23.47	163	-23.47	4406827	22	324	133
dre-miR-22a-5p	novel_circ_0014626	163	-14.65	163	-14.65	4439887	22	318	214
dre-miR-301c-5p	novel_circ_0010336	163	-20.22	163	-20.22	4516179	21	330	122
dre-miR-30a-3p	novel_circ_0002664	163	-17.89	163	-17.89	4526405	22	277	186
dre-miR-731	novel_circ_0007914	163	-25.4	163	-25.4	4624039	24	318	7
eca-miR-1244	novel_circ_0011845	163	-26.29	163	-26.29	4668091	26	335	45
eca-miR-1248	novel_circ_0005991	163	-18.48	163	-18.48	4676133	27	311	236
eca-miR-507a	novel_circ_0016550	163	-21.91	163	-21.91	4786169	21	417	91
eca-miR-9051	novel_circ_0006332	163	-13.24	163	-13.24	4857255	25	666	10
eel-miR-11050-3p	novel_circ_0015984	163	-21.27	163	-21.27	4873109	22	311	107
eel-miR-11050-3p	novel_circ_0015986	163	-21.27	163	-21.27	4873113	22	425	107
efu-miR-221	novel_circ_0014787	163	-23.1	163	-23.1	5014377	25	112	55
efu-miR-27b	novel_circ_0007522	163	-21.15	163	-21.15	5059701	24	370	253
efu-miR-9298	novel_circ_0003088	163	-18.91	163	-18.91	5170101	25	580	388
egr-miR-9-5p	novel_circ_0019920	163	-20.42	163	-20.42	5198421	22	287	28
fru-miR-15b	novel_circ_0006920	163	-17.13	163	-17.13	5227113	22	483	209
gga-miR-130b-3p	novel_circ_0004279	163	-19.83	163	-19.83	5364003	22	423	187
gga-miR-1668-3p	novel_circ_0002370	163	-19.01	163	-19.01	5525183	21	421	244
gga-miR-1668-3p	novel_circ_0006942	163	-20.5	163	-20.5	5528801	21	318	58
gga-miR-193b-3p	novel_circ_0013415	163	-20.94	163	-20.94	5599319	24	212	19
gga-miR-3064-5p	novel_circ_0014879	163	-22.06	163	-22.06	5745145	21	380	281
gga-miR-365-1-5p	novel_circ_0010380	163	-27.46	163	-27.46	5816773	23	481	153
gga-miR-96-5p	novel_circ_0003022	163	-15.85	163	-15.85	5867301	22	295	140
ggo-miR-130b	novel_circ_0005409	163	-20.8	163	-20.8	5949719	21	360	189
ggo-miR-7	novel_circ_0000598	163	-22.92	163	-22.92	6248301	21	303	124
hpo-miR-10067-3p	novel_circ_0005991	163	-16.44	163	-16.44	6472805	23	311	174
hsa-let-7c-5p	novel_circ_0001586	163	-20.39	163	-20.39	6510005	22	385	194
hsa-let-7c-3p	novel_circ_0021114	163	-16.16	163	-16.16	6520139	22	386	51
hsa-miR-1248	novel_circ_0005991	163	-18.63	163	-18.63	6747669	27	311	236
hsa-miR-148a-3p	novel_circ_0012622	163	-22.45	163	-22.45	7034873	22	365	202
hsa-miR-16-1-3p	novel_circ_0019210	163	-17.98	163	-17.98	7102291	22	362	170
hsa-miR-181b-3p	novel_circ_0020346	163	-14.43	163	-14.43	7143371	21	428	278
hsa-miR-181d-5p	novel_circ_0012622	163	-23.34	163	-23.34	7175657	23	365	154
hsa-miR-181d-5p	novel_circ_0005663	163	-13.82	163	-13.82	7176621	23	312	204
hsa-miR-193a-5p	novel_circ_0018907	163	-20.31	163	-20.31	7249707	22	449	208
hsa-miR-212-5p	novel_circ_0007561	163	-18.64	163	-18.64	7439625	23	236	187
hsa-miR-212-5p	novel_circ_0007562	163	-18.64	163	-18.64	7439627	23	321	272
hsa-miR-217-5p	novel_circ_0012424	163	-25.32	163	-25.32	7490667	23	324	132
hsa-miR-22-5p	novel_circ_0012679	163	-21.16	163	-21.16	7544395	22	427	318
hsa-miR-23a-5p	novel_circ_0007596	163	-24.9	163	-24.9	7600535	22	365	24
hsa-miR-23c	novel_circ_0004286	163	-23.64	163	-23.64	7609847	22	293	178
hsa-miR-29b-1-5p	novel_circ_0017661	163	-21.54	163	-21.54	7735223	24	272	147
hsa-miR-30c-2-3p	novel_circ_0013897	163	-24.57	163	-24.57	7831907	22	238	21
hsa-miR-335-3p	novel_circ_0006312	163	-11.67	163	-11.67	8014831	22	335	275
hsa-miR-342-5p	novel_circ_0014959	163	-23.6	163	-23.6	8051347	21	362	95
hsa-miR-365a-5p	novel_circ_0018359	163	-24.49	163	-24.49	8137665	23	331	60
hsa-miR-370-3p	novel_circ_0014693	163	-28.72	163	-28.72	8192041	22	324	266
hsa-miR-370-5p	novel_circ_0013661	163	-27.09	163	-27.09	8193833	22	361	157
hsa-miR-378b	novel_circ_0009846	163	-25.79	163	-25.79	8317181	19	291	83
hsa-miR-455-5p	novel_circ_0015273	163	-25.27	163	-25.27	8607873	22	243	133
hsa-miR-500a-3p	novel_circ_0020753	163	-21.64	163	-21.64	8832897	22	252	164
hsa-miR-500a-3p	novel_circ_0010000	163	-20.49	163	-20.49	8833443	22	360	73
hsa-miR-501-3p	novel_circ_0020831	163	-25.98	163	-25.98	8853039	22	265	47
hsa-miR-550a-3-5p	novel_circ_0013012	163	-23.49	163	-23.49	8985847	20	458	311
hsa-miR-628-5p	novel_circ_0011775	163	-16.84	163	-16.84	9099403	22	500	45
hsa-miR-649	novel_circ_0016372	163	-23.33	163	-23.33	9116893	22	705	376
hsa-miR-649	novel_circ_0016379	163	-21.05	163	-21.05	9116897	22	354	25
hsa-miR-654-3p	novel_circ_0012424	163	-13.65	163	-13.65	9153259	22	324	88
hsa-miR-655-3p	novel_circ_0005881	163	-12.06	163	-12.06	9161065	22	505	266
hsa-miR-660-5p	novel_circ_0003664	163	-21.26	163	-21.26	9178381	22	331	43
hsa-miR-876-3p	novel_circ_0018787	163	-14.24	163	-14.24	9307801	22	502	248
hsa-miR-9851-3p	novel_circ_0017437	163	-32.18	163	-32.18	9424581	22	519	387
mdo-miR-12301-5p	novel_circ_0018764	163	-18.28	163	-18.28	9629581	22	169	59
mdo-miR-135b-5p	novel_circ_0020180	163	-21	163	-21	9656669	22	490	202
mdo-miR-135b-5p	novel_circ_0015759	163	-18.48	163	-18.48	9659713	22	398	178
mdo-miR-141-5p	novel_circ_0003854	163	-23.15	163	-23.15	9667835	21	410	234
mdo-miR-3600-3p	novel_circ_0020180	163	-20.67	163	-20.67	9871197	22	490	401
mml-miR-139-3p	novel_circ_0021845	163	-31.19	163	-31.19	9998635	22	416	362
mml-miR-30d-3p	novel_circ_0002534	163	-20.13	163	-20.13	10157721	21	387	73
mml-miR-30d-3p	novel_circ_0008706	163	-16.05	163	-16.05	10161777	21	446	235
mml-miR-875-3p	novel_circ_0008706	163	-22.89	163	-22.89	10309265	21	446	314
mmu-miR-127-3p	novel_circ_0020227	163	-23.96	163	-23.96	10595239	22	428	162
mmu-miR-130a-5p	novel_circ_0021723	163	-17.6	163	-17.6	10655599	22	366	174
mmu-miR-130b-3p	novel_circ_0005409	163	-21.65	163	-21.65	10669335	22	360	188
mmu-miR-141-5p	novel_circ_0009648	163	-17.8	163	-17.8	10797605	22	286	161
mmu-miR-185-5p	novel_circ_0015196	163	-20.79	163	-20.79	11068215	22	384	281
mmu-miR-193b-3p	novel_circ_0013415	163	-20.94	163	-20.94	11150231	22	212	21
mmu-miR-195a-3p	novel_circ_0012868	163	-16.86	163	-16.86	11178023	22	356	213
mmu-miR-199a-5p	novel_circ_0005409	163	-21.97	163	-21.97	11198951	23	360	235
mmu-miR-205-5p	novel_circ_0020696	163	-21.08	163	-21.08	11293245	22	353	289
mmu-miR-29b-1-5p	novel_circ_0017661	163	-21.54	163	-21.54	11489463	22	272	149
mmu-miR-3071-3p	novel_circ_0010882	163	-11.34	163	-11.34	11582351	22	236	134
mmu-miR-3085-3p	novel_circ_0019894	163	-24.4	163	-24.4	11614139	21	353	216
mmu-miR-34c-5p	novel_circ_0005585	163	-18.83	163	-18.83	11721905	23	209	121
mmu-miR-383-5p	novel_circ_0010747	163	-22.4	163	-22.4	11830357	22	331	73
mmu-miR-466f-3p	novel_circ_0005779	163	-16.67	163	-16.67	11963311	21	237	1
mmu-miR-466f-3p	novel_circ_0020743	163	-14.04	163	-14.04	11963661	21	441	344
mmu-miR-500-3p	novel_circ_0006817	163	-23.65	163	-23.65	12051749	22	191	162
mmu-miR-501-3p	novel_circ_0020831	163	-25.98	163	-25.98	12057551	22	265	47
nle-miR-501	novel_circ_0020831	163	-25.98	163	-25.98	12372639	21	265	48
oan-miR-205-5p	novel_circ_0020696	163	-21.08	163	-21.08	12613933	21	353	290
oan-miR-23b-3p	novel_circ_0013392	163	-13.41	163	-13.41	12651911	22	239	180
oar-miR-432	novel_circ_0020603	163	-27.26	163	-27.26	12902177	23	616	86
ocu-miR-500-3p	novel_circ_0020753	163	-25.22	163	-25.22	13029601	22	252	164
ocu-miR-500-3p	novel_circ_0010000	163	-19.06	163	-19.06	13030147	22	360	73
ocu-miR-501-3p	novel_circ_0020831	163	-25.98	163	-25.98	13036335	22	265	47
ocu-miR-628-5p	novel_circ_0011775	163	-18.61	163	-18.61	13048059	23	500	44
ocu-miR-9851-3p	novel_circ_0017437	163	-29.36	163	-29.36	13071557	22	519	387
oha-miR-148a-3p	novel_circ_0012622	163	-22.76	163	-22.76	13155625	22	365	202
ola-let-7a-3p	novel_circ_0008468	163	-12.99	163	-12.99	13258953	21	493	417
ola-miR-192-3p	novel_circ_0017861	163	-26.36	163	-26.36	13447087	23	283	173
ola-miR-214	novel_circ_0010269	163	-24.91	163	-24.91	13519631	19	302	222
oni-miR-144b	novel_circ_0011213	163	-21.52	163	-21.52	13671375	23	454	286
oni-miR-17b	novel_circ_0020898	163	-19.59	163	-19.59	13679935	23	517	311
oni-miR-3120-5p	novel_circ_0004279	163	-23.67	163	-23.67	13717187	22	423	214
oni-miR-3120-5p	novel_circ_0020227	163	-21.87	163	-21.87	13719303	22	428	53
pal-miR-376d-5p	novel_circ_0013236	163	-14.06	163	-14.06	13912221	22	546	389
pal-miR-376d-5p	novel_circ_0013239	163	-14.06	163	-14.06	13912225	22	407	23
pal-miR-8908f-3p	novel_circ_0006686	163	-20.4	163	-20.4	14062907	23	277	220
pbv-miR-148b-5p	novel_circ_0000018	163	-21.48	163	-21.48	14118637	24	235	39
pbv-miR-217-5p	novel_circ_0012424	163	-21.65	163	-21.65	14161147	20	324	135
pbv-miR-338-5p	novel_circ_0014538	163	-22.48	163	-22.48	14167367	25	192	45
pbv-miR-338-5p	novel_circ_0005220	163	-21.94	163	-21.94	14168755	25	163	98
pbv-miR-338-5p	novel_circ_0006783	163	-13.04	163	-13.04	14170203	25	437	408
pbv-miR-9651-5p	novel_circ_0003526	163	-16.71	163	-16.71	14192929	24	304	206
pbv-miR-9651-5p	novel_circ_0008706	163	-17.45	163	-17.45	14197585	24	446	32
pca-miR-11-3p	novel_circ_0002153	163	-19.63	163	-19.63	14200099	21	293	170
ppa-miR-342	novel_circ_0008180	163	-30.95	163	-30.95	14532625	25	340	190
ppc-miR-8335-3p	novel_circ_0021951	163	-16.27	163	-16.27	14550673	25	300	129
ppy-miR-1255b	novel_circ_0007914	163	-14.83	163	-14.83	14559367	21	318	100
ptr-miR-582	novel_circ_0011213	163	-20.9	163	-20.9	14757423	23	454	117
ptr-miR-655	novel_circ_0005881	163	-12.06	163	-12.06	14765609	21	505	267
rno-miR-135b-5p	novel_circ_0015759	163	-18.48	163	-18.48	14848609	23	398	177
rno-miR-148b-3p	novel_circ_0012622	163	-19.72	163	-19.72	14885257	22	365	202
rno-miR-214-3p	novel_circ_0020111	163	-31.68	163	-31.68	15046665	21	333	119
rno-miR-338-3p	novel_circ_0015984	163	-22.18	163	-22.18	15257605	23	311	189
rno-miR-338-3p	novel_circ_0015986	163	-22.18	163	-22.18	15257609	23	425	189
rno-miR-342-5p	novel_circ_0014959	163	-23.6	163	-23.6	15298371	22	362	94
rno-miR-3553	novel_circ_0003456	163	-18.82	163	-18.82	15312479	23	271	86
rno-miR-377-3p	novel_circ_0007610	163	-21.2	163	-21.2	15504553	23	288	1
rno-miR-501-3p	novel_circ_0020831	163	-25.98	163	-25.98	15630783	23	265	46
sme-miR-7d-5p	novel_circ_0015984	163	-18.81	163	-18.81	15995045	23	311	284
ssa-miR-146d-5p	novel_circ_0003534	163	-18.15	163	-18.15	16076755	22	364	26
ssa-miR-30e-3p	novel_circ_0013897	163	-25.9	163	-25.9	16238723	22	238	21
ssa-miR-731-5p	novel_circ_0007914	163	-25.4	163	-25.4	16268887	23	318	8
ssc-miR-664-3p	novel_circ_0008473	163	-15.54	163	-15.54	16570733	24	379	267
ssc-miR-9851-3p	novel_circ_0017437	163	-29.58	163	-29.58	16611269	22	519	387
tca-miR-71-3p	novel_circ_0017039	163	-18.44	163	-18.44	16672489	22	370	164
novel_304	novel_circ_0002883	163	-27	163	-27	17424951	22	230	81
novel_355	novel_circ_0017437	163	-22.2	163	-22.2	17502901	21	519	337
novel_381	novel_circ_0005409	163	-25.02	163	-25.02	17540935	21	360	244
novel_417	novel_circ_0020714	163	-25.09	163	-25.09	17601717	22	394	9
novel_418	novel_circ_0016464	163	-18.41	163	-18.41	17610893	22	377	291
novel_433	novel_circ_0001684	163	-23.45	163	-23.45	17625269	22	597	383
novel_507	novel_circ_0020714	163	-33.73	163	-33.73	17769317	18	394	10
aae-miR-275-3p	novel_circ_0012250	162	-23.8	162	-23.8	15625	20	374	95
abu-let-7f	novel_circ_0001586	162	-21.13	162	-21.13	47349	22	385	196
abu-miR-181b	novel_circ_0018907	162	-16.32	162	-16.32	69723	23	449	258
aca-miR-103-5p	novel_circ_0012319	162	-21.62	162	-21.62	143029	21	280	19
aca-miR-193-5p	novel_circ_0020910	162	-24.42	162	-24.42	251829	21	326	245
aca-miR-301a-5p	novel_circ_0008479	162	-16.89	162	-16.89	367169	22	289	251
aca-miR-383-5p	novel_circ_0018359	162	-17.02	162	-17.02	394545	21	331	239
ame-miR-11-3p	novel_circ_0003897	162	-19.36	162	-19.36	503481	22	317	290
ami-miR-193a-5p	novel_circ_0020910	162	-24.29	162	-24.29	654069	21	326	245
ami-miR-29b-5p	novel_circ_0008468	162	-20.54	162	-20.54	695657	22	493	164
ami-miR-383-5p	novel_circ_0018359	162	-16.55	162	-16.55	723041	20	331	240
bmo-miR-1b-5p	novel_circ_0016563	162	-17.01	162	-17.01	904557	22	372	12
bmo-miR-281-3p	novel_circ_0002253	162	-18.81	162	-18.81	926199	22	202	118
bta-miR-1301	novel_circ_0012868	162	-27.84	162	-27.84	1014759	24	356	87
bta-miR-134	novel_circ_0000598	162	-27.2	162	-27.2	1025885	22	303	201
bta-miR-134	novel_circ_0017239	162	-23.24	162	-23.24	1032109	22	261	195
bta-miR-134	novel_circ_0017240	162	-23.24	162	-23.24	1032111	22	374	195
bta-miR-148d	novel_circ_0014913	162	-16.14	162	-16.14	1079173	22	477	244
bta-miR-1814c	novel_circ_0012486	162	-14.3	162	-14.3	1088373	20	109	86
bta-miR-1814c	novel_circ_0008948	162	-15.73	162	-15.73	1091347	20	337	13
bta-miR-211	novel_circ_0021723	162	-15.55	162	-15.55	1142623	21	366	121
bta-miR-2310	novel_circ_0006332	162	-14.77	162	-14.77	1196871	21	666	10
bta-miR-3600	novel_circ_0002153	162	-18.98	162	-18.98	1382051	22	293	159
bta-miR-412	novel_circ_0002268	162	-23.47	162	-23.47	1462529	23	355	129
bta-miR-677	novel_circ_0014227	162	-19.97	162	-19.97	1577147	23	600	370
ccr-miR-15a	novel_circ_0006710	162	-20.07	162	-20.07	1647105	21	343	227
ccr-miR-200a	novel_circ_0004405	162	-21.15	162	-21.15	1663437	21	284	26
cfa-miR-1843	novel_circ_0021244	162	-20.63	162	-20.63	1854203	22	432	315
cfa-miR-500	novel_circ_0006817	162	-24.38	162	-24.38	1942117	21	191	162
cfa-miR-8800	novel_circ_0008473	162	-23.8	162	-23.8	1982829	25	379	335
cfa-miR-8885	novel_circ_0005301	162	-25.1	162	-25.1	1994321	25	407	320
cfa-miR-8885	novel_circ_0008142	162	-24.33	162	-24.33	1996131	25	374	336
cgr-miR-149-5p	novel_circ_0012558	162	-22.69	162	-22.69	2067195	22	324	176
cgr-miR-181b-3p	novel_circ_0013439	162	-13.64	162	-13.64	2079725	19	276	1
cgr-miR-486-3p	novel_circ_0006920	162	-27.08	162	-27.08	2217017	22	483	96
cgr-miR-486-3p	novel_circ_0017144	162	-21.75	162	-21.75	2218693	22	321	233
cgr-miR-499-3p	novel_circ_0003208	162	-19.31	162	-19.31	2220385	22	434	247
chi-miR-103-5p	novel_circ_0021836	162	-23.26	162	-23.26	2282325	30	396	1
chi-miR-103-5p	novel_circ_0006332	162	-18.91	162	-18.91	2282919	30	666	435
chi-miR-331-3p	novel_circ_0006099	162	-20.05	162	-20.05	2544291	21	461	245
chi-miR-342-5p	novel_circ_0015083	162	-24.28	162	-24.28	2580923	23	508	329
chi-miR-376b-3p	novel_circ_0002377	162	-13.77	162	-13.77	2595541	19	1071	655
chi-miR-483	novel_circ_0001304	162	-18.93	162	-18.93	2641735	22	278	14
chi-miR-483	novel_circ_0018369	162	-26.58	162	-26.58	2647095	22	246	114
chi-miR-93-3p	novel_circ_0005080	162	-23.02	162	-23.02	2711583	23	406	80
chi-miR-93-3p	novel_circ_0005087	162	-23.02	162	-23.02	2711589	23	403	77
chi-miR-96	novel_circ_0004334	162	-15.07	162	-15.07	2715943	21	309	204
cin-miR-3575-5p	novel_circ_0018191	162	-18.53	162	-18.53	2801239	20	367	229
cja-miR-1327	novel_circ_0021244	162	-19.65	162	-19.65	2832987	22	432	175
cja-miR-450c	novel_circ_0001456	162	-11.67	162	-11.67	2896513	21	117	72
cli-miR-142-3p	novel_circ_0011338	162	-16.93	162	-16.93	2965137	21	551	369
cpi-miR-135-5p	novel_circ_0003854	162	-10.86	162	-10.86	3071099	22	410	134
cpi-miR-135-5p	novel_circ_0011845	162	-11.49	162	-11.49	3072539	22	335	264
cpo-miR-152-5p	novel_circ_0018468	162	-14.42	162	-14.42	3267397	23	169	143
cpo-miR-28-3p	novel_circ_0002377	162	-19.37	162	-19.37	3306165	22	1071	148
cte-miR-31	novel_circ_0008584	162	-17.92	162	-17.92	3471151	21	399	169
dme-miR-4968-3p	novel_circ_0009925	162	-17.13	162	-17.13	3644513	22	507	270
dno-miR-194-3p	novel_circ_0018359	162	-28.1	162	-28.1	3753249	22	331	32
dno-miR-500a-3p	novel_circ_0006817	162	-25.15	162	-25.15	3819237	22	191	161
dqu-miR-11-3p	novel_circ_0003897	162	-19.16	162	-19.16	3935929	21	317	291
dre-let-7g	novel_circ_0010749	162	-16.86	162	-16.86	3986679	22	430	284
dre-miR-135c	novel_circ_0003854	162	-10.95	162	-10.95	4123627	22	410	134
dre-miR-141-3p	novel_circ_0004405	162	-22.55	162	-22.55	4164029	22	284	25
dre-miR-145-5p	novel_circ_0011137	162	-22.49	162	-22.49	4185201	22	409	115
dre-miR-152	novel_circ_0003088	162	-18.37	162	-18.37	4218133	22	580	159
dre-miR-19a-5p	novel_circ_0021244	162	-11.66	162	-11.66	4327979	22	432	219
dre-miR-202-5p	novel_circ_0005056	162	-18.44	162	-18.44	4354053	22	484	102
dre-miR-203b-3p	novel_circ_0002183	162	-18.09	162	-18.09	4365333	22	675	127
dre-miR-22b-3p	novel_circ_0010720	162	-19.2	162	-19.2	4455947	22	161	127
dre-miR-22b-3p	novel_circ_0016765	162	-20.55	162	-20.55	4457727	22	630	394
dre-miR-301c-5p	novel_circ_0015273	162	-17.3	162	-17.3	4518433	21	243	87
dre-miR-460-5p	novel_circ_0020383	162	-25.32	162	-25.32	4602565	22	305	146
dre-miR-722	novel_circ_0004279	162	-14.25	162	-14.25	4606451	24	423	161
dre-miR-727-3p	novel_circ_0004588	162	-21.22	162	-21.22	4613261	22	270	34
eca-miR-1248	novel_circ_0002000	162	-17.11	162	-17.11	4673683	27	395	263
eca-miR-1543	novel_circ_0013806	162	-23.55	162	-23.55	4707799	23	358	160
eel-miR-11050-3p	novel_circ_0010000	162	-13.69	162	-13.69	4871379	22	360	296
efu-miR-17	novel_circ_0014030	162	-19.61	162	-19.61	4962623	25	270	226
efu-miR-1842	novel_circ_0018015	162	-22.08	162	-22.08	4973273	24	338	283
efu-miR-29c	novel_circ_0010302	162	-21.84	162	-21.84	5065895	25	293	72
efu-miR-493	novel_circ_0009249	162	-16.73	162	-16.73	5113881	25	378	241
efu-miR-9222	novel_circ_0010000	162	-22.07	162	-22.07	5159651	24	360	70
fru-miR-135b	novel_circ_0011845	162	-11.49	162	-11.49	5204411	22	335	264
fru-miR-152	novel_circ_0016881	162	-17.65	162	-17.65	5222025	22	377	80
gga-miR-16-2-3p	novel_circ_0003316	162	-13.41	162	-13.41	5518787	22	432	186
gga-miR-1668-3p	novel_circ_0019250	162	-23.28	162	-23.28	5526867	21	325	173
gga-miR-17-3p	novel_circ_0014030	162	-19.17	162	-19.17	5532463	20	270	231
gga-miR-196-5p	novel_circ_0007190	162	-16.49	162	-16.49	5609319	21	240	151
gga-miR-199-3p	novel_circ_0018191	162	-12.55	162	-12.55	5616919	20	367	144
gga-miR-29c-5p	novel_circ_0016765	162	-19.53	162	-19.53	5724783	21	630	199
gga-miR-31-5p	novel_circ_0008584	162	-20.82	162	-20.82	5777327	22	399	168
gga-miR-34b-5p	novel_circ_0017780	162	-19.94	162	-19.94	5804503	23	403	149
gga-miR-365b-5p	novel_circ_0006126	162	-16.43	162	-16.43	5822565	22	490	15
gga-miR-460a-5p	novel_circ_0020383	162	-25.05	162	-25.05	5829397	22	305	146
gga-miR-96-5p	novel_circ_0004334	162	-17	162	-17	5866823	22	309	202
ggo-miR-134	novel_circ_0017239	162	-23.21	162	-23.21	5959549	21	261	196
ggo-miR-134	novel_circ_0017240	162	-23.21	162	-23.21	5959551	21	374	196
ggo-miR-146a	novel_circ_0001645	162	-20.65	162	-20.65	5966995	21	364	334
ggo-miR-320b	novel_circ_0019250	162	-20.68	162	-20.68	6016259	22	325	6
ggo-miR-495	novel_circ_0004164	162	-14.34	162	-14.34	6168449	21	289	88
ggo-miR-495	novel_circ_0016881	162	-16.08	162	-16.08	6173993	21	377	91
ggo-miR-582	novel_circ_0018495	162	-15.22	162	-15.22	6217173	22	277	123
ggo-miR-589	novel_circ_0020898	162	-20.38	162	-20.38	6231791	21	517	291
gmo-miR-7b-5p	novel_circ_0000598	162	-19.26	162	-19.26	6415901	24	303	121
hco-miR-5941	novel_circ_0006284	162	-19.09	162	-19.09	6452789	21	266	217
hru-miR-1985	novel_circ_0003526	162	-19.18	162	-19.18	6476625	23	304	111
hsa-let-7g-3p	novel_circ_0020227	162	-22.61	162	-22.61	6572839	21	428	312
hsa-miR-103a-1-5p	novel_circ_0021244	162	-22.01	162	-22.01	6614043	23	432	309
hsa-miR-103a-2-5p	novel_circ_0021244	162	-18.16	162	-18.16	6627451	23	432	309
hsa-miR-1248	novel_circ_0002000	162	-15.4	162	-15.4	6745219	27	395	263
hsa-miR-1306-5p	novel_circ_0020616	162	-30.73	162	-30.73	6902101	22	179	24
hsa-miR-145-3p	novel_circ_0011213	162	-21.41	162	-21.41	6994191	22	454	30
hsa-miR-153-5p	novel_circ_0003208	162	-17.13	162	-17.13	7067377	22	434	202
hsa-miR-15a-3p	novel_circ_0016488	162	-26.5	162	-26.5	7092323	22	332	259
hsa-miR-16-2-3p	novel_circ_0003316	162	-13.4	162	-13.4	7107635	22	432	186
hsa-miR-17-3p	novel_circ_0014030	162	-19.17	162	-19.17	7114607	22	270	229
hsa-miR-181b-3p	novel_circ_0013439	162	-13.64	162	-13.64	7141245	21	276	1
hsa-miR-194-3p	novel_circ_0018359	162	-26.67	162	-26.67	7272849	22	331	32
hsa-miR-196a-5p	novel_circ_0007190	162	-16.57	162	-16.57	7278615	22	240	150
hsa-miR-199b-5p	novel_circ_0005409	162	-21.22	162	-21.22	7324039	23	360	235
hsa-miR-20a-5p	novel_circ_0005940	162	-16.52	162	-16.52	7384529	23	313	230
hsa-miR-2114-5p	novel_circ_0005663	162	-20.73	162	-20.73	7417965	22	312	184
hsa-miR-214-5p	novel_circ_0006211	162	-21.61	162	-21.61	7444957	22	384	140
hsa-miR-214-3p	novel_circ_0020227	162	-25.84	162	-25.84	7451063	22	428	205
hsa-miR-218-5p	novel_circ_0014349	162	-19.03	162	-19.03	7503537	21	380	239
hsa-miR-22-3p	novel_circ_0010720	162	-18.62	162	-18.62	7553195	22	161	125
hsa-miR-22-3p	novel_circ_0016765	162	-18.33	162	-18.33	7554975	22	630	392
hsa-miR-223-5p	novel_circ_0011213	162	-13.03	162	-13.03	7590847	22	454	94
hsa-miR-23a-5p	novel_circ_0011126	162	-30.52	162	-30.52	7597533	22	384	340
hsa-miR-29a-5p	novel_circ_0003526	162	-14.69	162	-14.69	7716865	22	304	96
hsa-miR-29b-1-5p	novel_circ_0004164	162	-21.29	162	-21.29	7730481	24	289	158
hsa-miR-301b-3p	novel_circ_0004279	162	-15.86	162	-15.86	7757331	23	423	188
hsa-miR-3158-3p	novel_circ_0017437	162	-27.73	162	-27.73	7889365	22	519	359
hsa-miR-374b-3p	novel_circ_0007596	162	-19.63	162	-19.63	8230711	22	365	3
hsa-miR-421	novel_circ_0003897	162	-19.43	162	-19.43	8434313	23	317	78
hsa-miR-486-3p	novel_circ_0006920	162	-27.6	162	-27.6	8686377	21	483	97
hsa-miR-493-5p	novel_circ_0009249	162	-16.51	162	-16.51	8754153	22	378	244
hsa-miR-495-3p	novel_circ_0004164	162	-15.23	162	-15.23	8776305	22	289	87
hsa-miR-495-3p	novel_circ_0016881	162	-16.08	162	-16.08	8781849	22	377	90
hsa-miR-500a-3p	novel_circ_0006817	162	-24.38	162	-24.38	8833829	22	191	161
hsa-miR-505-3p	novel_circ_0021145	162	-18.86	162	-18.86	8893367	22	462	405
hsa-miR-582-5p	novel_circ_0018495	162	-15.22	162	-15.22	9046261	23	277	122
hsa-miR-589-5p	novel_circ_0020898	162	-20.38	162	-20.38	9060879	22	517	290
hsa-miR-6516-3p	novel_circ_0006817	162	-11.62	162	-11.62	9135509	22	191	114
hsa-miR-652-5p	novel_circ_0007379	162	-28.01	162	-28.01	9142393	25	462	104
hsa-miR-93-3p	novel_circ_0005080	162	-22.77	162	-22.77	9361951	22	406	81
hsa-miR-93-3p	novel_circ_0005087	162	-22.77	162	-22.77	9361957	22	403	78
ipu-miR-152	novel_circ_0003088	162	-17.04	162	-17.04	9460661	21	580	160
isc-miR-315	novel_circ_0010380	162	-14.99	162	-14.99	9537493	22	481	453
mdo-miR-106-5p	novel_circ_0005940	162	-17.25	162	-17.25	9603553	23	313	230
mdo-miR-122-3p	novel_circ_0012679	162	-12.55	162	-12.55	9622635	21	427	206
mdo-miR-135b-5p	novel_circ_0014913	162	-19.56	162	-19.56	9660293	22	477	73
mdo-miR-141-3p	novel_circ_0004405	162	-22.55	162	-22.55	9674717	22	284	25
mdo-miR-145-3p	novel_circ_0019857	162	-18.43	162	-18.43	9690083	20	453	56
mdo-miR-206	novel_circ_0001304	162	-19.75	162	-19.75	9768087	21	278	126
mdo-miR-210b-5p	novel_circ_0020616	162	-26.88	162	-26.88	9784821	22	179	95
mdo-miR-23a-3p	novel_circ_0013628	162	-18.1	162	-18.1	9809489	20	235	67
mdo-miR-30a-3p	novel_circ_0011366	162	-18.87	162	-18.87	9843451	21	507	266
mdo-miR-34d-3p	novel_circ_0008252	162	-20.81	162	-20.81	9866675	23	345	108
mdo-miR-93-3p	novel_circ_0005080	162	-23.1	162	-23.1	9918383	22	406	81
mdo-miR-93-3p	novel_circ_0005087	162	-23.1	162	-23.1	9918389	22	403	78
mml-miR-212-3p	novel_circ_0011670	162	-23.34	162	-23.34	10098279	21	298	224
mml-miR-3200-5p	novel_circ_0000598	162	-25.19	162	-25.19	10183549	28	303	82
mmr-miR-187	novel_circ_0002377	162	-19.82	162	-19.82	10365477	22	1071	569
mmu-let-7g-5p	novel_circ_0010749	162	-16.16	162	-16.16	10395703	22	430	284
mmu-miR-132-5p	novel_circ_0012062	162	-16.27	162	-16.27	10681625	22	481	47
mmu-miR-134-5p	novel_circ_0017239	162	-23.21	162	-23.21	10712685	22	261	195
mmu-miR-134-5p	novel_circ_0017240	162	-23.21	162	-23.21	10712687	22	374	195
mmu-miR-135a-5p	novel_circ_0003854	162	-11.11	162	-11.11	10713659	23	410	133
mmu-miR-135a-5p	novel_circ_0011845	162	-11.49	162	-11.49	10715099	23	335	263
mmu-miR-141-3p	novel_circ_0004405	162	-21.15	162	-21.15	10800989	22	284	25
mmu-miR-143-3p	novel_circ_0008473	162	-18.78	162	-18.78	10838813	21	379	64
mmu-miR-145a-3p	novel_circ_0010620	162	-14.13	162	-14.13	10858235	22	327	200
mmu-miR-145a-5p	novel_circ_0011137	162	-22.49	162	-22.49	10862385	23	409	114
mmu-miR-145b	novel_circ_0013784	162	-17.28	162	-17.28	10868763	21	452	417
mmu-miR-146a-5p	novel_circ_0001645	162	-20.65	162	-20.65	10874323	22	364	333
mmu-miR-147-5p	novel_circ_0012486	162	-14.29	162	-14.29	10889621	24	109	11
mmu-miR-149-5p	novel_circ_0012558	162	-22.69	162	-22.69	10896363	23	324	175
mmu-miR-152-3p	novel_circ_0003088	162	-18.55	162	-18.55	10928837	21	580	160
mmu-miR-186-5p	novel_circ_0011775	162	-14.82	162	-14.82	11070379	22	500	178
mmu-miR-200a-3p	novel_circ_0004405	162	-21.15	162	-21.15	11243453	22	284	25
mmu-miR-206-3p	novel_circ_0001304	162	-21.07	162	-21.07	11296599	22	278	125
mmu-miR-219c-3p	novel_circ_0019518	162	-13.54	162	-13.54	11369045	22	106	60
mmu-miR-21b	novel_circ_0005663	162	-12.61	162	-12.61	11380029	23	312	145
mmu-miR-23b-3p	novel_circ_0013628	162	-15.48	162	-15.48	11411745	21	235	66
mmu-miR-301a-5p	novel_circ_0008479	162	-16.1	162	-16.1	11522625	22	289	251
mmu-miR-338-3p	novel_circ_0004720	162	-24.69	162	-24.69	11691779	22	241	99
mmu-miR-338-3p	novel_circ_0002619	162	-22.19	162	-22.19	11692963	22	441	395
mmu-miR-338-3p	novel_circ_0002650	162	-22.19	162	-22.19	11692971	22	127	81
mmu-miR-338-3p	novel_circ_0006099	162	-22.37	162	-22.37	11695251	22	461	154
mmu-miR-370-5p	novel_circ_0016881	162	-26.89	162	-26.89	11745017	20	377	203
mmu-miR-412-3p	novel_circ_0016563	162	-20.91	162	-20.91	11905821	20	372	136
mmu-miR-485-3p	novel_circ_0018010	162	-24.79	162	-24.79	11999061	22	324	151
mmu-miR-488-3p	novel_circ_0021836	162	-17.38	162	-17.38	12009829	21	396	329
mmu-miR-582-5p	novel_circ_0018495	162	-16.69	162	-16.69	12109989	22	277	123
mmu-miR-670-5p	novel_circ_0020883	162	-22.63	162	-22.63	12158123	22	415	293
mmu-miR-7b-5p	novel_circ_0000598	162	-19.22	162	-19.22	12221565	24	303	121
oan-let-7f-1-3p	novel_circ_0008468	162	-13.73	162	-13.73	12407545	20	493	418
oan-let-7g-3p	novel_circ_0020227	162	-20.22	162	-20.22	12412023	20	428	313
oan-miR-20a-5p	novel_circ_0005940	162	-16.52	162	-16.52	12620353	20	313	233
oan-miR-214-5p	novel_circ_0006211	162	-20.14	162	-20.14	12627149	20	384	142
oar-miR-25	novel_circ_0003534	162	-15.1	162	-15.1	12791795	21	364	219
ocu-miR-1343-5p	novel_circ_0005585	162	-34.76	162	-34.76	12935329	21	209	68
ocu-miR-500-3p	novel_circ_0006817	162	-24.83	162	-24.83	13030533	22	191	161
ola-miR-144	novel_circ_0013012	162	-11.65	162	-11.65	13390375	22	458	404
ola-miR-192-3p	novel_circ_0020910	162	-21.62	162	-21.62	13445301	23	326	55
ola-miR-192-3p	novel_circ_0017906	162	-22.18	162	-22.18	13447099	23	316	291
ola-miR-218b	novel_circ_0014349	162	-19.03	162	-19.03	13523729	20	380	240
ola-miR-455-5p	novel_circ_0015273	162	-25.99	162	-25.99	13615761	21	243	134
oni-miR-10790	novel_circ_0003208	162	-15.15	162	-15.15	13644001	23	434	72
pal-miR-450a-3p	novel_circ_0005155	162	-12.5	162	-12.5	13954213	22	371	171
pbv-miR-338-5p	novel_circ_0006407	162	-14.49	162	-14.49	14169137	25	331	304
pbv-miR-338-5p	novel_circ_0007355	162	-18.24	162	-18.24	14170385	25	240	166
pca-miR-11-3p	novel_circ_0003897	162	-18.36	162	-18.36	14199753	21	317	291
pma-let-7b-5p	novel_circ_0001586	162	-21.52	162	-21.52	14226309	22	385	196
pma-let-7b-5p	novel_circ_0010749	162	-18.9	162	-18.9	14230391	22	430	284
pma-let-7d	novel_circ_0010749	162	-17.52	162	-17.52	14243799	22	430	283
pma-miR-143-3p	novel_circ_0018787	162	-16.9	162	-16.9	14288873	22	502	322
pma-miR-143-3p	novel_circ_0008473	162	-18.78	162	-18.78	14291373	22	379	63
pma-miR-143-3p	novel_circ_0017861	162	-14.63	162	-14.63	14291791	22	283	196
pma-miR-152a	novel_circ_0003088	162	-18.47	162	-18.47	14294245	21	580	160
pma-miR-20a-5p	novel_circ_0005940	162	-15.62	162	-15.62	14356689	23	313	230
pma-miR-22a-3p	novel_circ_0010720	162	-19.2	162	-19.2	14391275	22	161	127
pma-miR-22a-3p	novel_circ_0016765	162	-20.55	162	-20.55	14393055	22	630	394
pma-miR-22b-3p	novel_circ_0010720	162	-19.2	162	-19.2	14397979	22	161	127
pma-miR-22b-3p	novel_circ_0016765	162	-20.55	162	-20.55	14399759	22	630	394
ppy-miR-1255b	novel_circ_0010764	162	-24.22	162	-24.22	14558895	21	557	505
ppy-miR-939	novel_circ_0005585	162	-32.66	162	-32.66	14658257	24	209	67
rno-miR-17-1-3p	novel_circ_0014030	162	-19.17	162	-19.17	14918063	22	270	229
rno-miR-214-3p	novel_circ_0020227	162	-25.84	162	-25.84	15046695	21	428	206
rno-miR-219b	novel_circ_0008479	162	-23.19	162	-23.19	15082449	22	289	117
rno-miR-338-3p	novel_circ_0004720	162	-24.69	162	-24.69	15251603	23	241	98
rno-miR-338-3p	novel_circ_0002619	162	-22.67	162	-22.67	15252787	23	441	394
rno-miR-338-3p	novel_circ_0002650	162	-22.67	162	-22.67	15252795	23	127	80
rno-miR-3557-5p	novel_circ_0008473	162	-22.15	162	-22.15	15337197	22	379	174
rno-miR-483-3p	novel_circ_0018369	162	-31.13	162	-31.13	15599223	22	246	117
rno-miR-501-3p	novel_circ_0020346	162	-26.59	162	-26.59	15630635	23	428	1
rno-miR-505-3p	novel_circ_0019518	162	-18.93	162	-18.93	15639493	20	106	50
rno-miR-6331	novel_circ_0014062	162	-13.05	162	-13.05	15668919	24	326	92
rno-miR-652-5p	novel_circ_0019894	162	-22.39	162	-22.39	15676763	23	353	321
sha-miR-135a	novel_circ_0011845	162	-11.49	162	-11.49	15783323	19	335	267
sha-miR-141	novel_circ_0004405	162	-21.15	162	-21.15	15788765	21	284	26
sko-miR-96-5p	novel_circ_0004334	162	-14.38	162	-14.38	15949639	21	309	204
ssa-miR-152-3p	novel_circ_0016881	162	-17.1	162	-17.1	16095913	21	377	81
ssa-miR-181b-5p	novel_circ_0018907	162	-16.97	162	-16.97	16125803	24	449	257
ssa-miR-192a-2-3p	novel_circ_0020910	162	-21.62	162	-21.62	16133605	22	326	56
ssa-miR-192a-2-3p	novel_circ_0017906	162	-21.83	162	-21.83	16135403	22	316	292
ssa-miR-29b-3-5p	novel_circ_0008198	162	-18.39	162	-18.39	16222047	23	682	25
ssc-miR-20a-5p	novel_circ_0005940	162	-16.52	162	-16.52	16401409	22	313	231
ssc-miR-432-5p	novel_circ_0005991	162	-21.84	162	-21.84	16515397	21	311	277
ssc-miR-432-5p	novel_circ_0020603	162	-23.31	162	-23.31	16515633	21	616	88
ssc-miR-450c-3p	novel_circ_0005155	162	-12.88	162	-12.88	16528549	22	371	171
tca-miR-11-3p	novel_circ_0003897	162	-18.88	162	-18.88	16626601	22	317	290
tgu-miR-19b-2-5p	novel_circ_0016550	162	-18.75	162	-18.75	16880185	24	417	50
tgu-miR-363-5p	novel_circ_0003481	162	-16.99	162	-16.99	16914741	22	210	1
xla-miR-217-5p	novel_circ_0015787	162	-21.65	162	-21.65	17034123	23	259	226
xtr-miR-106	novel_circ_0005940	162	-17.25	162	-17.25	17105329	24	313	229
xtr-miR-146b	novel_circ_0001645	162	-20.79	162	-20.79	17135859	22	364	333
xtr-miR-30a-3p	novel_circ_0021042	162	-18.8	162	-18.8	17219701	22	321	117
xtr-miR-9-5p	novel_circ_0005516	162	-16.02	162	-16.02	17239281	22	454	130
xtr-miR-93b	novel_circ_0010000	162	-16.8	162	-16.8	17253667	21	360	93
novel_123	novel_circ_0006332	162	-24.63	162	-24.63	17266359	23	666	212
novel_208	novel_circ_0016488	162	-24.57	162	-24.57	17322627	21	332	49
novel_375	novel_circ_0011126	162	-24.03	162	-24.03	17526157	22	384	21
novel_527	novel_circ_0002534	162	-20.17	162	-20.17	17827097	23	387	202
novel_95	novel_circ_0007596	162	-22.38	162	-22.38	17871063	24	365	318
aca-miR-193-3p	novel_circ_0013415	161	-21.04	161	-21.04	256231	20	212	23
aca-miR-301a-5p	novel_circ_0004720	161	-18.03	161	-18.03	362019	22	241	72
aca-miR-338-3p	novel_circ_0013854	161	-18.36	161	-18.36	377037	21	337	161
aca-miR-338-3p	novel_circ_0015984	161	-19.95	161	-19.95	381429	21	311	193
aca-miR-338-3p	novel_circ_0015986	161	-19.95	161	-19.95	381433	21	425	193
aca-miR-34b-5p	novel_circ_0005585	161	-21.07	161	-21.07	385441	21	209	128
aca-miR-727-3p	novel_circ_0004588	161	-19.71	161	-19.71	416557	20	270	37
aca-miR-9-5p	novel_circ_0019920	161	-19.69	161	-19.69	431877	20	287	30
ame-miR-13b-3p	novel_circ_0002153	161	-13.69	161	-13.69	517235	23	293	165
ame-miR-3786-5p	novel_circ_0014842	161	-18.96	161	-18.96	589761	23	351	220
ame-miR-3786-5p	novel_circ_0014913	161	-19.97	161	-19.97	589781	23	477	206
ami-miR-338-5p	novel_circ_0006312	161	-12.94	161	-12.94	714175	22	335	141
ami-miR-456-3p	novel_circ_0015083	161	-22.05	161	-22.05	730619	20	508	445
ami-miR-599-5p	novel_circ_0011126	161	-12.24	161	-12.24	739341	22	384	246
bfl-miR-133	novel_circ_0020696	161	-22.07	161	-22.07	821597	22	353	192
bmo-miR-13b-3p	novel_circ_0002153	161	-13.69	161	-13.69	892659	23	293	165
bta-miR-1291	novel_circ_0016369	161	-29.78	161	-29.78	1011755	24	324	33
bta-miR-1291	novel_circ_0016377	161	-29.78	161	-29.78	1011759	24	312	21
bta-miR-134	novel_circ_0018750	161	-26.73	161	-26.73	1028345	22	286	117
bta-miR-1814c	novel_circ_0006332	161	-12.69	161	-12.69	1089607	20	666	11
bta-miR-193a	novel_circ_0010380	161	-22.32	161	-22.32	1097157	19	481	156
bta-miR-2284x	novel_circ_0020227	161	-17.81	161	-17.81	1169415	21	428	394
bta-miR-2310	novel_circ_0000823	161	-17.16	161	-17.16	1193549	21	461	141
bta-miR-2310	novel_circ_0004588	161	-23.27	161	-23.27	1194221	21	270	86
bta-miR-2898	novel_circ_0021693	161	-26.89	161	-26.89	1256719	18	215	112
bta-miR-412	novel_circ_0001326	161	-21.97	161	-21.97	1461837	23	167	143
cel-miR-72-5p	novel_circ_0003569	161	-19.03	161	-19.03	1723501	23	455	311
cfa-miR-500	novel_circ_0010000	161	-17.48	161	-17.48	1941731	21	360	76
cgr-miR-1343	novel_circ_0019560	161	-32.39	161	-32.39	2043797	23	342	86
cgr-miR-425-3p	novel_circ_0003022	161	-25.83	161	-25.83	2206917	21	295	32
chi-miR-182	novel_circ_0008739	161	-13.56	161	-13.56	2425371	21	279	1
chi-miR-197-5p	novel_circ_0013628	161	-25.74	161	-25.74	2455201	21	235	150
chi-miR-483	novel_circ_0014879	161	-24.89	161	-24.89	2647897	22	380	302
cin-miR-281-3p	novel_circ_0002183	161	-21.9	161	-21.9	2789893	23	675	627
cja-miR-499b	novel_circ_0005881	161	-15.2	161	-15.2	2906233	21	505	385
cpi-miR-146a-5p	novel_circ_0001645	161	-20.87	161	-20.87	3097683	23	364	332
cpi-miR-194-3p	novel_circ_0001158	161	-15.7	161	-15.7	3137799	21	260	181
cpi-miR-214-5p	novel_circ_0020831	161	-22.28	161	-22.28	3161343	21	265	87
cpi-miR-215-3p	novel_circ_0020491	161	-22.02	161	-22.02	3167949	22	369	349
cpo-miR-802-5p	novel_circ_0010749	161	-19.03	161	-19.03	3403431	24	430	48
cte-miR-263	novel_circ_0016188	161	-24.05	161	-24.05	3465337	22	257	126
dme-miR-315-5p	novel_circ_0009253	161	-14.33	161	-14.33	3625595	22	320	148
dme-miR-9a-5p	novel_circ_0019920	161	-19.69	161	-19.69	3669909	23	287	27
dno-miR-326-5p	novel_circ_0009925	161	-22.74	161	-22.74	3785297	24	507	208
dno-miR-326-5p	novel_circ_0019348	161	-32.55	161	-32.55	3786783	24	327	104
dqu-miR-1b-5p	novel_circ_0008969	161	-14.92	161	-14.92	3953963	21	216	45
dqu-miR-3786-5p	novel_circ_0014913	161	-18.39	161	-18.39	3975301	22	477	207
dre-miR-150	novel_circ_0017239	161	-20.5	161	-20.5	4216509	22	261	159
dre-miR-150	novel_circ_0017240	161	-20.5	161	-20.5	4216511	22	374	159
dre-miR-182-5p	novel_circ_0008739	161	-13.56	161	-13.56	4282379	22	279	1
dre-miR-30a-3p	novel_circ_0018907	161	-11.45	161	-11.45	4527883	22	449	226
dre-miR-455-5p	novel_circ_0006211	161	-21.35	161	-21.35	4582349	22	384	42
dre-miR-455-3p	novel_circ_0006332	161	-16.64	161	-16.64	4589095	23	666	531
dre-miR-455-3p	novel_circ_0014879	161	-20.21	161	-20.21	4592057	23	380	253
dre-miR-456	novel_circ_0015083	161	-22.05	161	-22.05	4598827	22	508	443
dre-miR-460-5p	novel_circ_0013628	161	-28.28	161	-28.28	4600481	22	235	163
dre-miR-731	novel_circ_0016379	161	-23.29	161	-23.29	4625217	24	354	322
eca-miR-1248	novel_circ_0020397	161	-15.94	161	-15.94	4676315	27	286	212
eca-miR-1248	novel_circ_0020745	161	-18.82	161	-18.82	4676415	27	195	146
eca-miR-1248	novel_circ_0021114	161	-20.96	161	-20.96	4676539	27	386	175
eca-miR-1307	novel_circ_0006990	161	-33.6	161	-33.6	4697523	25	548	483
efu-let-7f	novel_circ_0001586	161	-22.34	161	-22.34	4880933	25	385	189
efu-miR-153	novel_circ_0013382	161	-21.94	161	-21.94	4955715	25	328	191
efu-miR-221	novel_circ_0014145	161	-20.35	161	-20.35	5009575	25	166	98
efu-miR-23a	novel_circ_0016921	161	-16.78	161	-16.78	5020919	25	347	73
efu-miR-27a	novel_circ_0008584	161	-22.68	161	-22.68	5053295	25	399	153
efu-miR-383	novel_circ_0000509	161	-24.48	161	-24.48	5081779	25	250	164
efu-miR-504	novel_circ_0012558	161	-34.79	161	-34.79	5130923	25	324	213
gga-let-7g-5p	novel_circ_0010749	161	-15.96	161	-15.96	5260439	21	430	284
gga-miR-124b	novel_circ_0004286	161	-17.39	161	-17.39	5303671	22	293	268
gga-miR-128-1-5p	novel_circ_0016379	161	-33.38	161	-33.38	5329137	23	354	183
gga-miR-132c-3p	novel_circ_0001765	161	-21.7	161	-21.7	5383789	22	279	235
gga-miR-214b-5p	novel_circ_0003569	161	-22.25	161	-22.25	5658749	22	455	194
gga-miR-215-3p	novel_circ_0011126	161	-14.7	161	-14.7	5666781	23	384	28
gga-miR-338-5p	novel_circ_0001405	161	-17.59	161	-17.59	5792633	21	499	361
gga-miR-338-5p	novel_circ_0006312	161	-12.94	161	-12.94	5795807	21	335	142
gga-miR-460a-5p	novel_circ_0013628	161	-26.36	161	-26.36	5827313	22	235	163
gga-miR-7469-3p	novel_circ_0016765	161	-17.03	161	-17.03	5858863	23	630	554
gga-miR-7b	novel_circ_0015984	161	-16.28	161	-16.28	5865301	22	311	285
ggo-miR-134	novel_circ_0018750	161	-24.69	161	-24.69	5955785	21	286	118
ggo-miR-320b	novel_circ_0006920	161	-24.01	161	-24.01	6018185	22	483	220
ggo-miR-320b	novel_circ_0018191	161	-26.24	161	-26.24	6019159	22	367	170
ggo-miR-374a	novel_circ_0005516	161	-11.5	161	-11.5	6070417	21	454	292
ggo-miR-497	novel_circ_0016464	161	-16.91	161	-16.91	6187277	20	377	224
gmo-miR-722-5p	novel_circ_0004662	161	-13.25	161	-13.25	6403267	20	270	81
gmo-miR-722-5p	novel_circ_0012062	161	-11.88	161	-11.88	6404473	20	481	166
gmo-miR-8159-5p	novel_circ_0015984	161	-16.95	161	-16.95	6428437	23	311	165
gmo-miR-8159-5p	novel_circ_0015986	161	-16.95	161	-16.95	6428441	23	425	165
hsa-let-7c-3p	novel_circ_0016881	161	-18.39	161	-18.39	6522601	22	377	235
hsa-miR-1248	novel_circ_0020397	161	-16.92	161	-16.92	6747851	27	286	212
hsa-miR-1248	novel_circ_0020745	161	-16.86	161	-16.86	6747951	27	195	146
hsa-miR-1248	novel_circ_0021114	161	-19.25	161	-19.25	6748075	27	386	175
hsa-miR-139-5p	novel_circ_0021114	161	-22.08	161	-22.08	6969307	23	386	130
hsa-miR-141-5p	novel_circ_0003569	161	-12.66	161	-12.66	6979437	22	455	424
hsa-miR-141-5p	novel_circ_0016563	161	-23.1	161	-23.1	6985085	22	372	83
hsa-miR-147a	novel_circ_0012558	161	-22.39	161	-22.39	7014747	20	324	256
hsa-miR-148b-5p	novel_circ_0015984	161	-16.84	161	-16.84	7045205	22	311	115
hsa-miR-148b-5p	novel_circ_0015986	161	-16.84	161	-16.84	7045209	22	425	115
hsa-miR-181a-3p	novel_circ_0016881	161	-22.39	161	-22.39	7132665	22	377	42
hsa-miR-182-5p	novel_circ_0008739	161	-13.56	161	-13.56	7185211	24	279	1
hsa-miR-1976	novel_circ_0019913	161	-23.76	161	-23.76	7316881	20	326	157
hsa-miR-216b-3p	novel_circ_0010151	161	-20.38	161	-20.38	7486003	24	354	20
hsa-miR-218-2-3p	novel_circ_0018787	161	-16.07	161	-16.07	7511129	22	502	300
hsa-miR-222-5p	novel_circ_0002253	161	-16.93	161	-16.93	7569863	22	202	97
hsa-miR-23a-3p	novel_circ_0009925	161	-15.48	161	-15.48	7606577	21	507	304
hsa-miR-23c	novel_circ_0009925	161	-13.8	161	-13.8	7613281	22	507	302
hsa-miR-301b-5p	novel_circ_0014842	161	-25.58	161	-25.58	7756337	22	351	283
hsa-miR-302a-5p	novel_circ_0020227	161	-18.7	161	-18.7	7766151	23	428	265
hsa-miR-3064-5p	novel_circ_0019894	161	-25.87	161	-25.87	7786155	21	353	217
hsa-miR-3529-3p	novel_circ_0003735	161	-14.51	161	-14.51	8078945	24	578	305
hsa-miR-362-5p	novel_circ_0001456	161	-20.33	161	-20.33	8098817	24	117	34
hsa-miR-365b-5p	novel_circ_0018359	161	-21.13	161	-21.13	8151073	22	331	61
hsa-miR-3661	novel_circ_0007914	161	-31.76	161	-31.76	8157047	22	318	156
hsa-miR-374a-3p	novel_circ_0005516	161	-12.73	161	-12.73	8215697	22	454	291
hsa-miR-378g	novel_circ_0012358	161	-23.51	161	-23.51	8348741	20	222	144
hsa-miR-497-5p	novel_circ_0016464	161	-17.54	161	-17.54	8795133	21	377	223
hsa-miR-499a-5p	novel_circ_0010000	161	-14.84	161	-14.84	8806627	21	360	261
hsa-miR-499b-3p	novel_circ_0005881	161	-15.49	161	-15.49	8825865	22	505	384
hsa-miR-501-3p	novel_circ_0020346	161	-26.59	161	-26.59	8852891	22	428	1
hsa-miR-539-5p	novel_circ_0017638	161	-18.28	161	-18.28	8935233	22	369	12
hsa-miR-574-3p	novel_circ_0015083	161	-22.14	161	-22.14	9030171	22	508	124
hsa-miR-590-3p	novel_circ_0002268	161	-11.27	161	-11.27	9064865	21	355	298
hsa-miR-654-3p	novel_circ_0018369	161	-21.37	161	-21.37	9156679	22	246	1
hsa-miR-6715b-3p	novel_circ_0011775	161	-21.05	161	-21.05	9213371	22	500	310
hsa-miR-96-3p	novel_circ_0020397	161	-19.86	161	-19.86	9402635	22	286	55
ipu-miR-7565	novel_circ_0009241	161	-20.25	161	-20.25	9531811	21	517	192
isc-miR-315	novel_circ_0009253	161	-16.15	161	-16.15	9538523	22	320	148
mdo-miR-122-5p	novel_circ_0016765	161	-26.92	161	-26.92	9619807	25	630	571
mdo-miR-151	novel_circ_0001684	161	-20.3	161	-20.3	9694437	21	597	204
mdo-miR-193a-3p	novel_circ_0013415	161	-21.04	161	-21.04	9722279	21	212	22
mdo-miR-302c	novel_circ_0006686	161	-20.67	161	-20.67	9839387	21	277	220
mdo-miR-455-3p	novel_circ_0014879	161	-20.21	161	-20.21	9901625	22	380	254
mml-miR-374b-3p	novel_circ_0001550	161	-18.73	161	-18.73	10217309	21	296	124
mml-miR-877-3p	novel_circ_0009634	161	-20.12	161	-20.12	10314907	19	349	191
mml-miR-877-3p	novel_circ_0007156	161	-24.01	161	-24.01	10315517	19	153	10
mmr-miR-186	novel_circ_0017039	161	-17.31	161	-17.31	10364025	22	370	346
mmu-miR-107-5p	novel_circ_0015217	161	-20.01	161	-20.01	10484977	23	285	200
mmu-miR-10b-5p	novel_circ_0021145	161	-17.6	161	-17.6	10495623	23	462	338
mmu-miR-129-5p	novel_circ_0013628	161	-15.59	161	-15.59	10620673	21	235	160
mmu-miR-134-5p	novel_circ_0018750	161	-24.69	161	-24.69	10708921	22	286	117
mmu-miR-139-5p	novel_circ_0021114	161	-21.64	161	-21.64	10777179	22	386	131
mmu-miR-140-3p	novel_circ_0006099	161	-18.9	161	-18.9	10790211	21	461	64
mmu-miR-142b	novel_circ_0003088	161	-14.22	161	-14.22	10821573	20	580	100
mmu-miR-145a-3p	novel_circ_0004662	161	-17.28	161	-17.28	10854723	22	270	236
mmu-miR-181a-2-3p	novel_circ_0021951	161	-20.77	161	-20.77	10984145	22	300	143
mmu-miR-182-5p	novel_circ_0008739	161	-13.56	161	-13.56	10999787	25	279	1
mmu-miR-193a-3p	novel_circ_0013415	161	-21.04	161	-21.04	11143527	22	212	21
mmu-miR-194-1-3p	novel_circ_0001158	161	-15.61	161	-15.61	11155783	22	260	180
mmu-miR-202-5p	novel_circ_0005056	161	-14.23	161	-14.23	11265877	21	484	100
mmu-miR-216a-3p	novel_circ_0004164	161	-23.34	161	-23.34	11330529	22	289	180
mmu-miR-221-5p	novel_circ_0014145	161	-21.17	161	-21.17	11391783	26	166	97
mmu-miR-222-5p	novel_circ_0002253	161	-16.93	161	-16.93	11397847	21	202	98
mmu-miR-301a-5p	novel_circ_0004720	161	-16.66	161	-16.66	11517475	22	241	72
mmu-miR-301a-3p	novel_circ_0016435	161	-13.11	161	-13.11	11530357	23	213	10
mmu-miR-301b-3p	novel_circ_0016435	161	-12.59	161	-12.59	11537061	23	213	10
mmu-miR-3064-5p	novel_circ_0019894	161	-25.87	161	-25.87	11553803	22	353	216
mmu-miR-3065-5p	novel_circ_0011775	161	-20.48	161	-20.48	11573179	22	500	62
mmu-miR-30c-1-3p	novel_circ_0001674	161	-28.02	161	-28.02	11625179	22	369	39
mmu-miR-30c-1-3p	novel_circ_0005220	161	-17.85	161	-17.85	11627939	22	163	142
mmu-miR-338-3p	novel_circ_0015984	161	-20.37	161	-20.37	11697781	22	311	192
mmu-miR-338-3p	novel_circ_0015986	161	-20.37	161	-20.37	11697785	22	425	192
mmu-miR-362-5p	novel_circ_0001456	161	-19.77	161	-19.77	11732385	24	117	34
mmu-miR-384-3p	novel_circ_0003664	161	-15.92	161	-15.92	11839869	22	331	152
mmu-miR-411-3p	novel_circ_0020743	161	-23.85	161	-23.85	11896621	22	441	125
mmu-miR-497b	novel_circ_0011845	161	-35.1	161	-35.1	12035787	24	335	64
mmu-miR-501-3p	novel_circ_0020346	161	-26.59	161	-26.59	12057403	22	428	1
mmu-miR-7b-5p	novel_circ_0015984	161	-19.62	161	-19.62	12227397	24	311	283
nle-miR-501	novel_circ_0020346	161	-26.59	161	-26.59	12372491	21	428	1
oan-let-7g-3p	novel_circ_0004720	161	-26.49	161	-26.49	12409107	20	241	83
oan-miR-194-3p	novel_circ_0001158	161	-15.49	161	-15.49	12583735	22	260	180
oan-miR-29b-5p	novel_circ_0008777	161	-23.09	161	-23.09	12682505	22	391	68
oar-miR-25	novel_circ_0017354	161	-18.54	161	-18.54	12797655	21	302	236
ocu-miR-141-5p	novel_circ_0016563	161	-22.19	161	-22.19	12944941	22	372	83
ocu-miR-362-5p	novel_circ_0020603	161	-23.34	161	-23.34	13009441	24	616	384
ocu-miR-370-5p	novel_circ_0003990	161	-19.27	161	-19.27	13013171	24	440	251
ocu-miR-501-3p	novel_circ_0020346	161	-26.59	161	-26.59	13036187	22	428	1
oga-miR-374a	novel_circ_0005516	161	-12.73	161	-12.73	13116321	22	454	291
oha-miR-122-5p	novel_circ_0016765	161	-22.96	161	-22.96	13132703	25	630	571
oha-miR-221-5p	novel_circ_0014145	161	-21.55	161	-21.55	13195159	26	166	97
ola-let-7g	novel_circ_0010749	161	-15.85	161	-15.85	13278423	20	430	285
ola-miR-301a-5p	novel_circ_0004720	161	-15.37	161	-15.37	13582307	21	241	73
ola-miR-301a-5p	novel_circ_0008479	161	-16.89	161	-16.89	13587457	21	289	251
ola-miR-30e	novel_circ_0011366	161	-16.01	161	-16.01	13604395	19	507	269
ola-miR-455-5p	novel_circ_0006211	161	-21.35	161	-21.35	13612637	21	384	43
oni-miR-10913	novel_circ_0006986	161	-26.85	161	-26.85	13654063	21	270	205
[truncated: 4,187 more rows]
