# Supplementary material for: Dynamic RNA profiles in the small intestinal epithelia of cats after Toxoplasma gondii infection
Source: Infect Dis Poverty. 2023 Jul 25;12:68. doi: 10.1186/s40249-023-01121-z (PMC10367386; doi:10.1186/s40249-023-01121-z)
Supplement: Supplementary file 4 — Additional file 4. Expressional data of all the RNAs and their feature information obtained in this study. Sheet 1: The detailed information of the spliced transcripts and the partial transcripts of the known lncRNAs with overlaps in the database can be divided into intergenic lncRNAs (lincRNAs for short), intronic lncRNAs, anti-sense lncRNAs, and sense lncRNAs according to their positional relationship with the coding sequences, bidirectional lncRNA and other types. Sheet 2: Details of the novel_lncRNA screened this study. Sheet 3: Detailed property information of the mRNA of their species. Sheet 4: Annotation files of all identified circRNAs (chr: chromosome number, start: start site of full-length circRNA, end: termination site of full-length circRNA, strand: positive and negative strands, full_length: full-length circRNA, spliced_length: length of circRNA after shearing). Sheet 5: miRNA differential expression analysis results (sRNA: miRNA mature body id). [file 40249_2023_1121_MOESM4_ESM.xlsx]

## Sheet: Annotated_lncRNA_information
Annotated_lncRNA_ID	Annotated_lncRNA_Gene_ID	Annotated_lncRNA_Gene_Name	Gene_Type	Status	Chromosome	Start	End	Strand	Exon_number	Length	ORF	DPI_6_log2.foldchange.	DPI_6_pvalue	DPI_10_log2.foldchange.	DPI_10_pvalue	DPI_14_log2.foldchange.	DPI_14_pvalue	DPI_SI_log2.foldchange.	DPI_SI_pvalue
ENSFCAT00000054445	ENSFCAG00000046145	-	lincRNA	Annotated_lncRNA	AANG04004643.1	16631	22684	+	3	1841	202	1.65591	0.346103	1.54208	0.463636	0.119821	0.836391	3.60256	0.0134569
ENSFCAT00000036151	ENSFCAG00000038762	RF00100	misc_RNA	Annotated_lncRNA	D2	35461017	35461332	+	1	316	80	-0.256042	0.930613	-0.605785	0.59981	-0.660963	0.657418	0.58047	0.606733
ENSFCAT00000059513	ENSFCAG00000045402	-	lincRNA	Annotated_lncRNA	B4	922501	931708	+	4	2362	166	-0.528237	0.681925	0.29061	0.86171	-0.0440755	0.992324	0.205733	0.93585
ENSFCAT00000057116	ENSFCAG00000045294	-	lincRNA	Annotated_lncRNA	A2	77979614	77981694	-	3	848	183	-0.0128636	0.891801	1.03973	0.393372	1.0423	0.310867	1.148	0.414513
ENSFCAT00000059048	ENSFCAG00000041453	-	lincRNA	Annotated_lncRNA	F2	30211661	30339450	+	4	5737	114	-1.22299	0.366131	0.49485	0.700631	0.0975179	0.871019	1.51629	0.155901
ENSFCAT00000059419	ENSFCAG00000040156	-	lincRNA	Annotated_lncRNA	A3	84908818	84914799	+	4	728	109	0.594542	0.413401	-0.47288	0.762892	-0.38147	0.830128	-0.30368	0.714126
ENSFCAT00000058238	ENSFCAG00000045736	-	lincRNA	Annotated_lncRNA	AANG04003407.1	47820	51633	+	3	2782	664	-0.461119	0.638226	-0.199374	0.727377	-0.220479	0.923714	0.424151	0.597334
ENSFCAT00000055078	ENSFCAG00000044772	-	lincRNA	Annotated_lncRNA	B2	44736175	44738825	+	2	272	90	0.143096	0.877043	0.790459	0.90682	#NAME?	0.312473	#NAME?	0.309649
ENSFCAT00000056829	ENSFCAG00000040539	-	lincRNA	Annotated_lncRNA	B3	7116741	7124306	-	3	1774	203	-0.815768	0.53468	-1.01924	0.414944	-2.26322	0.0969698	-1.70863	0.135127
ENSFCAT00000034441	ENSFCAG00000033919	RF00100	misc_RNA	Annotated_lncRNA	B1	53996408	53996735	-	1	328	57	-3.07712	0.0944583	-1.26585	0.442438	-4.23169	0.0618058	-3.66722	0.0587089
ENSFCAT00000040217	ENSFCAG00000033774	RF00100	misc_RNA	Annotated_lncRNA	B2	121825076	121825310	+	1	235	74	-0.657319	0.735688	-0.997034	0.635085	-1.63967	0.475237	-0.641348	0.683926
ENSFCAT00000055971	ENSFCAG00000043700	-	lincRNA	Annotated_lncRNA	B4	128757316	128776243	-	2	2128	318	-1.12737	0.561319	-0.929809	0.543422	-1.37	0.441127	0.703496	0.692801
ENSFCAT00000053110	ENSFCAG00000041552	-	lincRNA	Annotated_lncRNA	D2	16697673	16787812	-	6	1327	210	-0.713161	0.656584	0.801706	0.659538	0.14185	0.870879	1.06099	0.3836
ENSFCAT00000040956	ENSFCAG00000038368	RF00100	misc_RNA	Annotated_lncRNA	D1	98470039	98470323	+	1	285	57	-1.05589	0.653009	1.00097	0.77891	1.23351	0.457235	1.93834	0.185394
ENSFCAT00000057193	ENSFCAG00000043962	-	lincRNA	Annotated_lncRNA	B3	61444	75395	-	3	2442	118	-0.77816	0.638738	-0.182935	0.860451	-1.10449	0.462927	0.868719	0.587
ENSFCAT00000038530	ENSFCAG00000038928	RF00100	misc_RNA	Annotated_lncRNA	C1	200041290	200041600	+	1	311	89	NA	1	Inf	0.406315	NA	1	NA	1
ENSFCAT00000037828	ENSFCAG00000032343	-	misc_RNA	Annotated_lncRNA	A2	46420870	46421220	+	1	351	61	-1.45897	0.629436	-1.15431	0.727985	-3.623	0.209638	0.827322	0.776666
ENSFCAT00000060986	ENSFCAG00000042406	-	lincRNA	Annotated_lncRNA	A3	84516135	84520582	+	2	347	104	Inf	0.687079	Inf	0.428243	Inf	0.428351	NA	1
ENSFCAT00000066234	ENSFCAG00000041824	-	lincRNA	Annotated_lncRNA	C2	11431020	11474624	-	4	1658	235	-0.264071	1	1.97672	0.287135	1.04291	0.489767	2.84372	0.0700302
ENSFCAT00000059929	ENSFCAG00000044670	-	lincRNA	Annotated_lncRNA	A1	48130594	48152697	+	3	1826	101	-0.0265312	0.915656	-0.3184	0.878199	-0.647416	0.777666	-2.81766	0.0590775
ENSFCAT00000064700	ENSFCAG00000040934	-	lincRNA	Annotated_lncRNA	D1	99558427	99588149	+	3	2758	173	-1.60362	0.253067	0.365611	0.918468	-1.22994	0.418506	0.684159	0.584032
ENSFCAT00000042531	ENSFCAG00000033298	RF00100	misc_RNA	Annotated_lncRNA	C1	76573711	76573992	-	1	282	93	NA	1	NA	1	NA	1	Inf	0.0896539
ENSFCAT00000060285	ENSFCAG00000044214	-	lincRNA	Annotated_lncRNA	C1	23143580	23148150	+	3	736	133	Inf	0.452655	NA	1	Inf	0.145783	Inf	0.000299139
ENSFCAT00000040414	ENSFCAG00000039712	-	lincRNA	Annotated_lncRNA	C2	65386874	65404221	+	4	2540	493	0.134049	0.69245	0.697396	0.549292	0.317932	0.537282	1.38948	0.100111
ENSFCAT00000067035	ENSFCAG00000042375	-	lincRNA	Annotated_lncRNA	AANG04000996.1	30856	56738	+	3	2344	141	-0.671645	0.64925	0.99395	0.591545	-0.457667	0.77918	1.19613	0.272657
ENSFCAT00000054283	ENSFCAG00000046556	-	lincRNA	Annotated_lncRNA	C1	106557689	106560604	-	3	739	116	-0.0789162	0.844374	-0.847616	0.380175	-0.631273	0.578742	-0.603957	0.383707
ENSFCAT00000055308	ENSFCAG00000041946	-	lincRNA	Annotated_lncRNA	C2	54340781	54348240	+	3	2588	146	-0.00408141	0.893268	-0.157659	0.881225	0.301128	0.685396	0.0751694	0.983848
ENSFCAT00000043645	ENSFCAG00000037712	RF00100	misc_RNA	Annotated_lncRNA	F2	71265124	71265457	-	1	334	61	0.538172	0.896102	1.92814	0.529276	-1.33933	0.70056	0.304578	1
ENSFCAT00000066748	ENSFCAG00000040172	-	lincRNA	Annotated_lncRNA	A1	73953888	73962323	+	5	1449	194	-0.344065	0.863994	2.6088	0.161444	-3.14963	0.142507	2.76601	0.0798119
ENSFCAT00000048648	ENSFCAG00000032260	RF00100	misc_RNA	Annotated_lncRNA	B3	116385694	116386048	+	1	355	98	-0.710481	0.829519	-0.288816	0.928401	-0.893603	0.692422	1.31917	0.418517
ENSFCAT00000064557	ENSFCAG00000043186	-	lincRNA	Annotated_lncRNA	B4	138295799	138300383	-	3	2362	207	-2.2854	0.0745641	-0.0613157	0.973259	0.367329	0.630344	0.137451	0.946652
ENSFCAT00000057944	ENSFCAG00000040849	-	lincRNA	Annotated_lncRNA	AANG04001437.1	16569	19515	+	3	1369	124	-2.32727	0.405198	2.18534	0.357763	-1.61704	0.551154	4.80858	0.000939829
ENSFCAT00000046993	ENSFCAG00000037106	RF00100	misc_RNA	Annotated_lncRNA	B2	144675555	144675882	+	1	328	84	-0.404979	0.842248	0.457007	0.855752	-0.0465219	0.942926	1.25528	0.244573
ENSFCAT00000041395	ENSFCAG00000039472	RF00100	misc_RNA	Annotated_lncRNA	A1	21937826	21938153	+	1	328	72	-1.86538	0.315345	0.795753	0.64736	-0.847213	0.610247	0.990705	0.4532
ENSFCAT00000065002	ENSFCAG00000043843	-	lincRNA	Annotated_lncRNA	B1	148215128	148225975	-	2	454	123	-0.755577	0.659065	-1.02424	0.512641	-0.742962	0.743055	-0.159805	0.884463
ENSFCAT00000047179	ENSFCAG00000038078	RF00100	misc_RNA	Annotated_lncRNA	B2	11919210	11919546	+	1	337	62	-0.680932	0.835681	0.0866523	0.969948	-0.716966	0.774469	0.886672	0.505568
ENSFCAT00000034686	ENSFCAG00000036961	RF00100	misc_RNA	Annotated_lncRNA	B4	18945892	18946204	+	1	313	93	NA	1	Inf	0.42843	Inf	0.275969	Inf	0.43819
ENSFCAT00000062645	ENSFCAG00000042888	-	lincRNA	Annotated_lncRNA	X	10047544	10050351	-	3	1552	185	-1.26156	0.59178	0.951808	0.551752	1.64353	0.220132	1.28374	0.339932
ENSFCAT00000033025	ENSFCAG00000034052	RF00100	misc_RNA	Annotated_lncRNA	C2	70299446	70299771	+	1	326	108	-1.40187	0.656927	0.279132	1	-2.18518	0.422736	#NAME?	0.183908
ENSFCAT00000061353	ENSFCAG00000044683	-	lincRNA	Annotated_lncRNA	E1	42481938	42483560	-	3	697	173	-1.51074	0.527204	1.27832	0.502664	1.45972	0.270082	1.82445	0.255181
ENSFCAT00000052628	ENSFCAG00000044491	-	lincRNA	Annotated_lncRNA	B2	154689074	154691265	-	2	1100	212	-1.7246	0.254858	0.127041	0.926686	-0.34184	0.8704	0.337358	0.834222
ENSFCAT00000041986	ENSFCAG00000038391	RF00100	misc_RNA	Annotated_lncRNA	C1	114520611	114520944	-	1	334	73	-2.51565	0.426665	-1.87446	0.50771	-0.209854	1	1.30343	0.540642
ENSFCAT00000038825	ENSFCAG00000034283	RF00100	misc_RNA	Annotated_lncRNA	F1	38318112	38318430	+	1	319	80	-2.72227	0.158255	-0.366929	0.810993	-3.256	0.0937286	-0.755691	0.550827
ENSFCAT00000058749	ENSFCAG00000045604	-	lincRNA	Annotated_lncRNA	A3	137915799	137917781	-	2	510	96	Inf	0.540234	Inf	0.0816963	Inf	0.0104764	Inf	0.00120372
ENSFCAT00000048714	ENSFCAG00000043154	RF00100	misc_RNA	Annotated_lncRNA	X	48638926	48639256	+	1	331	76	-1.61706	0.572722	1.39237	0.601213	-0.629684	0.792028	1.21532	0.555829
ENSFCAT00000057056	ENSFCAG00000041016	-	lincRNA	Annotated_lncRNA	A3	132918471	133067852	+	2	477	99	-0.484694	1	2.01738	0.559637	0.967889	0.74092	#NAME?	0.424284
ENSFCAT00000058107	ENSFCAG00000044172	-	lincRNA	Annotated_lncRNA	A3	81342348	81351280	+	3	2609	109	-0.668757	0.746272	3.23819	0.0519057	2.00361	0.137499	3.61215	0.00545059
ENSFCAT00000034809	ENSFCAG00000037658	-	lincRNA	Annotated_lncRNA	F1	68956249	68960173	-	6	1398	404	-0.676198	0.515078	-0.541467	0.494284	0.256127	0.573586	0.510207	0.506964
ENSFCAT00000059197	ENSFCAG00000043700	-	lincRNA	Annotated_lncRNA	B4	128757316	128759191	-	3	1471	260	-1.12737	0.561319	-0.929809	0.543422	-1.37	0.441127	0.703496	0.692801
ENSFCAT00000056696	ENSFCAG00000043397	-	lincRNA	Annotated_lncRNA	B2	124247740	124249897	+	3	1180	96	-0.679945	0.685371	0.6808	0.646101	0.410084	0.610297	0.724827	0.567945
ENSFCAT00000057427	ENSFCAG00000041760	-	lincRNA	Annotated_lncRNA	B3	64856701	64864812	-	3	2692	208	0.133183	0.647848	1.11253	0.123471	0.602008	0.325706	-2.05507	0.00693694
ENSFCAT00000062015	ENSFCAG00000046176	-	lincRNA	Annotated_lncRNA	A2	99094095	99123993	+	3	357	58	-0.0441513	0.939683	-3.32356	0.166304	0.107003	0.811452	0.78805	0.539842
ENSFCAT00000035120	ENSFCAG00000034958	RF00100	misc_RNA	Annotated_lncRNA	A2	116861690	116862018	-	1	329	68	-0.960125	0.549213	-2.19833	0.218936	-0.867441	0.603695	-0.0771676	0.949389
ENSFCAT00000054849	ENSFCAG00000045251	-	lincRNA	Annotated_lncRNA	F1	21739311	21747707	-	3	310	78	2.05062	0.186213	1.19616	0.623303	2.73255	0.12001	2.2439	0.167708
ENSFCAT00000052359	ENSFCAG00000045184	-	lincRNA	Annotated_lncRNA	A3	69238654	69253431	-	3	3267	209	0.237455	0.68314	-0.610483	0.687309	-0.362712	0.840814	-0.274176	0.724539
ENSFCAT00000039418	ENSFCAG00000036054	RF00100	misc_RNA	Annotated_lncRNA	A2	25419943	25420273	-	1	331	76	0.289505	0.53909	-0.140251	0.940746	0.170255	0.664364	0.20899	0.888672
ENSFCAT00000057691	ENSFCAG00000043809	-	lincRNA	Annotated_lncRNA	X	88641300	88652739	+	4	404	126	-1.55127	0.278981	-1.18162	0.4516	-1.96291	0.182417	-2.18335	0.104463
ENSFCAT00000059919	ENSFCAG00000042980	-	lincRNA	Annotated_lncRNA	E3	42013421	42014562	+	2	872	168	-0.0394762	0.930986	-1.09345	0.427902	-0.757268	0.691689	-0.508775	0.675153
ENSFCAT00000050567	ENSFCAG00000041634	-	lincRNA	Annotated_lncRNA	E1	43642838	43648332	-	3	1672	183	-1.0695	0.484097	0.21164	1	0.128796	0.818324	1.85091	0.120666
ENSFCAT00000064424	ENSFCAG00000045817	-	lincRNA	Annotated_lncRNA	C1	221527001	221530583	+	3	1276	176	0.465827	0.599493	0.76324	0.665301	-0.257943	0.846173	0.988951	0.392909
ENSFCAT00000066132	ENSFCAG00000043132	RF00100	misc_RNA	Annotated_lncRNA	A3	111207011	111207341	+	1	331	76	0.799375	0.107268	0.606508	0.387355	0.766973	0.152201	0.563713	0.480559
ENSFCAT00000041788	ENSFCAG00000032538	RF00100	misc_RNA	Annotated_lncRNA	A3	92406606	92406906	+	1	301	86	-0.985828	0.546994	0.196502	0.984031	-0.279106	0.944091	1.25554	0.316831
ENSFCAT00000052198	ENSFCAG00000042236	-	lincRNA	Annotated_lncRNA	D4	18158874	18180558	+	4	2136	113	-0.464176	0.769083	0.330224	0.796243	0.865246	0.290163	1.15507	0.240585
ENSFCAT00000065697	ENSFCAG00000043617	-	lincRNA	Annotated_lncRNA	B1	200027557	200056527	+	2	1209	345	0.155972	0.753813	0.101207	0.882366	-0.407481	0.809744	-0.285746	0.7999
ENSFCAT00000050637	ENSFCAG00000045891	-	lincRNA	Annotated_lncRNA	A1	106847332	106859979	-	3	2709	168	-0.571393	0.674061	-0.00451109	0.903004	-0.638788	0.64013	0.0243591	0.956687
ENSFCAT00000053340	ENSFCAG00000045719	-	lincRNA	Annotated_lncRNA	C1	37801297	37810492	-	3	1122	105	1.01503	0.405357	1.15721	0.379066	-0.242089	1	1.41153	0.271218
ENSFCAT00000050084	ENSFCAG00000036226	RF00100	misc_RNA	Annotated_lncRNA	C1	145526125	145526403	+	1	279	88	-4.2645	0.337061	-2.15138	0.542307	-1.11959	0.803176	0.409368	0.86463
ENSFCAT00000061911	ENSFCAG00000043067	-	lincRNA	Annotated_lncRNA	B3	40557179	40565882	-	3	3014	208	0.432145	0.546416	3.00793	0.0275994	0.358954	0.625914	1.58979	0.140776
ENSFCAT00000034761	ENSFCAG00000039460	RF00100	misc_RNA	Annotated_lncRNA	E1	27510648	27510979	+	1	332	61	-1.00956	0.596805	0.192509	0.950131	0.541882	0.634951	0.792088	0.556248
ENSFCAT00000053760	ENSFCAG00000044222	-	lincRNA	Annotated_lncRNA	B3	104384024	104391341	-	3	1027	72	#NAME?	0.0609653	1.57587	0.520597	0.190692	0.775489	0.657102	0.689914
ENSFCAT00000045668	ENSFCAG00000035866	RF00100	misc_RNA	Annotated_lncRNA	A3	111032277	111032569	+	1	293	83	2.52126	0.423985	2.72795	0.697432	2.29012	0.513305	2.6548	0.623558
ENSFCAT00000050154	ENSFCAG00000040202	-	lincRNA	Annotated_lncRNA	AANG04002944.1	27772	35688	+	3	859	205	0.203233	0.883437	2.19258	0.392363	1.16649	0.641063	4.08571	0.0286706
ENSFCAT00000056285	ENSFCAG00000044883	-	lincRNA	Annotated_lncRNA	X	13189449	13201379	-	2	753	92	-0.128507	0.959071	0.0176451	0.945821	-0.344334	0.954236	0.211613	0.857006
ENSFCAT00000054194	ENSFCAG00000046164	-	lincRNA	Annotated_lncRNA	D3	75307562	75373984	-	2	2067	116	-0.937931	0.542914	-0.366556	0.846711	0.178757	0.889824	0.626322	0.712472
ENSFCAT00000066969	ENSFCAG00000042674	-	lincRNA	Annotated_lncRNA	AANG04004555.1	6477	53745	-	2	1253	74	-0.207177	0.987854	-0.563637	0.695102	0.302679	0.706087	1.2959	0.334205
ENSFCAT00000059171	ENSFCAG00000042181	-	lincRNA	Annotated_lncRNA	A1	54388875	54534305	+	3	376	105	0.425284	0.898374	0.343541	1	0.483932	1	0.804869	1
ENSFCAT00000051613	ENSFCAG00000044136	-	lincRNA	Annotated_lncRNA	AANG04001208.1	39274	40780	-	3	772	192	0.494587	0.687029	0.510008	0.901753	0.354264	0.892057	1.58993	0.302361
ENSFCAT00000048777	ENSFCAG00000037588	RF00100	misc_RNA	Annotated_lncRNA	C1	129761826	129762126	+	1	301	60	-0.344144	0.936715	0.489721	0.874922	0.731035	0.586483	1.33982	0.328329
ENSFCAT00000058161	ENSFCAG00000043521	-	lincRNA	Annotated_lncRNA	B4	140762960	140772648	+	5	987	184	-0.533012	0.776042	0.218767	0.907111	-0.0861281	1	1.67449	0.0918044
ENSFCAT00000037925	ENSFCAG00000035161	RF02104	misc_RNA	Annotated_lncRNA	A1	21474681	21475014	-	1	334	82	-1.36465	0.407971	0.200936	0.975874	-0.736823	0.620587	0.924146	0.520902
ENSFCAT00000055915	ENSFCAG00000040213	-	lincRNA	Annotated_lncRNA	C1	68665836	68678337	+	2	334	54	-2.02702	0.295052	-1.17245	0.419326	-3.47494	0.177946	-3.78175	0.107812
ENSFCAT00000043693	ENSFCAG00000037998	RF00017	misc_RNA	Annotated_lncRNA	A1	174124032	174124324	-	1	293	61	-0.993595	0.781518	-0.117138	0.918207	-1.81254	0.50049	0.9827	0.597577
ENSFCAT00000050952	ENSFCAG00000042219	-	lincRNA	Annotated_lncRNA	F1	13521497	13627494	-	4	1420	133	0.497575	0.51437	0.127306	0.942789	-0.727725	0.601676	-0.780857	0.431991
ENSFCAT00000062062	ENSFCAG00000046260	-	lincRNA	Annotated_lncRNA	B2	154708967	154713960	+	2	486	152	-0.838181	1	1.23171	0.651507	#NAME?	0.548608	2.73639	0.383303
ENSFCAT00000039306	ENSFCAG00000037184	RF00100	misc_RNA	Annotated_lncRNA	C2	83031618	83031948	+	1	331	76	-3.44291	0.0979044	-1.75854	0.421424	-0.696976	0.657323	-1.17653	0.574667
ENSFCAT00000056457	ENSFCAG00000046298	-	lincRNA	Annotated_lncRNA	D3	88115284	88118787	+	2	740	96	1.17611	0.150814	1.03071	0.409642	0.266707	0.673912	0.628184	0.613215
ENSFCAT00000057870	ENSFCAG00000041882	-	lincRNA	Annotated_lncRNA	C2	125039915	125064675	+	4	625	77	-3.47857	0.187491	#NAME?	0.037837	-0.184322	0.93215	-1.21456	0.56866
ENSFCAT00000032910	ENSFCAG00000036058	RF00017	misc_RNA	Annotated_lncRNA	F1	22926334	22926618	-	1	285	94	0.478873	0.332268	-0.63191	0.493505	0.316159	0.468485	-0.00123104	0.880732
ENSFCAT00000063022	ENSFCAG00000041646	-	lincRNA	Annotated_lncRNA	C1	20759892	20804820	-	4	1948	257	-0.0552972	0.946983	0.693811	0.693829	0.856909	0.485602	0.844884	0.49228
ENSFCAT00000045575	ENSFCAG00000035793	RF00100	misc_RNA	Annotated_lncRNA	D1	6538121	6538438	+	1	318	97	-1.47728	0.328841	-0.698596	0.577801	-1.38769	0.419863	0.674879	0.603724
ENSFCAT00000052219	ENSFCAG00000043521	-	lincRNA	Annotated_lncRNA	B4	140738078	140796625	+	3	1283	264	-0.533012	0.776042	0.218767	0.907111	-0.0861281	1	1.67449	0.0918044
ENSFCAT00000056969	ENSFCAG00000041579	-	lincRNA	Annotated_lncRNA	A1	48087705	48114690	+	5	1004	144	-0.318421	0.911217	-0.047245	0.941765	-0.562196	0.764435	-2.27743	0.0487451
ENSFCAT00000050311	ENSFCAG00000040714	-	lincRNA	Annotated_lncRNA	B4	11054426	11071393	-	3	1363	161	-3.21524	0.0778445	-3.04589	0.091589	-0.479852	0.879968	-1.45691	0.353735
ENSFCAT00000067136	ENSFCAG00000041882	-	lincRNA	Annotated_lncRNA	C2	125049680	125064675	+	2	887	77	-3.47857	0.187491	#NAME?	0.037837	-0.184322	0.93215	-1.21456	0.56866
ENSFCAT00000050627	ENSFCAG00000043496	-	lincRNA	Annotated_lncRNA	X	103666987	103725232	+	2	606	77	2.12754	0.484248	1.05684	0.911207	1.56168	0.532807	1.75438	0.379028
ENSFCAT00000034857	ENSFCAG00000033626	RF00100	misc_RNA	Annotated_lncRNA	A1	230453912	230454238	-	1	327	98	-1.28095	0.530887	0.73428	0.719868	-0.366729	0.824982	1.56916	0.312926
ENSFCAT00000065888	ENSFCAG00000041491	-	lincRNA	Annotated_lncRNA	B4	27766863	27772660	+	2	582	111	0.115941	0.793643	0.0401252	0.953927	-1.47372	0.466075	-1.29975	0.409186
ENSFCAT00000066086	ENSFCAG00000041268	-	lincRNA	Annotated_lncRNA	A1	99306683	99316055	-	4	1063	144	1.88405	0.383848	4.8318	0.0042682	3.42779	0.0289932	4.65053	0.00941074
ENSFCAT00000065940	ENSFCAG00000046694	-	lincRNA	Annotated_lncRNA	E2	61946819	61955597	+	3	475	122	-1.62005	0.273675	1.16962	0.517326	-0.789279	0.626076	1.04866	0.416023
ENSFCAT00000061172	ENSFCAG00000043962	-	lincRNA	Annotated_lncRNA	B3	66012	75395	-	2	2619	154	-0.77816	0.638738	-0.182935	0.860451	-1.10449	0.462927	0.868719	0.587
ENSFCAT00000062870	ENSFCAG00000046298	-	lincRNA	Annotated_lncRNA	D3	88115284	88127578	+	3	1008	108	1.17611	0.150814	1.03071	0.409642	0.266707	0.673912	0.628184	0.613215
ENSFCAT00000060243	ENSFCAG00000039712	-	lincRNA	Annotated_lncRNA	C2	65386874	65404221	+	3	2477	472	0.134049	0.69245	0.697396	0.549292	0.317932	0.537282	1.38948	0.100111
ENSFCAT00000062304	ENSFCAG00000042409	-	lincRNA	Annotated_lncRNA	B2	129116106	129189189	+	3	239	77	-2.15006	0.704256	#NAME?	0.338839	-0.326944	1	#NAME?	0.313917
ENSFCAT00000053458	ENSFCAG00000042721	-	lincRNA	Annotated_lncRNA	A1	99170882	99187578	-	2	2018	124	-0.619531	1	4.23332	0.0176083	3.00976	0.0670629	4.76248	0.0328726
ENSFCAT00000057337	ENSFCAG00000045783	RF00100	misc_RNA	Annotated_lncRNA	C1	196205468	196205798	-	1	331	76	-0.201379	0.987097	-0.38311	0.640149	-0.0403079	0.783533	0.227994	0.785305
ENSFCAT00000053756	ENSFCAG00000044353	-	lincRNA	Annotated_lncRNA	B1	74622685	74625322	+	3	701	183	-0.219395	0.972013	0.132771	1	0.770721	0.658266	0.0373792	1
ENSFCAT00000050240	ENSFCAG00000043645	-	lincRNA	Annotated_lncRNA	A1	150461173	150507179	-	4	604	92	0.290739	0.791439	-0.203639	0.942385	0.125145	0.791175	-0.460849	0.782992
ENSFCAT00000034420	ENSFCAG00000033527	RF00100	misc_RNA	Annotated_lncRNA	F1	35387898	35388232	-	1	335	111	0.655699	0.324619	-0.165644	0.951598	0.919798	0.211704	1.1161	0.26545
ENSFCAT00000051667	ENSFCAG00000042098	-	lincRNA	Annotated_lncRNA	A1	241401660	241402900	+	2	1068	108	1.24854	0.171635	2.74417	0.0520403	3.04875	0.00417455	3.74116	0.00115653
ENSFCAT00000051931	ENSFCAG00000039712	-	lincRNA	Annotated_lncRNA	C2	65386874	65410413	+	4	4741	480	0.134049	0.69245	0.697396	0.549292	0.317932	0.537282	1.38948	0.100111
ENSFCAT00000054853	ENSFCAG00000045558	-	lincRNA	Annotated_lncRNA	A2	102569832	102591815	-	4	3653	126	-0.813449	0.561189	-0.0564164	1	0.88724	0.257943	0.459245	0.694006
ENSFCAT00000060715	ENSFCAG00000043346	-	lincRNA	Annotated_lncRNA	C1	24267763	24285014	-	3	839	234	0.0589411	0.703052	-0.0191763	0.943725	-0.0275136	0.828533	-0.187182	0.706112
ENSFCAT00000064846	ENSFCAG00000044252	RF00100	misc_RNA	Annotated_lncRNA	A3	80471311	80471641	-	1	331	76	2.7649	0.00751185	1.8157	0.130365	1.56915	0.0948123	1.73521	0.0382011
ENSFCAT00000060567	ENSFCAG00000040915	-	lincRNA	Annotated_lncRNA	AANG04003107.1	16774	35596	-	3	1493	210	-0.724216	0.690453	-0.6287	0.724563	-1.27036	0.396944	-0.051614	0.967664
ENSFCAT00000066791	ENSFCAG00000046406	-	lincRNA	Annotated_lncRNA	A2	91733621	91742783	-	2	287	77	Inf	0.687032	NA	1	NA	1	Inf	0.0830552
ENSFCAT00000050147	ENSFCAG00000045020	-	lincRNA	Annotated_lncRNA	D2	19224102	19224968	+	3	658	149	-1.13835	0.515138	-0.832839	0.634362	-0.421958	0.910486	0.746947	0.613938
ENSFCAT00000040628	ENSFCAG00000036508	RF00100	misc_RNA	Annotated_lncRNA	D3	45856207	45856506	+	1	300	100	-3.01228	0.150305	-1.34105	0.410571	-1.51386	0.421826	-1.15395	0.551844
ENSFCAT00000064839	ENSFCAG00000041856	-	lincRNA	Annotated_lncRNA	D1	1034513	1037639	-	3	566	177	-0.225163	0.954364	0.302341	0.795801	-0.0693618	0.984983	0.318838	0.861142
ENSFCAT00000040560	ENSFCAG00000035686	RF00100	misc_RNA	Annotated_lncRNA	B1	66601107	66601421	+	1	315	66	-2.42717	0.271444	-1.05864	0.576104	-1.97643	0.328754	#NAME?	0.0773732
ENSFCAT00000063241	ENSFCAG00000040534	-	lincRNA	Annotated_lncRNA	D1	110880508	110904544	-	5	699	224	0.511513	0.649438	1.99864	0.431847	-0.411701	0.873746	1.63968	0.297939
ENSFCAT00000066461	ENSFCAG00000043323	-	lincRNA	Annotated_lncRNA	C2	158262216	158350230	-	2	1196	154	-2.32878	0.534125	1.61714	0.685178	1.86868	0.517668	4.46024	0.0214269
ENSFCAT00000043063	ENSFCAG00000040175	RF00100	misc_RNA	Annotated_lncRNA	E3	20313684	20314014	+	1	331	89	NA	1	Inf	1	NA	1	Inf	0.679143
ENSFCAT00000064447	ENSFCAG00000045586	-	lincRNA	Annotated_lncRNA	F2	73014959	73017607	+	4	995	127	-2.85007	0.140385	-1.04691	0.627813	0.220792	0.720342	-1.30119	0.46477
ENSFCAT00000052800	ENSFCAG00000045658	-	lincRNA	Annotated_lncRNA	F2	76940354	76946535	-	3	3722	219	-0.577709	0.684834	-0.218066	0.817806	-0.88513	0.431136	0.221125	0.876616
ENSFCAT00000053543	ENSFCAG00000046572	-	lincRNA	Annotated_lncRNA	D3	7810108	7812687	+	3	521	86	-0.497121	0.703209	-0.33812	0.64856	-0.10493	0.951804	0.529748	0.60549
ENSFCAT00000061861	ENSFCAG00000040204	-	lincRNA	Annotated_lncRNA	B1	163078745	163093827	+	2	404	111	Inf	0.682937	Inf	0.146496	Inf	0.182071	Inf	0.0260173
ENSFCAT00000065532	ENSFCAG00000046490	-	lincRNA	Annotated_lncRNA	B1	27503805	27535885	+	3	1165	304	0.41884	0.696685	2.58454	0.0950336	2.69811	0.0446899	3.33715	0.0178632
ENSFCAT00000034663	ENSFCAG00000038533	RF00100	misc_RNA	Annotated_lncRNA	A1	211924397	211924715	+	1	319	62	-2.7983	0.216689	-0.281522	0.949234	-1.83766	0.35261	-0.22056	1
ENSFCAT00000037568	ENSFCAG00000038984	RF00100	misc_RNA	Annotated_lncRNA	A1	70329891	70330217	-	1	327	94	#NAME?	0.0651753	-0.214274	0.824972	0.473989	0.924678	0.954331	0.605572
ENSFCAT00000055359	ENSFCAG00000043616	-	lincRNA	Annotated_lncRNA	D1	58087616	58091983	-	3	1562	180	3.41564	0.0549595	2.105	0.118598	2.97831	0.0550176	-0.739601	0.673148
ENSFCAT00000054795	ENSFCAG00000045360	-	lincRNA	Annotated_lncRNA	X	49464471	49531848	+	3	1030	187	-0.886246	0.746022	0.939095	0.642195	-0.130351	1	1.99893	0.178753
ENSFCAT00000053985	ENSFCAG00000044249	-	lincRNA	Annotated_lncRNA	B4	70175284	70178119	+	4	398	102	NA	1	Inf	0.68931	NA	1	Inf	0.437963
ENSFCAT00000049818	ENSFCAG00000040749	RF00017	misc_RNA	Annotated_lncRNA	B3	99884144	99884444	-	1	301	99	1.09018	0.0382269	-0.020676	0.842737	0.649529	0.198936	0.388501	0.658815
ENSFCAT00000061819	ENSFCAG00000044869	-	lincRNA	Annotated_lncRNA	A1	35575744	35626643	-	4	3393	108	#NAME?	0.00064135	1.56285	0.346353	-1.73504	0.408992	1.27094	0.473006
ENSFCAT00000033977	ENSFCAG00000033423	RF00100	misc_RNA	Annotated_lncRNA	C1	92460351	92460637	-	1	287	74	-0.477968	1	0.671244	0.820067	1.2695	0.393834	1.78768	0.244476
ENSFCAT00000059241	ENSFCAG00000041929	-	lincRNA	Annotated_lncRNA	A2	158528967	158532123	+	3	1225	274	-0.993781	0.514735	0.218165	0.853424	0.553695	0.510722	0.358061	0.777713
ENSFCAT00000033751	ENSFCAG00000036834	RF00100	misc_RNA	Annotated_lncRNA	B2	82284607	82284930	-	1	324	81	-0.543612	0.749676	-1.14498	0.441104	-0.78888	0.623024	-0.470133	0.678238
ENSFCAT00000032698	ENSFCAG00000034193	RF00100	misc_RNA	Annotated_lncRNA	D3	8677756	8678082	+	1	327	72	#NAME?	0.684906	#NAME?	0.704064	#NAME?	0.689536	1.19808	0.873524
ENSFCAT00000057322	ENSFCAG00000043345	-	lincRNA	Annotated_lncRNA	D4	42278151	42283438	-	2	514	87	-1.82278	0.50049	1.23386	0.558849	0.637996	0.553428	1.55887	0.310181
ENSFCAT00000058271	ENSFCAG00000043723	-	lincRNA	Annotated_lncRNA	B1	47245328	47350700	+	2	418	137	-0.799705	0.679487	1.09456	0.459276	-0.426822	0.937835	0.290971	0.828262
ENSFCAT00000056533	ENSFCAG00000045540	-	lincRNA	Annotated_lncRNA	A1	209108493	209178604	+	3	2502	166	-0.422067	0.804556	0.130863	1	-0.326861	0.849085	0.64597	0.591921
ENSFCAT00000065853	ENSFCAG00000043000	-	lincRNA	Annotated_lncRNA	C2	55815579	55818956	+	3	1078	138	-2.71697	0.318922	0.099693	1	2.18561	0.236922	2.48039	0.157087
ENSFCAT00000062168	ENSFCAG00000040575	-	lincRNA	Annotated_lncRNA	A1	20421476	20435137	-	4	699	126	0.730154	0.514051	0.658113	0.642922	0.914935	0.432184	0.551024	0.755086
ENSFCAT00000058371	ENSFCAG00000043927	-	lincRNA	Annotated_lncRNA	A1	12561893	12786609	-	4	640	69	1.08107	0.276374	2.09448	0.0825985	1.05325	0.305795	1.72239	0.161974
ENSFCAT00000063082	ENSFCAG00000043971	-	lincRNA	Annotated_lncRNA	B1	65573181	65643587	-	3	1635	118	0.910692	0.303475	0.186548	0.824344	-0.375346	0.907699	0.00582887	0.976882
ENSFCAT00000051847	ENSFCAG00000044798	-	lincRNA	Annotated_lncRNA	D2	19779185	19798575	-	4	5620	350	-1.28773	0.492325	-1.36986	0.392387	-1.17724	0.534401	-3.33229	0.0357628
ENSFCAT00000059563	ENSFCAG00000041518	-	lincRNA	Annotated_lncRNA	C1	127699806	127706692	+	4	464	147	-1.304	0.481696	0.421144	0.85774	-0.962398	0.523826	-0.873144	0.608598
ENSFCAT00000023695	ENSFCAG00000025590	-	lincRNA	Annotated_lncRNA	C1	100060642	100102140	-	7	1789	270	0.669762	0.154051	0.337886	0.531244	-0.280431	0.921311	-0.426541	0.472275
ENSFCAT00000064519	ENSFCAG00000040648	-	lincRNA	Annotated_lncRNA	B4	3661119	3667109	+	3	3837	911	-2.11715	0.0954357	-2.2946	0.0762196	-2.7275	0.0379119	-2.07866	0.0835615
ENSFCAT00000059475	ENSFCAG00000046569	-	lincRNA	Annotated_lncRNA	F2	43881095	43950984	+	3	1368	361	-0.242256	0.988032	0.414388	0.792872	0.460444	0.637298	1.4396	0.185996
ENSFCAT00000065192	ENSFCAG00000045806	-	lincRNA	Annotated_lncRNA	D2	9712318	9816475	-	3	904	123	0.304894	0.808246	1.95057	0.4005	1.20971	0.492737	2.97117	0.0573559
ENSFCAT00000066476	ENSFCAG00000041000	-	lincRNA	Annotated_lncRNA	A2	45778882	45964792	-	2	425	74	NA	1	NA	1	Inf	0.54347	NA	1
ENSFCAT00000037992	ENSFCAG00000038291	RF00100	misc_RNA	Annotated_lncRNA	B1	70955946	70956235	-	1	290	84	0.281823	0.831724	0.628748	0.747687	0.337459	0.805406	0.628288	0.692106
ENSFCAT00000032741	ENSFCAG00000032734	RF00100	misc_RNA	Annotated_lncRNA	B2	4070559	4070889	+	1	331	60	-3.40501	0.0483319	-1.76932	0.203575	-1.38662	0.465995	0.0354651	1
ENSFCAT00000051280	ENSFCAG00000045157	-	lincRNA	Annotated_lncRNA	X	40042771	40064421	+	2	2001	201	-0.000590405	0.936202	2.16428	0.195548	1.17132	0.283564	1.22598	0.365638
ENSFCAT00000060973	ENSFCAG00000045604	-	lincRNA	Annotated_lncRNA	A3	137916413	137917781	-	2	474	142	Inf	0.540234	Inf	0.0816963	Inf	0.0104764	Inf	0.00120372
ENSFCAT00000050760	ENSFCAG00000045943	-	lincRNA	Annotated_lncRNA	AANG04004125.1	17990	20695	-	4	942	164	-1.10482	0.495904	-0.678991	0.570941	0.202434	0.811153	1.70764	0.128813
ENSFCAT00000033195	ENSFCAG00000036015	RF00100	misc_RNA	Annotated_lncRNA	D1	39891006	39891333	+	1	328	64	-0.738825	0.754507	-1.05885	0.600759	-2.69719	0.174729	-0.546516	0.751989
ENSFCAT00000053256	ENSFCAG00000044365	-	lincRNA	Annotated_lncRNA	A1	6722151	6723349	+	2	604	102	-2.21891	0.125042	-2.26251	0.143898	1.25557	0.279326	-1.56089	0.269213
ENSFCAT00000039175	ENSFCAG00000034114	RF02189	misc_RNA	Annotated_lncRNA	A2	136931376	136931687	+	1	312	104	-0.0316489	0.962468	-0.377005	0.740246	-0.359329	0.832851	-0.104245	0.901821
ENSFCAT00000050234	ENSFCAG00000040511	-	lincRNA	Annotated_lncRNA	B4	47580686	47583141	-	2	614	175	-0.852611	0.644468	-0.927131	0.716189	-1.83101	0.405972	-0.435962	0.705369
ENSFCAT00000043523	ENSFCAG00000046757	RF00100	misc_RNA	Annotated_lncRNA	D1	756097	756426	+	1	330	76	-1.12508	0.903089	-4.17758	0.41675	#NAME?	0.204752	-0.159115	1
ENSFCAT00000035893	ENSFCAG00000039456	RF00100	misc_RNA	Annotated_lncRNA	D1	101423178	101423494	-	1	317	82	-0.389823	0.920178	1.25907	0.459482	-0.222972	1	0.741697	0.637606
ENSFCAT00000055190	ENSFCAG00000041217	-	lincRNA	Annotated_lncRNA	AANG04000095.1	9977	47272	+	4	490	159	-0.322211	1	-0.0403398	0.978703	1.26502	0.349304	2.28279	0.141558
ENSFCAT00000036442	ENSFCAG00000038960	RF00100	misc_RNA	Annotated_lncRNA	D3	240427	240749	-	1	323	107	0.11382	0.95859	-0.0247311	0.903024	0.301529	0.899226	0.351514	0.947682
ENSFCAT00000032692	ENSFCAG00000038888	RF00100	misc_RNA	Annotated_lncRNA	B2	77491454	77491754	+	1	301	73	-0.483908	0.777136	0.278036	0.878981	-0.0220505	0.979943	0.780353	0.52527
ENSFCAT00000045378	ENSFCAG00000038033	RF00100	misc_RNA	Annotated_lncRNA	A1	110943544	110943859	-	1	316	78	-1.49117	0.313398	-0.366109	0.693922	-0.438307	0.802791	0.40202	0.791304
ENSFCAT00000035417	ENSFCAG00000044953	RF00100	misc_RNA	Annotated_lncRNA	E3	15091312	15091642	-	1	331	76	0.185357	0.703171	-0.944382	0.497167	-0.236107	0.987932	0.543338	0.676367
ENSFCAT00000052413	ENSFCAG00000044365	-	lincRNA	Annotated_lncRNA	A1	6717609	6723349	+	2	623	102	-2.21891	0.125042	-2.26251	0.143898	1.25557	0.279326	-1.56089	0.269213
ENSFCAT00000035413	ENSFCAG00000035163	RF00100	misc_RNA	Annotated_lncRNA	B4	69480503	69480826	-	1	324	66	2.39403	0.238902	4.22733	0.170363	1.29987	0.83608	2.4707	0.36067
ENSFCAT00000063745	ENSFCAG00000045900	-	lincRNA	Annotated_lncRNA	A3	136995662	136998212	+	2	1158	349	0.0438686	0.825034	2.26348	0.167473	1.62278	0.257238	2.65338	0.0792815
ENSFCAT00000056395	ENSFCAG00000044476	-	lincRNA	Annotated_lncRNA	B2	42332276	42336454	-	4	1906	167	0.575226	0.550513	0.543894	0.597933	2.30017	0.0810158	-1.91443	0.237194
ENSFCAT00000059029	ENSFCAG00000045007	-	lincRNA	Annotated_lncRNA	AANG04003823.1	15995	27711	+	3	2606	153	-0.686436	0.771926	2.233	0.108717	1.45511	0.242486	3.42695	0.00438567
ENSFCAT00000057704	ENSFCAG00000040790	-	lincRNA	Annotated_lncRNA	B3	103670324	103757186	+	3	899	151	0.903367	0.388973	2.70288	0.0851567	0.792342	0.533195	3.20746	0.0194048
ENSFCAT00000035288	ENSFCAG00000044177	RF00100	misc_RNA	Annotated_lncRNA	D1	59761446	59761775	-	1	330	85	-0.200903	0.939294	-2.92685	0.147797	0.0328598	0.929736	-0.205245	0.836612
ENSFCAT00000034682	ENSFCAG00000039786	RF00017	misc_RNA	Annotated_lncRNA	D4	35830025	35830288	-	1	264	68	-1.94633	0.415864	0.314432	1	-0.267372	1	1.11365	0.479834
ENSFCAT00000058063	ENSFCAG00000046153	-	lincRNA	Annotated_lncRNA	E1	59165507	59179817	+	3	1281	155	0.823421	0.549413	2.26704	0.236619	0.66283	0.71154	2.09829	0.222987
ENSFCAT00000061657	ENSFCAG00000041780	-	lincRNA	Annotated_lncRNA	F1	49251153	49450004	-	3	225	66	-1.50271	0.433321	-2.66944	0.249808	-4.05195	0.0757284	-2.03945	0.257366
ENSFCAT00000065962	ENSFCAG00000043927	-	lincRNA	Annotated_lncRNA	A1	12561893	12786609	-	6	857	81	1.08107	0.276374	2.09448	0.0825985	1.05325	0.305795	1.72239	0.161974
ENSFCAT00000058387	ENSFCAG00000044672	-	lincRNA	Annotated_lncRNA	B4	41377462	41423917	+	3	1428	210	1.17319	0.229855	-0.569704	0.586372	0.739076	0.450381	1.19907	0.329697
ENSFCAT00000061014	ENSFCAG00000044919	-	lincRNA	Annotated_lncRNA	A2	51696888	51881517	-	3	1802	229	-0.507807	0.812558	4.04265	0.0174011	1.71836	0.321472	5.26413	6.84309e-05
ENSFCAT00000063143	ENSFCAG00000043782	RF00100	misc_RNA	Annotated_lncRNA	C2	41956140	41956466	+	1	327	75	0.470154	0.269501	0.235969	0.715653	0.451484	0.353993	0.451014	0.632313
ENSFCAT00000058811	ENSFCAG00000040389	-	lincRNA	Annotated_lncRNA	A2	28792474	28878517	-	3	1451	80	-0.547488	0.738808	-0.199494	0.857281	-0.193836	0.963396	0.686466	0.578521
ENSFCAT00000042876	ENSFCAG00000035611	RF00017	misc_RNA	Annotated_lncRNA	E2	19679229	19679493	+	1	265	74	0.361928	0.345618	0.0662469	0.843427	0.363684	0.362119	-0.265222	0.588819
ENSFCAT00000060412	ENSFCAG00000043237	-	lincRNA	Annotated_lncRNA	B2	40452184	40455245	+	3	532	122	0.583537	0.658585	1.24807	0.480824	1.57683	0.297966	2.04717	0.212639
ENSFCAT00000046025	ENSFCAG00000039781	RF00100	misc_RNA	Annotated_lncRNA	C1	64377835	64378141	+	1	307	46	-1.28861	0.704265	-0.065471	1	#NAME?	0.318664	#NAME?	0.31387
ENSFCAT00000035798	ENSFCAG00000038389	RF00100	misc_RNA	Annotated_lncRNA	F1	2404886	2405205	-	1	320	65	-1.85173	0.70641	2.14038	0.379173	1.1823	0.630451	2.25946	0.232281
ENSFCAT00000065443	ENSFCAG00000040482	-	lincRNA	Annotated_lncRNA	D1	41976510	42019072	+	3	609	174	-0.546734	0.800758	1.01851	0.519573	0.732583	0.587058	1.2066	0.388591
ENSFCAT00000036654	ENSFCAG00000039713	RF00017	misc_RNA	Annotated_lncRNA	A2	112544886	112545180	+	1	295	45	0.822287	0.706867	#NAME?	0.697539	#NAME?	0.688377	2.88812	0.351664
ENSFCAT00000052315	ENSFCAG00000043723	-	lincRNA	Annotated_lncRNA	B1	47344736	47350900	+	3	1321	171	-0.799705	0.679487	1.09456	0.459276	-0.426822	0.937835	0.290971	0.828262
ENSFCAT00000053260	ENSFCAG00000040266	-	lincRNA	Annotated_lncRNA	E3	42010307	42014562	-	2	1933	297	-0.460946	0.849824	-0.144636	0.853037	-1.24565	0.409819	-0.646891	0.616476
ENSFCAT00000055260	ENSFCAG00000045324	-	lincRNA	Annotated_lncRNA	F1	49544333	49771325	-	3	499	143	-1.24233	0.707053	#NAME?	0.20685	#NAME?	0.186026	-1.81197	0.545521
ENSFCAT00000064776	ENSFCAG00000044919	-	lincRNA	Annotated_lncRNA	A2	51810244	51881517	-	2	1118	211	-0.507807	0.812558	4.04265	0.0174011	1.71836	0.321472	5.26413	6.84309e-05
ENSFCAT00000063177	ENSFCAG00000045537	-	lincRNA	Annotated_lncRNA	B2	124447305	124454168	-	4	1199	99	-0.282587	0.91877	-1.18344	0.324746	0.50346	0.499078	-0.638707	0.56454
ENSFCAT00000065998	ENSFCAG00000044724	-	lincRNA	Annotated_lncRNA	C2	152557467	152618146	+	4	1263	143	0.0443041	0.856253	2.03866	0.329715	0.230063	0.808124	2.62048	0.0219011
ENSFCAT00000044188	ENSFCAG00000038199	RF00100	misc_RNA	Annotated_lncRNA	B3	53930148	53930471	+	1	324	83	-2.00827	0.293497	0.401875	1	1.39363	0.320505	2.26779	0.0958749
ENSFCAT00000059798	ENSFCAG00000046724	-	lincRNA	Annotated_lncRNA	X	34687663	34697151	+	3	877	154	-0.0393011	0.895532	-0.411635	0.719042	-1.43494	0.282842	-1.54172	0.167414
ENSFCAT00000046627	ENSFCAG00000037966	RF00100	misc_RNA	Annotated_lncRNA	A1	183247632	183247960	-	1	329	68	-0.237272	1	#NAME?	0.697456	#NAME?	0.688192	#NAME?	0.687276
ENSFCAT00000059381	ENSFCAG00000045082	-	lincRNA	Annotated_lncRNA	F2	42433841	42615767	-	2	376	78	#NAME?	0.684471	0.213018	1	2.04548	0.641665	#NAME?	0.690525
ENSFCAT00000055757	ENSFCAG00000043616	-	lincRNA	Annotated_lncRNA	D1	58090243	58094212	-	3	1169	287	3.41564	0.0549595	2.105	0.118598	2.97831	0.0550176	-0.739601	0.673148
ENSFCAT00000046117	ENSFCAG00000045553	RF00100	misc_RNA	Annotated_lncRNA	B1	150227365	150227695	-	1	331	72	-1.89827	0.175957	-0.798492	0.546878	-1.261	0.401061	0.250519	0.837644
ENSFCAT00000063869	ENSFCAG00000040767	-	lincRNA	Annotated_lncRNA	A1	130044828	130446032	-	4	3979	175	-0.607623	0.753386	2.12293	0.161811	0.751761	0.419673	2.69484	0.0101315
ENSFCAT00000048133	ENSFCAG00000037748	RF02122	misc_RNA	Annotated_lncRNA	X	62715585	62715791	+	1	207	68	0.723503	0.692319	-1.44042	0.715641	0.396403	0.786045	1.15608	0.470567
ENSFCAT00000064562	ENSFCAG00000042306	-	lincRNA	Annotated_lncRNA	E2	64132881	64143051	+	2	734	110	-1.78653	0.779554	1.68413	0.452	2.38975	0.177149	3.46269	0.0511263
ENSFCAT00000055248	ENSFCAG00000040663	-	lincRNA	Annotated_lncRNA	B1	146352626	146373356	+	3	657	206	#NAME?	0.0227159	-4.39955	0.128141	#NAME?	0.0303468	-2.71951	0.276628
ENSFCAT00000041278	ENSFCAG00000039723	RF00100	misc_RNA	Annotated_lncRNA	B3	71559640	71559902	-	1	263	56	-3.41698	0.207581	0.074538	1	0.659344	0.700124	-0.772892	0.731451
ENSFCAT00000049618	ENSFCAG00000035048	RF00100	misc_RNA	Annotated_lncRNA	B3	131839933	131840262	+	1	330	76	0.265216	0.75178	0.0462587	0.977497	0.033304	0.848245	0.805491	0.566646
ENSFCAT00000056641	ENSFCAG00000046168	-	lincRNA	Annotated_lncRNA	F1	37047954	37051691	+	6	1056	335	-0.32404	0.910423	-0.58933	0.587074	-1.13748	0.366941	-0.468589	0.637565
ENSFCAT00000050112	ENSFCAG00000042098	-	lincRNA	Annotated_lncRNA	A1	241395218	241402900	+	4	1748	193	1.24854	0.171635	2.74417	0.0520403	3.04875	0.00417455	3.74116	0.00115653
ENSFCAT00000066598	ENSFCAG00000043269	-	lincRNA	Annotated_lncRNA	D3	33898885	33911090	-	5	3477	190	-0.905585	0.388296	-0.442247	0.680931	-0.668145	0.542829	-1.22146	0.156394
ENSFCAT00000055812	ENSFCAG00000046164	-	lincRNA	Annotated_lncRNA	D3	75307562	75309769	-	2	719	98	-0.937931	0.542914	-0.366556	0.846711	0.178757	0.889824	0.626322	0.712472
ENSFCAT00000062023	ENSFCAG00000041700	-	lincRNA	Annotated_lncRNA	F2	71184888	71235505	-	5	2018	157	-1.03101	0.490037	-1.86778	0.155628	-2.1053	0.213869	-2.49828	0.0739397
ENSFCAT00000053071	ENSFCAG00000045468	-	lincRNA	Annotated_lncRNA	C2	123090432	123119082	-	3	1694	112	-2.16277	0.270052	-2.3595	0.227339	-1.45031	0.593476	-2.05169	0.288883
ENSFCAT00000061241	ENSFCAG00000045324	-	lincRNA	Annotated_lncRNA	F1	49557986	49771325	-	3	761	125	-1.24233	0.707053	#NAME?	0.20685	#NAME?	0.186026	-1.81197	0.545521
ENSFCAT00000057178	ENSFCAG00000044141	-	lincRNA	Annotated_lncRNA	A1	73986222	74075669	+	7	4800	191	1.06133	0.349697	2.97433	0.0456903	0.735599	0.524545	2.96055	0.0207727
ENSFCAT00000042955	ENSFCAG00000035717	RF00100	misc_RNA	Annotated_lncRNA	B4	71729291	71729617	-	1	327	92	0.421668	0.714489	0.727296	0.839464	0.656347	0.708495	1.50439	0.277243
ENSFCAT00000052332	ENSFCAG00000046178	-	lincRNA	Annotated_lncRNA	X	114873696	114879057	+	4	1846	121	1.18693	0.290258	1.88813	0.172853	0.463567	0.699024	2.3967	0.0623115
ENSFCAT00000050544	ENSFCAG00000041217	-	lincRNA	Annotated_lncRNA	AANG04000095.1	9977	45895	+	3	799	139	-0.322211	1	-0.0403398	0.978703	1.26502	0.349304	2.28279	0.141558
ENSFCAT00000040033	ENSFCAG00000032166	RF00100	misc_RNA	Annotated_lncRNA	A2	131515818	131516133	-	1	316	63	#NAME?	0.676933	1.53322	1	#NAME?	0.688326	#NAME?	0.687406
ENSFCAT00000046193	ENSFCAG00000033455	RF00100	misc_RNA	Annotated_lncRNA	A1	198493193	198493524	-	1	332	78	Inf	0.342359	NA	1	NA	1	NA	1
ENSFCAT00000060541	ENSFCAG00000042491	-	lincRNA	Annotated_lncRNA	A3	135344793	135352432	-	3	4667	564	-2.19168	0.221618	-1.84967	0.254159	-1.5175	0.343168	-1.85704	0.163356
ENSFCAT00000064164	ENSFCAG00000045431	-	lincRNA	Annotated_lncRNA	AANG04001161.1	23512	29556	+	4	1803	379	0.615124	0.720455	2.53999	0.105185	-0.0384862	0.921663	0.75616	0.832516
ENSFCAT00000061832	ENSFCAG00000041583	-	lincRNA	Annotated_lncRNA	C1	202303698	202314612	+	3	785	120	2.02288	0.0552833	1.3316	0.277507	0.759118	0.477498	1.07725	0.420069
ENSFCAT00000046280	ENSFCAG00000033446	RF00100	misc_RNA	Annotated_lncRNA	D1	105417789	105418122	-	1	334	77	0.855453	0.109581	-0.171208	0.978038	0.282558	0.485147	0.840197	0.299084
ENSFCAT00000051990	ENSFCAG00000042037	-	lincRNA	Annotated_lncRNA	C2	91015644	91062225	-	3	644	79	NA	1	Inf	0.0919918	Inf	0.397949	Inf	0.0294875
ENSFCAT00000063341	ENSFCAG00000045236	-	lincRNA	Annotated_lncRNA	F2	71332006	71337038	+	3	512	137	0.177898	0.785308	0.221579	0.917814	0.0405617	0.897663	-0.232349	0.786769
ENSFCAT00000063513	ENSFCAG00000043592	-	lincRNA	Annotated_lncRNA	B3	703079	713928	-	3	750	199	-1.24758	0.386491	0.138478	0.990693	-0.0523345	1	1.21541	0.314166
ENSFCAT00000059785	ENSFCAG00000045200	-	lincRNA	Annotated_lncRNA	AANG04002778.1	17781	19947	+	3	1117	74	-0.00258819	0.880363	1.00628	0.679996	0.545806	0.582379	2.68245	0.0260824
ENSFCAT00000054349	ENSFCAG00000040854	-	lincRNA	Annotated_lncRNA	B3	99989132	99994315	+	2	961	154	-0.115646	0.959695	-0.533684	0.764037	-0.0301932	0.887706	-0.349021	0.731839
ENSFCAT00000054507	ENSFCAG00000043158	-	lincRNA	Annotated_lncRNA	A1	238963463	238973698	-	2	585	55	#NAME?	0.18932	#NAME?	0.241398	-1.38313	0.784953	#NAME?	0.23236
ENSFCAT00000045462	ENSFCAG00000033167	RF00017	misc_RNA	Annotated_lncRNA	F2	25418053	25418345	-	1	293	60	0.933034	0.539097	1.17993	0.676995	1.1945	0.403143	1.5822	0.314737
ENSFCAT00000055199	ENSFCAG00000040234	-	lincRNA	Annotated_lncRNA	D3	12615626	12627686	-	3	799	107	0.679633	0.57168	0.812014	0.568896	0.722396	0.561843	1.48484	0.34773
ENSFCAT00000050983	ENSFCAG00000045816	-	lincRNA	Annotated_lncRNA	A2	77313974	77316981	+	3	2212	136	-0.187045	0.987525	0.168168	0.965217	1.20329	0.100575	1.09953	0.210621
ENSFCAT00000054170	ENSFCAG00000043682	-	lincRNA	Annotated_lncRNA	D3	28020149	28066958	-	3	5428	158	-0.548033	0.725331	-0.271233	0.699182	-1.39083	0.230765	-0.44909	0.5923
ENSFCAT00000060120	ENSFCAG00000041490	-	lincRNA	Annotated_lncRNA	AANG04002107.1	12890	23769	+	3	3866	223	0.0973445	0.796806	1.64539	0.203803	2.42256	0.036126	3.42748	0.001522
ENSFCAT00000037742	ENSFCAG00000039467	RF00100	misc_RNA	Annotated_lncRNA	A2	170150025	170150307	-	1	283	94	-2.52782	0.687341	0.821368	0.910301	-1.61142	0.81743	1.03034	0.735676
ENSFCAT00000056832	ENSFCAG00000046769	-	lincRNA	Annotated_lncRNA	B1	200103178	200128228	-	6	678	133	-0.000201787	0.872581	-1.9078	0.258323	-0.82128	0.679899	-1.15481	0.461134
ENSFCAT00000051985	ENSFCAG00000046239	-	lincRNA	Annotated_lncRNA	E1	20910763	20915374	-	3	1577	155	0.209567	0.680478	0.95697	0.501049	-1.05004	0.374118	0.836258	0.403351
ENSFCAT00000057925	ENSFCAG00000046145	-	lincRNA	Annotated_lncRNA	AANG04004643.1	18603	22684	+	2	2619	185	1.65591	0.346103	1.54208	0.463636	0.119821	0.836391	3.60256	0.0134569
ENSFCAT00000062586	ENSFCAG00000044485	-	lincRNA	Annotated_lncRNA	A1	194823551	194858834	-	3	995	126	-1.08979	0.51844	0.306484	0.862962	-1.25012	0.551729	0.391184	0.799721
ENSFCAT00000052924	ENSFCAG00000045431	-	lincRNA	Annotated_lncRNA	AANG04001161.1	23512	30625	+	6	1667	418	0.615124	0.720455	2.53999	0.105185	-0.0384862	0.921663	0.75616	0.832516
ENSFCAT00000064256	ENSFCAG00000041068	-	lincRNA	Annotated_lncRNA	B4	47085128	47092570	-	4	692	131	0.568864	0.536004	0.0341407	0.950198	1.99422	0.0586922	1.10642	0.389424
ENSFCAT00000045625	ENSFCAG00000039899	RF00100	misc_RNA	Annotated_lncRNA	C1	71505974	71506295	+	1	322	83	2.35874	0.356083	3.50592	0.203836	2.01722	0.587617	4.06016	0.0519106
ENSFCAT00000057807	ENSFCAG00000046142	-	lincRNA	Annotated_lncRNA	A3	5775261	5777100	+	3	769	122	#NAME?	0.298056	-0.9634	0.780462	2.38404	0.3188	#NAME?	0.348064
ENSFCAT00000062934	ENSFCAG00000044838	-	lincRNA	Annotated_lncRNA	B3	37957035	37989647	-	3	564	76	0.641138	0.617885	2.2011	0.598085	#NAME?	0.455054	1.94786	0.382061
ENSFCAT00000036148	ENSFCAG00000032900	RF00100	misc_RNA	Annotated_lncRNA	A2	96168100	96168450	+	1	351	75	0.354406	0.658074	-0.300431	0.820693	0.316817	0.691113	0.97621	0.472498
ENSFCAT00000062936	ENSFCAG00000041765	-	lincRNA	Annotated_lncRNA	C2	114455624	114464532	+	3	995	88	-1.05064	0.606138	1.40515	0.432765	1.92845	0.188067	2.6758	0.0716838
ENSFCAT00000039332	ENSFCAG00000032541	RF00100	misc_RNA	Annotated_lncRNA	D4	47878023	47878333	-	1	311	72	-1.63008	0.212064	-0.384657	0.697395	-0.279478	0.898741	0.985607	0.328321
ENSFCAT00000066183	ENSFCAG00000041814	-	lincRNA	Annotated_lncRNA	C2	158079274	158101647	-	2	792	161	#NAME?	0.340043	2.04559	0.653727	#NAME?	0.400749	2.81923	0.19403
ENSFCAT00000032890	ENSFCAG00000038837	RF00100	misc_RNA	Annotated_lncRNA	B3	123483023	123483353	+	1	331	72	-0.138677	1	1.90764	0.672054	#NAME?	0.186071	1.90341	0.545037
ENSFCAT00000066028	ENSFCAG00000043291	-	lincRNA	Annotated_lncRNA	A3	106151757	106298278	+	4	4426	159	-0.806124	0.586208	0.276215	0.82178	-0.0676423	0.958582	1.15926	0.286314
ENSFCAT00000036987	ENSFCAG00000036251	RF00100	misc_RNA	Annotated_lncRNA	A1	24528134	24528423	-	1	290	86	-1.76805	0.269854	0.22418	0.946675	-0.67582	0.707144	0.802076	0.52021
ENSFCAT00000056505	ENSFCAG00000046769	-	lincRNA	Annotated_lncRNA	B1	200103178	200128228	-	3	332	92	-0.000201787	0.872581	-1.9078	0.258323	-0.82128	0.679899	-1.15481	0.461134
ENSFCAT00000063119	ENSFCAG00000043445	-	lincRNA	Annotated_lncRNA	A1	79720758	79727577	+	6	2982	176	0.420965	0.548231	0.533097	0.570339	-0.579463	0.778587	0.586063	0.656942
ENSFCAT00000061337	ENSFCAG00000045766	-	lincRNA	Annotated_lncRNA	AANG04001567.1	31143	38429	+	2	790	117	-2.1803	0.0839761	-0.416448	0.750691	-3.0566	0.0352774	-1.73255	0.173915
ENSFCAT00000066119	ENSFCAG00000046272	-	lincRNA	Annotated_lncRNA	E1	61847273	61853135	+	2	1817	176	0.210218	0.785254	0.591428	0.7348	1.21215	0.250675	0.0679411	0.989393
ENSFCAT00000058830	ENSFCAG00000041840	-	lincRNA	Annotated_lncRNA	E1	60609594	60645367	-	3	1365	286	0.116902	0.835655	1.6282	0.28297	0.338663	0.713149	2.23707	0.0814668
ENSFCAT00000034090	ENSFCAG00000037523	RF00100	misc_RNA	Annotated_lncRNA	D3	72026082	72026366	-	1	285	54	-0.877494	0.588143	0.0842395	0.991372	-0.783213	0.615066	0.348814	0.779234
ENSFCAT00000046579	ENSFCAG00000035660	RF02249	misc_RNA	Annotated_lncRNA	A3	67166366	67166693	+	1	328	108	NA	1	Inf	0.556748	NA	1	NA	1
ENSFCAT00000054944	ENSFCAG00000042845	-	lincRNA	Annotated_lncRNA	A1	54217392	54301033	+	2	1293	97	-0.96368	0.582089	0.770411	0.746372	-0.172427	1	1.99962	0.123483
ENSFCAT00000060728	ENSFCAG00000041747	-	lincRNA	Annotated_lncRNA	D2	61266492	61324326	+	5	4382	130	-0.299286	0.846428	0.0336669	0.956144	-0.0638115	0.923684	0.14201	0.918326
ENSFCAT00000055460	ENSFCAG00000042783	-	lincRNA	Annotated_lncRNA	A2	63777314	63782828	-	3	1154	145	0.829098	0.468015	0.71641	0.686104	-0.0177846	0.855554	-0.770408	0.649398
ENSFCAT00000065675	ENSFCAG00000043491	-	lincRNA	Annotated_lncRNA	D3	22051127	22061107	-	3	1914	204	-0.197123	0.988222	-0.27314	0.771011	-0.504059	0.65595	-0.290151	0.627795
ENSFCAT00000041047	ENSFCAG00000034278	RF00100	misc_RNA	Annotated_lncRNA	D1	48424212	48424538	-	1	327	75	1.01802	0.071149	0.203428	0.707314	0.467099	0.364614	0.699614	0.418217
ENSFCAT00000058211	ENSFCAG00000041054	-	lincRNA	Annotated_lncRNA	B4	52643	78731	-	5	2154	176	0.578861	0.662742	1.07722	0.613816	-0.983598	0.778266	0.918853	0.672096
ENSFCAT00000057806	ENSFCAG00000042607	-	lincRNA	Annotated_lncRNA	A3	137001292	137031472	+	3	2116	181	-0.0198117	0.953939	2.91495	0.126799	1.01942	0.559696	3.15412	0.0666652
ENSFCAT00000054297	ENSFCAG00000044335	-	lincRNA	Annotated_lncRNA	B2	69986608	70078354	+	4	3634	105	-1.91203	0.243032	1.19964	0.524183	-3.84292	0.0583862	-0.29649	0.897797
ENSFCAT00000040485	ENSFCAG00000040052	-	lincRNA	Annotated_lncRNA	E2	7244134	7245079	-	2	351	68	Inf	0.687351	Inf	0.428394	Inf	0.204946	Inf	0.242422
ENSFCAT00000051273	ENSFCAG00000041054	-	lincRNA	Annotated_lncRNA	B4	56666	59063	-	3	1149	163	0.578861	0.662742	1.07722	0.613816	-0.983598	0.778266	0.918853	0.672096
ENSFCAT00000063054	ENSFCAG00000046666	-	lincRNA	Annotated_lncRNA	X	40569120	40571774	-	3	665	190	-1.13453	0.633885	-1.21623	0.477416	-0.705947	0.68326	0.900092	0.521674

## Sheet: Novel_lncRNA_information
Novel_lncRNA_ID	Novel_lncRNA_Gene_ID	Gene_Type	Status	Chromosome	Start	End	Strand	Exon_number	Length	ORF	DPI_6_FPKM	DPI_6_log2.foldchange.	DPI_6_pvalue	DPI_10_FPKM	DPI_10_log2.foldchange.	DPI_10_pvalue	DPI_14_FPKM	DPI_14_log2.foldchange.	DPI_14_pvalue	DPI_SI_FPKM	DPI_SI_log2.foldchange.	DPI_SI_pvalue
LNC_019099	XLOC_477236	lincRNA	Novel_lncRNA	F1	49823004	49841931	-	4	14401	134	0.13172	-1.09848	0.345248	0.153189	-0.880633	0.407258	0.109492	-1.36513	0.275384	0.242532	-0.217772	0.808852
LNC_015028	XLOC_394593	lincRNA	Novel_lncRNA	D3	17043470	17047176	-	2	2419	113	0.205515	-0.728579	0.640302	0.595549	0.806398	0.595124	0.259173	-0.393909	0.830079	0.540458	0.66636	0.560149
LNC_015029	XLOC_394607	antisense_lncRNA	Novel_lncRNA	D3	17227572	17238838	-	5	2189	235	0.168381	-1.22675	0.504765	0.390472	-0.0132597	0.971438	0.155708	-1.33964	0.341752	0.261651	-0.590835	0.622856
LNC_015026	XLOC_394576	intronic_lncRNA	Novel_lncRNA	D3	16989076	17001045	-	5	4469	265	0.373458	0.222348	0.677818	0.375457	0.230051	0.87663	0.382797	0.257983	0.698352	0.471479	0.558598	0.60576
LNC_015027	XLOC_394578	lincRNA	Novel_lncRNA	D3	17047279	17050265	-	2	2967	106	0.281505	-1.15713	0.366897	0.712813	0.183229	0.940306	0.262372	-1.25868	0.325812	0.778382	0.310185	0.791657
LNC_015024	XLOC_394508	intronic_lncRNA	Novel_lncRNA	D3	16129784	16141134	-	8	2722	297	0.00336	0.576827	1	0.002086	-0.110895	1	0.198708	6.46287	0.100673	0.000473667	-2.24969	1
LNC_015025	XLOC_394508	intronic_lncRNA	Novel_lncRNA	D3	16129784	16142632	-	7	4681	297	0.00336	0.576827	1	0.002086	-0.110895	1	0.198708	6.46287	0.100673	0.000473667	-2.24969	1
LNC_015022	XLOC_394486	lincRNA	Novel_lncRNA	D3	16059532	16060382	-	2	241	63	0.046895	Inf	0.540846	0.0430293	Inf	0.694172	0.022186	Inf	0.688648	0.180317	Inf	0.291507
LNC_015023	XLOC_394508	antisense_lncRNA	Novel_lncRNA	D3	16129784	16130863	-	2	724	157	0.00336	0.576827	1	0.002086	-0.110895	1	0.198708	6.46287	0.100673	0.000473667	-2.24969	1
LNC_015020	XLOC_394459	antisense_lncRNA	Novel_lncRNA	D3	15859311	15952632	-	2	532	85	0.012078	Inf	0.686317	0.149071	Inf	0.0953997	0.002829	Inf	1	0.154269	Inf	0.0748008
LNC_015021	XLOC_394463	antisense_lncRNA	Novel_lncRNA	D3	15990097	15992671	-	3	584	150	0.195857	0.972761	0.539265	0.0650633	-0.617123	0.939599	0.00946233	-3.3987	0.39064	0.275257	1.46374	0.406893
LNC_003902	XLOC_106583	lincRNA	Novel_lncRNA	A3	34132476	34135924	-	3	667	105	0	#NAME?	0.110505	0.0934353	0.276202	0.804664	0.0258483	-1.57769	0.689837	0	#NAME?	0.128287
LNC_003903	XLOC_106611	intronic_lncRNA	Novel_lncRNA	A3	34385818	34910603	-	11	1549	383	0.298574	-0.959689	0.466585	0.385104	-0.592526	0.553208	0.1866	-1.63782	0.188491	0.50994	-0.187448	0.831337
LNC_003900	XLOC_106486	intronic_lncRNA	Novel_lncRNA	A3	32465054	32470301	-	3	342	114	0	#NAME?	0.0792187	0	#NAME?	0.118156	0.044512	-0.871892	0.743089	0.186633	1.19604	0.761889
LNC_003901	XLOC_106553	intronic_lncRNA	Novel_lncRNA	A3	33151958	33164726	-	3	3881	398	1.99018	-0.0893558	0.860517	1.37653	-0.621223	0.487533	1.96076	-0.110842	0.936528	1.77019	-0.258348	0.724067
LNC_003906	XLOC_106714	lincRNA	Novel_lncRNA	A3	36161943	36180923	-	2	301	67	0.036597	-2.00573	0.452088	0	#NAME?	0.151247	0.180221	0.294245	0.928797	0.113087	-0.378096	1
LNC_003907	XLOC_106721	antisense_lncRNA	Novel_lncRNA	A3	36196863	36207604	-	2	328	97	0.154287	-0.460245	0.938166	0.0437007	-2.28013	0.352487	0.060205	-1.81791	0.439368	0.137019	-0.631486	0.797981
LNC_003904	XLOC_106612	intronic_lncRNA	Novel_lncRNA	A3	34939353	34976909	-	10	1206	401	0.14425	-1.00519	0.483115	0.100785	-1.52248	0.295672	0.080415	-1.84822	0.216852	0.0905177	-1.67748	0.195039
LNC_003905	XLOC_106613	intronic_lncRNA	Novel_lncRNA	A3	34995882	35009257	-	5	463	128	0.147199	-0.288417	1	0.0492617	-1.86764	0.387434	0	#NAME?	0.0301792	0.124951	-0.524819	0.790967
LNC_008011	XLOC_215904	lincRNA	Novel_lncRNA	B3	32327980	32364891	-	2	2574	140	0.430675	-0.584131	0.693987	0.568144	-0.184476	0.843067	0.386463	-0.740401	0.599674	0.823196	0.350504	0.761304
LNC_008010	XLOC_215896	lincRNA	Novel_lncRNA	B3	32016509	32031576	-	3	328	98	0.0640723	0.0281485	1	0.178213	1.50397	0.475479	0.0389843	-0.688659	1	0	#NAME?	0.548582
LNC_003908	XLOC_106769	antisense_lncRNA	Novel_lncRNA	A3	36729726	36762637	-	2	2072	129	0.160075	-1.24162	0.368974	0.315542	-0.26254	0.777893	0.240653	-0.653418	0.656377	0.273182	-0.47051	0.669568
LNC_003909	XLOC_107002	lincRNA	Novel_lncRNA	A3	38469779	38572666	-	3	279	59	0.16297	2.88378	0.347063	0.0477437	1.11255	1	0.0615773	1.47964	0.877169	0	#NAME?	0.681829
LNC_008015	XLOC_215908	lincRNA	Novel_lncRNA	B3	32336970	32337972	-	2	553	67	0.2503	-0.259338	0.971933	0.268979	-0.155503	0.846766	0.2585	-0.21283	0.943111	0.755861	1.33513	0.319767
LNC_008014	XLOC_215907	lincRNA	Novel_lncRNA	B3	32311982	32320448	-	3	3336	98	0.343712	-0.505478	0.759109	0.421204	-0.212158	0.808205	0.262436	-0.894712	0.521271	0.699861	0.520391	0.617638
LNC_008017	XLOC_215910	intronic_lncRNA	Novel_lncRNA	B3	32365279	32433384	-	10	3004	385	0.279945	-0.431592	0.834644	0.209801	-0.847712	0.48472	0.292664	-0.36749	0.85897	0.221988	-0.766252	0.457496
LNC_008016	XLOC_215909	lincRNA	Novel_lncRNA	B3	32339067	32346171	-	2	7081	134	0.344717	-1.00101	0.379338	0.56483	-0.288604	0.696249	0.409547	-0.752391	0.543064	0.857445	0.313623	0.738014
LNC_017558	XLOC_448477	lincRNA	Novel_lncRNA	E2	9219027	9220571	-	2	316	105	0.0304323	Inf	0.68415	0.117397	Inf	0.173928	0.073527	Inf	0.213514	0.284158	Inf	0.070936
LNC_017559	XLOC_448500	lincRNA	Novel_lncRNA	E2	9390827	9391964	-	2	685	141	0.196616	-1.56887	0.268222	0.365281	-0.675249	0.678644	0.39547	-0.560688	0.762643	0.527031	-0.146368	0.888731
LNC_016705	XLOC_433530	lincRNA	Novel_lncRNA	E1	16798560	16806668	-	2	7876	110	0.0824333	-0.668608	0.731875	0.20997	0.680277	0.814802	0.231822	0.823109	0.580331	0.348125	1.4097	0.328846
LNC_019098	XLOC_477223	lincRNA	Novel_lncRNA	F1	49802586	49808071	-	2	4659	93	0.18153	-0.844881	0.543645	0.174653	-0.900597	0.443727	0.166669	-0.968103	0.493786	0.365928	0.16647	0.907092
LNC_000256	XLOC_009797	lincRNA	Novel_lncRNA	A1	86271324	86284263	+	2	313	57	0.232041	1.64136	0.320888	0.349523	2.23237	0.408706	0.289224	1.95917	0.504348	0.226038	1.60355	0.634543
LNC_013113	XLOC_350038	antisense_lncRNA	Novel_lncRNA	D1	107443776	107448123	+	5	573	90	0.66715	0.250716	0.685649	0.401018	-0.483629	0.70823	0.601655	0.101641	0.863858	0.511093	-0.133711	0.90562
LNC_012926	XLOC_345311	intronic_lncRNA	Novel_lncRNA	D1	57793479	57817192	+	3	376	124	0.0426903	-1.26645	0.71055	0.0496633	-1.04818	0.606163	0.0934593	-0.136026	1	0.165973	0.692509	0.925692
LNC_017550	XLOC_448421	intronic_lncRNA	Novel_lncRNA	E2	8925258	8927091	-	4	670	223	0.180662	0.180686	0.909866	0.252087	0.66131	0.73699	0.197045	0.305916	0.909009	0.061053	-1.38448	0.46911
LNC_017551	XLOC_448422	intronic_lncRNA	Novel_lncRNA	E2	8929340	8943727	-	9	900	299	0.0416047	-2.17157	0.235934	0.0777443	-1.26958	0.512841	0.0873903	-1.10084	0.560762	0.22822	0.284035	0.837299
LNC_017552	XLOC_448423	intronic_lncRNA	Novel_lncRNA	E2	8972103	8974572	-	5	1142	188	0.0767867	-1.46565	0.412678	0.16784	-0.337495	0.982791	0.0757433	-1.48539	0.43365	0.394012	0.893658	0.490109
LNC_017553	XLOC_448425	lincRNA	Novel_lncRNA	E2	9066301	9075053	-	3	912	127	1.43324	0.397819	0.599428	1.34693	0.308223	0.853875	1.06252	-0.0339621	0.938085	1.7326	0.671482	0.554276
LNC_017554	XLOC_448448	lincRNA	Novel_lncRNA	E2	9067709	9069523	-	2	393	68	0.063261	-2.0199	0.377531	0.506096	0.980124	0.699557	0.279339	0.122728	0.96368	0.949145	1.88734	0.168175
LNC_017555	XLOC_448449	lincRNA	Novel_lncRNA	E2	9068531	9070169	-	2	201	64	0.0704053	-3.45906	0.29173	0.353172	-1.13244	0.6754	0.24893	-1.63707	0.578365	0.597808	-0.37313	0.956058
LNC_017489	XLOC_447119	lincRNA	Novel_lncRNA	E2	493033	497244	-	3	1757	187	0.408326	-0.319803	0.888258	0.902507	0.824413	0.562492	0.419597	-0.28052	0.83692	1.07042	1.07058	0.331939
LNC_017557	XLOC_448473	lincRNA	Novel_lncRNA	E2	9208549	9209338	-	2	420	112	0.0270813	0.606205	0.828485	0.240716	3.75817	0.221141	0	#NAME?	0.684762	0.223942	3.65396	0.13381
LNC_018212	XLOC_459760	intronic_lncRNA	Novel_lncRNA	E3	42739648	42742010	+	6	1668	228	0.122063	-0.865978	0.556373	0.317275	0.512132	0.812044	0.233857	0.0720246	0.903659	0.417339	0.907619	0.458255
LNC_014199	XLOC_376225	lincRNA	Novel_lncRNA	D2	26423774	26427512	-	2	387	84	1.45291	-0.138853	0.947792	1.55801	-0.0380899	0.993732	1.46869	-0.123267	0.990408	1.4145	-0.177505	0.83053
LNC_014198	XLOC_376225	antisense_lncRNA	Novel_lncRNA	D2	26390675	26486055	-	2	1287	311	1.45291	-0.138853	0.947792	1.55801	-0.0380899	0.993732	1.46869	-0.123267	0.990408	1.4145	-0.177505	0.83053
LNC_014195	XLOC_376148	intronic_lncRNA	Novel_lncRNA	D2	25681573	25770864	-	4	1188	266	0.077395	-2.16373	0.143326	0.315191	-0.137812	0.810801	0.164411	-1.07674	0.457645	0.489758	0.498028	0.697246
LNC_014194	XLOC_376130	antisense_lncRNA	Novel_lncRNA	D2	25543731	25554163	-	2	278	61	0.154097	1.88946	0.437902	0	#NAME?	0.556891	0	#NAME?	0.538331	0.266168	2.67796	0.333064
LNC_014197	XLOC_376175	intronic_lncRNA	Novel_lncRNA	D2	26108028	26112493	-	3	605	138	0.039871	0.408967	1	0.149422	2.31495	0.272917	0.037083	0.304386	0.862185	0.137527	2.19527	0.275358
LNC_014196	XLOC_376170	lincRNA	Novel_lncRNA	D2	26078152	26078624	-	2	223	63	0	NA	1	0.064745	Inf	0.694223	0.109989	Inf	0.394816	0.130919	Inf	0.348378
LNC_014191	XLOC_375995	lincRNA	Novel_lncRNA	D2	23751357	23760737	-	3	605	71	0	#NAME?	0.01481	0.0323663	-2.91839	0.223538	0	#NAME?	0.0211596	0	#NAME?	0.0211926
LNC_014190	XLOC_375995	lincRNA	Novel_lncRNA	D2	23751357	23760737	-	4	775	71	0	#NAME?	0.01481	0.0323663	-2.91839	0.223538	0	#NAME?	0.0211596	0	#NAME?	0.0211926
LNC_014193	XLOC_376129	antisense_lncRNA	Novel_lncRNA	D2	25493307	25583075	-	3	509	133	0.276087	-0.441528	0.919664	0.127938	-1.5512	0.602438	0.0938887	-1.99763	0.284366	0.231034	-0.698544	0.651052
LNC_014192	XLOC_376022	intronic_lncRNA	Novel_lncRNA	D2	24578482	24595369	-	8	1189	321	0.28266	-1.56398	0.232388	0.331918	-1.33222	0.420965	0.300072	-1.47774	0.280035	0.123528	-2.75822	0.0485809
LNC_012690	XLOC_337732	lincRNA	Novel_lncRNA	C2	153024557	153025024	-	2	228	47	0	NA	1	0.128279	Inf	0.357366	0	NA	1	0	NA	1
LNC_012691	XLOC_337838	intronic_lncRNA	Novel_lncRNA	C2	154035484	154048379	-	5	3682	526	1.53981	0.192036	0.621085	1.3923	0.0467527	0.948188	1.66506	0.304858	0.619942	1.92879	0.516981	0.577183
LNC_012692	XLOC_337917	lincRNA	Novel_lncRNA	C2	154828609	154838052	-	2	9420	149	0.18709	-0.907139	0.442823	0.486851	0.472607	0.762045	0.277271	-0.339577	0.803465	0.441307	0.330909	0.749664
LNC_012693	XLOC_337931	lincRNA	Novel_lncRNA	C2	155254370	155254726	-	2	279	92	0	NA	1	0.0335993	Inf	0.546913	0	NA	1	0.31275	Inf	0.0789342
LNC_012694	XLOC_337935	lincRNA	Novel_lncRNA	C2	155267411	155268883	-	2	331	74	0.194163	0.258644	0.934535	0.169273	0.0607304	1	0.163414	0.00991007	1	0	#NAME?	0.0559543
LNC_012695	XLOC_337960	lincRNA	Novel_lncRNA	C2	155835947	155851735	-	2	15567	163	0.18281	-1.55434	0.0964106	0.370324	-0.535896	0.49437	0.264705	-1.0203	0.299282	0.515029	-0.060032	0.900375
LNC_012696	XLOC_337960	intronic_lncRNA	Novel_lncRNA	C2	155835947	155956737	-	15	10200	427	0.18281	-1.55434	0.0964106	0.370324	-0.535896	0.49437	0.264705	-1.0203	0.299282	0.515029	-0.060032	0.900375
LNC_012697	XLOC_337961	antisense_lncRNA	Novel_lncRNA	C2	155954850	155955743	-	2	802	151	0.131386	-1.29207	0.411855	0.211029	-0.608444	0.68546	0.187008	-0.782788	0.651875	0.513852	0.675464	0.61421
LNC_012698	XLOC_338029	lincRNA	Novel_lncRNA	C2	156753599	156754074	-	2	234	70	0	NA	1	0.0801217	Inf	0.46823	0	NA	1	0	NA	1
LNC_012699	XLOC_338036	lincRNA	Novel_lncRNA	C2	156777836	156829154	-	4	920	110	0	#NAME?	0.0272365	0.0766743	-1.41047	0.600016	0.002417	-6.39793	0.0757851	0	#NAME?	0.0354422
LNC_017794	XLOC_453163	lincRNA	Novel_lncRNA	E2	50797696	50800928	-	2	3210	135	0.141633	-1.44464	0.281042	0.249883	-0.625542	0.540885	0.377451	-0.0305051	0.97726	0.476783	0.306537	0.794636
LNC_015700	XLOC_413219	lincRNA	Novel_lncRNA	D4	93607308	93613347	+	2	592	153	0.11675	-0.735225	0.944937	0.0784753	-1.30834	0.731718	0	#NAME?	0.11074	0.086242	-1.17218	0.680498
LNC_009715	XLOC_255770	lincRNA	Novel_lncRNA	B4	113902704	113909639	-	2	2135	118	0.109239	-0.960208	0.596221	0.124374	-0.773003	0.556853	0.077405	-1.45719	0.361666	0.130716	-0.701259	0.61803
LNC_000109	XLOC_002640	intronic_lncRNA	Novel_lncRNA	A1	22950031	23039214	+	17	2629	603	0.300585	0.0662415	0.869905	0.428317	0.577147	0.678843	0.316082	0.138769	0.820079	0.431749	0.58866	0.664598
LNC_000108	XLOC_002639	intronic_lncRNA	Novel_lncRNA	A1	22883329	22890216	+	3	361	120	0.26466	0.616157	0.70622	0.150825	-0.195106	0.94885	0.126259	-0.451595	1	0.13507	-0.354278	1
LNC_009714	XLOC_255750	lincRNA	Novel_lncRNA	B4	113761428	113767442	-	2	477	80	0.111901	-1.05628	0.632387	0.190621	-0.287787	0.959295	0.113233	-1.0392	0.610721	0.33255	0.515077	0.779002
LNC_000103	XLOC_002548	antisense_lncRNA	Novel_lncRNA	A1	22045115	22081654	+	2	1811	116	0.430296	0.249628	0.718291	0.430731	0.251086	0.930572	0.299959	-0.270937	0.88766	0.82683	1.19189	0.313384
LNC_000102	XLOC_002546	intronic_lncRNA	Novel_lncRNA	A1	21977697	22006941	+	9	1118	312	0.192537	-0.740198	0.558428	0.614955	0.935149	0.453167	0.377189	0.229955	0.665626	0.952448	1.56631	0.0688114
LNC_000101	XLOC_002546	intronic_lncRNA	Novel_lncRNA	A1	21977162	22006941	+	9	2781	332	0.192537	-0.740198	0.558428	0.614955	0.935149	0.453167	0.377189	0.229955	0.665626	0.952448	1.56631	0.0688114
LNC_000100	XLOC_002546	intronic_lncRNA	Novel_lncRNA	A1	21976207	22006941	+	11	1314	310	0.192537	-0.740198	0.558428	0.614955	0.935149	0.453167	0.377189	0.229955	0.665626	0.952448	1.56631	0.0688114
LNC_000107	XLOC_002569	intronic_lncRNA	Novel_lncRNA	A1	22411460	22441762	+	3	1019	165	0.124137	Inf	0.0238374	0	NA	1	0.0577653	Inf	0.189667	0	NA	1
LNC_000106	XLOC_002564	intronic_lncRNA	Novel_lncRNA	A1	22219176	22274125	+	12	2728	541	0.263959	-0.360211	0.873331	0.29034	-0.22278	0.814671	0.225044	-0.590316	0.664046	0.271456	-0.319807	0.711485
LNC_000105	XLOC_002564	intronic_lncRNA	Novel_lncRNA	A1	22219176	22267203	+	10	3108	541	0.263959	-0.360211	0.873331	0.29034	-0.22278	0.814671	0.225044	-0.590316	0.664046	0.271456	-0.319807	0.711485
LNC_000104	XLOC_002549	intronic_lncRNA	Novel_lncRNA	A1	22046044	22050972	+	3	224	74	0.0974137	Inf	0.205675	0.0463593	Inf	0.694552	0.098775	Inf	0.252602	0.059013	Inf	0.528021
LNC_008019	XLOC_216003	intronic_lncRNA	Novel_lncRNA	B3	32837992	32854698	-	2	16409	622	0.0762417	Inf	0.0044688	0.0655693	Inf	0.00858663	0.0406383	Inf	0.0116132	0.101314	Inf	0.00465366
LNC_009716	XLOC_255779	lincRNA	Novel_lncRNA	B4	113917496	113920091	-	2	1507	143	0.146411	-0.859971	0.636735	0.0719063	-1.8858	0.342609	0.187206	-0.505363	0.841206	0.375942	0.500518	0.716965
LNC_012713	XLOC_338474	lincRNA	Novel_lncRNA	C2	159114703	159127144	-	2	286	84	0	NA	1	0.285774	Inf	0.095395	0	NA	1	0	NA	1
LNC_008018	XLOC_215977	lincRNA	Novel_lncRNA	B3	32720306	32742097	-	2	226	75	0.221993	1.56592	0.58316	0.0658187	-0.188028	1	0	#NAME?	0.548563	0.109503	0.546373	0.875542
LNC_009711	XLOC_255469	lincRNA	Novel_lncRNA	B4	111785152	111787190	-	2	391	74	0	NA	1	0.0839127	Inf	0.320385	0	NA	1	0	NA	1
LNC_014041	XLOC_372693	intronic_lncRNA	Novel_lncRNA	D2	85317129	85332151	+	3	3433	236	1.08231	0.488781	0.445018	0.984883	0.352691	0.766575	1.11765	0.53514	0.473486	1.22066	0.662326	0.523098
LNC_019269	XLOC_481222	lincRNA	Novel_lncRNA	F2	11367220	11371477	+	2	234	75	0	NA	1	0.166625	Inf	0.196412	0	NA	1	0	NA	1
LNC_009710	XLOC_255350	intronic_lncRNA	Novel_lncRNA	B4	110613673	110626192	-	4	1216	181	2.97722	2.13281	0.0361753	6.45987	3.25035	0.00440237	0.754355	0.152161	0.806241	8.8164	3.69904	0.00282427
LNC_016533	XLOC_431630	antisense_lncRNA	Novel_lncRNA	E1	571090	585400	-	5	11726	328	0.0207153	Inf	0.0423992	0	NA	1	0.0574193	Inf	0.020429	0.300184	Inf	8.77317e-08
LNC_014040	XLOC_372575	antisense_lncRNA	Novel_lncRNA	D2	83816843	83929529	+	2	218	72	0	NA	1	0	NA	1	0.112511	Inf	0.394871	0	NA	1
LNC_009713	XLOC_255690	lincRNA	Novel_lncRNA	B4	113506025	113510777	-	3	3234	135	0.116915	-2.1266	0.0966008	0.490308	-0.0583696	0.851745	0.130941	-1.96314	0.200097	0.073449	-2.79724	0.0190607
LNC_014047	XLOC_372699	lincRNA	Novel_lncRNA	D2	85398814	85400561	+	2	237	79	0.0174597	Inf	0.608275	0.0815393	Inf	0.328936	0.0971637	Inf	0.235119	0.0985653	Inf	0.230159
LNC_017285	XLOC_441703	intronic_lncRNA	Novel_lncRNA	E2	18365678	18384007	+	9	1052	230	0.118195	0.733095	0.627786	0.130202	0.872678	0.700288	0.346906	2.28648	0.188405	0.0546343	-0.38019	1
LNC_009712	XLOC_255619	lincRNA	Novel_lncRNA	B4	113010539	113028325	-	2	460	57	0.134882	-1.79301	0.288751	0.38293	-0.287626	0.901528	0.194451	-1.2653	0.519148	0.660706	0.499302	0.708555
LNC_011034	XLOC_287478	intronic_lncRNA	Novel_lncRNA	C1	41833914	41891664	-	17	2540	531	0	#NAME?	0.436069	0.130338	3.01722	0.320318	0.0217803	0.436055	1	0.00501967	-1.68131	0.844231
LNC_015367	XLOC_404383	lincRNA	Novel_lncRNA	D4	9545580	9567359	+	2	289	56	0	NA	1	0.0955803	Inf	0.405068	0	NA	1	0	NA	1
LNC_013170	XLOC_350605	intronic_lncRNA	Novel_lncRNA	D1	112444319	112447867	+	5	2491	359	0.754919	0.222266	0.642784	0.663903	0.0369162	0.988607	0.830896	0.360613	0.582654	0.809792	0.323496	0.774417
LNC_014045	XLOC_372697	lincRNA	Novel_lncRNA	D2	85379410	85386497	+	2	317	72	0.474947	4.89246	0.131117	0.0174317	0.12448	1	0.0328533	1.03881	1	0.0433177	1.43773	0.756557
LNC_011036	XLOC_287513	lincRNA	Novel_lncRNA	C1	42488499	42490447	-	2	1700	81	0.12716	-1.94582	0.141029	0.162763	-1.58969	0.218394	0.330885	-0.566138	0.707232	0.382246	-0.357968	0.706206
LNC_019207	XLOC_479910	intronic_lncRNA	Novel_lncRNA	F1	71061344	71073047	-	8	1787	353	0.00585733	Inf	0.686086	0.00395433	Inf	1	0.375617	Inf	0.0445811	0	NA	1
LNC_014519	XLOC_383510	lincRNA	Novel_lncRNA	D3	5921299	5924259	+	2	435	69	0.0486447	Inf	0.389186	0.13115	Inf	0.2213	0	NA	1	0	NA	1
LNC_019468	XLOC_487195	lincRNA	Novel_lncRNA	F2	71267395	71277433	+	4	2725	131	0.147846	-0.172842	0.984899	0.270454	0.698448	0.799655	0.259272	0.637531	0.631247	0.699718	2.06984	0.0984393
LNC_018467	XLOC_464324	antisense_lncRNA	Novel_lncRNA	E3	42055418	42063093	-	2	3276	225	0.320202	-0.948463	0.442405	0.726741	0.233995	0.923883	0.671597	0.120149	0.851991	1.3378	1.11434	0.259537
LNC_012153	XLOC_321416	intronic_lncRNA	Novel_lncRNA	C2	159414075	159487393	+	9	1331	398	0.122229	-1.53411	0.286849	0.158014	-1.16364	0.414089	0.189373	-0.902463	0.544798	0.226202	-0.646081	0.593465
LNC_008851	XLOC_234563	intronic_lncRNA	Novel_lncRNA	B4	60314889	60370535	+	5	751	212	0.133677	-0.421915	0.923586	0.174601	-0.0366014	1	0.303898	0.762923	0.491555	0.229486	0.357738	0.798368
LNC_019462	XLOC_487193	antisense_lncRNA	Novel_lncRNA	F2	71318396	71325539	+	3	2435	321	0.405469	-0.605594	0.706898	0.429417	-0.522806	0.520471	0.729838	0.242391	0.673928	0.61815	0.00277143	0.972059
LNC_008998	XLOC_237097	lincRNA	Novel_lncRNA	B4	86295582	86298147	+	2	780	147	0.088972	Inf	0.13677	0.167479	Inf	0.0140169	0	NA	1	0.0645923	Inf	0.141088
LNC_019460	XLOC_487182	lincRNA	Novel_lncRNA	F2	71185476	71231336	+	5	559	142	0.082123	-0.0872751	1	0.0258287	-1.75609	0.588358	0	#NAME?	0.128356	0.0194703	-2.16378	0.426523
LNC_019461	XLOC_487193	antisense_lncRNA	Novel_lncRNA	F2	71314837	71330528	+	3	5831	321	0.405469	-0.605594	0.706898	0.429417	-0.522806	0.520471	0.729838	0.242391	0.673928	0.61815	0.00277143	0.972059
LNC_019466	XLOC_487195	lincRNA	Novel_lncRNA	F2	71267395	71276453	+	3	2149	131	0.147846	-0.172842	0.984899	0.270454	0.698448	0.799655	0.259272	0.637531	0.631247	0.699718	2.06984	0.0984393
LNC_008013	XLOC_215906	lincRNA	Novel_lncRNA	B3	32310476	32311724	-	2	842	81	0.310623	-0.642905	0.702188	0.401087	-0.274157	0.791954	0.364027	-0.414026	0.806684	0.590232	0.28321	0.865694
LNC_019464	XLOC_487193	antisense_lncRNA	Novel_lncRNA	F2	71318618	71330528	+	3	2201	321	0.405469	-0.605594	0.706898	0.429417	-0.522806	0.520471	0.729838	0.242391	0.673928	0.61815	0.00277143	0.972059
LNC_008447	XLOC_225283	lincRNA	Novel_lncRNA	B3	119192124	119192376	-	2	233	47	0	#NAME?	0.436073	0.150785	0.878659	1	0	#NAME?	0.454755	0	#NAME?	0.456156
LNC_011259	XLOC_294437	intronic_lncRNA	Novel_lncRNA	C1	106066914	106089095	-	11	1486	467	0.294091	-0.233483	1	0.451877	0.386184	0.83357	0.324926	-0.0896348	0.93659	0.55865	0.692198	0.554542
LNC_011258	XLOC_294420	lincRNA	Novel_lncRNA	C1	105892102	105898950	-	2	5423	115	0.591889	0.168248	0.658068	0.986696	0.905528	0.35642	0.570194	0.114375	0.745659	0.940302	0.836046	0.373088
LNC_008012	XLOC_215905	lincRNA	Novel_lncRNA	B3	32275363	32278271	-	2	2651	87	0.124991	-1.31241	0.352033	0.257677	-0.268677	0.758928	0.162485	-0.933932	0.511096	0.46202	0.573717	0.618409
LNC_011251	XLOC_294392	intronic_lncRNA	Novel_lncRNA	C1	105544131	105558329	-	3	1122	116	0.667025	0.268443	0.69233	0.457151	-0.276627	0.909712	0.568138	0.0369432	0.886936	0.27981	-0.984852	0.505349
LNC_011250	XLOC_294389	intronic_lncRNA	Novel_lncRNA	C1	105524565	105532182	-	8	752	98	0.452384	0.673031	0.455675	0.144463	-0.973814	0.647635	0.167946	-0.756522	0.660879	0.170431	-0.735329	0.663537
LNC_011253	XLOC_294393	intronic_lncRNA	Novel_lncRNA	C1	105570075	105573182	-	3	402	124	0	#NAME?	0.0120498	0.025981	-3.34411	0.111173	0.110949	-1.24974	0.433558	0.0501133	-2.39637	0.246416
LNC_011252	XLOC_294392	intronic_lncRNA	Novel_lncRNA	C1	105544131	105558329	-	3	1353	105	0.667025	0.268443	0.69233	0.457151	-0.276627	0.909712	0.568138	0.0369432	0.886936	0.27981	-0.984852	0.505349
LNC_011255	XLOC_294400	antisense_lncRNA	Novel_lncRNA	C1	105719718	105751304	-	4	727	102	0.431953	-0.352439	0.852432	0.541418	-0.0265709	1	0.457253	-0.270323	0.917776	0.500362	-0.140341	0.903507
LNC_011254	XLOC_294400	intronic_lncRNA	Novel_lncRNA	C1	105718965	105724201	-	5	961	186	0.431953	-0.352439	0.852432	0.541418	-0.0265709	1	0.457253	-0.270323	0.917776	0.500362	-0.140341	0.903507
LNC_011257	XLOC_294401	intronic_lncRNA	Novel_lncRNA	C1	105726285	105732630	-	7	4468	482	0.136567	0.285815	0.691932	0.183658	0.713231	0.608331	0.18826	0.748938	0.484418	0.297261	1.40794	0.23363
LNC_011256	XLOC_294400	lincRNA	Novel_lncRNA	C1	105743977	105751304	-	3	4807	151	0.431953	-0.352439	0.852432	0.541418	-0.0265709	1	0.457253	-0.270323	0.917776	0.500362	-0.140341	0.903507
LNC_010029	XLOC_262942	lincRNA	Novel_lncRNA	C1	22923823	22924421	+	2	425	120	0.024135	Inf	0.54028	0.110285	Inf	0.259751	0	NA	1	0	NA	1
LNC_010028	XLOC_262941	lincRNA	Novel_lncRNA	C1	22923687	22932756	+	2	378	88	0.0202637	Inf	0.686375	0.116062	Inf	0.263082	0	NA	1	0.0579263	Inf	0.454976
LNC_019181	XLOC_479628	intronic_lncRNA	Novel_lncRNA	F1	69056587	69144269	-	40	6584	1538	0.950511	0.977778	0.355412	0.758743	0.652686	0.803755	0.323365	-0.577761	0.772217	0.80096	0.730806	0.606432
LNC_012152	XLOC_321409	intronic_lncRNA	Novel_lncRNA	C2	159252217	159268898	+	10	1092	309	0.245973	-0.505041	0.806998	0.2605	-0.422258	0.690413	0.412476	0.240769	0.738738	0.541555	0.633567	0.634717
LNC_010021	XLOC_262694	intronic_lncRNA	Novel_lncRNA	C1	21273982	21281915	+	5	1157	158	0	NA	1	0	NA	1	0.00657233	Inf	0.688118	0.220584	Inf	0.0487022
LNC_010020	XLOC_262671	lincRNA	Novel_lncRNA	C1	21215793	21216953	+	2	927	83	0.111336	1.87947	0.383717	0.0213023	-0.506369	1	0.19939	2.72014	0.244272	0.230286	2.92797	0.190937
LNC_010023	XLOC_262783	intronic_lncRNA	Novel_lncRNA	C1	22085578	22117736	+	10	2082	376	0.315623	-0.244748	0.975513	0.328861	-0.185473	0.965089	0.314221	-0.251174	1	0.179811	-1.05647	0.406223
LNC_010022	XLOC_262739	intronic_lncRNA	Novel_lncRNA	C1	21591141	21624062	+	6	2195	193	0.401673	0.15662	0.762942	0.319578	-0.173231	0.866791	0.429401	0.252925	0.709239	0.366335	0.0237634	0.984784
LNC_010025	XLOC_262796	lincRNA	Novel_lncRNA	C1	22235577	22236485	+	2	232	74	0.14652	Inf	0.245772	0.0312473	Inf	0.687909	0.0105277	Inf	1	0	NA	1
LNC_008996	XLOC_237079	intronic_lncRNA	Novel_lncRNA	B4	86229877	86254250	+	9	5123	271	1.56243	-0.0806303	0.864551	1.96754	0.251965	0.922576	1.92785	0.222568	0.638204	2.23591	0.436436	0.607969
LNC_010027	XLOC_262911	lincRNA	Novel_lncRNA	C1	22820968	22824571	+	2	561	140	0.128121	2.58026	0.161565	0.0591153	1.46435	0.515071	0.0430453	1.00667	0.715253	0.110674	2.36906	0.493984
LNC_010026	XLOC_262820	lincRNA	Novel_lncRNA	C1	22376509	22377117	+	2	285	76	0.0732403	Inf	0.389979	0.0154953	Inf	1	0.0907407	Inf	0.307748	0.0256707	Inf	0.678906
LNC_012794	XLOC_340444	lincRNA	Novel_lncRNA	D1	12388897	12399499	+	2	3288	103	0.0803253	-3.14639	0.0989443	0.157646	-2.17363	0.149387	0.146658	-2.27787	0.150181	0.403324	-0.818382	0.564695
LNC_004275	XLOC_118984	lincRNA	Novel_lncRNA	AANG04000183.1	36984	41310	-	2	2607	173	0.0156327	-0.586131	0.88256	0.326522	3.79841	0.0406825	0.0793117	1.75684	0.238638	0.109914	2.22761	0.199375
LNC_008997	XLOC_237079	intronic_lncRNA	Novel_lncRNA	B4	86234964	86253906	+	6	753	182	1.56243	-0.0806303	0.864551	1.96754	0.251965	0.922576	1.92785	0.222568	0.638204	2.23591	0.436436	0.607969
LNC_007218	XLOC_195935	intronic_lncRNA	Novel_lncRNA	B2	142191561	142352116	-	22	5854	1286	0.262866	-0.773933	0.534817	0.418493	-0.10306	0.912114	0.279621	-0.684791	0.777496	0.257826	-0.801865	0.367099
LNC_016159	XLOC_425859	lincRNA	Novel_lncRNA	E1	7583708	7590498	+	2	2303	128	0.15279	-0.849942	0.617053	0.23956	-0.201106	0.810741	0.134809	-1.03058	0.512946	0.243517	-0.177473	0.868728
LNC_004274	XLOC_118975	lincRNA	Novel_lncRNA	AANG04000183.1	14975	59840	-	2	933	116	0.0234363	0.785423	0.781801	0.31532	4.53542	0.0346497	0.0955597	2.81308	0.111541	0.0156457	0.202439	1
LNC_014301	XLOC_378123	lincRNA	Novel_lncRNA	D2	49803991	49836923	-	5	1580	122	0.151509	-1.04852	0.485164	0.228854	-0.453497	0.70936	0.16733	-0.905228	0.620072	0.580844	0.890224	0.452848
LNC_007219	XLOC_195943	lincRNA	Novel_lncRNA	B2	142387967	142399903	-	3	2928	123	0.0603147	-2.53775	0.07448	0.105527	-1.73072	0.178238	0.0444843	-2.97697	0.0399012	0.0185133	-4.2417	0.00507746
LNC_010203	XLOC_266286	lincRNA	Novel_lncRNA	C1	56455490	56456439	+	2	715	90	0.0321187	-1.44705	0.508647	0.225498	1.36458	0.461592	0.040905	-1.09819	0.627562	0.187281	1.09667	0.544038
LNC_012151	XLOC_321367	antisense_lncRNA	Novel_lncRNA	C2	158542918	158569772	+	2	598	79	0.070513	-1.28646	0.429293	0.272192	0.662208	0.893888	0.0572743	-1.58646	0.486195	0.186926	0.120053	1
LNC_010202	XLOC_266285	intronic_lncRNA	Novel_lncRNA	C1	56387030	56511573	+	4	604	113	1.48453	0.698314	0.239459	0.597264	-0.615246	0.757457	1.14541	0.324177	0.550836	1.27175	0.475133	0.625149
LNC_010205	XLOC_266503	intronic_lncRNA	Novel_lncRNA	C1	58489543	58535819	+	15	1940	612	0.280725	-0.273467	0.943532	0.231899	-0.549126	0.723075	0.206773	-0.714577	0.674078	0.138662	-1.29105	0.295015
LNC_018136	XLOC_458285	intronic_lncRNA	Novel_lncRNA	E3	29368176	29435491	+	22	4195	1048	0	#NAME?	0.257064	0.0730017	3.86918	0.101893	0.118353	4.56628	0.0458876	0.27757	5.79603	0.0174157
LNC_010204	XLOC_266318	lincRNA	Novel_lncRNA	C1	56868975	56904610	+	2	239	72	0	#NAME?	0.225548	0.0594613	-1.19452	0.866699	0	#NAME?	0.278613	0.175173	0.364233	0.923036
LNC_014854	XLOC_390169	lincRNA	Novel_lncRNA	D3	78222075	78244052	+	2	306	66	0	#NAME?	0.108607	0	#NAME?	0.134565	0	#NAME?	0.118517	0	#NAME?	0.130735
LNC_009135	XLOC_241799	lincRNA	Novel_lncRNA	B4	130133976	130138629	+	2	446	88	0	NA	1	0	NA	1	0.019552	Inf	0.688216	0.168122	Inf	0.183523
LNC_014856	XLOC_390199	intronic_lncRNA	Novel_lncRNA	D3	78474385	78511978	+	11	2984	472	0.146034	9.05265	0.0332784	0.00345567	3.65146	1	0.00555267	4.33568	1	0.0271397	6.62483	0.365023
LNC_014857	XLOC_390200	intronic_lncRNA	Novel_lncRNA	D3	78521920	78540734	+	15	2825	595	1.28058	-0.455057	0.751907	1.26657	-0.470924	0.678393	1.14577	-0.615535	0.60921	0.602194	-1.54356	0.0932019
LNC_014850	XLOC_390146	intronic_lncRNA	Novel_lncRNA	D3	77581481	77666553	+	11	2274	301	1.12298	1.44706	0.33359	0.172883	-1.25241	0.759782	0.372003	-0.146891	0.93188	0.511592	0.31279	0.912537
LNC_010207	XLOC_266646	intronic_lncRNA	Novel_lncRNA	C1	59753975	59959645	+	3	364	121	0.0946083	-0.83043	0.81447	0.142435	-0.240169	1	0.0918657	-0.872872	0.767248	0.322392	0.938348	0.689796
LNC_014852	XLOC_390156	lincRNA	Novel_lncRNA	D3	77683019	77685438	+	2	665	109	0.145638	-0.808889	0.721313	0.328701	0.365504	0.764997	0.114745	-1.15284	0.555687	0.456893	0.840585	0.580155
LNC_009134	XLOC_241798	antisense_lncRNA	Novel_lncRNA	B4	130043711	130105806	+	2	724	101	0.128864	-1.4752	0.439538	0.209386	-0.774891	0.583985	0.0614697	-2.54311	0.352452	0.19922	-0.846698	0.615717
LNC_007212	XLOC_195760	intronic_lncRNA	Novel_lncRNA	B2	139615920	139656235	-	2	274	91	0.0495523	Inf	0.454928	0.207716	Inf	0.0801504	0.056041	Inf	0.459472	0.110622	Inf	0.177398
LNC_010206	XLOC_266555	lincRNA	Novel_lncRNA	C1	59229193	59238147	+	2	226	67	0.25917	5.36952	0.235022	0	#NAME?	1	0.00491633	-0.350653	1	0.00903733	0.527662	1
LNC_014858	XLOC_390201	antisense_lncRNA	Novel_lncRNA	D3	78543219	78590934	+	8	2642	161	0.010276	-2.8169	0.177949	0	#NAME?	0.0360963	0.0451183	-0.682469	0.873574	0.0462523	-0.646656	0.82856
LNC_009137	XLOC_242002	lincRNA	Novel_lncRNA	B4	131714222	131717623	+	2	2834	146	0.100189	-0.160083	1	0.0927017	-0.27214	0.811404	0.132162	0.239504	0.767997	0.278477	1.31475	0.307024
LNC_007213	XLOC_195761	intronic_lncRNA	Novel_lncRNA	B2	139686757	139730676	-	2	317	105	0.20159	0.813356	0.733575	0.025705	-2.15795	0.56602	0.0116933	-3.29431	0.357958	0.100754	-0.187229	1
LNC_012150	XLOC_321338	lincRNA	Novel_lncRNA	C2	158253383	158263176	+	3	976	226	0	NA	1	0.0295863	Inf	0.473441	0.031078	Inf	0.394934	0.157287	Inf	0.0885333
LNC_010209	XLOC_267008	intronic_lncRNA	Novel_lncRNA	C1	65398835	65463834	+	24	4313	946	0.583808	1.79743	0.153738	0.0763627	-1.13712	0.615164	0.249945	0.573547	0.627168	0.041046	-2.03275	0.326707
LNC_009136	XLOC_241841	lincRNA	Novel_lncRNA	B4	130245401	130251147	+	2	564	79	0.076717	-1.21135	0.57188	0.0581943	-1.61002	0.463134	0.225429	0.343698	0.698616	0.118265	-0.586945	0.830003
LNC_007379	XLOC_200727	antisense_lncRNA	Novel_lncRNA	B3	26196647	26280268	+	2	265	88	0	NA	1	0.133955	Inf	0.17321	0	NA	1	0.104323	Inf	0.242444
LNC_007378	XLOC_200627	lincRNA	Novel_lncRNA	B3	24958833	24959132	+	2	238	60	0	NA	1	0	NA	1	0	NA	1	0.108042	Inf	0.441531
LNC_010208	XLOC_266906	antisense_lncRNA	Novel_lncRNA	C1	63517935	63552042	+	2	316	70	0.126403	1.09953	0.638915	0.447918	2.92473	0.395433	0.179927	1.60891	0.436734	0.433683	2.87814	0.25397
LNC_007375	XLOC_200519	lincRNA	Novel_lncRNA	B3	24192210	24195976	+	2	3743	103	0.040171	-2.52449	0.13717	0.101881	-1.18183	0.347161	0.144347	-0.679172	0.659179	0.0963837	-1.26185	0.29487
LNC_007374	XLOC_200506	lincRNA	Novel_lncRNA	B3	24196362	24199644	+	3	1843	185	0.0727093	-2.32276	0.135454	0.124662	-1.54495	0.222208	0.260782	-0.480134	0.774778	0.16424	-1.14717	0.331171
LNC_007377	XLOC_200601	lincRNA	Novel_lncRNA	B3	24753644	24825417	+	2	363	73	0	#NAME?	0.521108	0.143318	2.06357	0.582418	0	#NAME?	0.53843	0.236781	2.7879	0.265461
LNC_007376	XLOC_200566	intronic_lncRNA	Novel_lncRNA	B3	24423818	24512003	+	12	3376	761	0.681709	1.64962	0.0679189	0.265404	0.288656	0.712618	0.325521	0.583214	0.476481	0.458062	1.07601	0.409307
LNC_007371	XLOC_200165	intronic_lncRNA	Novel_lncRNA	B3	21410151	21439056	+	3	550	135	0.429978	-0.155146	1	0.324794	-0.559887	0.721866	0.349547	-0.453922	0.812621	0.552324	0.206106	0.957464
LNC_007370	XLOC_200165	intronic_lncRNA	Novel_lncRNA	B3	21410080	21439056	+	3	783	189	0.429978	-0.155146	1	0.324794	-0.559887	0.721866	0.349547	-0.453922	0.812621	0.552324	0.206106	0.957464
LNC_007373	XLOC_200485	lincRNA	Novel_lncRNA	B3	24097306	24130470	+	4	20321	127	0.309844	-1.86035	0.0617014	0.406409	-1.46897	0.0708992	0.850414	-0.40373	0.742192	0.845991	-0.411254	0.512213
LNC_007372	XLOC_200458	lincRNA	Novel_lncRNA	B3	23982029	24002101	+	4	3279	107	0.0732813	-1.67278	0.363897	0.224305	-0.0588359	0.816962	0.246905	0.0796586	0.895427	0.243727	0.0609686	1
LNC_000819	XLOC_028142	lincRNA	Novel_lncRNA	A1	9652783	9675743	-	2	5705	198	0	NA	1	0.124214	Inf	0.0147064	0.0808203	Inf	0.0185728	0.292585	Inf	0.00484366
LNC_000818	XLOC_028078	lincRNA	Novel_lncRNA	A1	9239553	9241467	-	2	367	72	0.0223637	Inf	0.540013	0.0237467	Inf	0.704444	0	NA	1	0.252402	Inf	0.140558
LNC_001432	XLOC_048801	lincRNA	Novel_lncRNA	A1	206694456	206700193	-	2	951	96	0.019082	0.411028	0.833946	0.138497	3.2706	0.270462	0.0321693	1.1645	0.659883	0.133502	3.2176	0.100317
LNC_001433	XLOC_048814	intronic_lncRNA	Novel_lncRNA	A1	206917466	206922428	-	2	225	74	0	NA	1	0.02635	Inf	1	0.0396173	Inf	0.689681	0.12197	Inf	0.396108
LNC_001434	XLOC_048825	intronic_lncRNA	Novel_lncRNA	A1	206949553	206969365	-	4	2094	169	0.317976	-0.342257	0.944951	0	#NAME?	8.39864e-05	0	#NAME?	5.06857e-05	0.076931	-2.38954	0.148156
LNC_001435	XLOC_048825	intronic_lncRNA	Novel_lncRNA	A1	206949553	206969510	-	4	2381	219	0.317976	-0.342257	0.944951	0	#NAME?	8.39864e-05	0	#NAME?	5.06857e-05	0.076931	-2.38954	0.148156
LNC_001436	XLOC_049084	lincRNA	Novel_lncRNA	A1	208895420	208907834	-	3	12141	125	0.122789	-1.02798	0.411611	0.322023	0.363004	0.889239	0.183082	-0.451672	0.76331	0.347215	0.471671	0.634395
LNC_001437	XLOC_049089	intronic_lncRNA	Novel_lncRNA	A1	208934689	208946413	-	6	4133	206	6.33294	-0.206392	0.993562	5.01082	-0.54422	0.560353	6.18053	-0.241536	0.945403	4.58296	-0.672989	0.353785
LNC_000811	XLOC_027984	antisense_lncRNA	Novel_lncRNA	A1	7739435	7754455	-	2	1552	110	0.160289	-1.3066	0.342587	0.245836	-0.68958	0.538419	0.282676	-0.488129	0.781154	0.263001	-0.592208	0.580308
LNC_000810	XLOC_027971	intronic_lncRNA	Novel_lncRNA	A1	7558652	7564825	-	2	2685	388	0	#NAME?	0.000189504	0.048479	-3.17034	0.0765329	0.459683	0.0748714	0.878921	0.019937	-4.45225	0.014873
LNC_000813	XLOC_028022	intronic_lncRNA	Novel_lncRNA	A1	8196816	8233094	-	8	20792	289	0.458492	-0.624098	0.531286	0.601493	-0.232447	0.720831	0.454201	-0.637664	0.520265	0.765088	0.114631	0.940968
LNC_000812	XLOC_027984	intronic_lncRNA	Novel_lncRNA	A1	7745172	7886643	-	19	14033	1079	0.160289	-1.3066	0.342587	0.245836	-0.68958	0.538419	0.282676	-0.488129	0.781154	0.263001	-0.592208	0.580308
LNC_000815	XLOC_028060	lincRNA	Novel_lncRNA	A1	9100682	9101946	-	2	1077	193	0.10129	-0.592169	0.734707	0.220962	0.533144	0.84082	0.156696	0.0373124	0.924798	0.417423	1.45085	0.318871
LNC_000814	XLOC_028058	lincRNA	Novel_lncRNA	A1	9096585	9097888	-	2	342	70	0.06029	-0.269461	1	0.442222	2.60532	0.186975	0.083805	0.205657	1	0.184626	1.34516	0.736825
LNC_000817	XLOC_028078	lincRNA	Novel_lncRNA	A1	9237859	9241446	-	2	380	74	0.0223637	Inf	0.540013	0.0237467	Inf	0.704444	0	NA	1	0.252402	Inf	0.140558
LNC_000816	XLOC_028066	lincRNA	Novel_lncRNA	A1	9114051	9115294	-	2	1125	144	0.0273937	1.43108	0.598809	0.210798	4.37503	0.0980795	0.038926	1.93798	0.44111	0.061692	2.60233	0.33847
LNC_006112	XLOC_164609	antisense_lncRNA	Novel_lncRNA	B2	2327883	2332361	+	2	770	222	0.320124	-0.253858	0.94032	0.351581	-0.118634	0.864271	0.444395	0.219352	0.794412	0.43015	0.172349	0.936271
LNC_018629	XLOC_467073	lincRNA	Novel_lncRNA	F1	28065813	28071372	+	2	3260	146	0.336475	0.982504	0.290416	0.250745	0.558222	0.625657	0.227309	0.41666	0.600472	0.451865	1.4079	0.228839
LNC_019090	XLOC_476872	lincRNA	Novel_lncRNA	F1	49051968	49053573	-	2	1537	120	0.031958	-2.65826	0.371458	0.0196477	-3.36008	0.250793	0	#NAME?	0.0224934	0.0178117	-3.50161	0.145273
LNC_017556	XLOC_448458	intronic_lncRNA	Novel_lncRNA	E2	9112733	9113812	-	2	266	85	0.125682	-0.0696264	1	0.0888117	-0.570583	0.904628	0.180513	0.452698	0.860073	0.353515	1.42237	0.433753
LNC_011648	XLOC_305484	antisense_lncRNA	Novel_lncRNA	C1	221785933	221791814	-	2	1677	410	0.152532	-2.30319	0.234924	0.140101	-2.42584	0.133854	0.226544	-1.73251	0.287293	0.0293797	-4.67941	0.00208924
LNC_006113	XLOC_164644	lincRNA	Novel_lncRNA	B2	2871440	2874518	+	2	1043	147	0	NA	1	0.170408	Inf	0.0779819	0.00946667	Inf	0.546573	0	NA	1
LNC_011646	XLOC_305484	intronic_lncRNA	Novel_lncRNA	C1	221755994	221764494	-	2	6271	300	0.152532	-2.30319	0.234924	0.140101	-2.42584	0.133854	0.226544	-1.73251	0.287293	0.0293797	-4.67941	0.00208924
LNC_011647	XLOC_305484	intronic_lncRNA	Novel_lncRNA	C1	221768113	221770083	-	2	1825	356	0.152532	-2.30319	0.234924	0.140101	-2.42584	0.133854	0.226544	-1.73251	0.287293	0.0293797	-4.67941	0.00208924
LNC_011644	XLOC_305480	intronic_lncRNA	Novel_lncRNA	C1	221746773	221753033	-	10	2660	768	0.331184	-0.231716	1	0.533303	0.455609	0.719945	0.111348	-1.80428	0.252343	0.468898	0.269927	0.864389
LNC_011645	XLOC_305484	intronic_lncRNA	Novel_lncRNA	C1	221755994	221764206	-	3	4835	300	0.152532	-2.30319	0.234924	0.140101	-2.42584	0.133854	0.226544	-1.73251	0.287293	0.0293797	-4.67941	0.00208924
LNC_011642	XLOC_305480	intronic_lncRNA	Novel_lncRNA	C1	221741876	221753033	-	12	2691	704	0.331184	-0.231716	1	0.533303	0.455609	0.719945	0.111348	-1.80428	0.252343	0.468898	0.269927	0.864389
LNC_006110	XLOC_164605	lincRNA	Novel_lncRNA	B2	2258627	2260758	+	2	253	84	0	NA	1	0.120218	Inf	0.169416	0.11567	Inf	0.232862	0	NA	1
LNC_011640	XLOC_305479	intronic_lncRNA	Novel_lncRNA	C1	221663129	221692377	-	9	4088	655	0.264237	-1.02574	0.423564	0.435951	-0.303403	0.778722	0.398883	-0.431604	0.75639	0.530388	-0.0205214	0.963327
LNC_011641	XLOC_305480	lincRNA	Novel_lncRNA	C1	221692691	221697551	-	2	665	157	0.331184	-0.231716	1	0.533303	0.455609	0.719945	0.111348	-1.80428	0.252343	0.468898	0.269927	0.864389
LNC_004482	XLOC_120429	lincRNA	Novel_lncRNA	AANG04001426.1	16948	25315	+	2	928	230	0.0131183	-1.74995	0.574426	1.83147	5.37533	0.00706822	0.428339	3.27915	0.102399	0.594572	3.75225	0.20162
LNC_004483	XLOC_120430	lincRNA	Novel_lncRNA	AANG04001426.1	5165	11286	-	3	278	82	0	NA	1	0.719505	Inf	0.0280304	0.0991107	Inf	0.395318	1.086	Inf	0.0407065
LNC_004480	XLOC_120429	lincRNA	Novel_lncRNA	AANG04001426.1	13589	14813	+	2	742	160	0.0131183	-1.74995	0.574426	1.83147	5.37533	0.00706822	0.428339	3.27915	0.102399	0.594572	3.75225	0.20162
LNC_004481	XLOC_120429	lincRNA	Novel_lncRNA	AANG04001426.1	16948	20594	+	4	218	72	0.0131183	-1.74995	0.574426	1.83147	5.37533	0.00706822	0.428339	3.27915	0.102399	0.594572	3.75225	0.20162
LNC_004486	XLOC_120430	lincRNA	Novel_lncRNA	AANG04001426.1	5363	14973	-	4	646	116	0	NA	1	0.719505	Inf	0.0280304	0.0991107	Inf	0.395318	1.086	Inf	0.0407065
LNC_004487	XLOC_120430	lincRNA	Novel_lncRNA	AANG04001426.1	8822	10682	-	2	406	105	0	NA	1	0.719505	Inf	0.0280304	0.0991107	Inf	0.395318	1.086	Inf	0.0407065
LNC_004484	XLOC_120430	lincRNA	Novel_lncRNA	AANG04001426.1	5165	13525	-	4	358	109	0	NA	1	0.719505	Inf	0.0280304	0.0991107	Inf	0.395318	1.086	Inf	0.0407065
LNC_004485	XLOC_120430	lincRNA	Novel_lncRNA	AANG04001426.1	5165	14576	-	3	442	137	0	NA	1	0.719505	Inf	0.0280304	0.0991107	Inf	0.395318	1.086	Inf	0.0407065
LNC_020515	XLOC_523051	intronic_lncRNA	Novel_lncRNA	X	124866967	124871747	-	3	1241	178	0.356838	0.360338	0.702966	0.239741	-0.213452	0.846112	0.31273	0.169988	0.823645	0.242022	-0.199791	0.829201
LNC_006116	XLOC_164755	lincRNA	Novel_lncRNA	B2	3377501	3378616	+	2	567	99	0.0824337	2.33533	0.459999	0.0213597	0.386982	1	0.0122473	-0.41544	1	0.0233137	0.513268	1
LNC_004488	XLOC_120430	lincRNA	Novel_lncRNA	AANG04001426.1	9937	10682	-	2	263	57	0	NA	1	0.719505	Inf	0.0280304	0.0991107	Inf	0.395318	1.086	Inf	0.0407065
LNC_004489	XLOC_120465	lincRNA	Novel_lncRNA	AANG04001437.1	15967	18979	-	2	616	140	0	#NAME?	0.244834	0.148581	2.22154	0.399726	0.068711	1.1089	0.659985	0.23821	2.90252	0.117759
LNC_012156	XLOC_321446	lincRNA	Novel_lncRNA	C2	159642908	159651633	+	3	2758	198	0.108576	0.103869	0.835673	0.146936	0.540353	0.706587	0.276967	1.45488	0.250251	0.150457	0.574523	0.671122
LNC_013893	XLOC_368814	intronic_lncRNA	Novel_lncRNA	D2	49048930	49083582	+	5	1696	123	0.045259	1.31612	0.577082	0.122666	2.75457	0.230696	0.178145	3.29289	0.0609545	0.228196	3.65011	0.0419355
LNC_006117	XLOC_164756	lincRNA	Novel_lncRNA	B2	3383226	3383848	+	2	242	80	0.107218	-0.309588	1	0.437244	1.7183	0.497217	0.218822	0.719623	0.780994	0.221042	0.734188	0.833403
LNC_006035	XLOC_162271	lincRNA	Novel_lncRNA	B1	196325532	196328408	-	3	843	93	0.124259	0.169552	0.796166	0.06891	-0.681017	0.810143	0.372739	1.75436	0.208295	0.371837	1.75087	0.256545
LNC_018220	XLOC_459798	lincRNA	Novel_lncRNA	E3	43022321	43029415	+	3	3058	153	0.037491	Inf	0.0841389	0.258228	Inf	0.0174351	0.0501277	Inf	0.0961178	0	NA	1
LNC_020070	XLOC_504907	intronic_lncRNA	Novel_lncRNA	X	61676739	61710749	+	4	598	100	0.0247853	0.79475	0.828632	0.150433	3.39631	0.256006	0	#NAME?	0.684716	0.123761	3.11475	0.429463
LNC_006114	XLOC_164666	antisense_lncRNA	Novel_lncRNA	B2	3042631	3049152	+	2	1123	152	1.12009	-4.20146	0.000535862	3.78698	-2.44403	0.0895307	5.94912	-1.7924	0.134681	4.71781	-2.12696	0.00825685
LNC_006034	XLOC_162260	lincRNA	Novel_lncRNA	B1	196177957	196181296	-	2	3320	102	0.125904	-0.727077	0.800987	0.26475	0.345236	0.87238	0.168933	-0.302946	0.942077	0.254021	0.285549	0.840793
LNC_018227	XLOC_459929	lincRNA	Novel_lncRNA	E3	43909656	43915110	+	2	3430	216	0.268916	-0.563174	0.71202	0.485269	0.288456	0.860102	0.299193	-0.409253	0.762865	0.39827	0.00341635	0.946336
LNC_006115	XLOC_164721	lincRNA	Novel_lncRNA	B2	3220158	3220756	+	2	576	141	0.03674	0.0520952	1	0.193452	2.44865	0.279239	0.0843947	1.2519	0.637248	0.0563583	0.669372	1
LNC_006037	XLOC_162271	lincRNA	Novel_lncRNA	B1	196325532	196339442	-	4	1433	105	0.124259	0.169552	0.796166	0.06891	-0.681017	0.810143	0.372739	1.75436	0.208295	0.371837	1.75087	0.256545
LNC_018226	XLOC_459861	lincRNA	Novel_lncRNA	E3	43562649	43568325	+	2	218	70	0	NA	1	0.107073	Inf	0.467932	0	NA	1	0	NA	1
LNC_016434	XLOC_429972	intronic_lncRNA	Novel_lncRNA	E1	51801234	51804038	+	3	295	98	0	#NAME?	0.171009	0.164128	0.671365	0.847085	0	#NAME?	0.211475	0.022405	-2.20156	0.613854
LNC_012874	XLOC_342557	lincRNA	Novel_lncRNA	D1	32158940	32162332	+	2	1407	102	0.671295	0.218974	0.786974	10.5151	4.18835	0.0526014	0.304276	-0.922593	0.685849	0.143926	-2.00264	0.26731
LNC_006036	XLOC_162271	lincRNA	Novel_lncRNA	B1	196325532	196339427	-	5	1063	95	0.124259	0.169552	0.796166	0.06891	-0.681017	0.810143	0.372739	1.75436	0.208295	0.371837	1.75087	0.256545
LNC_018225	XLOC_459831	intronic_lncRNA	Novel_lncRNA	E3	43317514	43334331	+	3	3924	287	0.26627	-0.173596	0.980156	0.430151	0.518359	0.667274	0.346609	0.206826	0.744818	0.662494	1.14142	0.267527
LNC_016435	XLOC_429974	intronic_lncRNA	Novel_lncRNA	E1	51822624	51829721	+	3	333	111	0.0924333	-0.148655	1	0	#NAME?	0.333602	0	#NAME?	0.305601	0.0357267	-1.52007	0.642629
LNC_006031	XLOC_162221	lincRNA	Novel_lncRNA	B1	195857138	195862712	-	3	4038	248	0.105032	-2.62935	0.0209333	0.1779	-1.86911	0.103561	0.419881	-0.630198	0.515942	0.123955	-2.39036	0.0868598
LNC_012155	XLOC_321430	lincRNA	Novel_lncRNA	C2	159576387	159588000	+	5	1673	290	0.348594	0.694684	0.418334	0.191924	-0.166332	0.949737	0.22617	0.0705413	0.827035	0.478604	1.15197	0.294872
LNC_018224	XLOC_459828	intronic_lncRNA	Novel_lncRNA	E3	43197136	43215340	+	5	3325	192	0.672054	-0.468265	0.745605	0.633568	-0.553344	0.568945	0.745832	-0.317992	0.801509	0.550151	-0.757015	0.394971
LNC_016436	XLOC_429977	intronic_lncRNA	Novel_lncRNA	E1	51901336	51905104	+	4	260	86	0	#NAME?	0.323077	0.080768	-0.524046	1	0.217849	0.907428	0.772144	0	#NAME?	0.347735
LNC_017494	XLOC_447314	intronic_lncRNA	Novel_lncRNA	E2	1593347	1597037	-	4	681	198	0.031031	0.44078	1	0.258163	3.49728	0.333862	0.0679637	1.57183	0.635846	0.151648	2.72973	0.306603
LNC_006030	XLOC_162221	lincRNA	Novel_lncRNA	B1	195854153	195862877	-	3	6591	248	0.105032	-2.62935	0.0209333	0.1779	-1.86911	0.103561	0.419881	-0.630198	0.515942	0.123955	-2.39036	0.0868598
LNC_016437	XLOC_429982	intronic_lncRNA	Novel_lncRNA	E1	51995285	51999272	+	3	236	78	0	NA	1	0	NA	1	0	NA	1	0.220982	Inf	0.106361
LNC_006033	XLOC_162239	lincRNA	Novel_lncRNA	B1	196084877	196087980	-	2	1324	271	4.47586	1.06786	0.17482	3.78865	0.827383	0.341304	2.08262	-0.0358986	0.865495	1.11615	-0.935774	0.308711
LNC_005035	XLOC_126079	lincRNA	Novel_lncRNA	B1	25592428	25595143	+	2	648	55	0.016163	-1.51933	0.622955	0.361032	2.96203	0.132409	0.071803	0.632014	0.717607	0.152792	1.72146	0.263682
LNC_016430	XLOC_429929	antisense_lncRNA	Novel_lncRNA	E1	51572192	51582423	+	2	221	51	0	NA	1	0.00925767	Inf	1	0.229273	Inf	0.0482696	0.164419	Inf	0.163698
LNC_006032	XLOC_162239	lincRNA	Novel_lncRNA	B1	196084404	196087980	-	3	1491	263	4.47586	1.06786	0.17482	3.78865	0.827383	0.341304	2.08262	-0.0358986	0.865495	1.11615	-0.935774	0.308711
LNC_016431	XLOC_429930	antisense_lncRNA	Novel_lncRNA	E1	51573685	51579398	+	2	541	120	0.044984	0.824754	0.812937	0.0800117	1.65555	0.724613	0.0385987	0.603893	0.781963	0.29823	3.55369	0.0876477
LNC_007599	XLOC_205119	lincRNA	Novel_lncRNA	B3	77107565	77134008	+	2	5492	399	0.0604137	-0.197036	1	0.222484	1.68372	0.306191	0.31621	2.1909	0.120259	0.311761	2.17046	0.138222
LNC_007036	XLOC_189300	lincRNA	Novel_lncRNA	B2	76717509	76724704	-	2	7174	145	1.26146	-1.03808	0.243041	1.40566	-0.881928	0.297656	1.17051	-1.14604	0.207164	1.80885	-0.518102	0.45546
LNC_013030	XLOC_347599	lincRNA	Novel_lncRNA	D1	83853910	83864539	+	3	2189	164	0.407378	1.3369	0.285669	0.274691	0.768342	0.566331	0.0504487	-1.67658	0.564397	0.0695957	-1.2124	0.572598
LNC_017315	XLOC_442752	intronic_lncRNA	Novel_lncRNA	E2	27444527	27449962	+	3	308	88	0.120219	-0.437979	0.818642	0.427981	1.3939	0.434046	0.233171	0.517746	0.712334	0.477245	1.55109	0.266917
LNC_017312	XLOC_442733	intronic_lncRNA	Novel_lncRNA	E2	27295834	27337368	+	9	25501	498	0.549823	-1.24516	0.162267	0.661231	-0.978977	0.248395	1.36869	0.0705958	0.689692	0.957741	-0.444494	0.527191
LNC_013112	XLOC_350036	intronic_lncRNA	Novel_lncRNA	D1	107394630	107403465	+	3	393	97	0.097342	1.5019	0.463062	0.363652	3.40332	0.101529	0.248419	2.85354	0.187676	0.204181	2.57062	0.26915
LNC_017310	XLOC_442378	antisense_lncRNA	Novel_lncRNA	E2	22864251	22874146	+	2	2722	109	0.0248223	-1.38383	0.492476	0.123664	0.932883	0.621613	0.117521	0.85938	0.466661	0.101816	0.652421	0.670328
LNC_007037	XLOC_189445	intronic_lncRNA	Novel_lncRNA	B2	78186677	78261112	-	11	1006	335	0.0265267	-3.44285	0.151521	0.00643233	-5.48688	0.059258	0.000713667	-8.6589	0.036872	0.0389697	-2.88794	0.166624
LNC_007591	XLOC_205078	intronic_lncRNA	Novel_lncRNA	B3	76805021	76806567	+	4	447	149	0.0533293	-1.8544	0.468336	0.008683	-4.47306	0.127557	0.0578547	-1.73689	0.644427	0.0230287	-3.0659	0.233095
LNC_007590	XLOC_205069	intronic_lncRNA	Novel_lncRNA	B3	76770078	76775824	+	9	1466	286	0.196393	0.19799	0.806934	0.265134	0.630964	0.738964	0.243974	0.510974	0.561526	0.49123	1.52064	0.196341
LNC_007593	XLOC_205106	intronic_lncRNA	Novel_lncRNA	B3	77019012	77022636	+	5	1404	190	0.011448	-2.23697	0.44376	0.000608667	-6.47027	0.243632	1.52556	4.82113	0.0665499	0.00377	-3.83943	0.302672
LNC_007592	XLOC_205106	intronic_lncRNA	Novel_lncRNA	B3	77019010	77026957	+	9	1902	293	0.011448	-2.23697	0.44376	0.000608667	-6.47027	0.243632	1.52556	4.82113	0.0665499	0.00377	-3.83943	0.302672
LNC_007595	XLOC_205106	intronic_lncRNA	Novel_lncRNA	B3	77023846	77026957	+	5	1124	320	0.011448	-2.23697	0.44376	0.000608667	-6.47027	0.243632	1.52556	4.82113	0.0665499	0.00377	-3.83943	0.302672
LNC_007034	XLOC_188917	intronic_lncRNA	Novel_lncRNA	B2	74445631	74507632	-	5	5978	252	0.040546	-2.32394	0.401197	0.040387	-2.32961	0.36457	0	#NAME?	0.00634802	0	#NAME?	0.00631748
LNC_007597	XLOC_205107	lincRNA	Novel_lncRNA	B3	77039575	77073705	+	2	1116	94	0.096288	-0.0435754	0.891891	0.23881	1.26686	0.485848	0.279941	1.49612	0.277805	0.399709	2.00995	0.145951
LNC_007596	XLOC_205106	intronic_lncRNA	Novel_lncRNA	B3	77023846	77026957	+	5	1199	345	0.011448	-2.23697	0.44376	0.000608667	-6.47027	0.243632	1.52556	4.82113	0.0665499	0.00377	-3.83943	0.302672
LNC_003289	XLOC_089072	intronic_lncRNA	Novel_lncRNA	A3	28285012	28291105	+	2	5271	214	0.0803863	-0.0168492	0.899678	0.215257	1.40419	0.325229	0.162291	0.996709	0.315987	0.372223	2.19429	0.0526312
LNC_003288	XLOC_089029	antisense_lncRNA	Novel_lncRNA	A3	28125379	28202255	+	4	845	152	0.268494	0.794082	0.475406	0.104181	-0.571717	0.684763	0.119214	-0.37726	0.88351	0.062406	-1.31105	0.267956
LNC_020525	XLOC_523279	antisense_lncRNA	Novel_lncRNA	X	128326019	128335425	-	3	354	118	0	#NAME?	0.117418	0.010439	-3.28844	0.445211	0.124861	0.291828	0.945881	0.142521	0.482673	1
LNC_007035	XLOC_189249	lincRNA	Novel_lncRNA	B2	76234217	76241795	-	2	829	170	0.196255	0.14239	0.76282	0.0415647	-2.09691	0.310249	0.124226	-0.517379	0.853524	0.0315693	-2.49375	0.199957
LNC_009629	XLOC_252774	intronic_lncRNA	Novel_lncRNA	B4	86341044	86345441	-	3	812	250	0.228048	-0.0343569	0.980833	0.265969	0.187562	0.869062	0.170939	-0.450216	0.805119	0.150233	-0.636496	0.733043
LNC_009628	XLOC_252759	lincRNA	Novel_lncRNA	B4	86263259	86271121	-	2	2211	211	0.259113	0.100334	0.79213	0.350527	0.536278	0.720551	0.32648	0.433746	0.59854	0.200746	-0.267874	0.737216
LNC_009999	XLOC_262380	intronic_lncRNA	Novel_lncRNA	C1	18932688	18939746	+	7	1360	258	0.747205	0.969531	0.284889	0.613833	0.685874	0.55706	0.337057	-0.178982	0.949873	0.203958	-0.903703	0.502913
LNC_009998	XLOC_262330	lincRNA	Novel_lncRNA	C1	18719398	18725481	+	3	3206	233	0.0325943	1.08905	0.512036	0.199254	3.70096	0.0273399	0.237432	3.95387	0.0119208	0.489716	4.9983	0.0012585
LNC_003281	XLOC_089025	intronic_lncRNA	Novel_lncRNA	A3	28112138	28125197	+	3	2739	261	0.386374	0.0546489	0.979774	0.657831	0.822369	0.727629	0.168749	-1.14047	0.708432	0.163426	-1.18671	0.52176
LNC_003280	XLOC_089011	antisense_lncRNA	Novel_lncRNA	A3	28025292	28027728	+	2	342	70	0.212013	-0.0594996	0.948923	0.143562	-0.621977	0.573432	0.384496	0.799315	0.509028	0.314757	0.510584	0.751121
LNC_003283	XLOC_089025	intronic_lncRNA	Novel_lncRNA	A3	28118477	28125197	+	3	2652	261	0.386374	0.0546489	0.979774	0.657831	0.822369	0.727629	0.168749	-1.14047	0.708432	0.163426	-1.18671	0.52176
LNC_003282	XLOC_089025	intronic_lncRNA	Novel_lncRNA	A3	28118476	28125197	+	2	2891	261	0.386374	0.0546489	0.979774	0.657831	0.822369	0.727629	0.168749	-1.14047	0.708432	0.163426	-1.18671	0.52176
LNC_003285	XLOC_089029	antisense_lncRNA	Novel_lncRNA	A3	28125364	28189404	+	3	1245	135	0.268494	0.794082	0.475406	0.104181	-0.571717	0.684763	0.119214	-0.37726	0.88351	0.062406	-1.31105	0.267956
LNC_003284	XLOC_089029	antisense_lncRNA	Novel_lncRNA	A3	28125362	28142948	+	2	4320	186	0.268494	0.794082	0.475406	0.104181	-0.571717	0.684763	0.119214	-0.37726	0.88351	0.062406	-1.31105	0.267956
LNC_003287	XLOC_089029	antisense_lncRNA	Novel_lncRNA	A3	28125379	28193095	+	4	1038	207	0.268494	0.794082	0.475406	0.104181	-0.571717	0.684763	0.119214	-0.37726	0.88351	0.062406	-1.31105	0.267956
LNC_003286	XLOC_089029	antisense_lncRNA	Novel_lncRNA	A3	28125369	28193095	+	4	3073	137	0.268494	0.794082	0.475406	0.104181	-0.571717	0.684763	0.119214	-0.37726	0.88351	0.062406	-1.31105	0.267956
LNC_008572	XLOC_228110	intronic_lncRNA	Novel_lncRNA	B3	147349653	147363455	-	14	2624	752	1.60198	0.976172	0.294472	1.74768	1.10176	0.480318	3.25472	1.99885	0.0976343	5.37698	2.72312	0.0123538
LNC_008573	XLOC_228110	intronic_lncRNA	Novel_lncRNA	B3	147374521	147376602	-	3	1103	360	1.60198	0.976172	0.294472	1.74768	1.10176	0.480318	3.25472	1.99885	0.0976343	5.37698	2.72312	0.0123538
LNC_008570	XLOC_228110	intronic_lncRNA	Novel_lncRNA	B3	147349653	147362635	-	13	3035	781	1.60198	0.976172	0.294472	1.74768	1.10176	0.480318	3.25472	1.99885	0.0976343	5.37698	2.72312	0.0123538
LNC_008571	XLOC_228110	intronic_lncRNA	Novel_lncRNA	B3	147349653	147362669	-	14	2985	788	1.60198	0.976172	0.294472	1.74768	1.10176	0.480318	3.25472	1.99885	0.0976343	5.37698	2.72312	0.0123538
LNC_008576	XLOC_228169	lincRNA	Novel_lncRNA	B3	147764102	147766789	-	2	575	95	0.0771093	-1.58354	0.469009	0.0950587	-1.28163	0.545014	0.06307	-1.8735	0.316742	0.0829363	-1.47845	0.457167
LNC_007030	XLOC_188546	intronic_lncRNA	Novel_lncRNA	B2	71073072	71222008	-	35	7243	1290	0.406257	0.991034	0.374052	0.318424	0.639589	0.729664	0.206009	0.0113475	0.987555	0.366693	0.843213	0.61703
LNC_008574	XLOC_228159	intronic_lncRNA	Novel_lncRNA	B3	147554625	147625527	-	4	1810	332	0	#NAME?	1	0	#NAME?	1	0.187071	6.57071	0.0579682	0.0421597	4.42106	0.314971
LNC_008575	XLOC_228160	intronic_lncRNA	Novel_lncRNA	B3	147685998	147699130	-	4	8294	335	0.389169	-0.800318	0.450361	0.572945	-0.24232	0.73096	0.612686	-0.145568	0.943213	0.707658	0.0623353	0.983338
LNC_013118	XLOC_350087	intronic_lncRNA	Novel_lncRNA	D1	108012056	108014873	+	4	937	257	25.8502	-0.66558	0.427165	22.4981	-0.865952	0.230715	33.1171	-0.30818	0.781776	18.9059	-1.11692	0.0783138
LNC_008578	XLOC_228171	antisense_lncRNA	Novel_lncRNA	B3	147770264	147788792	-	2	352	117	0.110048	-1.00634	0.699241	0.0543337	-2.02456	0.411033	0	#NAME?	0.0694785	0.220034	-0.0067507	0.961516
LNC_007031	XLOC_188546	intronic_lncRNA	Novel_lncRNA	B2	71073072	71222008	-	32	7147	1258	0.406257	0.991034	0.374052	0.318424	0.639589	0.729664	0.206009	0.0113475	0.987555	0.366693	0.843213	0.61703
LNC_019796	XLOC_496355	lincRNA	Novel_lncRNA	F2	70827561	70836415	-	2	7165	116	0.101481	-1.62676	0.373265	1.92833	2.62131	0.0242409	0.831632	1.40797	0.138347	1.63525	2.38347	0.0290608
LNC_013119	XLOC_350087	intronic_lncRNA	Novel_lncRNA	D1	108012056	108014873	+	4	811	215	25.8502	-0.66558	0.427165	22.4981	-0.865952	0.230715	33.1171	-0.30818	0.781776	18.9059	-1.11692	0.0783138
LNC_000741	XLOC_026006	intronic_lncRNA	Novel_lncRNA	A1	236039878	236048939	+	4	490	162	0.0868347	-1.02941	0.551657	0.180975	0.030032	1	0.15147	-0.226721	1	0.15314	-0.210908	0.938753
LNC_000740	XLOC_026005	intronic_lncRNA	Novel_lncRNA	A1	236034751	236038557	+	3	833	138	0.0411107	-2.60963	0.0960084	0.0895243	-1.48686	0.262188	0.100919	-1.31401	0.357385	0.0933217	-1.42693	0.311619
LNC_000743	XLOC_026015	intronic_lncRNA	Novel_lncRNA	A1	236109136	236131922	+	4	484	147	0	#NAME?	0.076672	0.0112263	-3.62097	0.346652	0.0253383	-2.44654	0.452207	0.026564	-2.37839	0.47771
LNC_000742	XLOC_026010	lincRNA	Novel_lncRNA	A1	236086269	236087233	+	2	234	56	0	NA	1	0.123403	Inf	0.412393	0	NA	1	0	NA	1
LNC_000745	XLOC_026103	lincRNA	Novel_lncRNA	A1	237100968	237106935	+	2	2615	205	0.124881	-0.630898	0.680687	0.206261	0.0930127	0.960121	0.226803	0.229986	0.78158	0.26855	0.473737	0.72571
LNC_000744	XLOC_026102	intronic_lncRNA	Novel_lncRNA	A1	237055937	237065741	+	7	1493	404	0.204388	0.176134	0.89482	0.374314	1.04908	0.568844	0.347766	0.942942	0.498853	0.503902	1.47797	0.361
LNC_000747	XLOC_026113	lincRNA	Novel_lncRNA	A1	237150054	237153317	+	2	2302	109	0.0608413	-2.29702	0.262488	0.0333563	-3.16411	0.17204	0.185822	-0.686222	0.686895	0.304568	0.0266173	0.916222
LNC_000746	XLOC_026103	lincRNA	Novel_lncRNA	A1	237105633	237106935	+	2	1201	115	0.124881	-0.630898	0.680687	0.206261	0.0930127	0.960121	0.226803	0.229986	0.78158	0.26855	0.473737	0.72571
LNC_000749	XLOC_026154	lincRNA	Novel_lncRNA	A1	237475081	237521084	+	3	45750	227	0.0767673	2.40451	0.246415	0.444081	4.93677	0.0640724	0	#NAME?	0.0210668	0.35279	4.60475	0.00800522
LNC_000748	XLOC_026154	lincRNA	Novel_lncRNA	A1	237475081	237511941	+	3	36072	213	0.0767673	2.40451	0.246415	0.444081	4.93677	0.0640724	0	#NAME?	0.0210668	0.35279	4.60475	0.00800522
LNC_005999	XLOC_160301	lincRNA	Novel_lncRNA	B1	176624908	176636825	-	2	3450	117	0.653951	-0.689708	0.586631	1.29799	0.299314	0.864131	0.673769	-0.646638	0.619954	1.61124	0.611211	0.504627
LNC_005998	XLOC_160300	lincRNA	Novel_lncRNA	B1	176609760	176612439	-	2	2613	127	0.377392	-1.05027	0.392305	1.09253	0.483266	0.816853	0.463882	-0.752571	0.546215	1.16885	0.580683	0.571758
LNC_011701	XLOC_306713	lincRNA	Novel_lncRNA	C2	4537864	4544575	+	3	3986	190	0.331227	-0.774724	0.524409	0.268848	-1.07575	0.432572	0.105796	-2.42125	0.0273822	0.190641	-1.57169	0.118888
LNC_013036	XLOC_347617	intronic_lncRNA	Novel_lncRNA	D1	83984615	83997125	+	3	556	184	0.363134	1.79121	0.271251	0.0546153	-0.941912	0.796526	0.102695	-0.0309238	0.921411	0.035389	-1.56792	0.605763
LNC_019791	XLOC_496278	intronic_lncRNA	Novel_lncRNA	F2	70046201	70051282	-	2	4011	99	0.549577	0.388734	0.596915	0.341941	-0.29584	0.73228	0.41415	-0.0194354	0.867909	0.115781	-1.85819	0.273863
LNC_002523	XLOC_071127	antisense_lncRNA	Novel_lncRNA	A2	13824011	13866439	-	2	768	139	0.011399	-0.969731	0.877849	0.147507	2.72407	0.28088	0.0646037	1.53298	0.568651	0.140654	2.65544	0.387179
LNC_002522	XLOC_071111	intronic_lncRNA	Novel_lncRNA	A2	13744591	13747831	-	5	691	195	1.70084	-0.39466	0.844166	0.517318	-2.11178	0.206724	2.64346	0.241524	0.755327	0.336148	-2.73374	0.124354
LNC_002521	XLOC_071111	intronic_lncRNA	Novel_lncRNA	A2	13744591	13747831	-	5	593	162	1.70084	-0.39466	0.844166	0.517318	-2.11178	0.206724	2.64346	0.241524	0.755327	0.336148	-2.73374	0.124354
LNC_002520	XLOC_071102	intronic_lncRNA	Novel_lncRNA	A2	13611060	13626288	-	17	1982	418	0.10171	-1.51983	0.391622	0.525992	0.850756	0.62339	0.128437	-1.18323	0.594653	0.800088	1.45587	0.326508
LNC_002527	XLOC_071215	intronic_lncRNA	Novel_lncRNA	A2	14822568	14860337	-	9	1270	299	1.19407	-0.473312	0.759816	1.23563	-0.423947	0.697581	0.815445	-1.02354	0.411996	1.20409	-0.461259	0.593993
LNC_002526	XLOC_071210	lincRNA	Novel_lncRNA	A2	14752749	14754549	-	2	218	61	0.01334	-3.3312	0.379511	0	#NAME?	0.263676	0.0301977	-2.15252	0.645052	0.0442567	-1.60107	0.638304
LNC_002525	XLOC_071179	intronic_lncRNA	Novel_lncRNA	A2	14465889	14475147	-	5	1125	192	8.31149	-0.099981	0.910712	6.20013	-0.522789	0.563335	7.10038	-0.327191	0.823778	5.35434	-0.73438	0.296161
LNC_002524	XLOC_071159	intronic_lncRNA	Novel_lncRNA	A2	14150052	14150982	-	2	549	152	0.017575	-0.802519	1	0.168194	2.45601	0.273591	0.0342	0.157952	1	0.143786	2.22981	0.350105
LNC_012845	XLOC_341468	lincRNA	Novel_lncRNA	D1	19592524	19592960	+	2	415	55	0	NA	1	0.11746	Inf	0.259725	0	NA	1	0	NA	1
LNC_007528	XLOC_203799	lincRNA	Novel_lncRNA	B3	63347809	63348389	+	2	346	67	0	NA	1	0.095955	Inf	0.32048	0	NA	1	0	NA	1
LNC_002529	XLOC_071218	intronic_lncRNA	Novel_lncRNA	A2	14871078	14878982	-	4	1034	221	0.965956	-0.404966	0.837387	1.19707	-0.095486	0.881397	1.46328	0.194208	0.838058	2.37862	0.895129	0.452528
LNC_002528	XLOC_071216	antisense_lncRNA	Novel_lncRNA	A2	14856878	14892005	-	2	449	83	0.018927	-2.79163	0.283059	0.356391	1.44331	0.479992	0.0796553	-0.718308	0.816399	0.0845173	-0.632831	0.712304
LNC_012841	XLOC_341156	lincRNA	Novel_lncRNA	D1	17168294	17168954	+	2	423	82	0.0401803	-0.239868	1	0.0341327	-0.475204	1	0	#NAME?	0.454974	0.091184	0.942423	0.857021
LNC_012840	XLOC_341124	lincRNA	Novel_lncRNA	D1	17124016	17161979	+	3	1868	205	0.015496	-2.20566	0.353388	0.187342	1.39005	0.533466	0.046055	-0.634195	0.780959	0.050934	-0.488924	0.840487
LNC_012843	XLOC_341262	lincRNA	Novel_lncRNA	D1	17808038	17822175	+	2	12352	145	0.133183	-0.759707	0.55497	0.298612	0.405153	0.817959	0.232295	0.0428371	0.84583	0.404063	0.84146	0.366157
LNC_007529	XLOC_203804	intronic_lncRNA	Novel_lncRNA	B3	63582605	63583099	+	2	307	102	0	#NAME?	0.528022	0.134976	1.86523	0.836362	0.147827	1.99644	0.637837	0.0581287	0.649854	1
LNC_003133	XLOC_086093	intronic_lncRNA	Novel_lncRNA	A3	4533264	4545941	+	5	2754	296	0.771098	-0.427209	0.833904	0.957794	-0.114406	0.905704	0.944304	-0.13487	1	0.835805	-0.310956	0.738196
LNC_003132	XLOC_086093	intronic_lncRNA	Novel_lncRNA	A3	4533264	4536053	+	5	1265	181	0.771098	-0.427209	0.833904	0.957794	-0.114406	0.905704	0.944304	-0.13487	1	0.835805	-0.310956	0.738196
LNC_003131	XLOC_086066	lincRNA	Novel_lncRNA	A3	4377102	4378138	+	2	491	143	0	NA	1	0.289648	Inf	0.00913959	0	NA	1	0.336162	Inf	0.000520405
LNC_003130	XLOC_086066	lincRNA	Novel_lncRNA	A3	4345628	4378138	+	3	4513	1257	0	NA	1	0.289648	Inf	0.00913959	0	NA	1	0.336162	Inf	0.000520405
LNC_003137	XLOC_086183	intronic_lncRNA	Novel_lncRNA	A3	4834357	4854656	+	6	2145	274	0.48373	-0.768855	0.51396	0.732416	-0.170393	0.847073	0.650296	-0.34196	0.92966	0.666257	-0.306977	0.693393
LNC_003136	XLOC_086183	intronic_lncRNA	Novel_lncRNA	A3	4827315	4854656	+	8	5095	306	0.48373	-0.768855	0.51396	0.732416	-0.170393	0.847073	0.650296	-0.34196	0.92966	0.666257	-0.306977	0.693393
LNC_003135	XLOC_086141	lincRNA	Novel_lncRNA	A3	4691256	4770219	+	2	301	69	0	NA	1	0.103419	Inf	0.173981	0	NA	1	0.158961	Inf	0.277099
LNC_003134	XLOC_086098	lincRNA	Novel_lncRNA	A3	4632095	4632524	+	2	254	84	0.608252	-0.0866134	0.91599	0.965391	0.579832	0.720187	0.878577	0.443887	0.65704	1.39277	1.10861	0.408138
LNC_003139	XLOC_086209	intronic_lncRNA	Novel_lncRNA	A3	5138260	5190093	+	6	1935	136	1.53703	0.0620749	0.784307	1.68948	0.19851	0.879688	1.71077	0.21657	0.725012	2.29537	0.640655	0.551524
LNC_003138	XLOC_086204	intronic_lncRNA	Novel_lncRNA	A3	5060664	5114715	+	6	3515	258	0.509766	0.420313	0.545969	0.467174	0.294439	0.848087	0.497734	0.385854	0.643354	0.595323	0.644153	0.560974
LNC_013035	XLOC_347617	intronic_lncRNA	Novel_lncRNA	D1	83973140	83997125	+	6	1517	371	0.363134	1.79121	0.271251	0.0546153	-0.941912	0.796526	0.102695	-0.0309238	0.921411	0.035389	-1.56792	0.605763
LNC_009199	XLOC_242699	antisense_lncRNA	Novel_lncRNA	B4	137783972	137797826	+	2	520	173	0.113007	1.98554	0.539544	0.0682787	1.25863	0.651793	0.119347	2.06429	0.458245	0.0241143	-0.242909	1
LNC_009198	XLOC_242662	intronic_lncRNA	Novel_lncRNA	B4	137511160	137520168	+	3	533	133	4.48612	0.247165	0.653848	3.55585	-0.0881083	0.956717	3.56645	-0.0838149	0.954281	1.87711	-1.00979	0.281806
LNC_008716	XLOC_232343	antisense_lncRNA	Novel_lncRNA	B4	37484337	37521237	+	2	520	173	0.250606	1.64963	0.334554	0.252136	1.65841	0.518824	0.144277	0.853049	0.647789	0.317126	1.98926	0.376167
LNC_008717	XLOC_232347	intronic_lncRNA	Novel_lncRNA	B4	37532561	37562516	+	13	1743	524	0.0745127	-1.30957	0.34407	0.122288	-0.594845	0.703425	0.160094	-0.206208	0.9836	0.391252	1.08298	0.415955
LNC_005199	XLOC_131451	intronic_lncRNA	Novel_lncRNA	B1	81816433	81821884	+	2	5244	145	0.238214	-0.484901	0.772521	0.296809	-0.167621	0.854405	0.207361	-0.685015	0.658273	0.274017	-0.282894	0.757474
LNC_005198	XLOC_131442	intronic_lncRNA	Novel_lncRNA	B1	81618690	81722660	+	4	722	202	0.242002	-0.73941	0.647772	0.272184	-0.569843	0.635829	0.249117	-0.697603	0.708437	0.359345	-0.169058	0.872788
LNC_008712	XLOC_232136	intronic_lncRNA	Novel_lncRNA	B4	34673537	34767020	+	5	8094	430	0.900792	0.704528	0.313622	0.431116	-0.35859	0.926483	0.981451	0.82825	0.27633	1.04165	0.914132	0.351726
LNC_008713	XLOC_232196	lincRNA	Novel_lncRNA	B4	35217593	35221150	+	2	2573	92	0.029624	-1.42077	0.390627	0.174157	1.13479	0.476316	0.102859	0.375068	0.781778	0.297563	1.90759	0.155062
LNC_008710	XLOC_232129	lincRNA	Novel_lncRNA	B4	34428000	34485441	+	2	57422	231	0.253244	-1.30645	0.128448	0.676464	0.111039	0.953462	0.520523	-0.267012	0.884405	1.2027	0.941236	0.193431
LNC_008711	XLOC_232136	antisense_lncRNA	Novel_lncRNA	B4	34673537	34693078	+	2	7656	280	0.900792	0.704528	0.313622	0.431116	-0.35859	0.926483	0.981451	0.82825	0.27633	1.04165	0.914132	0.351726
LNC_005193	XLOC_131251	lincRNA	Novel_lncRNA	B1	78312891	78335648	+	2	1020	160	2.40442	-0.922535	0.299376	5.34676	0.230441	0.850192	6.26962	0.460155	0.441107	8.88671	0.963425	0.194264
LNC_005192	XLOC_131251	lincRNA	Novel_lncRNA	B1	78312871	78328734	+	2	3482	154	2.40442	-0.922535	0.299376	5.34676	0.230441	0.850192	6.26962	0.460155	0.441107	8.88671	0.963425	0.194264
LNC_005191	XLOC_131208	intronic_lncRNA	Novel_lncRNA	B1	77950178	77978815	+	7	2022	403	0.109127	-1.88011	0.165326	0.305175	-0.396484	0.741402	0.139974	-1.52096	0.243481	0.151989	-1.40216	0.21519
LNC_005190	XLOC_131168	lincRNA	Novel_lncRNA	B1	77591416	77603143	+	3	1995	155	0.220832	-0.306023	0.980511	0.195755	-0.47992	0.769719	0.4007	0.553554	0.516623	0.139619	-0.967474	0.428005
LNC_005197	XLOC_131385	lincRNA	Novel_lncRNA	B1	80544306	80547026	+	2	2672	257	0.117122	-1.90221	0.256551	0.230558	-0.925091	0.558962	0.238926	-0.873658	0.713596	0.588889	0.427776	0.718698
LNC_005196	XLOC_131284	intronic_lncRNA	Novel_lncRNA	B1	79436525	79537990	+	3	1680	302	0.0739083	-1.72958	0.422825	0.126225	-0.957392	0.67065	0.124572	-0.97641	0.688227	0	#NAME?	0.0130051
LNC_005195	XLOC_131256	lincRNA	Novel_lncRNA	B1	78521731	78523584	+	2	362	89	0	NA	1	0.134437	Inf	0.146473	0.0321773	Inf	0.689379	0	NA	1
LNC_005194	XLOC_131252	lincRNA	Novel_lncRNA	B1	78429141	78434018	+	2	4850	126	0.464377	-1.00936	0.385475	1.0879	0.218827	0.93671	0.777117	-0.266523	0.893783	1.52373	0.704879	0.426657
LNC_017767	XLOC_452690	intronic_lncRNA	Novel_lncRNA	E2	45304274	45304738	-	3	232	76	0	#NAME?	0.676195	0.10024	1.16819	0.840207	0.0185783	-1.26357	1	0.12584	1.49633	0.711488
LNC_017766	XLOC_452689	intronic_lncRNA	Novel_lncRNA	E2	45303409	45303982	-	3	244	80	0.031497	-0.838194	1	0.230806	2.0352	0.30538	0.0506673	-0.152352	1	0.161063	1.51614	0.642871
LNC_017765	XLOC_452681	antisense_lncRNA	Novel_lncRNA	E2	45242636	45252091	-	2	7779	170	0	#NAME?	0.683301	0.331076	7.05333	0.0323834	0.00157533	-0.662033	1	0.015369	2.62426	0.493992
LNC_017764	XLOC_452681	antisense_lncRNA	Novel_lncRNA	E2	45225683	45252091	-	3	3904	170	0	#NAME?	0.683301	0.331076	7.05333	0.0323834	0.00157533	-0.662033	1	0.015369	2.62426	0.493992
LNC_017763	XLOC_452679	intronic_lncRNA	Novel_lncRNA	E2	45220908	45233045	-	13	1782	583	0.298934	-0.344253	0.896181	0.459165	0.274934	0.926141	0.390304	0.0405199	0.872485	0.490759	0.370936	0.759978
LNC_017762	XLOC_452667	intronic_lncRNA	Novel_lncRNA	E2	45144151	45150155	-	5	2199	444	0.68427	0.834086	0.321522	0.481378	0.326691	0.861162	0.315361	-0.283476	0.89333	0.249295	-0.622623	0.535707
LNC_002428	XLOC_070141	lincRNA	Novel_lncRNA	A2	7169848	7177082	-	2	7203	230	0.255036	-0.304038	0.905369	0.415022	0.398446	0.786229	0.464346	0.56046	0.484786	0.498278	0.662211	0.531564
LNC_002429	XLOC_070142	lincRNA	Novel_lncRNA	A2	7196546	7211640	-	2	273	54	0.0268513	Inf	0.682884	0	NA	1	0	NA	1	0.173623	Inf	0.135038
LNC_002426	XLOC_070111	antisense_lncRNA	Novel_lncRNA	A2	7023783	7035542	-	2	548	88	0.0893953	0.217203	1	0.035397	-1.11937	0.523743	0.104664	0.444702	0.921855	0.164218	1.09455	0.575161
LNC_002427	XLOC_070111	intronic_lncRNA	Novel_lncRNA	A2	7023783	7036117	-	3	397	104	0.0893953	0.217203	1	0.035397	-1.11937	0.523743	0.104664	0.444702	0.921855	0.164218	1.09455	0.575161
LNC_002424	XLOC_070025	lincRNA	Novel_lncRNA	A2	6385991	6388577	-	2	1613	177	0.259141	-0.43046	0.905533	0.415289	0.249919	0.705165	0.402322	0.204156	0.758425	0.49384	0.499849	0.689797
LNC_002425	XLOC_070062	lincRNA	Novel_lncRNA	A2	6766363	6788189	-	2	314	104	0.0734263	Inf	0.391586	0	NA	1	0	NA	1	0	NA	1
LNC_002422	XLOC_069996	intronic_lncRNA	Novel_lncRNA	A2	6177013	6189735	-	19	2668	862	1.35551	-0.165105	0.966541	1.45516	-0.0627606	0.924927	1.372	-0.147659	1	1.57843	0.0545488	0.992032
LNC_002423	XLOC_070012	intronic_lncRNA	Novel_lncRNA	A2	6281512	6289337	-	4	2815	245	0.813449	0.0276403	0.787729	0.776856	-0.0387651	0.98547	0.694353	-0.200742	0.942487	0.925841	0.214353	0.847775
LNC_002420	XLOC_069939	lincRNA	Novel_lncRNA	A2	5888900	5889467	-	2	328	75	0	#NAME?	0.175162	0.053893	-2.08715	0.600869	0.062105	-1.88254	0.587011	0.0295907	-2.95211	0.483825
LNC_002421	XLOC_069984	lincRNA	Novel_lncRNA	A2	6130710	6131481	-	2	547	153	0.039178	-1.60984	0.542212	0.175093	0.550164	0.776071	0.108159	-0.144802	1	0.175859	0.556456	0.75552
LNC_020383	XLOC_517440	intronic_lncRNA	Novel_lncRNA	X	59875046	59885703	-	16	2524	544	0.057881	-2.42692	0.155106	0.134398	-1.21156	0.476646	0.17551	-0.826524	0.686556	0.376299	0.273804	0.839337
LNC_020382	XLOC_517440	intronic_lncRNA	Novel_lncRNA	X	59875046	59885697	-	15	2669	476	0.057881	-2.42692	0.155106	0.134398	-1.21156	0.476646	0.17551	-0.826524	0.686556	0.376299	0.273804	0.839337
LNC_020381	XLOC_517440	intronic_lncRNA	Novel_lncRNA	X	59875046	59878003	-	3	1177	279	0.057881	-2.42692	0.155106	0.134398	-1.21156	0.476646	0.17551	-0.826524	0.686556	0.376299	0.273804	0.839337
LNC_020380	XLOC_517438	intronic_lncRNA	Novel_lncRNA	X	59811584	59858007	-	13	1437	479	0.0780107	-1.87412	0.288768	0.122519	-1.22286	0.379187	0.073892	-1.95238	0.209758	0.0415017	-2.78462	0.0423338
LNC_020387	XLOC_517477	intronic_lncRNA	Novel_lncRNA	X	60401226	60407210	-	3	2113	519	0.337186	0.657739	0.456212	0.335925	0.65233	0.695982	0.286337	0.421907	0.690648	0.445671	1.06017	0.38335
LNC_020386	XLOC_517447	lincRNA	Novel_lncRNA	X	60033240	60033885	-	2	409	135	0	NA	1	0.250339	Inf	0.0795878	0	NA	1	0.030381	Inf	0.677747
LNC_020385	XLOC_517444	intronic_lncRNA	Novel_lncRNA	X	59926388	59955275	-	12	3355	381	0.346024	0.768738	0.437139	0.252593	0.314677	0.908605	0.323401	0.67119	0.592216	0.302151	0.573132	0.736143
LNC_020384	XLOC_517444	intronic_lncRNA	Novel_lncRNA	X	59904450	59955275	-	14	3689	521	0.346024	0.768738	0.437139	0.252593	0.314677	0.908605	0.323401	0.67119	0.592216	0.302151	0.573132	0.736143
LNC_019864	XLOC_498626	lincRNA	Novel_lncRNA	F2	84765267	84767207	-	2	1854	238	0.0616703	0.486188	0.764505	0.305977	2.79696	0.133633	0.07982	0.858362	0.591622	0.136049	1.62766	0.342662
LNC_018545	XLOC_465253	intronic_lncRNA	Novel_lncRNA	F1	7247747	7295001	+	5	3739	228	0.351916	-0.439936	0.824646	0.464832	-0.03846	0.91411	0.549869	0.20392	0.783384	0.508892	0.0921912	0.960956
LNC_020389	XLOC_517496	intronic_lncRNA	Novel_lncRNA	X	60573397	60575719	-	7	552	183	0.0955897	-1.00211	0.683353	0.166118	-0.204827	0.953931	0.0626407	-1.61186	0.491805	0.398735	1.05839	0.441433
LNC_011616	XLOC_304500	intronic_lncRNA	Novel_lncRNA	C1	215964822	215982289	-	8	1073	282	0	#NAME?	0.0703402	0.013194	-4.54806	0.192957	0.0320627	-3.26704	0.29953	0	#NAME?	0.0887532
LNC_005429	XLOC_140193	antisense_lncRNA	Novel_lncRNA	B1	175648256	175649903	+	2	587	195	0	#NAME?	0.0946255	0	#NAME?	0.128182	0	#NAME?	0.116945	0	#NAME?	0.11602
LNC_018655	XLOC_467642	lincRNA	Novel_lncRNA	F1	32990532	33010847	+	2	460	102	0	NA	1	0.117585	Inf	0.23894	0.00132733	Inf	1	0.0954213	Inf	0.130851
LNC_005428	XLOC_140193	antisense_lncRNA	Novel_lncRNA	B1	175647169	175649903	+	2	1672	296	0	#NAME?	0.0946255	0	#NAME?	0.128182	0	#NAME?	0.116945	0	#NAME?	0.11602
LNC_019880	XLOC_499061	intronic_lncRNA	Novel_lncRNA	X	92787	98317	+	3	361	120	0.180484	0.106439	0.942187	0.217787	0.377488	0.942128	0.0170477	-3.29778	0.196076	0.151699	-0.144221	1
LNC_008666	XLOC_230579	intronic_lncRNA	Novel_lncRNA	B4	17422085	17428238	+	4	465	145	0.0165277	-2.65418	0.306015	0.107575	0.0482045	1	0.0715327	-0.540464	0.938909	0.297232	1.51445	0.435839
LNC_018279	XLOC_460895	intronic_lncRNA	Novel_lncRNA	E3	4958049	4977897	-	5	4524	274	1.76512	0.500402	0.350925	0.953748	-0.387684	0.692423	1.44333	0.210039	0.666283	1.24346	-0.00500078	0.913379
LNC_008667	XLOC_230580	intronic_lncRNA	Novel_lncRNA	B4	17442761	17465138	+	4	405	134	0.0719823	-1.48267	0.541531	0.0633377	-1.66725	0.35966	0.0205043	-3.29439	0.151646	0.106709	-0.914705	0.549249
LNC_008664	XLOC_230520	intronic_lncRNA	Novel_lncRNA	B4	15958678	15981740	+	4	393	130	0.00112533	Inf	1	0.052491	Inf	0.253104	0	NA	1	0.00756767	Inf	0.610483
LNC_005423	XLOC_140164	lincRNA	Novel_lncRNA	B1	175507800	175513505	+	2	865	95	0.381988	0.961653	0.363389	0.371018	0.919615	0.441802	0.104732	-0.905167	0.616633	0.0860243	-1.18906	0.424502
LNC_008665	XLOC_230540	intronic_lncRNA	Novel_lncRNA	B4	16511087	16520987	+	3	572	190	0.190353	-0.277896	0.940123	0.120469	-0.937908	0.845436	0.0857603	-1.42819	0.560853	0.122889	-0.909215	0.652206
LNC_005422	XLOC_140151	intronic_lncRNA	Novel_lncRNA	B1	175208738	175269792	+	10	2908	592	0.00122433	-6.48845	0.0319308	0.021684	-2.34189	0.381441	0.088743	-0.308889	0.9476	0.040058	-1.45643	0.544216
LNC_008662	XLOC_230435	intronic_lncRNA	Novel_lncRNA	B4	14831633	14843938	+	2	393	129	0.0981243	-0.0980408	1	0.0684177	-0.618283	0.847798	0.16627	0.662801	0.702795	0.00832067	-3.65788	0.320993
LNC_010086	XLOC_263868	lincRNA	Novel_lncRNA	C1	30949344	30977151	+	2	296	98	0.0508443	-1.6463	0.516675	0.0538183	-1.56429	0.54164	0	#NAME?	0.0888134	0.351163	1.14168	0.465049
LNC_019881	XLOC_499062	intronic_lncRNA	Novel_lncRNA	X	119100	133053	+	10	3508	526	0.22446	-0.250178	0.947356	0.428426	0.682411	0.518094	0.235059	-0.183615	0.968893	0.175697	-0.603549	0.616189
LNC_005421	XLOC_140125	intronic_lncRNA	Novel_lncRNA	B1	174617951	174690347	+	7	2856	233	0.406208	0.00889815	0.861155	0.371897	-0.118415	0.899785	0.317497	-0.346575	0.886929	0.226108	-0.836307	0.4119
LNC_008663	XLOC_230499	lincRNA	Novel_lncRNA	B4	15356832	15357161	+	2	273	41	0	NA	1	0	NA	1	0.107778	Inf	0.348552	0	NA	1
LNC_005420	XLOC_140105	lincRNA	Novel_lncRNA	B1	174209250	174215307	+	3	2345	98	0.227323	-0.839951	0.524391	0.4547	0.16022	0.963981	0.634205	0.640256	0.440765	0.612133	0.589151	0.605227
LNC_008192	XLOC_220182	intronic_lncRNA	Novel_lncRNA	B3	74098379	74100808	-	6	945	174	0.193804	0.391112	0.745408	0.201964	0.450615	0.948909	0.342606	1.21307	0.576456	0.380243	1.36344	0.515638
LNC_005427	XLOC_140193	antisense_lncRNA	Novel_lncRNA	B1	175628221	175649903	+	3	1064	166	0	#NAME?	0.0946255	0	#NAME?	0.128182	0	#NAME?	0.116945	0	#NAME?	0.11602
LNC_008661	XLOC_230425	intronic_lncRNA	Novel_lncRNA	B4	14559915	14562275	+	4	349	116	0.0341873	0.176511	1	0.02346	-0.366748	1	0	#NAME?	0.687375	0.14285	2.23947	0.482599
LNC_005426	XLOC_140193	intronic_lncRNA	Novel_lncRNA	B1	175617468	175625036	+	4	624	151	0	#NAME?	0.0946255	0	#NAME?	0.128182	0	#NAME?	0.116945	0	#NAME?	0.11602
LNC_018032	XLOC_457046	lincRNA	Novel_lncRNA	E3	12333004	12333715	+	2	361	109	0	NA	1	0.122653	Inf	0.262945	0	NA	1	0	NA	1
LNC_018033	XLOC_457203	intronic_lncRNA	Novel_lncRNA	E3	14744801	14758906	+	2	269	89	0.0493883	-1.65303	0.687947	0.10579	-0.554067	0.758972	0.058751	-1.40259	0.696376	0.065639	-1.24265	0.637325
LNC_018030	XLOC_456867	intronic_lncRNA	Novel_lncRNA	E3	11169975	11185762	+	5	510	140	0.0390317	0.584119	0.878375	0.0490683	0.914266	1	0.133643	2.35979	0.522102	0	#NAME?	0.31335
LNC_018031	XLOC_456944	lincRNA	Novel_lncRNA	E3	11592411	11592695	+	2	215	68	0	NA	1	0.027857	Inf	0.68774	0.137312	Inf	0.348097	0	NA	1
LNC_016548	XLOC_431868	intronic_lncRNA	Novel_lncRNA	E1	1408642	1413892	-	4	1063	162	0.678081	0.548349	0.598992	0.596127	0.362512	0.73195	0.547428	0.239561	0.790865	0.523707	0.175653	0.952078
LNC_005425	XLOC_140193	antisense_lncRNA	Novel_lncRNA	B1	175615611	175617265	+	2	789	112	0	#NAME?	0.0946255	0	#NAME?	0.128182	0	#NAME?	0.116945	0	#NAME?	0.11602
LNC_018034	XLOC_457235	intronic_lncRNA	Novel_lncRNA	E3	15768984	15772329	+	2	270	89	0	#NAME?	0.244812	0.149756	0.687118	0.768651	0.219558	1.2391	0.3502	0.104842	0.172718	0.884114
LNC_018035	XLOC_457240	intronic_lncRNA	Novel_lncRNA	E3	16013539	16060519	+	6	2077	162	0.220638	-1.03986	0.458813	0.250959	-0.854087	0.469385	0.235324	-0.94689	0.489458	0.18646	-1.28267	0.229626
LNC_016544	XLOC_431776	lincRNA	Novel_lncRNA	E1	1140725	1141622	-	2	212	70	0	NA	1	0	NA	1	0.0914397	Inf	0.459181	0	NA	1
LNC_016545	XLOC_431868	intronic_lncRNA	Novel_lncRNA	E1	1403185	1413892	-	6	1315	162	0.678081	0.548349	0.598992	0.596127	0.362512	0.73195	0.547428	0.239561	0.790865	0.523707	0.175653	0.952078
LNC_016546	XLOC_431868	intronic_lncRNA	Novel_lncRNA	E1	1403185	1413892	-	7	1204	162	0.678081	0.548349	0.598992	0.596127	0.362512	0.73195	0.547428	0.239561	0.790865	0.523707	0.175653	0.952078
LNC_005424	XLOC_140187	lincRNA	Novel_lncRNA	B1	175541712	175549174	+	3	362	61	0.175076	-1.65557	0.493287	0.192848	-1.51609	0.493522	0.280146	-0.977371	0.754929	0.420997	-0.389743	0.875682
LNC_016540	XLOC_431682	intronic_lncRNA	Novel_lncRNA	E1	831059	836628	-	2	1175	170	0.118566	2.40467	0.162549	0	#NAME?	0.69756	0.077404	1.78947	0.521261	0.00795533	-1.49295	1
LNC_016541	XLOC_431688	intronic_lncRNA	Novel_lncRNA	E1	908319	918270	-	7	1138	379	0.243891	Inf	0.00984781	0.085281	Inf	0.141993	0.010525	Inf	0.688909	0.0455063	Inf	0.231642
LNC_016542	XLOC_431697	lincRNA	Novel_lncRNA	E1	950218	952247	-	2	1658	392	0.0661987	3.27052	0.110423	0.156711	4.51376	0.122693	0.00739667	0.108667	1	0.00775433	0.176794	1
LNC_016543	XLOC_431717	lincRNA	Novel_lncRNA	E1	1002208	1004220	-	2	221	73	0	NA	1	0.178577	Inf	0.190227	0	NA	1	0	NA	1
LNC_019251	XLOC_480740	antisense_lncRNA	Novel_lncRNA	F2	7524781	7531116	+	2	5377	254	0.555335	-0.190477	0.969471	0.520317	-0.284443	0.792247	0.432534	-0.551022	0.670078	0.954201	0.590459	0.535357
LNC_019250	XLOC_480666	lincRNA	Novel_lncRNA	F2	6795291	6797786	+	2	1155	110	0.0319473	-2.64673	0.199226	0.129572	-0.626742	0.689169	0.0223177	-3.16424	0.1402	0.0571863	-1.80676	0.341669
LNC_019253	XLOC_480843	lincRNA	Novel_lncRNA	F2	8205335	8210080	+	2	306	70	0	#NAME?	0.672905	0.206376	2.88587	0.4658	0	#NAME?	0.684776	0	#NAME?	0.681301
LNC_019252	XLOC_480779	lincRNA	Novel_lncRNA	F2	7749805	7750558	+	2	275	90	0	NA	1	0.102264	Inf	0.404618	0.017593	Inf	1	0	NA	1
LNC_019255	XLOC_481011	intronic_lncRNA	Novel_lncRNA	F2	10099508	10118231	+	4	461	153	0.133712	-0.650718	0.849218	0.184574	-0.185647	1	0.140483	-0.579451	0.830176	0.111557	-0.912065	0.708694
LNC_019254	XLOC_480852	intronic_lncRNA	Novel_lncRNA	F2	8309522	8420147	+	14	3072	389	0.80921	0.315928	0.583294	0.670042	0.0436661	0.95925	0.658479	0.0185527	0.860417	0.550054	-0.241012	0.78409
LNC_018752	XLOC_469393	lincRNA	Novel_lncRNA	F1	50272507	50315990	+	2	276	60	0.0386883	Inf	0.540564	0.130324	Inf	0.23003	0.15537	Inf	0.308589	0.073385	Inf	0.306707
LNC_019256	XLOC_481012	intronic_lncRNA	Novel_lncRNA	F2	10131176	10141871	+	3	544	162	0.518483	0.440315	0.63308	0.487631	0.351807	0.834405	0.504393	0.400567	0.724324	0.661298	0.791319	0.593607
LNC_019259	XLOC_481033	lincRNA	Novel_lncRNA	F2	10244574	10244886	+	2	289	46	0.331731	-0.299364	1	0.401918	-0.0224775	1	0.241296	-0.758573	0.728924	0.667278	0.708911	0.65638
LNC_019258	XLOC_481032	lincRNA	Novel_lncRNA	F2	10239824	10243107	+	2	2330	144	0.784688	-1.08677	0.403179	1.11568	-0.579035	0.572818	0.904849	-0.88121	0.490129	1.74935	0.0698587	0.943612
LNC_004248	XLOC_117480	lincRNA	Novel_lncRNA	A3	137097761	137112370	-	2	204	67	0.175353	-0.194841	1	0.370987	0.886267	0.776474	0.160717	-0.320575	1	0.190817	-0.0729133	1
LNC_004249	XLOC_117484	lincRNA	Novel_lncRNA	A3	137184767	137187072	-	2	644	135	0.133093	1.60514	0.312695	0	#NAME?	0.420445	0.456564	3.38353	0.131781	0.060142	0.459156	1
LNC_011006	XLOC_286848	antisense_lncRNA	Novel_lncRNA	C1	33413173	33481242	-	2	267	88	0.028784	0.171473	1	0.085199	1.73704	0.707902	0.045319	0.826322	1	0.0202987	-0.332409	1
LNC_011007	XLOC_286863	intronic_lncRNA	Novel_lncRNA	C1	33610021	33619043	-	5	1116	233	0.232848	-0.778951	0.624004	0.295447	-0.435442	0.676123	0.233654	-0.773964	0.677698	0.238509	-0.744296	0.535844
LNC_011000	XLOC_286709	lincRNA	Novel_lncRNA	C1	32826554	32834767	-	2	8066	153	0.0441293	-0.934416	0.539863	0.226473	1.42511	0.285823	0.095096	0.17323	0.800753	0.350454	2.055	0.066194
LNC_011001	XLOC_286721	lincRNA	Novel_lncRNA	C1	32905549	32909694	-	2	4070	171	0.0615787	-1.71333	0.233826	0.400635	0.988457	0.503795	0.190264	-0.0858263	0.913399	0.654826	1.69728	0.135125
LNC_011002	XLOC_286755	lincRNA	Novel_lncRNA	C1	32964866	33010642	-	2	234	67	0.0147707	-1.57195	1	0.15357	1.80615	0.56802	0	#NAME?	0.687357	0.0346307	-0.342631	1
LNC_011003	XLOC_286808	antisense_lncRNA	Novel_lncRNA	C1	33088486	33089326	-	2	365	91	1.01377	0.146435	0.756045	0.756525	-0.275842	0.901875	0.681661	-0.426176	0.863486	0.916005	0.000126004	0.982167
LNC_004240	XLOC_117375	intronic_lncRNA	Novel_lncRNA	A3	136125436	136164532	-	7	1503	293	0.409086	Inf	0.0129887	0	NA	1	0	NA	1	0	NA	1
LNC_004241	XLOC_117375	intronic_lncRNA	Novel_lncRNA	A3	136125436	136164551	-	6	2269	293	0.409086	Inf	0.0129887	0	NA	1	0	NA	1	0	NA	1
LNC_004242	XLOC_117376	lincRNA	Novel_lncRNA	A3	136166400	136185805	-	3	851	138	0.172618	-0.877726	0.643479	0.181576	-0.80473	0.566462	0.257366	-0.301487	0.863088	0.33166	0.0643972	1
LNC_004243	XLOC_117391	intronic_lncRNA	Novel_lncRNA	A3	136294918	136303239	-	5	549	182	0.56931	1.05339	0.340722	0.306167	0.158494	0.889331	0.188835	-0.538694	0.863194	0.354264	0.369002	0.870911
LNC_004244	XLOC_117415	lincRNA	Novel_lncRNA	A3	136533208	136534663	-	2	228	76	0	NA	1	0	NA	1	0.107577	Inf	0.395322	0	NA	1
LNC_004245	XLOC_117462	lincRNA	Novel_lncRNA	A3	137038378	137045405	-	2	4220	255	0.173674	1.18202	0.31972	0.270417	1.82083	0.220317	0.242722	1.66495	0.252738	0.551798	2.84979	0.0297051
LNC_004246	XLOC_117462	lincRNA	Novel_lncRNA	A3	137038378	137045405	-	2	4215	255	0.173674	1.18202	0.31972	0.270417	1.82083	0.220317	0.242722	1.66495	0.252738	0.551798	2.84979	0.0297051
LNC_004247	XLOC_117476	lincRNA	Novel_lncRNA	A3	137080792	137081397	-	3	278	77	0	#NAME?	0.430658	0.136458	1.39073	0.757685	0.155043	1.57494	0.717163	0.0767717	0.560916	1
LNC_010234	XLOC_268112	intronic_lncRNA	Novel_lncRNA	C1	75826566	75872412	+	12	2145	627	0.263137	0.159797	0.755894	0.267172	0.181756	0.892763	0.121513	-0.954904	0.522883	0.289893	0.299507	0.849614
LNC_010235	XLOC_268126	intronic_lncRNA	Novel_lncRNA	C1	75881155	75895599	+	11	3115	594	0.497198	0.457797	0.523328	0.696366	0.943822	0.373671	0.698177	0.947569	0.39756	0.243791	-0.570381	0.695723
LNC_010236	XLOC_268126	intronic_lncRNA	Novel_lncRNA	C1	75881299	75895599	+	11	3027	638	0.497198	0.457797	0.523328	0.696366	0.943822	0.373671	0.698177	0.947569	0.39756	0.243791	-0.570381	0.695723
LNC_010237	XLOC_268126	intronic_lncRNA	Novel_lncRNA	C1	75881390	75895599	+	11	2849	478	0.497198	0.457797	0.523328	0.696366	0.943822	0.373671	0.698177	0.947569	0.39756	0.243791	-0.570381	0.695723
LNC_010230	XLOC_268074	intronic_lncRNA	Novel_lncRNA	C1	75614254	75690526	+	14	1893	481	0.484947	0.198093	0.735326	0.297898	-0.504914	0.608964	0.423366	0.00217232	0.951886	0.256587	-0.720284	0.495315
LNC_010231	XLOC_268074	intronic_lncRNA	Novel_lncRNA	C1	75629607	75690526	+	11	1047	348	0.484947	0.198093	0.735326	0.297898	-0.504914	0.608964	0.423366	0.00217232	0.951886	0.256587	-0.720284	0.495315
LNC_001199	XLOC_040757	lincRNA	Novel_lncRNA	A1	129949786	129950685	-	2	647	40	0.174957	-0.79106	0.650015	0.43393	0.519402	0.817888	0.217939	-0.474138	0.844237	0.251494	-0.267534	0.791593
LNC_001198	XLOC_040756	lincRNA	Novel_lncRNA	A1	129935084	129942988	-	2	7673	140	0.27742	-0.632749	0.645322	0.453544	0.0764217	0.984281	0.25861	-0.734045	0.631153	0.62313	0.534712	0.582395
LNC_001197	XLOC_040755	lincRNA	Novel_lncRNA	A1	129921179	129921550	-	2	349	53	0.252927	-0.213561	0.957843	0.256668	-0.192379	0.864287	0.115551	-1.34375	0.522575	0.246509	-0.250638	0.846321
LNC_001196	XLOC_040754	lincRNA	Novel_lncRNA	A1	129846312	129868877	-	2	22534	133	0.63257	-0.835435	0.360689	1.14658	0.0226105	0.919048	0.562389	-1.00509	0.312179	1.21752	0.109213	0.923926
LNC_001195	XLOC_040752	lincRNA	Novel_lncRNA	A1	129832749	129845482	-	2	12714	128	0.622367	-0.821818	0.386368	1.0185	-0.111214	0.796492	0.495302	-1.15128	0.247681	1.14769	0.0610706	0.980023
LNC_001194	XLOC_040746	lincRNA	Novel_lncRNA	A1	129767371	129773354	-	3	5677	136	0.402615	-1.39669	0.171409	0.659057	-0.685685	0.425907	0.545695	-0.957993	0.426826	1.37218	0.372312	0.71625
LNC_001193	XLOC_040745	lincRNA	Novel_lncRNA	A1	129760317	129764742	-	2	4037	110	0.401725	-0.514727	0.77581	0.338786	-0.760563	0.53887	0.416994	-0.460908	0.84578	0.348769	-0.718664	0.545787
LNC_001192	XLOC_040745	lincRNA	Novel_lncRNA	A1	129743955	129762366	-	2	1450	110	0.401725	-0.514727	0.77581	0.338786	-0.760563	0.53887	0.416994	-0.460908	0.84578	0.348769	-0.718664	0.545787
LNC_001191	XLOC_040744	lincRNA	Novel_lncRNA	A1	129694412	129695368	-	2	914	57	0.367093	-1.11841	0.440673	0.718266	-0.150037	0.889846	0.409828	-0.959539	0.565455	1.02513	0.363182	0.771469
LNC_001190	XLOC_040743	lincRNA	Novel_lncRNA	A1	129869036	129913336	-	4	44196	197	0.386516	-0.79724	0.443391	0.508601	-0.401236	0.640137	0.494687	-0.441254	0.795598	1.34305	0.999667	0.224783
LNC_018256	XLOC_460265	lincRNA	Novel_lncRNA	E3	1128943	1140532	-	2	207	68	0.0434297	0.619052	0.872917	0.193417	2.77402	0.28184	0.026512	-0.0929836	1	0.372799	3.7207	0.069244
LNC_018257	XLOC_460377	lincRNA	Novel_lncRNA	E3	1412552	1416328	-	2	3741	118	0.550464	0.713279	0.352053	0.908629	1.43632	0.266677	0.258597	-0.376661	0.90092	0.48398	0.527579	0.634702
LNC_018254	XLOC_460263	lincRNA	Novel_lncRNA	E3	1095438	1097597	-	2	2138	193	0.10804	-1.14801	0.416292	0.505328	1.07764	0.543287	0.177442	-0.43223	0.760397	0.468643	0.968913	0.425961
LNC_018255	XLOC_460265	lincRNA	Novel_lncRNA	E3	1128943	1129931	-	2	362	120	0.0434297	0.619052	0.872917	0.193417	2.77402	0.28184	0.026512	-0.0929836	1	0.372799	3.7207	0.069244
LNC_018252	XLOC_460260	antisense_lncRNA	Novel_lncRNA	E3	1030166	1041783	-	2	1526	389	0.0302043	6.89	0.843632	0.138543	9.0875	0.269812	0.291778	10.162	0.02891	0.0804537	8.3034	0.587154
LNC_018253	XLOC_460260	antisense_lncRNA	Novel_lncRNA	E3	1037267	1040828	-	2	961	178	0.0302043	6.89	0.843632	0.138543	9.0875	0.269812	0.291778	10.162	0.02891	0.0804537	8.3034	0.587154
LNC_018250	XLOC_460242	intronic_lncRNA	Novel_lncRNA	E3	827919	853942	-	3	3283	214	0.0222153	-2.4951	0.243247	0.148796	0.248609	0.812203	0.114577	-0.128408	0.940119	0.076224	-0.716413	0.658253
LNC_018251	XLOC_460260	antisense_lncRNA	Novel_lncRNA	E3	1027461	1040927	-	2	503	147	0.0302043	6.89	0.843632	0.138543	9.0875	0.269812	0.291778	10.162	0.02891	0.0804537	8.3034	0.587154
LNC_019853	XLOC_498150	intronic_lncRNA	Novel_lncRNA	F2	83150549	83153987	-	2	1546	308	0.057389	0.668949	0.660171	0.207716	2.52471	0.191963	0.0535837	0.569968	0.789424	0.0269573	-0.421148	0.931289
LNC_018258	XLOC_460378	lincRNA	Novel_lncRNA	E3	1416398	1420308	-	2	1352	190	2.41558	0.798643	0.270353	2.56403	0.884685	0.446815	1.11932	-0.311101	0.877615	2.28618	0.719214	0.483616
LNC_018259	XLOC_460379	antisense_lncRNA	Novel_lncRNA	E3	1418064	1424392	-	2	741	227	0.683874	-0.30558	0.945624	0.821524	-0.0410071	0.920091	0.53492	-0.659988	0.675661	1.22226	0.532173	0.650427
LNC_019075	XLOC_476357	intronic_lncRNA	Novel_lncRNA	F1	44364044	44369827	-	5	695	131	1.20747	-0.58347	0.728125	1.21928	-0.569427	0.676782	1.25929	-0.522846	0.771447	0.827741	-1.1282	0.328231
LNC_019074	XLOC_476356	intronic_lncRNA	Novel_lncRNA	F1	44334802	44363597	-	8	4583	402	0.338757	0.335632	0.782872	0.208564	-0.36413	0.942976	0.0716057	-1.90647	0.532005	0.852033	1.66629	0.330594
LNC_019077	XLOC_476388	lincRNA	Novel_lncRNA	F1	44520722	44523153	-	2	698	102	0.451744	-0.957667	0.51855	0.147819	-2.56934	0.117594	0.502453	-0.804185	0.578891	0.235298	-1.89868	0.267519
LNC_019076	XLOC_476388	lincRNA	Novel_lncRNA	F1	44520722	44522017	-	2	728	102	0.451744	-0.957667	0.51855	0.147819	-2.56934	0.117594	0.502453	-0.804185	0.578891	0.235298	-1.89868	0.267519
LNC_019071	XLOC_476356	intronic_lncRNA	Novel_lncRNA	F1	44311724	44363597	-	22	7351	822	0.338757	0.335632	0.782872	0.208564	-0.36413	0.942976	0.0716057	-1.90647	0.532005	0.852033	1.66629	0.330594
LNC_017691	XLOC_449968	intronic_lncRNA	Novel_lncRNA	E2	20158753	20171215	-	5	464	154	0.0449117	-1.40341	0.53322	0.0894503	-0.409413	0.870638	0.0418417	-1.50556	0.461152	0.0448413	-1.40567	0.435745
LNC_015916	XLOC_420543	intronic_lncRNA	Novel_lncRNA	D4	61902066	61903636	-	2	297	98	0	NA	1	0.0492577	Inf	0.328875	0	NA	1	0.219535	Inf	0.212336
LNC_019072	XLOC_476356	intronic_lncRNA	Novel_lncRNA	F1	44311724	44363823	-	20	7654	822	0.338757	0.335632	0.782872	0.208564	-0.36413	0.942976	0.0716057	-1.90647	0.532005	0.852033	1.66629	0.330594
LNC_000113	XLOC_002816	intronic_lncRNA	Novel_lncRNA	A1	24435534	24639154	+	18	4967	488	0.259477	-0.113652	0.940269	0.299003	0.090903	0.938055	0.108378	-1.37318	0.401736	0.474806	0.75808	0.47652
LNC_017690	XLOC_449967	intronic_lncRNA	Novel_lncRNA	E2	20154212	20157260	-	3	270	89	0.0898133	2.09226	0.534429	0	#NAME?	0.697528	0.089472	2.08677	0.785237	0.119046	2.49878	0.70184
LNC_019079	XLOC_476399	lincRNA	Novel_lncRNA	F1	44805802	44807696	-	2	290	75	0.040717	-2.03452	0.652271	0.210354	0.334597	0.945013	0.066699	-1.32248	0.715809	0.179806	0.108224	0.937901
LNC_019078	XLOC_476388	lincRNA	Novel_lncRNA	F1	44520722	44524471	-	2	737	102	0.451744	-0.957667	0.51855	0.147819	-2.56934	0.117594	0.502453	-0.804185	0.578891	0.235298	-1.89868	0.267519
LNC_004107	XLOC_113588	intronic_lncRNA	Novel_lncRNA	A3	104486913	104487483	-	2	367	122	1.47049	-0.370212	0.944903	0.432724	-2.13499	0.131131	0.757718	-1.32677	0.30685	0.153761	-3.62774	0.0133307
LNC_004106	XLOC_113581	intronic_lncRNA	Novel_lncRNA	A3	104402178	104435569	-	9	3636	400	0.460509	-0.569423	0.683635	0.407105	-0.747251	0.487439	0.583365	-0.228254	0.922418	0.360016	-0.92459	0.336856
LNC_004105	XLOC_113580	antisense_lncRNA	Novel_lncRNA	A3	104400231	104414667	-	2	317	59	0	NA	1	0.478628	Inf	0.0403729	0.12787	Inf	0.161308	0.314283	Inf	0.0573241
LNC_004104	XLOC_113522	intronic_lncRNA	Novel_lncRNA	A3	103957545	103962921	-	3	240	52	0.120609	Inf	0.343067	0.0296307	Inf	1	0	NA	1	0	NA	1
LNC_004103	XLOC_113515	lincRNA	Novel_lncRNA	A3	103909521	103919582	-	2	9963	238	0.313957	-0.865203	0.795852	0.110986	-2.36539	0.394525	0.34885	-0.713161	0.861216	0.342859	-0.738153	0.694151
LNC_004102	XLOC_113515	lincRNA	Novel_lncRNA	A3	103909521	103919498	-	3	9812	226	0.313957	-0.865203	0.795852	0.110986	-2.36539	0.394525	0.34885	-0.713161	0.861216	0.342859	-0.738153	0.694151
LNC_004101	XLOC_113507	lincRNA	Novel_lncRNA	A3	103847145	103857171	-	3	4246	177	0.0573657	Inf	0.0424878	0	NA	1	0	NA	1	0.468446	Inf	0.00353885
LNC_004100	XLOC_113507	lincRNA	Novel_lncRNA	A3	103847145	103857165	-	3	4238	177	0.0573657	Inf	0.0424878	0	NA	1	0	NA	1	0.468446	Inf	0.00353885
LNC_017683	XLOC_449710	antisense_lncRNA	Novel_lncRNA	E2	18103633	18105842	-	4	240	79	0.0820797	-1.68412	0.439485	0.102117	-1.36899	0.635227	0	#NAME?	0.0411062	0.158897	-0.731125	0.729832
LNC_018584	XLOC_465929	intronic_lncRNA	Novel_lncRNA	F1	14431889	14472402	+	4	769	111	0.309661	-0.665156	0.675211	0.189866	-1.37087	0.344455	0.306536	-0.679786	0.672129	0.361051	-0.44364	0.671461
LNC_004109	XLOC_113613	lincRNA	Novel_lncRNA	A3	104682665	104688040	-	2	1576	179	0.121267	2.17909	0.166711	0.310631	3.5361	0.136146	0.068884	1.36314	0.37925	0.239918	3.16344	0.0637754
LNC_004108	XLOC_113598	lincRNA	Novel_lncRNA	A3	104646622	104650514	-	2	3649	129	0.0576827	-1.51285	0.361664	0.270466	0.716394	0.692198	0.114241	-0.52697	0.750906	0.474413	1.52709	0.179282
LNC_001997	XLOC_060399	lincRNA	Novel_lncRNA	A2	77426985	77427851	+	2	636	54	0.330894	0.466022	0.616392	0.556235	1.21535	0.449954	0.528268	1.14092	0.373857	0.731072	1.60967	0.286937
LNC_001996	XLOC_060398	lincRNA	Novel_lncRNA	A2	77558564	77561166	+	3	1349	118	8.29614	0.14552	0.630669	9.45183	0.333673	0.768687	16.0761	1.09993	0.115486	22.4072	1.57897	0.0481391
LNC_001995	XLOC_060398	lincRNA	Novel_lncRNA	A2	77362860	77365214	+	3	1339	146	8.29614	0.14552	0.630669	9.45183	0.333673	0.768687	16.0761	1.09993	0.115486	22.4072	1.57897	0.0481391
LNC_001994	XLOC_060321	lincRNA	Novel_lncRNA	A2	76091248	76091714	+	2	216	58	0	#NAME?	0.108048	0	#NAME?	0.125801	0.039909	-1.88416	0.641461	0.122397	-0.267378	1
LNC_001993	XLOC_060311	intronic_lncRNA	Novel_lncRNA	A2	75972958	76049075	+	5	5922	228	0.5278	-0.151848	0.951048	0.462764	-0.341562	0.742208	0.474897	-0.304225	0.904819	0.464685	-0.335588	0.676874
LNC_001992	XLOC_060174	lincRNA	Novel_lncRNA	A2	74152894	74155727	+	2	2781	147	0.47417	-0.669414	0.654824	1.24167	0.719393	0.418528	0.734801	-0.0374635	0.914533	0.845897	0.165665	0.914072
LNC_001991	XLOC_060120	lincRNA	Novel_lncRNA	A2	73461155	73544840	+	2	301	61	0	NA	1	0.127481	Inf	0.289917	0	NA	1	0	NA	1
LNC_001990	XLOC_060061	intronic_lncRNA	Novel_lncRNA	A2	73006077	73010615	+	3	1080	190	0.466282	-0.773859	0.594639	0.350371	-1.18618	0.473028	0.438809	-0.861468	0.594345	0.419253	-0.92724	0.360943
LNC_019989	XLOC_502430	lincRNA	Novel_lncRNA	X	34837252	34838116	+	2	636	83	0.015171	-3.28066	0.245618	0.0752303	-0.970657	0.771905	0.0183323	-3.00758	0.396948	0.0162347	-3.18289	0.301385
LNC_015014	XLOC_394385	intronic_lncRNA	Novel_lncRNA	D3	14807004	14811872	-	5	558	185	0.127829	-1.15935	0.493889	0.164785	-0.792986	0.691961	0.0845627	-1.75548	0.37191	0.151765	-0.911732	0.561489
LNC_001999	XLOC_060401	antisense_lncRNA	Novel_lncRNA	A2	77452715	77475000	+	5	980	243	0.865731	0.752407	0.407856	1.70237	1.72796	0.230968	1.21421	1.24044	0.206606	3.06237	2.57506	0.0185365
LNC_001998	XLOC_060401	antisense_lncRNA	Novel_lncRNA	A2	77452525	77477543	+	5	1353	223	0.865731	0.752407	0.407856	1.70237	1.72796	0.230968	1.21421	1.24044	0.206606	3.06237	2.57506	0.0185365
LNC_018940	XLOC_473007	intronic_lncRNA	Novel_lncRNA	F1	16865884	16874996	-	4	2441	311	0.089973	0.251774	0.751391	0.240891	1.67259	0.31071	0.231898	1.6177	0.267184	0.400684	2.40667	0.100571
LNC_018353	XLOC_462040	intronic_lncRNA	Novel_lncRNA	E3	15573507	15579811	-	5	1883	253	1.71817	0.183275	0.674637	1.39827	-0.113951	0.905483	1.48411	-0.0280028	0.897199	1.47666	-0.0352654	0.918793
LNC_017699	XLOC_450597	intronic_lncRNA	Novel_lncRNA	E2	27002851	27009211	-	7	1120	261	0.129248	-1.53072	0.345248	0.0885867	-2.0757	0.217508	0.123361	-1.59797	0.32807	0.134238	-1.47607	0.257592
LNC_019492	XLOC_487548	lincRNA	Novel_lncRNA	F2	73405336	73475966	+	2	321	86	0.0141273	Inf	1	0.335652	Inf	0.0641968	0.047756	Inf	0.544755	0.332044	Inf	0.0675492
LNC_017698	XLOC_450352	intronic_lncRNA	Novel_lncRNA	E2	23366474	23375437	-	2	4506	309	2.41157	-0.0994914	0.90478	1.93838	-0.414617	0.658014	2.4914	-0.0525123	0.920517	1.7767	-0.540269	0.414799
LNC_013259	XLOC_352302	intronic_lncRNA	Novel_lncRNA	D1	7115357	7395659	-	18	3103	889	0.185841	-0.87127	0.510985	0.206204	-0.721264	0.552725	0.182513	-0.89734	0.498278	0.188239	-0.852769	0.449827
LNC_006900	XLOC_185037	antisense_lncRNA	Novel_lncRNA	B2	35154674	35171453	-	3	422	106	0.257064	-1.01623	0.587164	0.303981	-0.774373	0.747039	0.248709	-1.0639	0.530534	0.37975	-0.453304	0.781612
LNC_018352	XLOC_461971	intronic_lncRNA	Novel_lncRNA	E3	14003443	14005530	-	2	341	113	0.0452737	1.45886	0.87159	0.0318767	0.952689	1	0	#NAME?	0.684827	0.0164987	0.00253808	1
LNC_016178	XLOC_426314	lincRNA	Novel_lncRNA	E1	12040132	12045359	+	3	1313	254	0.254118	1.94079	0.139868	0.0957113	0.532047	0.77808	0.048035	-0.462556	0.784587	0.1931	1.54463	0.295414
LNC_016706	XLOC_433584	intronic_lncRNA	Novel_lncRNA	E1	17311138	17326802	-	20	3964	845	0.58087	0.254018	0.659087	0.838313	0.783292	0.578565	0.633322	0.378744	0.617686	0.953129	0.968476	0.33691
LNC_019725	XLOC_494237	intronic_lncRNA	Novel_lncRNA	F2	48083954	48090123	-	2	2332	167	0.374025	-0.371735	0.852684	0.42616	-0.183477	0.823253	0.303866	-0.671436	0.721516	0.60773	0.32856	0.775156
LNC_018751	XLOC_469366	intronic_lncRNA	Novel_lncRNA	F1	50175529	50191067	+	5	1220	371	0.347553	-0.862561	0.550767	0.509846	-0.309731	0.807248	0.285049	-1.14858	0.435946	0.362023	-0.80371	0.473063
LNC_003739	XLOC_102327	intronic_lncRNA	Novel_lncRNA	A3	1456876	1472522	-	6	1720	495	0.339128	-0.844871	0.683785	0.222122	-1.45535	0.486498	0.357614	-0.768301	0.717671	0.748919	0.298108	0.857737
LNC_003738	XLOC_102327	intronic_lncRNA	Novel_lncRNA	A3	1456876	1472350	-	6	1548	495	0.339128	-0.844871	0.683785	0.222122	-1.45535	0.486498	0.357614	-0.768301	0.717671	0.748919	0.298108	0.857737
LNC_017845	XLOC_454282	lincRNA	Novel_lncRNA	E2	60957079	61062406	-	3	4877	245	0.167037	-1.23673	0.340765	0.340402	-0.209654	0.844344	0.244888	-0.684774	0.613951	0.440895	0.16354	0.894694
LNC_003731	XLOC_102159	intronic_lncRNA	Novel_lncRNA	A3	861339	864944	-	3	2650	234	0.105741	-0.212227	0.975289	0.277216	1.17825	0.435964	0.168472	0.45974	0.575077	0.378432	1.62727	0.266815
LNC_003730	XLOC_102159	intronic_lncRNA	Novel_lncRNA	A3	855606	864944	-	4	7113	197	0.105741	-0.212227	0.975289	0.277216	1.17825	0.435964	0.168472	0.45974	0.575077	0.378432	1.62727	0.266815
LNC_003733	XLOC_102174	lincRNA	Novel_lncRNA	A3	969382	971115	-	2	440	106	0.153503	2.98763	0.419589	0.071801	1.89145	0.715837	0.027872	0.526259	1	0.0914257	2.24004	0.479771
LNC_003732	XLOC_102166	intronic_lncRNA	Novel_lncRNA	A3	935717	939656	-	3	218	72	0.017273	Inf	1	0.115467	Inf	0.405633	0.079086	Inf	0.39577	0	NA	1
LNC_003735	XLOC_102228	intronic_lncRNA	Novel_lncRNA	A3	1188560	1203001	-	5	3780	560	0.418353	-0.256909	0.921422	0.760237	0.604818	0.63672	0.577641	0.208541	0.797057	0.614882	0.298679	0.811762
LNC_003734	XLOC_102188	intronic_lncRNA	Novel_lncRNA	A3	994461	1011144	-	2	307	102	0.100134	Inf	0.268989	0.116925	Inf	0.230065	0.0816227	Inf	0.131223	0.193111	Inf	0.0465358
LNC_003737	XLOC_102317	intronic_lncRNA	Novel_lncRNA	A3	1396072	1421000	-	6	2152	585	0.428797	-0.906964	0.496256	0.203	-1.98578	0.201252	0.580869	-0.469047	0.740158	0.39322	-1.03192	0.541981
LNC_003736	XLOC_102247	lincRNA	Novel_lncRNA	A3	1235328	1236694	-	2	804	195	0.0360027	Inf	0.303392	0.174648	Inf	0.0147361	0.0743253	Inf	0.0784076	0.419989	Inf	0.00125207
LNC_019789	XLOC_496278	intronic_lncRNA	Novel_lncRNA	F2	70019657	70040739	-	8	3542	402	0.549577	0.388734	0.596915	0.341941	-0.29584	0.73228	0.41415	-0.0194354	0.867909	0.115781	-1.85819	0.273863
LNC_019788	XLOC_496246	antisense_lncRNA	Novel_lncRNA	F2	69584576	69588683	-	2	1333	200	0.600118	0.132629	0.766204	0.61397	0.165552	0.830423	0.538062	-0.024845	0.923861	0.557545	0.0264709	1
LNC_016968	XLOC_437975	lincRNA	Novel_lncRNA	E1	58340389	58341245	-	2	406	97	0.055338	-1.99604	0.3202	0.203294	-0.118815	0.948595	0.0930017	-1.24705	0.488288	0.0557967	-1.98413	0.247942
LNC_016969	XLOC_437982	lincRNA	Novel_lncRNA	E1	58405401	58409237	-	4	2674	167	0.875735	-0.221928	1	0.38058	-1.42422	0.194933	0.25794	-1.98539	0.0977984	0.379774	-1.42728	0.177783
LNC_016966	XLOC_437925	lincRNA	Novel_lncRNA	E1	58094788	58098284	-	2	1011	145	0.087367	-0.142119	0.963778	0.189278	0.97323	0.672095	0.344905	1.83892	0.201548	0.243695	1.3378	0.442157
LNC_016967	XLOC_437946	lincRNA	Novel_lncRNA	E1	58200557	58202224	-	2	1191	158	4.25004	0.303801	0.573575	3.17378	-0.117474	0.893125	4.51698	0.391682	0.52659	3.84561	0.159535	0.943196
LNC_016964	XLOC_437902	intronic_lncRNA	Novel_lncRNA	E1	57858239	57881360	-	4	6205	219	0.29514	-0.0631149	0.878272	0.464611	0.59151	0.618523	0.365059	0.243618	0.723455	0.671711	1.12333	0.252304
LNC_016965	XLOC_437902	intronic_lncRNA	Novel_lncRNA	E1	57879371	57880549	-	2	903	122	0.29514	-0.0631149	0.878272	0.464611	0.59151	0.618523	0.365059	0.243618	0.723455	0.671711	1.12333	0.252304
LNC_016962	XLOC_437878	intronic_lncRNA	Novel_lncRNA	E1	57612987	57636494	-	5	497	165	0.307603	1.98435	0.211127	0.00242133	-5.00478	0.243246	0.120259	0.629426	0.819252	0.0804967	0.0502781	1
LNC_016963	XLOC_437878	intronic_lncRNA	Novel_lncRNA	E1	57642995	57649615	-	8	2217	194	0.307603	1.98435	0.211127	0.00242133	-5.00478	0.243246	0.120259	0.629426	0.819252	0.0804967	0.0502781	1
LNC_016960	XLOC_437876	intronic_lncRNA	Novel_lncRNA	E1	57552841	57562443	-	3	3218	167	0.892756	0.291351	0.587052	0.485017	-0.588881	0.573026	0.344514	-1.08235	0.380107	0.832971	0.191351	0.887533
LNC_016961	XLOC_437878	intronic_lncRNA	Novel_lncRNA	E1	57612987	57630217	-	4	645	139	0.307603	1.98435	0.211127	0.00242133	-5.00478	0.243246	0.120259	0.629426	0.819252	0.0804967	0.0502781	1
LNC_017722	XLOC_451492	intronic_lncRNA	Novel_lncRNA	E2	35146828	35159516	-	2	300	100	0.0969163	Inf	0.302864	0.0638157	Inf	0.467995	0	NA	1	0	NA	1
LNC_012877	XLOC_342562	intronic_lncRNA	Novel_lncRNA	D1	34217928	34218965	+	2	280	93	0.0274473	Inf	0.540258	0.154695	Inf	0.323591	0	NA	1	0	NA	1
LNC_014560	XLOC_383762	intronic_lncRNA	Novel_lncRNA	D3	8692610	8731837	+	7	6576	378	0.196296	Inf	0.0043075	0	NA	1	0.04228	Inf	0.0350604	0	NA	1
LNC_007296	XLOC_198461	lincRNA	Novel_lncRNA	B3	4729145	4734566	+	3	1709	186	0.239898	0.47057	0.682418	0.12177	-0.507698	0.623736	0.111096	-0.640046	0.628049	0.0794663	-1.12344	0.371301
LNC_007297	XLOC_198473	intronic_lncRNA	Novel_lncRNA	B3	4796939	4839694	+	5	2786	928	0.232568	-0.140006	0.948591	0.487735	0.928436	0.567633	0.54346	1.08451	0.313892	0.625638	1.28767	0.255891
LNC_007294	XLOC_198420	lincRNA	Novel_lncRNA	B3	4268938	4282084	+	2	5320	121	1.19654	0.516936	0.571367	0.510579	-0.711728	0.54187	0.442148	-0.919332	0.615022	0.303922	-1.46016	0.319416
LNC_007295	XLOC_198428	lincRNA	Novel_lncRNA	B3	4430854	4434853	+	2	3978	180	0.122697	-1.37743	0.301187	0.269753	-0.240896	0.841418	0.226864	-0.490706	0.722956	0.241853	-0.398405	0.690317
LNC_007292	XLOC_198420	lincRNA	Novel_lncRNA	B3	4257872	4267011	+	2	1281	78	1.19654	0.516936	0.571367	0.510579	-0.711728	0.54187	0.442148	-0.919332	0.615022	0.303922	-1.46016	0.319416
LNC_007293	XLOC_198420	lincRNA	Novel_lncRNA	B3	4265802	4276150	+	2	10104	119	1.19654	0.516936	0.571367	0.510579	-0.711728	0.54187	0.442148	-0.919332	0.615022	0.303922	-1.46016	0.319416
LNC_007290	XLOC_198420	lincRNA	Novel_lncRNA	B3	4257491	4258356	+	2	334	94	1.19654	0.516936	0.571367	0.510579	-0.711728	0.54187	0.442148	-0.919332	0.615022	0.303922	-1.46016	0.319416
LNC_007291	XLOC_198420	lincRNA	Novel_lncRNA	B3	4257494	4267573	+	3	344	84	1.19654	0.516936	0.571367	0.510579	-0.711728	0.54187	0.442148	-0.919332	0.615022	0.303922	-1.46016	0.319416
LNC_012067	XLOC_319168	lincRNA	Novel_lncRNA	C2	136563877	136564535	+	2	254	72	0	#NAME?	0.520971	0.0773873	0.915172	1	0.124047	1.59589	0.633467	0.247192	2.59064	0.365788
LNC_012066	XLOC_319091	intronic_lncRNA	Novel_lncRNA	C2	135824705	136034011	+	10	3515	660	0.0899773	-1.02945	0.773957	0.450621	1.29483	0.539152	0.194446	0.0822876	0.971412	0.00697333	-4.71909	0.032732
LNC_012065	XLOC_319091	intronic_lncRNA	Novel_lncRNA	C2	135824705	136033200	+	10	3059	580	0.0899773	-1.02945	0.773957	0.450621	1.29483	0.539152	0.194446	0.0822876	0.971412	0.00697333	-4.71909	0.032732
LNC_012064	XLOC_319086	intronic_lncRNA	Novel_lncRNA	C2	135762448	135770152	+	4	2772	141	0.022107	-3.75103	0.125178	0.232759	-0.35477	0.810695	0.165798	-0.844178	0.698478	0.130571	-1.18878	0.470071
LNC_007748	XLOC_209466	intronic_lncRNA	Novel_lncRNA	B3	120195663	120216538	+	3	665	140	0.172736	0.433327	0.750663	0.160974	0.331589	1	0.0438677	-1.54401	0.542034	0.1525	0.253571	0.899885
LNC_007749	XLOC_209489	lincRNA	Novel_lncRNA	B3	120713871	120716848	+	3	1264	158	0.0879487	-0.722012	0.707984	0.212943	0.553721	0.832675	0.16561	0.191044	0.813776	0.268291	0.887053	0.523617
LNC_007298	XLOC_198474	lincRNA	Novel_lncRNA	B3	4839903	4868441	+	7	6384	190	0	#NAME?	0.00887119	0	#NAME?	0.0138608	0	#NAME?	0.0121786	0.036399	-1.7796	0.476011
LNC_007299	XLOC_198474	lincRNA	Novel_lncRNA	B3	4839903	4868441	+	7	6385	190	0	#NAME?	0.00887119	0	#NAME?	0.0138608	0	#NAME?	0.0121786	0.036399	-1.7796	0.476011
LNC_003454	XLOC_095000	lincRNA	Novel_lncRNA	A3	82615858	82623607	+	2	2876	183	0.220202	4.76174	0.119221	0.323307	5.31581	0.0474019	0.072584	3.16063	0.306205	0.423577	5.70553	0.0184254
LNC_003455	XLOC_095000	lincRNA	Novel_lncRNA	A3	82615860	82632998	+	2	5498	203	0.220202	4.76174	0.119221	0.323307	5.31581	0.0474019	0.072584	3.16063	0.306205	0.423577	5.70553	0.0184254
LNC_003456	XLOC_095000	lincRNA	Novel_lncRNA	A3	82615881	82638907	+	4	22935	203	0.220202	4.76174	0.119221	0.323307	5.31581	0.0474019	0.072584	3.16063	0.306205	0.423577	5.70553	0.0184254
LNC_003457	XLOC_095007	lincRNA	Novel_lncRNA	A3	82584883	82585693	+	2	570	70	0.0338553	-0.432369	0.914778	0.212243	2.21589	0.42532	0	#NAME?	0.171687	0.0483897	0.0829469	1
LNC_003450	XLOC_094966	lincRNA	Novel_lncRNA	A3	82178322	82178578	+	2	229	75	0	NA	1	0	NA	1	0	NA	1	0.142231	Inf	0.328256
LNC_003451	XLOC_094988	lincRNA	Novel_lncRNA	A3	82327056	82327644	+	2	255	84	0	#NAME?	0.373428	0.059534	-0.905344	0.909427	0	#NAME?	0.393289	0	#NAME?	0.393896
LNC_003452	XLOC_094992	intronic_lncRNA	Novel_lncRNA	A3	82335195	82350906	+	14	2922	666	1.01398	-0.670055	0.601592	0.971502	-0.731797	0.498429	1.04301	-0.629329	0.612843	0.608059	-1.4078	0.144851
LNC_003453	XLOC_095000	lincRNA	Novel_lncRNA	A3	82576641	82638907	+	2	448	59	0.220202	4.76174	0.119221	0.323307	5.31581	0.0474019	0.072584	3.16063	0.306205	0.423577	5.70553	0.0184254
LNC_018357	XLOC_462152	lincRNA	Novel_lncRNA	E3	16665277	16677890	-	2	525	112	0	NA	1	0.257241	Inf	0.101717	0	NA	1	0	NA	1
LNC_003458	XLOC_095029	lincRNA	Novel_lncRNA	A3	82650405	82651565	+	2	1133	87	0.068651	-1.66583	0.322191	0.25272	0.214361	1	0.0728403	-1.58037	0.39278	0.509642	1.2263	0.339276
LNC_003459	XLOC_095030	lincRNA	Novel_lncRNA	A3	82654695	82658895	+	2	4178	168	0.152515	-0.186298	1	0.364964	1.07251	0.453461	0.193849	0.159687	0.805854	0.409386	1.23821	0.275789
LNC_012183	XLOC_322453	intronic_lncRNA	Novel_lncRNA	C2	3631424	3635115	-	3	402	133	0	NA	1	0.140305	Inf	0.11968	0.0365143	Inf	0.546199	0.317532	Inf	0.0122897
LNC_005676	XLOC_149426	lincRNA	Novel_lncRNA	B1	56260185	56294361	-	2	356	67	0.0845043	-2.83213	0.315734	0.0755947	-2.99288	0.240696	0.216424	-1.47537	0.644235	0.0844127	-2.8337	0.228698
LNC_005677	XLOC_149534	lincRNA	Novel_lncRNA	B1	56999176	56999594	-	2	299	69	0.228352	1.1823	0.401459	0.323475	1.68469	0.38249	0.236476	1.23273	0.417545	0.256859	1.35201	0.473788
LNC_005674	XLOC_149292	intronic_lncRNA	Novel_lncRNA	B1	55018109	55060084	-	9	4951	471	0.955938	0.738647	0.309906	0.98195	0.77738	0.568141	0.695751	0.280303	0.627851	0.798782	0.479533	0.676601
LNC_005675	XLOC_149416	antisense_lncRNA	Novel_lncRNA	B1	56158283	56197853	-	2	478	70	0.0978317	0.540774	0.827892	0.225581	1.74604	0.520722	0.321986	2.2594	0.178446	1.06231	3.98153	0.0169313
LNC_005672	XLOC_149289	antisense_lncRNA	Novel_lncRNA	B1	54926182	54936239	-	3	3960	179	0.260123	-0.732625	0.655058	0.024462	-4.14321	0.00614325	0.573719	0.408525	0.546013	0.263236	-0.715464	0.62083
LNC_005673	XLOC_149290	antisense_lncRNA	Novel_lncRNA	B1	54994265	54996677	-	2	744	215	0.0538337	-0.722587	0.81105	0.351124	1.98281	0.311195	0.0989583	0.155725	0.827886	0.0931407	0.0683155	1
LNC_005670	XLOC_149277	antisense_lncRNA	Novel_lncRNA	B1	54879759	54906034	-	7	2178	164	0.110443	0.289119	0.840521	0	#NAME?	0.0313162	0.100022	0.146125	0.814875	0.00979767	-3.20561	0.163905
LNC_005671	XLOC_149289	antisense_lncRNA	Novel_lncRNA	B1	54926182	54936214	-	3	4061	221	0.260123	-0.732625	0.655058	0.024462	-4.14321	0.00614325	0.573719	0.408525	0.546013	0.263236	-0.715464	0.62083
LNC_019132	XLOC_479080	intronic_lncRNA	Novel_lncRNA	F1	65339604	65378601	-	9	3001	517	0.851799	-0.58601	0.68876	1.07631	-0.248504	0.830568	1.3927	0.123292	0.819279	1.74538	0.448951	0.637603
LNC_005678	XLOC_149550	lincRNA	Novel_lncRNA	B1	57123356	57124427	-	2	331	107	0	NA	1	0.0632023	Inf	0.468761	0	NA	1	0.116528	Inf	0.327997
LNC_005679	XLOC_149554	lincRNA	Novel_lncRNA	B1	57134878	57137605	-	2	723	116	0.036319	1.6295	0.608688	0.114594	3.28724	0.395316	0.067849	2.5311	0.600992	0	#NAME?	0.681604
LNC_007128	XLOC_194083	lincRNA	Novel_lncRNA	B2	121118800	121121975	-	2	3114	88	0.241484	-1.34562	0.285006	0.318235	-0.947454	0.394154	0.444102	-0.466657	0.743582	0.619746	0.0141294	0.992813
LNC_007129	XLOC_194088	intronic_lncRNA	Novel_lncRNA	B2	121302238	121342179	-	2	986	186	0.402698	-0.0382658	0.917278	0.392772	-0.0742708	0.909053	0.202861	-1.02747	0.472781	0.430932	0.0594973	1
LNC_018543	XLOC_465224	lincRNA	Novel_lncRNA	F1	7172535	7173654	+	2	254	52	0.0342277	-2.88591	0.231502	0.0678327	-1.89909	0.349862	0.0653167	-1.95362	0.37996	0.0664993	-1.92773	0.466644
LNC_018941	XLOC_473034	lincRNA	Novel_lncRNA	F1	17089253	17090476	-	2	296	53	0	NA	1	0.0788577	Inf	0.467848	0	NA	1	0	NA	1
LNC_007120	XLOC_193728	intronic_lncRNA	Novel_lncRNA	B2	116619737	116628137	-	3	671	93	0.134908	-2.6363	0.0912492	0.195836	-2.09863	0.185816	0.21676	-1.95218	0.186824	0.0974227	-3.10595	0.0675345
LNC_007121	XLOC_193756	lincRNA	Novel_lncRNA	B2	116873674	116889771	-	2	467	82	0	#NAME?	0.179808	0	#NAME?	0.231938	0	#NAME?	0.21195	0	#NAME?	0.226628
LNC_007122	XLOC_193912	antisense_lncRNA	Novel_lncRNA	B2	119665089	119706748	-	2	41287	171	0.169009	-1.12169	0.246431	0.33726	-0.124933	0.778733	0.348384	-0.0781177	0.914305	0.506931	0.462995	0.595022
LNC_007123	XLOC_193912	lincRNA	Novel_lncRNA	B2	119712864	119740857	-	4	27494	166	0.169009	-1.12169	0.246431	0.33726	-0.124933	0.778733	0.348384	-0.0781177	0.914305	0.506931	0.462995	0.595022
LNC_007124	XLOC_193912	lincRNA	Novel_lncRNA	B2	119712864	119740857	-	3	27718	166	0.169009	-1.12169	0.246431	0.33726	-0.124933	0.778733	0.348384	-0.0781177	0.914305	0.506931	0.462995	0.595022
LNC_007125	XLOC_193912	lincRNA	Novel_lncRNA	B2	119712864	119740857	-	4	26116	166	0.169009	-1.12169	0.246431	0.33726	-0.124933	0.778733	0.348384	-0.0781177	0.914305	0.506931	0.462995	0.595022
LNC_007126	XLOC_193935	lincRNA	Novel_lncRNA	B2	119893348	119894879	-	2	1447	127	0.0111843	-1.88247	0.720484	0.135973	1.72129	0.599192	0.0919357	1.15667	0.458886	0.219014	2.409	0.138339
LNC_007127	XLOC_193978	lincRNA	Novel_lncRNA	B2	120058211	120059160	-	2	503	102	0	NA	1	0.135551	Inf	0.191966	0	NA	1	0.159614	Inf	0.183555
LNC_016129	XLOC_425174	intronic_lncRNA	Novel_lncRNA	E1	1856608	1863005	+	5	657	214	2.67103	0.0256662	0.81166	2.2786	-0.203584	0.782104	5.57156	1.08635	0.279173	3.50876	0.419234	0.717268
LNC_018355	XLOC_462118	intronic_lncRNA	Novel_lncRNA	E3	16344136	16349259	-	3	480	121	0	NA	1	0	NA	1	0.101516	Inf	0.278564	0	NA	1
LNC_017286	XLOC_441703	intronic_lncRNA	Novel_lncRNA	E2	18365678	18384007	+	10	1100	189	0.118195	0.733095	0.627786	0.130202	0.872678	0.700288	0.346906	2.28648	0.188405	0.0546343	-0.38019	1
LNC_015362	XLOC_404300	lincRNA	Novel_lncRNA	D4	8803237	8813044	+	2	407	93	0.0180263	0.81777	1	0.104583	3.35425	0.268092	0.094605	3.20958	0.411701	0.009178	-0.156084	1
LNC_016122	XLOC_425138	intronic_lncRNA	Novel_lncRNA	E1	1477684	1484762	+	6	2243	334	0.757778	-0.0942003	0.929631	1.10521	0.450269	0.768575	0.949099	0.230582	0.733878	1.60741	0.990687	0.312381
LNC_018750	XLOC_469167	lincRNA	Novel_lncRNA	F1	47923950	47926370	+	2	515	97	0.0378793	-0.58547	0.898487	0.0766377	0.431172	0.847834	0.11516	1.01869	0.670088	0.179675	1.66044	0.51224
LNC_019469	XLOC_487195	lincRNA	Novel_lncRNA	F2	71267406	71277433	+	2	754	69	0.147846	-0.172842	0.984899	0.270454	0.698448	0.799655	0.259272	0.637531	0.631247	0.699718	2.06984	0.0984393
LNC_013253	XLOC_352263	intronic_lncRNA	Novel_lncRNA	D1	6717686	6720003	-	3	480	93	0	#NAME?	0.67643	0.23572	3.734	0.135337	0.205726	3.53765	0.100834	0.189854	3.42182	0.183324
LNC_016123	XLOC_425138	intronic_lncRNA	Novel_lncRNA	E1	1537604	1579953	+	3	992	147	0.757778	-0.0942003	0.929631	1.10521	0.450269	0.768575	0.949099	0.230582	0.733878	1.60741	0.990687	0.312381
LNC_016120	XLOC_425003	intronic_lncRNA	Novel_lncRNA	E1	1107813	1121415	+	4	1197	367	0.0503383	-0.329552	1	0.268997	2.08831	0.156741	0.0188927	-1.74338	0.412649	0.118672	0.907702	0.631215
LNC_019756	XLOC_495016	intronic_lncRNA	Novel_lncRNA	F2	55634193	55682799	-	11	1482	387	0.714441	0.131723	0.766778	0.455874	-0.516457	0.703369	0.717831	0.138552	0.752951	0.370514	-0.815565	0.456073
LNC_016121	XLOC_425137	intronic_lncRNA	Novel_lncRNA	E1	1443135	1449849	+	7	766	242	0.136317	-0.839504	0.602148	0.550316	1.17379	0.446546	0.219488	-0.152331	1	0.247326	0.0199408	0.940987
LNC_018576	XLOC_465887	intronic_lncRNA	Novel_lncRNA	F1	14061729	14073412	+	3	589	196	0.059421	-2.15192	0.240844	0	#NAME?	0.0104526	0	#NAME?	0.00806621	0.027832	-3.24615	0.0926062
LNC_016126	XLOC_425174	intronic_lncRNA	Novel_lncRNA	E1	1856587	1863005	+	5	747	237	2.67103	0.0256662	0.81166	2.2786	-0.203584	0.782104	5.57156	1.08635	0.279173	3.50876	0.419234	0.717268
LNC_016127	XLOC_425174	intronic_lncRNA	Novel_lncRNA	E1	1856602	1858114	+	3	1160	203	2.67103	0.0256662	0.81166	2.2786	-0.203584	0.782104	5.57156	1.08635	0.279173	3.50876	0.419234	0.717268
LNC_010832	XLOC_283908	lincRNA	Novel_lncRNA	C1	11207771	11216345	-	2	1578	238	0.0680817	1.31828	0.28693	0.337	3.62569	0.0153225	0.102763	1.91226	0.187231	0.283349	3.37552	0.022666
LNC_010833	XLOC_283908	lincRNA	Novel_lncRNA	C1	11212765	11221337	-	2	2742	142	0.0680817	1.31828	0.28693	0.337	3.62569	0.0153225	0.102763	1.91226	0.187231	0.283349	3.37552	0.022666
LNC_005372	XLOC_138558	lincRNA	Novel_lncRNA	B1	155716512	155791406	+	3	397	86	0.120345	0.043873	0.939146	0.0876813	-0.412966	1	0.0895653	-0.382295	1	0.0242763	-2.26568	0.490862
LNC_010831	XLOC_283908	lincRNA	Novel_lncRNA	C1	11206235	11221337	-	2	1057	130	0.0680817	1.31828	0.28693	0.337	3.62569	0.0153225	0.102763	1.91226	0.187231	0.283349	3.37552	0.022666
LNC_010836	XLOC_283918	lincRNA	Novel_lncRNA	C1	11190809	11192729	-	2	312	103	0.060614	1.14632	0.871625	0.0700873	1.35582	0.667082	0	#NAME?	0.685178	0.168631	2.62246	0.270803
LNC_010837	XLOC_283919	lincRNA	Novel_lncRNA	C1	11193951	11201302	-	3	260	86	0	NA	1	0.116535	Inf	0.34243	0.0364973	Inf	0.429887	0.0497007	Inf	0.41951
LNC_010834	XLOC_283908	lincRNA	Novel_lncRNA	C1	11218855	11221348	-	2	2473	184	0.0680817	1.31828	0.28693	0.337	3.62569	0.0153225	0.102763	1.91226	0.187231	0.283349	3.37552	0.022666
LNC_010835	XLOC_283912	lincRNA	Novel_lncRNA	C1	11178844	11186818	-	4	361	120	0.076755	0.529983	0.812853	0.0980943	0.883892	0.665097	0	#NAME?	0.548455	0.21008	1.98259	0.412142
LNC_010838	XLOC_283919	lincRNA	Novel_lncRNA	C1	11199566	11205158	-	2	5486	184	0	NA	1	0.116535	Inf	0.34243	0.0364973	Inf	0.429887	0.0497007	Inf	0.41951
LNC_010839	XLOC_283931	lincRNA	Novel_lncRNA	C1	11276112	11285336	-	2	3387	227	0.029784	-1.4718	0.376946	0.103238	0.321573	0.842021	0.087231	0.078507	0.797103	0.348445	2.07653	0.104414
LNC_013338	XLOC_354515	lincRNA	Novel_lncRNA	D1	26538458	26604614	-	2	7636	200	0.117205	-1.33684	0.333887	0.409349	0.467459	0.825435	0.454513	0.618447	0.532153	1.13769	1.94216	0.0510897
LNC_013339	XLOC_354542	lincRNA	Novel_lncRNA	D1	26588054	26596466	-	2	345	114	0.0524907	-3.00987	0.252152	0.555025	0.392554	0.843327	0.379028	-0.157695	1	1.12991	1.41814	0.363461
LNC_017498	XLOC_447328	lincRNA	Novel_lncRNA	E2	1641956	1643286	-	2	283	94	0.266684	-1.2782	0.479482	0.361027	-0.841227	0.567184	0.315229	-1.03693	0.52595	0.525466	-0.299736	0.888529
LNC_013334	XLOC_354436	lincRNA	Novel_lncRNA	D1	26127072	26128096	-	2	387	63	0.0482883	-1.27947	0.854313	0.024223	-2.27477	0.728101	0.0758707	-0.627605	0.931792	0	#NAME?	0.310024
LNC_013335	XLOC_354442	lincRNA	Novel_lncRNA	D1	26153450	26156957	-	2	2124	76	0.0816337	-1.73812	0.217851	0.169908	-0.680607	0.589045	0.0591627	-2.2026	0.206112	0.150209	-0.85839	0.487023
LNC_013336	XLOC_354452	lincRNA	Novel_lncRNA	D1	26175006	26177872	-	2	2817	76	0.0730983	-1.65544	0.233912	0.19632	-0.230146	0.791506	0.128172	-0.845269	0.580215	0.229735	-0.00338295	1
LNC_013337	XLOC_354456	lincRNA	Novel_lncRNA	D1	26206406	26227286	-	2	20859	131	0.157863	-1.24129	0.223745	0.251419	-0.569874	0.487008	0.16963	-1.13758	0.316634	0.33516	-0.155116	0.819298
LNC_013330	XLOC_354367	lincRNA	Novel_lncRNA	D1	25273712	25286478	-	3	218	51	0.0100177	Inf	1	0.0955237	Inf	0.380671	0	NA	1	0.0189807	Inf	1
LNC_013331	XLOC_354413	intronic_lncRNA	Novel_lncRNA	D1	25655612	25775109	-	9	1676	464	0.413406	0.22596	0.706591	0.551805	0.642559	0.653963	0.634669	0.844404	0.405336	1.00669	1.50995	0.18963
LNC_013332	XLOC_354427	intronic_lncRNA	Novel_lncRNA	D1	25853337	25874651	-	2	545	102	0.067918	-1.69104	0.456311	0.108186	-1.01939	0.617044	0.0225023	-3.28476	0.232436	0	#NAME?	0.03944
LNC_013333	XLOC_354428	intronic_lncRNA	Novel_lncRNA	D1	25874797	25879644	-	2	1681	280	0.0198957	-3.13017	0.153243	0.073697	-1.24102	0.528329	0.03431	-2.344	0.273564	0.0110903	-3.97332	0.0894968
LNC_011783	XLOC_309232	lincRNA	Novel_lncRNA	C2	26937180	26949304	+	2	450	95	0.0107273	-0.217054	0.756027	0.238837	4.25961	0.183447	0	#NAME?	1	0.112028	3.16744	0.258557
LNC_011782	XLOC_309122	lincRNA	Novel_lncRNA	C2	26778530	26779536	+	2	394	123	0.035438	-0.582472	0.848893	0.223045	2.0715	0.319554	0.0637083	0.263712	1	0.330761	2.63995	0.143425
LNC_011781	XLOC_309061	lincRNA	Novel_lncRNA	C2	26643892	26648745	+	2	4235	109	0.0604217	-1.07009	0.530703	0.21043	0.730115	0.686787	0.188145	0.568622	0.539026	0.274831	1.11532	0.354274
LNC_011780	XLOC_309060	lincRNA	Novel_lncRNA	C2	26629487	26643806	+	2	14057	160	0.100619	-0.806753	0.585808	0.167727	-0.0695423	0.891475	0.222699	0.339433	0.641454	0.405644	1.20455	0.227734
LNC_011787	XLOC_309361	intronic_lncRNA	Novel_lncRNA	C2	27907368	27946863	+	4	1097	280	0.798206	1.75756	0.282724	0	#NAME?	0.0106454	0.015162	-3.96067	0.196557	0.0106353	-4.47226	0.106426
LNC_011786	XLOC_309361	intronic_lncRNA	Novel_lncRNA	C2	27823591	27946863	+	20	3286	916	0.798206	1.75756	0.282724	0	#NAME?	0.0106454	0.015162	-3.96067	0.196557	0.0106353	-4.47226	0.106426
LNC_011785	XLOC_309361	intronic_lncRNA	Novel_lncRNA	C2	27794391	27946863	+	25	4426	1165	0.798206	1.75756	0.282724	0	#NAME?	0.0106454	0.015162	-3.96067	0.196557	0.0106353	-4.47226	0.106426
LNC_011784	XLOC_309361	intronic_lncRNA	Novel_lncRNA	C2	27794359	27946863	+	22	4147	783	0.798206	1.75756	0.282724	0	#NAME?	0.0106454	0.015162	-3.96067	0.196557	0.0106353	-4.47226	0.106426
LNC_011789	XLOC_309453	lincRNA	Novel_lncRNA	C2	28706767	28707016	+	2	216	63	0	NA	1	0	NA	1	0	NA	1	0.164221	Inf	0.348593
LNC_011788	XLOC_309435	lincRNA	Novel_lncRNA	C2	28575048	28597190	+	2	2518	101	1.41185	-0.767758	0.49671	1.60624	-0.58166	0.498836	1.47154	-0.708026	0.531557	3.1271	0.379476	0.679465
LNC_013217	XLOC_351476	lincRNA	Novel_lncRNA	D1	117063528	117067063	+	2	3237	212	0.293569	0.833066	0.448423	0.541463	1.71623	0.14048	0.362003	1.13537	0.309399	0.581293	1.81863	0.112019
LNC_020261	XLOC_513233	antisense_lncRNA	Novel_lncRNA	X	12328656	12329036	-	3	337	40	0.175286	-1.29707	0.555221	0.127328	-1.75823	0.530079	0.200036	-1.10652	0.593781	0.122817	-1.81027	0.409032
LNC_020262	XLOC_513239	intronic_lncRNA	Novel_lncRNA	X	12569198	12597005	-	11	1848	471	0.319263	0.537333	0.551956	0.131435	-0.743068	0.57711	0.238884	0.118896	0.916091	0.213941	-0.0401987	0.899602
LNC_020263	XLOC_513385	lincRNA	Novel_lncRNA	X	13129776	13136846	-	2	2752	152	0.12366	-0.445328	0.867991	0.12584	-0.42012	0.762268	0.0784977	-1.10098	0.6576	0.22758	0.434669	0.77424
LNC_020264	XLOC_513474	intronic_lncRNA	Novel_lncRNA	X	13338459	13345450	-	3	1554	142	0.518575	-3.05401	0.0257615	0.166197	-4.69567	0.000215583	0.548266	-2.97368	0.0104295	0.247143	-4.12321	0.000300557
LNC_012184	XLOC_322460	intronic_lncRNA	Novel_lncRNA	C2	3706784	3726262	-	11	5565	442	0.132335	0.0418315	0.827342	0.201402	0.647721	0.65775	0.331989	1.36877	0.22322	0.0619503	-1.05318	0.442539
LNC_020266	XLOC_513476	intronic_lncRNA	Novel_lncRNA	X	13398690	13429664	-	9	2924	378	0.388162	-0.176852	1	0.09441	-2.2165	0.289689	0.623392	0.506629	0.75708	0.527574	0.265865	0.952438
LNC_020267	XLOC_513510	intronic_lncRNA	Novel_lncRNA	X	14333455	14337503	-	3	377	125	0.0277347	-3.13389	0.154048	0.0714857	-1.76793	0.308015	0.162141	-0.586399	0.766748	0.0613677	-1.9881	0.380263
LNC_020268	XLOC_513512	intronic_lncRNA	Novel_lncRNA	X	14362410	14364582	-	3	354	117	0.013083	-3.99942	0.152739	0.121678	-0.782117	0.664238	0.0944333	-1.14781	0.691966	0.015969	-3.71184	0.192151
LNC_020269	XLOC_513600	intronic_lncRNA	Novel_lncRNA	X	15352034	15358150	-	2	227	75	0.067712	Inf	0.390034	0.0162433	Inf	1	0	NA	1	0	NA	1
LNC_013250	XLOC_352017	lincRNA	Novel_lncRNA	D1	4116476	4119869	-	2	468	93	0	NA	1	0.0207943	Inf	0.54692	0.00988167	Inf	0.688653	0.13549	Inf	0.102219
LNC_006659	XLOC_178891	intronic_lncRNA	Novel_lncRNA	B2	139221888	139236645	+	3	14226	409	0.110029	-2.98292	0.0031564	0.339484	-1.35747	0.18888	0.191859	-2.18077	0.03992	0.743171	-0.227118	0.736793
LNC_006658	XLOC_178891	antisense_lncRNA	Novel_lncRNA	B2	139221888	139235504	+	2	13562	409	0.110029	-2.98292	0.0031564	0.339484	-1.35747	0.18888	0.191859	-2.18077	0.03992	0.743171	-0.227118	0.736793
LNC_010786	XLOC_283329	lincRNA	Novel_lncRNA	C1	6328734	6330830	-	2	1208	150	0.119227	-2.07108	0.199954	0.0245633	-4.35022	0.0256225	0.273979	-0.87073	0.540917	0	#NAME?	0.000486167
LNC_010787	XLOC_283333	lincRNA	Novel_lncRNA	C1	6402520	6406789	-	3	2507	174	0.760955	-1.12078	0.380055	1.2041	-0.458707	0.626109	0.568462	-1.54153	0.203912	1.63671	-0.0158681	0.982224
LNC_010780	XLOC_283270	lincRNA	Novel_lncRNA	C1	5707578	5714110	-	3	412	82	0.26923	3.32477	0.130085	0.084466	1.65237	0.47304	0.269961	3.32868	0.0659621	0.0486927	0.857708	1
LNC_010781	XLOC_283270	lincRNA	Novel_lncRNA	C1	5710494	5717422	-	3	2551	149	0.26923	3.32477	0.130085	0.084466	1.65237	0.47304	0.269961	3.32868	0.0659621	0.0486927	0.857708	1
LNC_001609	XLOC_053565	intronic_lncRNA	Novel_lncRNA	A2	3145558	3176552	+	14	11814	569	0.069184	-1.60328	0.225101	0.0914737	-1.20036	0.480933	0.127708	-0.718937	0.661064	0.490446	1.2223	0.408237
LNC_001608	XLOC_053565	intronic_lncRNA	Novel_lncRNA	A2	3145558	3176552	+	14	11505	569	0.069184	-1.60328	0.225101	0.0914737	-1.20036	0.480933	0.127708	-0.718937	0.661064	0.490446	1.2223	0.408237
LNC_001607	XLOC_053563	lincRNA	Novel_lncRNA	A2	3136960	3139910	+	3	1479	141	0.188082	-0.16199	1	0.252051	0.260364	0.837641	0.220968	0.0704901	0.968769	0.549496	1.38476	0.279639
LNC_001606	XLOC_053552	intronic_lncRNA	Novel_lncRNA	A2	2978840	2980278	+	2	335	111	0.0285743	Inf	0.540682	0.189979	Inf	0.206083	0.128662	Inf	0.214183	0.116368	Inf	0.0780938
LNC_001605	XLOC_053550	intronic_lncRNA	Novel_lncRNA	A2	2948869	2952287	+	7	1257	385	0.332228	2.36216	0.0481959	0.363144	2.49053	0.0621855	0.271597	2.07146	0.109831	0.241792	1.90376	0.192082
LNC_001604	XLOC_053550	intronic_lncRNA	Novel_lncRNA	A2	2945275	2952287	+	14	2116	560	0.332228	2.36216	0.0481959	0.363144	2.49053	0.0621855	0.271597	2.07146	0.109831	0.241792	1.90376	0.192082
LNC_001603	XLOC_053550	intronic_lncRNA	Novel_lncRNA	A2	2945275	2952287	+	13	1993	519	0.332228	2.36216	0.0481959	0.363144	2.49053	0.0621855	0.271597	2.07146	0.109831	0.241792	1.90376	0.192082
LNC_001602	XLOC_053550	intronic_lncRNA	Novel_lncRNA	A2	2945275	2952287	+	13	1996	520	0.332228	2.36216	0.0481959	0.363144	2.49053	0.0621855	0.271597	2.07146	0.109831	0.241792	1.90376	0.192082
LNC_001601	XLOC_053550	intronic_lncRNA	Novel_lncRNA	A2	2945015	2952287	+	13	2265	523	0.332228	2.36216	0.0481959	0.363144	2.49053	0.0621855	0.271597	2.07146	0.109831	0.241792	1.90376	0.192082
LNC_001600	XLOC_053543	intronic_lncRNA	Novel_lncRNA	A2	2817368	2822451	+	2	929	283	0.000943667	3.14968	1	0.0113953	6.74371	1	0.0899603	9.72455	0.154171	0.17756	10.7055	0.242896
LNC_015968	XLOC_422152	lincRNA	Novel_lncRNA	D4	74306878	74312084	-	2	4938	232	0.261157	-1.02179	0.375825	0.755591	0.510901	0.764108	0.803008	0.598709	0.421611	1.27021	1.26029	0.184203
LNC_008969	XLOC_236605	intronic_lncRNA	Novel_lncRNA	B4	82048764	82064360	+	16	2111	660	0.495445	0.308656	0.666492	0.554381	0.470809	0.830736	0.557559	0.479057	0.557504	0.90421	1.17659	0.282963
LNC_008968	XLOC_236600	intronic_lncRNA	Novel_lncRNA	B4	82008701	82021809	+	5	6142	257	0.643369	-0.0365092	0.851503	0.528381	-0.320578	0.718929	0.55392	-0.252477	0.899663	0.48112	-0.45576	0.564047
LNC_008965	XLOC_236443	lincRNA	Novel_lncRNA	B4	80453265	80469974	+	3	423	84	0.176576	0.990865	0.525078	0.126727	0.512302	0.847338	0.0551837	-0.687109	0.702387	0.023888	-1.89506	0.388641
LNC_008964	XLOC_236415	lincRNA	Novel_lncRNA	B4	80179359	80181044	+	2	242	80	0	NA	1	0.1441	Inf	0.320461	0	NA	1	0	NA	1
LNC_008967	XLOC_236592	intronic_lncRNA	Novel_lncRNA	B4	81905002	81951736	+	3	287	65	0.017261	Inf	0.686449	0.181095	Inf	0.127729	0.0219583	Inf	0.68864	0.046018	Inf	0.422094
LNC_008966	XLOC_236590	intronic_lncRNA	Novel_lncRNA	B4	81857136	81866012	+	2	223	74	0.117879	1.78977	0.541105	0.159995	2.23049	0.517895	0.104088	1.61027	0.643003	0.0823613	1.27251	1
LNC_008961	XLOC_236402	antisense_lncRNA	Novel_lncRNA	B4	79996191	79999828	+	2	765	82	0.00732267	-2.16023	0.701613	0.0552293	0.754762	0.708079	0.00876533	-1.90079	0.711645	0.297198	3.18268	0.0498082
LNC_008960	XLOC_236389	intronic_lncRNA	Novel_lncRNA	B4	79834411	79872940	+	10	1742	371	0.0745877	-1.44415	0.416345	0.291337	0.521533	0.808608	0.182881	-0.15025	0.891337	0.255752	0.333586	0.854385
LNC_008963	XLOC_236403	intronic_lncRNA	Novel_lncRNA	B4	80020693	80066537	+	13	11927	632	0.137947	-0.314596	0.959541	0.618413	1.84986	0.531832	0.0571217	-1.5866	0.393558	0	#NAME?	0.00052484
LNC_008962	XLOC_236403	intronic_lncRNA	Novel_lncRNA	B4	80020693	80066537	+	13	11933	632	0.137947	-0.314596	0.959541	0.618413	1.84986	0.531832	0.0571217	-1.5866	0.393558	0	#NAME?	0.00052484
LNC_011875	XLOC_313532	intronic_lncRNA	Novel_lncRNA	C2	70894491	70924122	+	4	562	159	0.111224	0.464425	0.816487	0.0195727	-2.04213	0.49779	0.0331857	-1.28041	0.747835	0.19288	1.25866	0.608275
LNC_011874	XLOC_313532	intronic_lncRNA	Novel_lncRNA	C2	70886072	70899494	+	3	451	124	0.111224	0.464425	0.816487	0.0195727	-2.04213	0.49779	0.0331857	-1.28041	0.747835	0.19288	1.25866	0.608275
LNC_006902	XLOC_185118	lincRNA	Novel_lncRNA	B2	35700848	35713625	-	3	395	108	0.157491	0.607604	0.651198	0.345435	1.74075	0.395225	0.268501	1.37726	0.407183	0	#NAME?	0.148435
LNC_011876	XLOC_313533	intronic_lncRNA	Novel_lncRNA	C2	70938534	71014468	+	7	3789	818	0	NA	1	0.16509	Inf	0.0134937	0.00204833	Inf	0.688999	0	NA	1
LNC_011871	XLOC_313494	antisense_lncRNA	Novel_lncRNA	C2	70596161	70598974	+	2	604	201	2.00711	-0.835224	0.516233	2.18623	-0.711903	0.485678	2.92233	-0.293229	0.908137	4.4233	0.304777	0.766236
LNC_011870	XLOC_313404	intronic_lncRNA	Novel_lncRNA	C2	69661479	69669286	+	3	400	133	0	#NAME?	0.277238	0.0735327	-0.186112	1	0.024684	-1.76092	0.651771	0.0320353	-1.38483	0.645042
LNC_011873	XLOC_313530	intronic_lncRNA	Novel_lncRNA	C2	70781423	70794548	+	3	559	94	0.081732	-0.86403	0.741992	0.0443793	-1.74504	0.498227	0.0771053	-0.9481	0.775656	0.121581	-0.291089	0.791564
LNC_011872	XLOC_313524	intronic_lncRNA	Novel_lncRNA	C2	70706272	70714463	+	4	1406	380	0.058528	-1.69236	0.34248	0.127522	-0.568819	0.735875	0.170586	-0.149065	0.962711	0.156305	-0.275197	0.832164
LNC_011879	XLOC_313542	intronic_lncRNA	Novel_lncRNA	C2	71392404	71439017	+	13	1469	316	0.393552	0.0160438	0.859921	0.225567	-0.786952	0.514987	0.234222	-0.732636	0.641399	0.345855	-0.170342	0.837996
LNC_011475	XLOC_301700	lincRNA	Novel_lncRNA	C1	186145652	186149543	-	2	3852	116	0.382372	-0.673049	0.615468	1.44945	1.24941	0.332488	1.0604	0.798516	0.323893	2.62749	2.10759	0.0176886
LNC_006539	XLOC_175747	intronic_lncRNA	Novel_lncRNA	B2	108655051	108684673	+	8	3030	442	0.325911	-0.380051	0.953591	0.113904	-1.89672	0.282952	0.274893	-0.625657	0.796413	0.318619	-0.412698	0.840946
LNC_009382	XLOC_247251	intronic_lncRNA	Novel_lncRNA	B4	32181382	32217579	-	4	6354	148	0.0808897	0.516165	0.727315	0.322216	2.51016	0.214158	0.230292	2.0256	0.285309	0.018276	-1.62984	0.54462
LNC_009383	XLOC_247251	intronic_lncRNA	Novel_lncRNA	B4	32197549	32211732	-	3	530	102	0.0808897	0.516165	0.727315	0.322216	2.51016	0.214158	0.230292	2.0256	0.285309	0.018276	-1.62984	0.54462
LNC_009380	XLOC_247246	antisense_lncRNA	Novel_lncRNA	B4	32139912	32159831	-	3	463	83	0.0951703	0.620565	0.694842	0.158194	1.35368	0.440846	0.135969	1.13526	0.73851	0.046475	-0.413492	1
LNC_009381	XLOC_247251	intronic_lncRNA	Novel_lncRNA	B4	32181382	32211963	-	3	291	96	0.0808897	0.516165	0.727315	0.322216	2.51016	0.214158	0.230292	2.0256	0.285309	0.018276	-1.62984	0.54462
LNC_009386	XLOC_247455	lincRNA	Novel_lncRNA	B4	34175902	34178388	-	2	2449	93	0.114953	-1.27563	0.394471	0.108378	-1.36061	0.387284	0.026584	-3.38805	0.0297853	0.0257367	-3.43478	0.0389761
LNC_009387	XLOC_247457	lincRNA	Novel_lncRNA	B4	34184037	34199081	-	2	11128	157	0.960397	-1.01839	0.254591	0.415691	-2.22651	0.0106124	0.186195	-3.38521	0.00029649	0.373292	-2.38172	0.00988347
LNC_009384	XLOC_247261	intronic_lncRNA	Novel_lncRNA	B4	32308092	32552313	-	12	11321	447	0.302293	-0.0613022	0.961478	0.472643	0.5835	0.750454	0.337008	0.0955317	0.986252	0.653213	1.0503	0.450166
LNC_009385	XLOC_247261	intronic_lncRNA	Novel_lncRNA	B4	32308092	32552313	-	11	11233	447	0.302293	-0.0613022	0.961478	0.472643	0.5835	0.750454	0.337008	0.0955317	0.986252	0.653213	1.0503	0.450166
LNC_009388	XLOC_247480	lincRNA	Novel_lncRNA	B4	34314469	34316146	-	2	626	68	0.0580857	0.154602	1	0.233634	2.1626	0.258367	0.0707617	0.439388	0.838929	0.241145	2.20825	0.314015
LNC_009389	XLOC_247483	lincRNA	Novel_lncRNA	B4	34331075	34332499	-	2	203	59	0	NA	1	0.142248	Inf	0.473524	0	NA	1	0	NA	1
LNC_016245	XLOC_426948	lincRNA	Novel_lncRNA	E1	19703533	19709259	+	2	3296	170	0.12589	-1.16412	0.435258	0.251544	-0.165471	0.899442	0.211994	-0.412262	0.867477	0.348241	0.303803	0.783589
LNC_018130	XLOC_458150	antisense_lncRNA	Novel_lncRNA	E3	27794946	27800370	+	2	761	139	0.0541247	-0.871016	0.808475	0.036955	-1.42153	0.585264	0.0372767	-1.40903	0.585145	0.101377	0.0343562	1
LNC_012310	XLOC_327028	intronic_lncRNA	Novel_lncRNA	C2	48421597	48479858	-	3	318	91	0.0925333	0.130146	1	0	#NAME?	0.230205	0.0813243	-0.0561404	1	0.041569	-1.02432	0.707837
LNC_017735	XLOC_451662	intronic_lncRNA	Novel_lncRNA	E2	36502275	36505600	-	2	1427	255	0.431523	-0.425908	0.706875	0.502104	-0.207361	0.796428	0.765402	0.400871	0.526307	0.942614	0.70132	0.444972
LNC_017826	XLOC_454054	lincRNA	Novel_lncRNA	E2	59426652	59433227	-	2	6199	155	0.405558	-0.617998	0.61177	0.765613	0.298708	0.926828	0.519265	-0.261437	0.883549	0.996334	0.678722	0.452396
LNC_018575	XLOC_465875	intronic_lncRNA	Novel_lncRNA	F1	14000956	14023611	+	3	3750	382	0.25112	-0.232597	1	0.318622	0.110872	0.910499	0.339682	0.203211	0.710792	0.348829	0.241549	0.865549
LNC_008261	XLOC_221287	lincRNA	Novel_lncRNA	B3	82032383	82052896	-	3	327	81	0	NA	1	0	NA	1	0.145393	Inf	0.116741	0	NA	1
LNC_012218	XLOC_323015	lincRNA	Novel_lncRNA	C2	8201286	8208393	-	2	7086	120	0.686113	-1.29661	0.139671	1.5793	-0.0938363	0.780934	1.40084	-0.266836	0.86445	2.78981	0.727042	0.358452
LNC_013255	XLOC_352267	intronic_lncRNA	Novel_lncRNA	D1	6820792	6822278	-	3	246	81	0.119036	2.73012	0.527648	0.293708	4.0331	0.162859	0.089291	2.31531	0.613169	0.018616	0.0533364	1
LNC_014977	XLOC_393435	lincRNA	Novel_lncRNA	D3	7951344	7955142	-	2	2502	145	0.073319	0.325422	0.713568	0.106073	0.85822	0.697545	0.136355	1.22053	0.323876	0.340865	2.54236	0.0616902
LNC_013130	XLOC_350145	intronic_lncRNA	Novel_lncRNA	D1	108533197	108553034	+	11	1998	436	0.636736	0.0756126	0.854824	0.229655	-1.39562	0.261109	0.683848	0.178592	0.791108	0.535986	-0.172888	0.79928
LNC_013021	XLOC_347031	intronic_lncRNA	Novel_lncRNA	D1	76381030	76419754	+	9	1560	419	0.707567	0.027656	0.833	0.584458	-0.248111	0.803568	0.636379	-0.125325	0.995684	0.550807	-0.333662	0.703794
LNC_011859	XLOC_313350	intronic_lncRNA	Novel_lncRNA	C2	68293336	68326632	+	11	4466	829	0.212798	-0.963014	0.643916	0.239218	-0.794172	0.651585	0.597096	0.525467	0.635343	0.482318	0.217488	0.913764
LNC_005139	XLOC_128860	intronic_lncRNA	Novel_lncRNA	B1	51297856	51309142	+	4	621	201	0.0136847	-3.08479	0.347836	0.0459693	-1.33668	0.636457	0.0197483	-2.55562	0.388554	0.105122	-0.143366	0.955005
LNC_012219	XLOC_323017	lincRNA	Novel_lncRNA	C2	8237503	8239403	-	2	940	100	0.393332	-0.731149	0.655807	0.656331	0.00752912	0.947708	0.575802	-0.181322	0.991088	1.11218	0.768428	0.524172
LNC_013254	XLOC_352266	intronic_lncRNA	Novel_lncRNA	D1	6817430	6820711	-	4	464	154	0.104861	-1.31976	0.414568	0.285405	0.124777	0.937703	0.272082	0.055806	1	0.199483	-0.391972	0.814975
LNC_000458	XLOC_015883	lincRNA	Novel_lncRNA	A1	139744832	139750642	+	2	246	69	0	NA	1	0.0602487	Inf	0.555916	0	NA	1	0.194039	Inf	0.277209
LNC_010919	XLOC_285167	intronic_lncRNA	Novel_lncRNA	C1	20920182	20962933	-	9	3069	317	0	#NAME?	0.0178246	0	#NAME?	0.0273564	0	#NAME?	0.0246377	0	#NAME?	0.0250557
LNC_008389	XLOC_224188	intronic_lncRNA	Novel_lncRNA	B3	107639283	107647364	-	3	353	117	0.0319383	0.87402	1	0.18183	3.38325	0.341541	0.0347083	0.994013	1	0.059964	1.78283	0.82769
LNC_008388	XLOC_224187	intronic_lncRNA	Novel_lncRNA	B3	107612747	107619319	-	3	363	97	0.0365043	0.633158	0.828489	0.0240027	0.0282847	1	0.0173423	-0.440612	1	0.176808	2.9092	0.347722
LNC_020370	XLOC_516671	lincRNA	Novel_lncRNA	X	49463009	49468777	-	2	555	125	0	#NAME?	0.110508	0.14104	0.536615	0.766519	0.0220967	-2.13759	0.576863	0.278705	1.51924	0.352758
LNC_013216	XLOC_351476	lincRNA	Novel_lncRNA	D1	117063488	117067063	+	2	3554	212	0.293569	0.833066	0.448423	0.541463	1.71623	0.14048	0.362003	1.13537	0.309399	0.581293	1.81863	0.112019
LNC_008381	XLOC_224178	intronic_lncRNA	Novel_lncRNA	B3	107456821	107489166	-	8	9692	150	0.649762	-0.674011	0.628906	0.87914	-0.23783	0.79183	0.573429	-0.854308	0.518818	0.972239	-0.0926123	0.883273
LNC_008380	XLOC_224178	antisense_lncRNA	Novel_lncRNA	B3	107453053	107489179	-	4	5074	109	0.649762	-0.674011	0.628906	0.87914	-0.23783	0.79183	0.573429	-0.854308	0.518818	0.972239	-0.0926123	0.883273
LNC_008383	XLOC_224178	intronic_lncRNA	Novel_lncRNA	B3	107461786	107489177	-	7	20192	112	0.649762	-0.674011	0.628906	0.87914	-0.23783	0.79183	0.573429	-0.854308	0.518818	0.972239	-0.0926123	0.883273
LNC_008382	XLOC_224178	antisense_lncRNA	Novel_lncRNA	B3	107456821	107489179	-	6	22251	142	0.649762	-0.674011	0.628906	0.87914	-0.23783	0.79183	0.573429	-0.854308	0.518818	0.972239	-0.0926123	0.883273
LNC_008385	XLOC_224181	lincRNA	Novel_lncRNA	B3	107447028	107448214	-	2	958	84	0.0827893	-1.95138	0.26496	0.0871847	-1.87675	0.336956	0.0931427	-1.78138	0.273307	0.085774	-1.90028	0.208806
LNC_008384	XLOC_224178	antisense_lncRNA	Novel_lncRNA	B3	107461786	107489215	-	5	6011	112	0.649762	-0.674011	0.628906	0.87914	-0.23783	0.79183	0.573429	-0.854308	0.518818	0.972239	-0.0926123	0.883273
LNC_008387	XLOC_224186	intronic_lncRNA	Novel_lncRNA	B3	107605454	107606493	-	2	285	95	0.102058	-0.0953935	0.89691	0.0393607	-1.46995	0.562428	0.113402	0.0566722	1	0.0913393	-0.25547	0.87932
LNC_008386	XLOC_224182	intronic_lncRNA	Novel_lncRNA	B3	107489567	107549377	-	24	4024	1276	0.0220093	Inf	0.13023	0	NA	1	0.0144817	Inf	0.233817	0.000886	Inf	1
LNC_013132	XLOC_350147	lincRNA	Novel_lncRNA	D1	108567411	108572374	+	11	1302	167	0.191047	-0.306523	0.952453	0.248255	0.0713701	0.986048	0.261775	0.147875	0.854141	0.322025	0.44672	0.792896
LNC_016910	XLOC_436686	lincRNA	Novel_lncRNA	E1	48244226	48245181	-	2	869	91	0.0566767	0.0193218	0.933179	0.240802	2.10634	0.506437	0.0957967	0.776542	0.667857	0.133897	1.25961	0.475244
LNC_005078	XLOC_127497	intronic_lncRNA	Novel_lncRNA	B1	34821396	34865737	+	4	5931	364	0.323014	0.238849	0.714335	0.277752	0.0210525	0.954547	0.203884	-0.424996	0.769392	0.187039	-0.549405	0.55643
LNC_005079	XLOC_127507	intronic_lncRNA	Novel_lncRNA	B1	35092091	35100297	+	7	2420	454	0.242157	-0.733914	0.619997	0.33239	-0.276982	0.787592	0.223652	-0.848601	0.527205	0.254457	-0.662437	0.518941
LNC_000554	XLOC_019932	antisense_lncRNA	Novel_lncRNA	A1	175484162	175490455	+	2	6197	420	0.467522	0.122392	0.736284	0.614436	0.516621	0.607532	0.429262	-0.000783991	0.907582	0.508509	0.243632	0.879214
LNC_000555	XLOC_019932	intronic_lncRNA	Novel_lncRNA	A1	175617317	175628102	+	4	1109	208	0.467522	0.122392	0.736284	0.614436	0.516621	0.607532	0.429262	-0.000783991	0.907582	0.508509	0.243632	0.879214
LNC_000556	XLOC_019948	intronic_lncRNA	Novel_lncRNA	A1	175680191	175709620	+	7	1308	305	0.346444	-0.314989	0.924106	0.360883	-0.25608	0.839573	0.425302	-0.0191244	0.881353	0.539454	0.323889	0.80858
LNC_000557	XLOC_019948	intronic_lncRNA	Novel_lncRNA	A1	175680632	175709620	+	4	442	143	0.346444	-0.314989	0.924106	0.360883	-0.25608	0.839573	0.425302	-0.0191244	0.881353	0.539454	0.323889	0.80858
LNC_000550	XLOC_019872	lincRNA	Novel_lncRNA	A1	174354172	174358053	+	2	219	46	0	NA	1	0.110201	Inf	0.276006	0.0334127	Inf	0.689788	0.213304	Inf	0.260728
LNC_005071	XLOC_127249	lincRNA	Novel_lncRNA	B1	33084932	33095749	+	2	10499	172	0.16779	1.11753	0.242266	0.290507	1.90945	0.147871	0.188125	1.28256	0.256374	0.727997	3.23481	0.00142039
LNC_000552	XLOC_019931	lincRNA	Novel_lncRNA	A1	175450746	175459782	+	2	9013	172	0.236582	-1.18935	0.279002	0.684376	0.343093	0.872023	0.663027	0.297372	0.666671	1.12201	1.05632	0.220591
LNC_000553	XLOC_019932	intronic_lncRNA	Novel_lncRNA	A1	175483782	175610465	+	23	10169	2242	0.467522	0.122392	0.736284	0.614436	0.516621	0.607532	0.429262	-0.000783991	0.907582	0.508509	0.243632	0.879214
LNC_000451	XLOC_015701	antisense_lncRNA	Novel_lncRNA	A1	138248901	138253184	+	3	1379	269	0.325114	0.41119	0.657113	0.210415	-0.216521	0.975652	0.160194	-0.609936	0.839707	0.0317207	-2.94626	0.0796778
LNC_014209	XLOC_376610	lincRNA	Novel_lncRNA	D2	31077154	31110348	-	5	526	104	0.342247	1.24668	0.325689	0.21054	0.54574	0.882649	0.0538057	-1.42252	0.479616	0.191679	0.410338	0.85296
LNC_014208	XLOC_376467	lincRNA	Novel_lncRNA	D2	28689019	28690214	-	2	211	44	0	NA	1	0.107367	Inf	0.468133	0	NA	1	0.0143613	Inf	1
LNC_000450	XLOC_015695	antisense_lncRNA	Novel_lncRNA	A1	138204702	138211812	+	3	6727	156	0.602622	-0.855234	0.465152	1.09877	0.0113271	0.950547	1.18407	0.119201	0.730696	1.77199	0.700811	0.429398
LNC_014205	XLOC_376313	lincRNA	Novel_lncRNA	D2	27252091	27252663	-	2	210	66	0	#NAME?	0.676337	0	#NAME?	0.697611	0.0912133	1.72344	0.876955	0.0154047	-0.842433	1
LNC_014204	XLOC_376311	intronic_lncRNA	Novel_lncRNA	D2	27097026	27247394	-	10	49438	455	0.499649	-1.30927	0.082728	0.988925	-0.324323	0.584275	0.645426	-0.939932	0.269781	1.3695	0.145391	0.886741
LNC_014207	XLOC_376423	lincRNA	Novel_lncRNA	D2	28307424	28314497	-	2	281	67	0	NA	1	0.129438	Inf	0.320096	0	NA	1	0	NA	1
LNC_014206	XLOC_376405	lincRNA	Novel_lncRNA	D2	28170030	28170343	-	2	288	67	0	NA	1	0.1098	Inf	0.357332	0	NA	1	0	NA	1
LNC_014201	XLOC_376289	intronic_lncRNA	Novel_lncRNA	D2	26769134	26807654	-	5	3592	276	0.183428	7.60834	0.000413865	0.513481	9.09343	0.000356437	0.460467	8.93622	0.000956528	0.054866	5.86711	0.0390467
LNC_005133	XLOC_128514	lincRNA	Novel_lncRNA	B1	47528507	47530548	+	2	458	65	0	#NAME?	0.319994	0.126097	1.17198	0.884429	0	#NAME?	0.38815	0	#NAME?	0.39196
LNC_014203	XLOC_376309	lincRNA	Novel_lncRNA	D2	27075038	27085105	-	2	10037	141	0.418228	-1.16604	0.206906	0.705417	-0.411856	0.557061	0.477215	-0.975692	0.32066	0.486416	-0.948142	0.47813
LNC_014202	XLOC_376304	lincRNA	Novel_lncRNA	D2	27060385	27072546	-	3	8426	112	0.312118	-1.32849	0.179786	0.627262	-0.321517	0.636992	0.391484	-1.00163	0.341439	0.930877	0.248006	0.812279
LNC_013929	XLOC_369612	intronic_lncRNA	Novel_lncRNA	D2	56716573	56737719	+	2	20290	159	0.159542	-2.0156	0.28413	1.16342	0.850761	0.752716	0.348047	-0.89026	0.76288	1.15979	0.846255	0.56816
LNC_013928	XLOC_369612	antisense_lncRNA	Novel_lncRNA	D2	56701273	56739586	+	4	11290	252	0.159542	-2.0156	0.28413	1.16342	0.850761	0.752716	0.348047	-0.89026	0.76288	1.15979	0.846255	0.56816
LNC_015002	XLOC_394056	lincRNA	Novel_lncRNA	D3	12630055	12682431	-	4	719	127	0.14026	0.874475	0.530895	0.162453	1.08639	0.442853	0.0782493	0.0325181	0.916858	0.235828	1.6241	0.285539
LNC_005132	XLOC_128467	lincRNA	Novel_lncRNA	B1	47354175	47356887	+	2	2463	107	0.090252	-0.901631	0.57117	0.425022	1.33387	0.34189	0.156163	-0.110606	0.894147	0.30807	0.869598	0.463397
LNC_015004	XLOC_394080	lincRNA	Novel_lncRNA	D3	12680424	12681925	-	2	973	322	0.14553	-0.382	0.888461	0.186448	-0.0245432	1	0.303258	0.677231	0.518152	0.303547	0.678602	0.617778
LNC_015005	XLOC_394137	lincRNA	Novel_lncRNA	D3	12846757	12847797	-	2	380	66	0.0809623	-0.637952	0.85424	0.645587	2.35734	0.332623	0.271616	1.1083	0.601883	0.598079	2.24706	0.267667
LNC_015006	XLOC_394168	lincRNA	Novel_lncRNA	D3	12981893	12982389	-	2	262	87	0	NA	1	0.135381	Inf	0.412372	0	NA	1	0	NA	1
LNC_015007	XLOC_394181	lincRNA	Novel_lncRNA	D3	13009942	13045508	-	2	2913	287	0.027777	0.909496	0.585395	0.310385	4.39159	0.0187864	0.0162083	0.132341	1	0.0843007	2.51115	0.240709
LNC_013921	XLOC_369481	intronic_lncRNA	Novel_lncRNA	D2	54789002	54901455	+	26	4800	1125	0.652402	0.153018	0.707457	0.621787	0.0836777	0.900037	0.55356	-0.0840046	0.956531	0.299144	-0.971902	0.266741
LNC_000455	XLOC_015732	intronic_lncRNA	Novel_lncRNA	A1	138563424	138567686	+	3	482	98	0.35275	0.303748	0.750948	0.219162	-0.382899	0.881483	0.188174	-0.602827	0.897131	0.188428	-0.600881	0.652806
LNC_013923	XLOC_369586	lincRNA	Novel_lncRNA	D2	55993334	55994242	+	2	762	122	0.076653	-3.25559	0.115261	0.715414	-0.0332269	0.876919	0.338509	-1.11281	0.577736	1.13889	0.637554	0.70302
LNC_013922	XLOC_369578	intronic_lncRNA	Novel_lncRNA	D2	55780000	55780819	+	4	416	138	0.023194	-4.06172	0.0781923	0.130954	-1.56448	0.34466	0.0589603	-2.71572	0.205526	0.0862143	-2.16754	0.264445
LNC_013925	XLOC_369603	intronic_lncRNA	Novel_lncRNA	D2	56462349	56473260	+	7	958	319	0.295004	-0.337108	0.888862	0.194688	-0.936674	0.536036	0.18402	-1.01798	0.517104	0.158874	-1.22995	0.359231
LNC_012314	XLOC_327045	intronic_lncRNA	Novel_lncRNA	C2	48598475	48632863	-	9	1951	445	1.46178	-0.240824	0.949146	1.10002	-0.651023	0.527855	1.77067	0.0357394	0.819839	1.14122	-0.597976	0.505612
LNC_013927	XLOC_369612	lincRNA	Novel_lncRNA	D2	56701273	56715608	+	2	14104	252	0.159542	-2.0156	0.28413	1.16342	0.850761	0.752716	0.348047	-0.89026	0.76288	1.15979	0.846255	0.56816
LNC_000454	XLOC_015728	intronic_lncRNA	Novel_lncRNA	A1	138507477	138552015	+	10	5074	346	0.249045	-0.835817	0.475202	0.351685	-0.337943	0.737265	0.645736	0.53872	0.537036	0.507959	0.192486	0.940004
LNC_003924	XLOC_107549	intronic_lncRNA	Novel_lncRNA	A3	43764544	43777635	-	3	498	133	0	#NAME?	0.0458405	0.115776	-0.0201412	0.937368	0.0968383	-0.277827	1	0.0235143	-2.31987	0.299629
LNC_003925	XLOC_107557	intronic_lncRNA	Novel_lncRNA	A3	43888500	43890432	-	2	233	77	0.246605	-1.31903	0.548811	0.184028	-1.74131	0.37548	0.0915833	-2.74808	0.177254	0.0754127	-3.02835	0.121214
LNC_003926	XLOC_107558	intronic_lncRNA	Novel_lncRNA	A3	43891525	43903131	-	3	9378	127	0.349795	-0.776057	0.476772	0.54483	-0.13676	0.793257	0.479319	-0.32158	0.840893	0.878899	0.553131	0.549817
LNC_003927	XLOC_107564	intronic_lncRNA	Novel_lncRNA	A3	43924170	43929198	-	4	680	221	0.0194283	4.20879	0.695151	0	#NAME?	1	0.0234863	4.48244	0.699766	0.0919647	6.4517	0.368488
LNC_003920	XLOC_107505	lincRNA	Novel_lncRNA	A3	43461579	43462692	-	2	313	103	0.073661	Inf	0.339235	0	NA	1	0	NA	1	0	NA	1
LNC_005137	XLOC_128850	intronic_lncRNA	Novel_lncRNA	B1	51080525	51085690	+	3	373	124	0	#NAME?	0.417012	0.0730037	1.876	0.658067	0.115385	2.53642	0.515481	0.194782	3.29182	0.335848
LNC_003922	XLOC_107523	lincRNA	Novel_lncRNA	A3	43555260	43557478	-	2	2101	144	0.540365	0.142242	0.723932	1.17121	1.25824	0.39145	0.647069	0.402227	0.629695	1.10638	1.17608	0.263221
LNC_003923	XLOC_107533	intronic_lncRNA	Novel_lncRNA	A3	43639855	43682330	-	11	4403	531	0.245904	-0.661394	0.651888	0.243244	-0.677081	0.557741	0.177202	-1.13409	0.366522	0.209913	-0.889698	0.397019
LNC_008039	XLOC_216453	lincRNA	Novel_lncRNA	B3	37174751	37175753	-	2	306	76	0	#NAME?	0.280007	0.016891	-2.52418	0.717752	0	#NAME?	0.338165	0	#NAME?	0.343339
LNC_005136	XLOC_128849	intronic_lncRNA	Novel_lncRNA	B1	51073853	51078603	+	3	278	92	0.039914	-2.12392	0.510142	0.0495633	-1.81154	0.700216	0.231452	0.411827	0.951326	0.0448607	-1.95536	0.429844
LNC_003928	XLOC_107564	intronic_lncRNA	Novel_lncRNA	A3	43924170	43970253	-	20	2955	797	0.0194283	4.20879	0.695151	0	#NAME?	1	0.0234863	4.48244	0.699766	0.0919647	6.4517	0.368488
LNC_003929	XLOC_107564	intronic_lncRNA	Novel_lncRNA	A3	43924170	43970424	-	20	3137	768	0.0194283	4.20879	0.695151	0	#NAME?	1	0.0234863	4.48244	0.699766	0.0919647	6.4517	0.368488
LNC_019985	XLOC_502389	lincRNA	Novel_lncRNA	X	34724281	34773891	+	8	18388	253	0.0120573	-0.0499768	0.980301	0	#NAME?	0.0473383	0.0420207	1.75121	0.514879	0.09129	2.87057	0.265957
LNC_016030	XLOC_423545	intronic_lncRNA	Novel_lncRNA	D4	89456382	89460603	-	5	2077	166	0.426268	-0.650244	0.672023	0.359405	-0.896397	0.354268	0.383301	-0.803528	0.563697	0.169549	-1.9803	0.0760019
LNC_019984	XLOC_502389	lincRNA	Novel_lncRNA	X	34723826	34758419	+	7	12281	253	0.0120573	-0.0499768	0.980301	0	#NAME?	0.0473383	0.0420207	1.75121	0.514879	0.09129	2.87057	0.265957
LNC_017827	XLOC_454066	intronic_lncRNA	Novel_lncRNA	E2	59530467	59578344	-	10	2210	239	0.419561	0.168027	0.765808	0.184261	-1.0191	0.377592	0.390645	0.0650062	0.920722	0.339553	-0.137214	0.832868
LNC_018574	XLOC_465873	intronic_lncRNA	Novel_lncRNA	F1	13904266	13969096	+	4	405	117	0.114124	2.75624	0.280312	0	#NAME?	0.693433	0.003817	-2.14577	1	0.262075	3.95562	0.284726
LNC_018101	XLOC_457893	intronic_lncRNA	Novel_lncRNA	E3	24835894	24856718	+	9	1723	396	0.492758	0.612774	0.488364	0.424639	0.398133	0.889737	0.394341	0.291338	0.699461	0.6488	1.00967	0.417579
LNC_018106	XLOC_457898	intronic_lncRNA	Novel_lncRNA	E3	24942782	25006208	+	6	713	207	0.0942427	-0.291791	0.932924	0.310243	1.42716	0.516444	0.121673	0.076762	0.90722	0.171579	0.57263	0.705891
LNC_009789	XLOC_257609	antisense_lncRNA	Novel_lncRNA	B4	131710631	131722642	-	2	9079	194	0.412073	1.61908	0.346743	0.237061	0.821438	0.776383	0.337651	1.33171	0.610764	0.727461	2.43905	0.267119
LNC_016497	XLOC_431377	lincRNA	Novel_lncRNA	E1	62209120	62211986	+	2	465	89	0.411176	1.13376	0.401989	0.176937	-0.082762	1	0.236586	0.336369	0.840028	0.592496	1.66081	0.299008
LNC_018104	XLOC_457898	intronic_lncRNA	Novel_lncRNA	E3	24908512	24910200	+	2	1263	171	0.0942427	-0.291791	0.932924	0.310243	1.42716	0.516444	0.121673	0.076762	0.90722	0.171579	0.57263	0.705891
LNC_012316	XLOC_327102	antisense_lncRNA	Novel_lncRNA	C2	49377689	49400909	-	3	443	121	0.0447147	-0.674442	1	0.097082	0.444014	0.847521	0.148783	1.05995	0.5326	0.00850433	-3.06892	0.338634
LNC_019982	XLOC_502389	lincRNA	Novel_lncRNA	X	34723117	34773891	+	10	10841	259	0.0120573	-0.0499768	0.980301	0	#NAME?	0.0473383	0.0420207	1.75121	0.514879	0.09129	2.87057	0.265957
LNC_019178	XLOC_479590	lincRNA	Novel_lncRNA	F1	68973656	68975659	-	2	790	164	0.449664	0.176438	0.76589	0.596112	0.583174	0.715601	0.608169	0.612064	0.524244	1.22775	1.62554	0.20338
LNC_018454	XLOC_464288	antisense_lncRNA	Novel_lncRNA	E3	41873594	41876830	-	3	1388	83	0.265001	-0.31086	0.916292	0.289529	-0.18315	0.906346	0.208269	-0.658408	0.764967	0.275709	-0.25371	0.806783
LNC_000169	XLOC_005904	intronic_lncRNA	Novel_lncRNA	A1	51256192	51274613	+	6	3931	634	0.363753	-0.653523	0.655497	0.522446	-0.1312	0.861954	0.421009	-0.442631	0.774802	0.932708	0.704944	0.48323
LNC_000168	XLOC_005888	antisense_lncRNA	Novel_lncRNA	A1	51087792	51167268	+	3	678	85	0.0429123	-1.63197	0.684802	0.072947	-0.866513	0.891671	0.0796243	-0.740152	0.965323	0.139207	0.0657983	1
LNC_014367	XLOC_379116	intronic_lncRNA	Novel_lncRNA	D2	60532045	60592610	-	14	12849	607	0.030681	-1.95759	0.149564	0.340112	1.513	0.377112	0.20351	0.772095	0.642829	0.298672	1.32556	0.434286
LNC_000165	XLOC_005592	lincRNA	Novel_lncRNA	A1	50350291	50363787	+	2	13466	118	0.196091	-1.80588	0.122832	0.561032	-0.289319	0.746974	0.345135	-0.990242	0.457323	0.704953	0.0401242	0.939668
LNC_000164	XLOC_005585	intronic_lncRNA	Novel_lncRNA	A1	50032769	50033087	+	2	230	61	0.141393	0.0857554	0.907508	0.143991	0.11202	1	0.068031	-0.969694	0.78083	0.0851407	-0.646038	0.771737
LNC_005447	XLOC_141470	lincRNA	Novel_lncRNA	B1	187227493	187238662	+	2	1106	98	0.0702307	0.603969	0.748418	0.11095	1.2637	0.641936	0.257664	2.47929	0.153592	0.432644	3.22698	0.0676475
LNC_000166	XLOC_005603	lincRNA	Novel_lncRNA	A1	50392511	50437273	+	2	9811	103	0.059701	-2.23598	0.0868168	0.262937	-0.0970845	0.937054	0.163136	-0.785725	0.670432	0.373693	0.410049	0.672783
LNC_000161	XLOC_005457	intronic_lncRNA	Novel_lncRNA	A1	48522517	48812732	+	4	385	82	0.0188187	-1.26894	0.853948	0.187848	2.05039	0.446538	0.0422877	-0.100866	1	0.26671	2.5561	0.318194
LNC_000160	XLOC_005457	intronic_lncRNA	Novel_lncRNA	A1	48522389	48752615	+	4	412	109	0.0188187	-1.26894	0.853948	0.187848	2.05039	0.446538	0.0422877	-0.100866	1	0.26671	2.5561	0.318194
LNC_000163	XLOC_005583	intronic_lncRNA	Novel_lncRNA	A1	50014605	50032546	+	3	442	90	0.784861	1.11019	0.286951	0.492523	0.437946	0.707401	0.462817	0.348197	0.744742	0.257064	-0.500114	0.789504
LNC_000162	XLOC_005582	intronic_lncRNA	Novel_lncRNA	A1	49844518	49848714	+	3	208	69	0	NA	1	0.114376	Inf	0.257995	0	NA	1	0	NA	1
LNC_012078	XLOC_319952	lincRNA	Novel_lncRNA	C2	144170139	144170939	+	2	236	51	0	NA	1	0	NA	1	0	NA	1	0.123707	Inf	0.348559
LNC_018109	XLOC_457926	intronic_lncRNA	Novel_lncRNA	E3	25394823	25434150	+	5	1047	182	0.057692	-0.254485	1	0.056504	-0.284503	1	0.169048	1.29651	0.394775	0.189139	1.45852	0.583477
LNC_016267	XLOC_427416	lincRNA	Novel_lncRNA	E1	24859195	24860782	+	2	490	101	0	#NAME?	0.0860439	0.220676	0.921984	0.617851	0.214694	0.882334	0.610023	0.161475	0.471365	0.853575
LNC_012079	XLOC_320117	intronic_lncRNA	Novel_lncRNA	C2	145799778	145824891	+	5	564	120	0.0195067	-3.37311	0.21985	0.042312	-2.25601	0.417226	0	#NAME?	0.0472621	0.0166007	-3.60584	0.187156
LNC_018450	XLOC_464242	intronic_lncRNA	Novel_lncRNA	E3	41620384	41626122	-	3	2650	809	0.230399	-0.344774	0.902798	0.339004	0.212392	0.947704	0.341011	0.220907	0.737065	0.496508	0.762906	0.510704
LNC_014363	XLOC_379084	lincRNA	Novel_lncRNA	D2	60364900	60437998	-	3	3539	245	0.369508	0.268955	0.671676	0.250927	-0.289384	0.859574	0.232936	-0.396716	0.880061	0.282871	-0.116503	0.892133
LNC_017687	XLOC_449834	lincRNA	Novel_lncRNA	E2	19096547	19103223	-	2	1217	86	0.84858	-0.519238	0.76581	2.86659	1.23698	0.297151	1.67	0.457484	0.598684	3.15239	1.37409	0.276551
LNC_018452	XLOC_464259	lincRNA	Novel_lncRNA	E3	41777989	41783649	-	2	1610	345	0.071442	-0.459156	0.837069	0.1781	0.85869	0.700137	0.114816	0.225319	0.862544	0.262116	1.4162	0.295691
LNC_018015	XLOC_456517	lincRNA	Novel_lncRNA	E3	8235045	8236328	+	2	1059	186	0.165504	0.886404	0.303404	0.611566	2.77205	0.0564356	0.066087	-0.438021	0.829759	0.464076	2.3739	0.0267221
LNC_014361	XLOC_379009	antisense_lncRNA	Novel_lncRNA	D2	58874720	58878260	-	2	2527	420	0.156641	-0.983293	0.499505	0.340155	0.135436	0.916363	0.302359	-0.0344971	1	0.363467	0.231066	0.868224
LNC_018800	XLOC_470834	intronic_lncRNA	Novel_lncRNA	F1	64644122	64668175	+	8	2582	292	0.751773	1.12435	0.194842	0.568691	0.721697	0.541044	0.508041	0.558999	0.457712	0.452301	0.391337	0.703726
LNC_019135	XLOC_479149	intronic_lncRNA	Novel_lncRNA	F1	66045580	66051884	-	8	2489	409	0.377942	0.043659	0.808591	0.0817937	-2.16444	0.146848	0.220609	-0.733014	0.752245	0.591594	0.690101	0.570116
LNC_012274	XLOC_325233	lincRNA	Novel_lncRNA	C2	27337435	27520901	-	3	438	62	0.308494	0.63419	0.628301	0.169541	-0.229423	0.904988	0.0350303	-2.50438	0.372696	0.0213683	-3.21751	0.257415
LNC_017429	XLOC_445930	lincRNA	Novel_lncRNA	E2	57357193	57362254	+	5	3915	356	0.028484	-4.2664	0.00811333	0.351226	-0.642223	0.49812	0.072473	-2.91911	0.0131449	0.104112	-2.39648	0.0258642
LNC_018127	XLOC_458103	intronic_lncRNA	Novel_lncRNA	E3	27266462	27322666	+	2	609	110	0.0943653	-1.32985	0.4282	0.068052	-1.80147	0.297038	0.142626	-0.733942	0.694436	0.190333	-0.317651	0.841602
LNC_012070	XLOC_319302	lincRNA	Novel_lncRNA	C2	137825751	137834408	+	2	475	86	0.0376557	-0.263871	1	0.0327763	-0.464083	1	0.101327	1.16421	0.545416	0.172604	1.93266	0.296406
LNC_019502	XLOC_487772	intronic_lncRNA	Novel_lncRNA	F2	76371866	76372178	+	2	207	68	0	NA	1	0.0905723	Inf	0.467843	0	NA	1	0.061305	Inf	0.677787
LNC_019448	XLOC_487016	antisense_lncRNA	Novel_lncRNA	F2	70110631	70117335	+	2	377	71	0.609566	-0.1162	0.913336	0.63886	-0.0484832	0.973147	0.619816	-0.0921422	0.926751	0.572663	-0.206297	0.789665
LNC_019449	XLOC_487016	antisense_lncRNA	Novel_lncRNA	F2	70116633	70117335	+	2	521	129	0.609566	-0.1162	0.913336	0.63886	-0.0484832	0.973147	0.619816	-0.0921422	0.926751	0.572663	-0.206297	0.789665
LNC_017708	XLOC_450897	antisense_lncRNA	Novel_lncRNA	E2	30757063	30762309	-	2	2654	161	0	#NAME?	7.13874e-05	0.324732	0.344004	0.829953	0.0807913	-1.66298	0.309529	0.179834	-0.508582	0.728292
LNC_012071	XLOC_319310	lincRNA	Novel_lncRNA	C2	137843757	137844926	+	2	933	113	0.002938	0.0992551	1	0.154842	5.81907	0.0928713	0.1125	5.3582	0.0490359	0.195649	6.15654	0.0602727
LNC_019444	XLOC_486962	lincRNA	Novel_lncRNA	F2	69512948	69523934	+	2	601	145	0.179098	-0.788273	0.747988	0.424229	0.455824	0.830321	0.346973	0.165804	0.810741	0.355034	0.198937	0.885514
LNC_015369	XLOC_404519	lincRNA	Novel_lncRNA	D4	11178461	11179931	+	2	206	65	0.0206267	-1.94142	0.604862	0.120754	0.608072	1	0.131669	0.732916	0.882896	0.0844723	0.0925474	1
LNC_019446	XLOC_487016	intronic_lncRNA	Novel_lncRNA	F2	70050566	70117335	+	29	5129	1169	0.609566	-0.1162	0.913336	0.63886	-0.0484832	0.973147	0.619816	-0.0921422	0.926751	0.572663	-0.206297	0.789665
LNC_019447	XLOC_487016	intronic_lncRNA	Novel_lncRNA	F2	70105344	70117335	+	6	1118	193	0.609566	-0.1162	0.913336	0.63886	-0.0484832	0.973147	0.619816	-0.0921422	0.926751	0.572663	-0.206297	0.789665
LNC_019440	XLOC_486939	lincRNA	Novel_lncRNA	F2	69167020	69180973	+	2	2962	242	0.395899	-0.00149574	0.870941	0.609172	0.620222	0.704099	0.16713	-1.24565	0.368969	0.858194	1.11468	0.280105
LNC_019441	XLOC_486940	lincRNA	Novel_lncRNA	F2	69170002	69180883	+	2	10650	161	0.336974	-0.101188	0.972961	0.244852	-0.561914	0.523002	0.131695	-1.45662	0.196177	0.803185	1.15191	0.181158
LNC_019442	XLOC_486940	lincRNA	Novel_lncRNA	F2	69170002	69180883	+	2	10799	161	0.336974	-0.101188	0.972961	0.244852	-0.561914	0.523002	0.131695	-1.45662	0.196177	0.803185	1.15191	0.181158
LNC_015368	XLOC_404504	intronic_lncRNA	Novel_lncRNA	D4	11141291	11146923	+	2	1841	237	0.00964867	-4.25621	0.113593	0.0561887	-1.71433	0.416702	0.120617	-0.612253	0.890334	0.120952	-0.608252	0.776873
LNC_011273	XLOC_294746	intronic_lncRNA	Novel_lncRNA	C1	110927542	110971193	-	8	3648	227	0.547698	0.276544	0.632258	0.462028	0.0311416	0.973918	0.430586	-0.0705362	0.927052	0.406674	-0.152965	0.829345
LNC_011272	XLOC_294711	intronic_lncRNA	Novel_lncRNA	C1	110449091	110461249	-	3	607	191	0.0140003	-3.11869	0.49315	0.061414	-0.985583	0.804544	0	#NAME?	0.183178	0	#NAME?	0.195154
LNC_011271	XLOC_294514	lincRNA	Novel_lncRNA	C1	106880227	106880612	-	2	226	75	0	NA	1	0.119321	Inf	0.405075	0	NA	1	0	NA	1
LNC_011270	XLOC_294507	lincRNA	Novel_lncRNA	C1	106851738	106853779	-	2	466	132	0.19164	2.60009	0.140347	0.331398	3.39025	0.174323	0.0937643	1.5688	0.63018	0.389251	3.62239	0.0751905
LNC_011277	XLOC_294871	lincRNA	Novel_lncRNA	C1	111661477	111662856	-	2	1347	118	0	NA	1	0.0214373	Inf	0.473487	0.147801	Inf	0.05562	0	NA	1
LNC_011276	XLOC_294870	lincRNA	Novel_lncRNA	C1	111622691	111648734	-	2	26017	162	0.253812	0.345836	0.560103	0.859907	2.10626	0.0160987	0.687939	1.78436	0.190814	0.774429	1.95521	0.0121988
LNC_011275	XLOC_294866	lincRNA	Novel_lncRNA	C1	111616613	111618705	-	2	2017	97	0.0590643	Inf	0.0359124	0.232399	Inf	0.00247814	0.0812517	Inf	0.0303534	0.150424	Inf	0.00385209
LNC_011274	XLOC_294788	lincRNA	Novel_lncRNA	C1	111325385	111334872	-	2	289	67	0	#NAME?	0.436071	0	#NAME?	0.480338	0	#NAME?	0.454848	0.223239	1.79909	0.58561
LNC_011279	XLOC_294872	lincRNA	Novel_lncRNA	C1	111689469	111694656	-	2	3619	119	0.00533233	0.490034	1	0.0163293	2.10466	0.54481	0.231142	5.9279	0.016667	0.0667167	4.13524	0.0455841
LNC_011278	XLOC_294871	lincRNA	Novel_lncRNA	C1	111661477	111662856	-	2	1349	118	0	NA	1	0.0214373	Inf	0.473487	0.147801	Inf	0.05562	0	NA	1
LNC_011851	XLOC_313339	intronic_lncRNA	Novel_lncRNA	C2	68142624	68169055	+	5	1010	166	0.41066	-0.104293	0.931811	0.365653	-0.271759	0.890249	0.306196	-0.52778	0.751508	0.124905	-1.82141	0.212003
LNC_010003	XLOC_262396	lincRNA	Novel_lncRNA	C1	19116229	19143298	+	3	618	93	0.174888	0.513496	0.649126	0.19483	0.669279	0.777132	0.258351	1.0764	0.454508	0.263919	1.10716	0.502656
LNC_010002	XLOC_262384	intronic_lncRNA	Novel_lncRNA	C1	18958236	18973621	+	6	5508	296	0.605291	-0.171737	0.988691	0.76377	0.163773	0.937404	0.612923	-0.153661	0.964913	0.586074	-0.218284	0.781812
LNC_001388	XLOC_047606	lincRNA	Novel_lncRNA	A1	194806331	194809171	-	3	369	83	0	#NAME?	0.684168	0.197335	3.07582	0.505419	0.117469	2.32746	0.396826	0.135298	2.53131	0.508132
LNC_001389	XLOC_047653	intronic_lncRNA	Novel_lncRNA	A1	194935065	194939228	-	3	380	126	0.101566	1.30418	0.756347	0.0721157	0.810157	0.910287	0.159765	1.95772	0.453979	0.0644333	0.647651	0.874162
LNC_010007	XLOC_262453	intronic_lncRNA	Novel_lncRNA	C1	19473168	19479466	+	5	1485	160	0.238746	-1.27452	0.468244	0.380577	-0.601807	0.671842	0.579139	0.00391218	0.980979	0.735074	0.347892	0.881124
LNC_010006	XLOC_262449	lincRNA	Novel_lncRNA	C1	19453310	19462498	+	2	460	65	0	NA	1	0	NA	1	0.0900647	Inf	0.256933	0	NA	1
LNC_010005	XLOC_262424	lincRNA	Novel_lncRNA	C1	19197811	19199102	+	2	1071	136	0.155042	1.80946	0.260438	0.081751	0.886113	0.736713	0.025187	-0.812444	0.694192	0.0321437	-0.460589	0.778415
LNC_010004	XLOC_262396	lincRNA	Novel_lncRNA	C1	19138197	19143298	+	3	1246	126	0.174888	0.513496	0.649126	0.19483	0.669279	0.777132	0.258351	1.0764	0.454508	0.263919	1.10716	0.502656
LNC_001382	XLOC_047198	intronic_lncRNA	Novel_lncRNA	A1	193094213	193126693	-	10	2371	366	0.0203627	-4.32985	0.0340708	0.00949067	-5.43119	0.0246914	0.031298	-3.70971	0.0879861	0.101697	-2.00958	0.254783
LNC_001383	XLOC_047224	lincRNA	Novel_lncRNA	A1	193277190	193282928	-	2	5529	118	0.385919	-1.04356	0.307161	0.769585	-0.0477782	0.985395	0.707601	-0.168923	0.938318	0.580471	-0.454636	0.53668
LNC_001380	XLOC_047195	intronic_lncRNA	Novel_lncRNA	A1	193036752	193049559	-	6	742	235	0.187193	-0.509128	0.900266	0.18014	-0.564541	0.873561	0.161388	-0.723127	0.675336	0	#NAME?	0.00663603
LNC_001381	XLOC_047198	intronic_lncRNA	Novel_lncRNA	A1	193094213	193103687	-	5	1068	282	0.0203627	-4.32985	0.0340708	0.00949067	-5.43119	0.0246914	0.031298	-3.70971	0.0879861	0.101697	-2.00958	0.254783
LNC_001386	XLOC_047420	lincRNA	Novel_lncRNA	A1	194427803	194687574	-	5	575	78	0.11571	-0.284769	1	0.056149	-1.32795	0.571016	0.0222143	-2.66572	0.396621	0.52048	1.88456	0.458477
LNC_001387	XLOC_047474	lincRNA	Novel_lncRNA	A1	194543302	194543761	-	2	235	62	0.0994183	1.33662	0.702641	0	#NAME?	0.697566	0	#NAME?	0.687673	0.090353	1.19868	0.871325
LNC_001384	XLOC_047227	lincRNA	Novel_lncRNA	A1	193685596	193686339	-	2	508	56	0	NA	1	0.092266	Inf	0.26006	0	NA	1	0	NA	1
LNC_001385	XLOC_047412	lincRNA	Novel_lncRNA	A1	194391966	194407302	-	4	1028	148	0.00319967	-4.52444	0.162646	0.0240383	-1.6151	0.639323	0	#NAME?	0.0889964	0.241994	1.71646	0.424307
LNC_013801	XLOC_366221	lincRNA	Novel_lncRNA	D2	19706452	19710187	+	3	656	148	0.12237	0.673734	0.714502	3.82657	5.64047	0.0036816	0.11429	0.575188	0.788436	0.319687	2.05915	0.367722
LNC_011965	XLOC_316703	lincRNA	Novel_lncRNA	C2	109992489	109998767	+	3	318	54	0.105559	-0.449288	0.944052	0.194847	0.435007	1	0	#NAME?	0.133161	0.0605113	-1.25206	0.627142
LNC_019126	XLOC_478910	lincRNA	Novel_lncRNA	F1	64108572	64201985	-	2	363	65	0	NA	1	0.126922	Inf	0.153982	0	NA	1	0	NA	1
LNC_014855	XLOC_390199	intronic_lncRNA	Novel_lncRNA	D3	78474385	78511978	+	10	2849	427	0.146034	9.05265	0.0332784	0.00345567	3.65146	1	0.00555267	4.33568	1	0.0271397	6.62483	0.365023
LNC_013806	XLOC_366236	lincRNA	Novel_lncRNA	D2	19796398	19798469	+	2	1003	134	0.129624	0.186408	0.805715	0.115806	0.0237818	0.972574	0.377609	1.72896	0.250797	0.0490667	-1.21511	0.638113
LNC_011850	XLOC_313326	intronic_lncRNA	Novel_lncRNA	C2	67849395	67862765	+	3	524	133	0.268705	1.224	0.411071	0.11359	-0.0181868	0.946089	0.0591333	-0.959983	0.666143	0.097279	-0.241827	0.871346
LNC_013807	XLOC_366245	intronic_lncRNA	Novel_lncRNA	D2	21848460	21914807	+	7	7229	444	0.465656	0.50436	0.418273	0.424782	0.371819	0.729682	0.428862	0.38561	0.534642	0.498482	0.602638	0.563757
LNC_009078	XLOC_240066	intronic_lncRNA	Novel_lncRNA	B4	112525707	112528505	+	3	339	110	0.048136	1.08091	0.834086	0.159182	2.8064	0.530636	0.062356	1.45432	0.837792	0.132449	2.54116	0.633371
LNC_016433	XLOC_429970	intronic_lncRNA	Novel_lncRNA	E1	51790856	51792999	+	3	230	75	0	#NAME?	0.676245	0	#NAME?	0.697586	0	#NAME?	0.687216	0.229894	3.2169	0.585119
LNC_013804	XLOC_366234	lincRNA	Novel_lncRNA	D2	19787873	19789686	+	2	209	63	0	NA	1	0.111459	Inf	0.468167	0	NA	1	0.196648	Inf	0.291543
LNC_014838	XLOC_389746	intronic_lncRNA	Novel_lncRNA	D3	72767264	72789664	+	3	5126	696	1.10457	0.537183	0.372939	0.912441	0.261504	0.826859	1.03786	0.447319	0.514222	0.757723	-0.00655701	0.922307
LNC_009079	XLOC_240067	intronic_lncRNA	Novel_lncRNA	B4	112568156	112572585	+	2	207	69	0	#NAME?	0.527915	0.058357	-0.196029	1	0.0953973	0.513014	0.907226	0.064285	-0.0564526	1
LNC_014836	XLOC_389665	intronic_lncRNA	Novel_lncRNA	D3	72116047	72128000	+	15	2411	713	0.318851	-0.247595	0.8885	0.481814	0.348	0.814719	0.376324	-0.00850095	0.957249	0.74818	0.982909	0.424742
LNC_014340	XLOC_378861	intronic_lncRNA	Novel_lncRNA	D2	56495835	56538093	-	4	1358	353	1.06429	-0.204785	0.958886	0.958792	-0.355386	0.719754	0.936935	-0.388654	0.791948	1.42353	0.214794	0.867759
LNC_014834	XLOC_389664	antisense_lncRNA	Novel_lncRNA	D3	72090879	72094053	+	2	289	96	0.0712057	1.47589	0.709132	0.143663	2.48851	0.574443	0.179061	2.80628	0.169416	0.265514	3.37461	0.216621
LNC_013805	XLOC_366235	lincRNA	Novel_lncRNA	D2	19788451	19790350	+	2	295	43	0.0284557	-0.762809	0.874591	0.169142	1.80863	0.556126	0.028741	-0.748415	1	0	#NAME?	0.548403
LNC_014832	XLOC_389663	intronic_lncRNA	Novel_lncRNA	D3	72077564	72082930	+	3	550	173	0.0665133	-0.273845	1	0.203797	1.34157	0.6492	0.035904	-1.16334	0.756914	0.093505	0.217555	1
LNC_011969	XLOC_316726	intronic_lncRNA	Novel_lncRNA	C2	110443729	110474200	+	7	3294	632	0.511674	-0.423839	0.795398	0.430514	-0.673004	0.550373	0.655554	-0.0663475	0.870876	0.572893	-0.260796	0.749118
LNC_014830	XLOC_389660	intronic_lncRNA	Novel_lncRNA	D3	71804203	72051316	+	15	2254	657	0.00576333	Inf	0.452071	0	NA	1	0	NA	1	0.14511	Inf	0.0133851
LNC_014831	XLOC_389660	antisense_lncRNA	Novel_lncRNA	D3	71955151	72051316	+	2	359	119	0.00576333	Inf	0.452071	0	NA	1	0	NA	1	0.14511	Inf	0.0133851
LNC_004712	XLOC_121735	lincRNA	Novel_lncRNA	AANG04003068.1	21874	31346	-	3	426	101	0.0561887	0.755653	0.733649	2.34069	6.13616	0.00236634	0.220165	2.72589	0.144081	0.17258	2.37456	0.316088
LNC_004713	XLOC_121735	lincRNA	Novel_lncRNA	AANG04003068.1	21969	31224	-	2	1163	170	0.0561887	0.755653	0.733649	2.34069	6.13616	0.00236634	0.220165	2.72589	0.144081	0.17258	2.37456	0.316088
LNC_004710	XLOC_121729	lincRNA	Novel_lncRNA	AANG04003068.1	29310	30215	+	2	417	58	0.0340037	-0.569507	1	1.88855	5.22594	0.00975662	0.464393	3.20208	0.129315	0.257343	2.35043	0.222303
LNC_004711	XLOC_121734	lincRNA	Novel_lncRNA	AANG04003068.1	18702	21599	-	2	2051	113	0.11042	0.125783	0.847894	1.60863	3.99054	0.00476085	0.374708	1.88855	0.166901	0.464686	2.19904	0.109295
LNC_004716	XLOC_121735	lincRNA	Novel_lncRNA	AANG04003068.1	22972	31230	-	2	636	136	0.0561887	0.755653	0.733649	2.34069	6.13616	0.00236634	0.220165	2.72589	0.144081	0.17258	2.37456	0.316088
LNC_004717	XLOC_121736	lincRNA	Novel_lncRNA	AANG04003068.1	23439	32483	-	2	220	44	0.0504777	-2.72304	0.302117	2.33353	2.80769	0.0772862	0.536706	0.687378	0.51735	0.317452	-0.0702166	1
LNC_004714	XLOC_121735	lincRNA	Novel_lncRNA	AANG04003068.1	21969	32521	-	3	1120	170	0.0561887	0.755653	0.733649	2.34069	6.13616	0.00236634	0.220165	2.72589	0.144081	0.17258	2.37456	0.316088
LNC_004715	XLOC_121735	lincRNA	Novel_lncRNA	AANG04003068.1	21969	32521	-	3	1120	170	0.0561887	0.755653	0.733649	2.34069	6.13616	0.00236634	0.220165	2.72589	0.144081	0.17258	2.37456	0.316088
LNC_004718	XLOC_121737	lincRNA	Novel_lncRNA	AANG04003068.1	24214	26399	-	2	628	172	0.327627	-0.883477	0.579133	4.50467	2.89782	0.0331174	1.51095	1.32185	0.230524	1.887	1.64249	0.171035
LNC_004719	XLOC_121737	lincRNA	Novel_lncRNA	AANG04003068.1	24214	29835	-	2	550	172	0.327627	-0.883477	0.579133	4.50467	2.89782	0.0331174	1.51095	1.32185	0.230524	1.887	1.64249	0.171035
LNC_009537	XLOC_250842	antisense_lncRNA	Novel_lncRNA	B4	65776773	65779886	-	4	1877	139	0.427397	-0.279534	0.924662	0.210837	-1.29898	0.410257	0.52856	0.0269573	0.959308	0.622622	0.263246	0.94841
LNC_007357	XLOC_200041	intronic_lncRNA	Novel_lncRNA	B3	18476535	18490781	+	2	277	92	0	NA	1	0	NA	1	0.118103	Inf	0.311112	0.0727643	Inf	0.425155
LNC_007356	XLOC_200004	intronic_lncRNA	Novel_lncRNA	B3	17793262	17801553	+	3	382	127	0.116751	-0.385805	1	0.052796	-1.53074	0.612269	0.0225663	-2.757	0.36574	0.032389	-2.23567	0.395859
LNC_007355	XLOC_199968	intronic_lncRNA	Novel_lncRNA	B3	17133894	17135484	+	2	289	96	0.132786	0.496319	0.831454	0.077884	-0.273389	1	0.0575127	-0.710836	1	0.0799747	-0.235173	1
LNC_007354	XLOC_199893	lincRNA	Novel_lncRNA	B3	16484973	16500888	+	2	229	54	0	NA	1	0.186624	Inf	0.362159	0	NA	1	0	NA	1
LNC_007353	XLOC_199842	lincRNA	Novel_lncRNA	B3	15984979	16010074	+	2	364	62	0	NA	1	0	NA	1	0.0415583	Inf	0.317251	0.223864	Inf	0.0821833
LNC_007352	XLOC_199809	lincRNA	Novel_lncRNA	B3	15772323	15783652	+	2	235	78	0	NA	1	0.0610293	Inf	0.694418	0	NA	1	0.421981	Inf	0.142064
LNC_007351	XLOC_199644	lincRNA	Novel_lncRNA	B3	14188644	14188978	+	2	214	56	0	NA	1	0.0876097	Inf	0.5559	0	NA	1	0	NA	1
LNC_007350	XLOC_199547	lincRNA	Novel_lncRNA	B3	13483867	13484266	+	2	371	77	0	NA	1	0.126843	Inf	0.259858	0.0201233	Inf	0.688485	0	NA	1
LNC_014309	XLOC_378145	intronic_lncRNA	Novel_lncRNA	D2	49997447	50019919	-	2	735	197	0.110465	Inf	0.145631	0.429961	Inf	0.0328189	0	NA	1	0	NA	1
LNC_018112	XLOC_457938	lincRNA	Novel_lncRNA	E3	25796027	25797195	+	2	588	115	0.253917	0.797458	0.621916	0.200018	0.453233	0.801822	0.119122	-0.294453	1	0.29336	1.00577	0.583845
LNC_007359	XLOC_200042	antisense_lncRNA	Novel_lncRNA	B3	18597817	18641776	+	2	281	93	0	#NAME?	0.386875	0.318086	2.40884	0.384919	0.0139853	-2.09859	0.702473	0.0178467	-1.74685	0.696195
LNC_007358	XLOC_200042	intronic_lncRNA	Novel_lncRNA	B3	18597806	18613198	+	2	353	117	0	#NAME?	0.386875	0.318086	2.40884	0.384919	0.0139853	-2.09859	0.702473	0.0178467	-1.74685	0.696195
LNC_000833	XLOC_028298	lincRNA	Novel_lncRNA	A1	10367279	10384477	-	3	15713	240	0.363109	-0.559091	0.692827	0.483399	-0.146277	0.908509	0.320462	-0.73934	0.517952	0.685551	0.357772	0.652803
LNC_000832	XLOC_028286	lincRNA	Novel_lncRNA	A1	10313270	10321910	-	5	2336	187	1.07296	1.67118	0.101976	0.402968	0.258316	0.749846	0.339173	0.00966951	0.862019	0.0163633	-4.36381	0.00391288
LNC_000831	XLOC_028286	lincRNA	Novel_lncRNA	A1	10313270	10321906	-	4	2160	215	1.07296	1.67118	0.101976	0.402968	0.258316	0.749846	0.339173	0.00966951	0.862019	0.0163633	-4.36381	0.00391288
LNC_000830	XLOC_028251	antisense_lncRNA	Novel_lncRNA	A1	10142098	10148554	-	4	3400	124	0.582421	2.88869	0.0731189	0.0239317	-1.71638	0.527303	0.0330917	-1.24883	0.662209	0.299735	1.93031	0.373394
LNC_000837	XLOC_028391	intronic_lncRNA	Novel_lncRNA	A1	11356782	11361932	-	4	239	79	0	#NAME?	0.436119	0	#NAME?	0.480412	0.170363	1.14839	0.828598	0.0576163	-0.415674	0.877086
LNC_000836	XLOC_028384	lincRNA	Novel_lncRNA	A1	11141154	11141461	-	2	229	56	0	#NAME?	0.387256	0	#NAME?	0.493338	0	#NAME?	0.461876	0	#NAME?	0.460944
LNC_000835	XLOC_028319	lincRNA	Novel_lncRNA	A1	10663964	10664416	-	2	214	44	0	#NAME?	0.430724	0.0397163	-1.00753	0.879555	0	#NAME?	0.45176	0	#NAME?	0.542808
LNC_000834	XLOC_028298	lincRNA	Novel_lncRNA	A1	10367279	10384560	-	5	14108	212	0.363109	-0.559091	0.692827	0.483399	-0.146277	0.908509	0.320462	-0.73934	0.517952	0.685551	0.357772	0.652803
LNC_000839	XLOC_028416	intronic_lncRNA	Novel_lncRNA	A1	11768996	11852188	-	7	806	268	0.068318	-2.1111	0.226889	0.109646	-1.42858	0.356519	0.074514	-1.98585	0.239981	0.175269	-0.751867	0.597171
LNC_000838	XLOC_028395	intronic_lncRNA	Novel_lncRNA	A1	11519743	11521036	-	2	700	90	0.170223	1.15558	0.348028	0.0546823	-0.482699	1	0.054974	-0.475025	0.921754	0.125347	0.714082	0.721403
LNC_006408	XLOC_171555	lincRNA	Novel_lncRNA	B2	71082873	71099487	+	2	16580	167	0.746645	-0.643399	0.534367	1.12738	-0.0489244	0.840236	0.759636	-0.618514	0.547137	1.78734	0.615922	0.41299
LNC_006409	XLOC_171556	lincRNA	Novel_lncRNA	B2	71099579	71110035	+	2	10417	274	0.55839	-0.780388	0.477958	0.897066	-0.096446	0.825451	0.544638	-0.816362	0.441608	1.32278	0.463842	0.570166
LNC_014859	XLOC_390201	antisense_lncRNA	Novel_lncRNA	D3	78543219	78590934	+	8	2642	161	0.010276	-2.8169	0.177949	0	#NAME?	0.0360963	0.0451183	-0.682469	0.873574	0.0462523	-0.646656	0.82856
LNC_011660	XLOC_305996	intronic_lncRNA	Novel_lncRNA	C2	285810	288663	+	4	816	182	0.153265	-0.94036	0.567166	0.216357	-0.442969	0.718972	0.217299	-0.436702	0.811667	0.255148	-0.205051	0.872774
LNC_011661	XLOC_305997	intronic_lncRNA	Novel_lncRNA	C2	292127	315124	+	5	606	201	0.323905	0.0295853	0.926896	0.517514	0.705612	0.643737	0.294092	-0.109718	1	0.391739	0.303909	0.826716
LNC_011662	XLOC_305997	intronic_lncRNA	Novel_lncRNA	C2	316583	352322	+	5	420	122	0.323905	0.0295853	0.926896	0.517514	0.705612	0.643737	0.294092	-0.109718	1	0.391739	0.303909	0.826716
LNC_011663	XLOC_306002	lincRNA	Novel_lncRNA	C2	468302	510418	+	13	1954	636	0.252799	-1.11414	0.387517	0.406198	-0.429947	0.638751	0.38341	-0.513242	0.723245	0.687584	0.329406	0.786767
LNC_011664	XLOC_306008	intronic_lncRNA	Novel_lncRNA	C2	533651	535758	+	3	501	86	0.541298	-0.10697	0.92003	0.682369	0.227159	0.869024	0.428764	-0.44321	0.801196	0.107861	-2.43421	0.158212
LNC_011665	XLOC_306075	lincRNA	Novel_lncRNA	C2	1085904	1088500	+	3	217	51	0	NA	1	0.0959637	Inf	0.380679	0	NA	1	0	NA	1
LNC_011666	XLOC_306103	lincRNA	Novel_lncRNA	C2	1279880	1281252	+	2	691	96	0.0919453	-0.713594	0.807298	0.254448	0.754931	0.742434	0.0855427	-0.817726	0.854981	0.401208	1.41191	0.35565
LNC_011667	XLOC_306104	lincRNA	Novel_lncRNA	C2	1282542	1283220	+	2	378	87	0.0885817	-0.0770887	1	0.377158	2.013	0.356738	0.0182157	-2.35892	0.626557	0.2955	1.66099	0.329653
LNC_011668	XLOC_306260	intronic_lncRNA	Novel_lncRNA	C2	2121990	2122626	+	2	403	134	0.0644323	-1.23984	0.806225	0.220003	0.531826	0.766377	0.0753977	-1.01311	0.821643	0.165304	0.119425	0.949696
LNC_011669	XLOC_306260	intronic_lncRNA	Novel_lncRNA	C2	2122678	2129532	+	5	659	219	0.0644323	-1.23984	0.806225	0.220003	0.531826	0.766377	0.0753977	-1.01311	0.821643	0.165304	0.119425	0.949696
LNC_020197	XLOC_511380	intronic_lncRNA	Novel_lncRNA	X	129347921	129355897	+	11	1732	382	0.725823	-0.225563	0.987472	0.843972	-0.00798588	1	0.829715	-0.0325657	0.937714	0.912264	0.10427	0.967923
LNC_016831	XLOC_435578	intronic_lncRNA	Novel_lncRNA	E1	38421392	38426399	-	5	531	158	0.198762	Inf	0.0300466	0	NA	1	0.164431	Inf	0.066133	0	NA	1
LNC_020194	XLOC_511368	lincRNA	Novel_lncRNA	X	129269532	129270079	+	2	462	112	0.006696	Inf	1	0.034892	Inf	0.555866	0	NA	1	0.327798	Inf	0.0137707
LNC_020195	XLOC_511376	intronic_lncRNA	Novel_lncRNA	X	129336975	129339595	+	4	2130	175	0.847517	-0.0517425	0.899243	0.938199	0.0949092	0.941133	0.964322	0.134531	0.781728	0.598077	-0.554654	0.555277
LNC_018013	XLOC_456517	lincRNA	Novel_lncRNA	E3	8229220	8237962	+	3	8435	226	0.165504	0.886404	0.303404	0.611566	2.77205	0.0564356	0.066087	-0.438021	0.829759	0.464076	2.3739	0.0267221
LNC_014741	XLOC_386454	lincRNA	Novel_lncRNA	D3	36714766	36716543	+	2	1748	93	0.125284	-0.903529	0.615702	0.169706	-0.465694	0.737529	0.189991	-0.302803	0.959318	0.22899	-0.0334479	1
LNC_009522	XLOC_250545	antisense_lncRNA	Novel_lncRNA	B4	62361024	62361301	-	2	250	40	0.045383	Inf	0.310992	0.173258	Inf	0.362157	0	NA	1	0	NA	1
LNC_009523	XLOC_250552	lincRNA	Novel_lncRNA	B4	62385904	62437966	-	3	357	95	0.043055	Inf	0.454729	0.181994	Inf	0.265503	0	NA	1	0.119686	Inf	0.291595
LNC_015643	XLOC_412198	intronic_lncRNA	Novel_lncRNA	D4	84104587	84152836	+	21	4098	1134	0.474582	-0.0544249	0.884675	0.421905	-0.224162	0.795257	0.583599	0.243897	0.692467	0.511832	0.0545891	0.992864
LNC_019431	XLOC_486814	intronic_lncRNA	Novel_lncRNA	F2	68426002	68454036	+	8	3345	254	0.918218	0.106111	0.739494	0.747358	-0.190927	0.836843	0.817854	-0.0608828	0.969278	0.670638	-0.347192	0.652934
LNC_009252	XLOC_244080	lincRNA	Novel_lncRNA	B4	1078523	1094646	-	5	2586	146	0.169603	-0.611256	0.692712	0.229578	-0.174428	0.852008	0.156135	-0.730617	0.648973	0.388997	0.586345	0.664981
LNC_009521	XLOC_250544	intronic_lncRNA	Novel_lncRNA	B4	62353082	62360423	-	4	1131	159	0.348035	-0.0958685	0.952928	0.322487	-0.205858	0.899247	0.279139	-0.414117	0.825519	0.25613	-0.538227	0.656042
LNC_009526	XLOC_250654	intronic_lncRNA	Novel_lncRNA	B4	63455451	63575892	-	5	460	106	0.093612	1.10194	0.634873	0.259525	2.57304	0.210448	0.148817	1.77071	0.398049	0.198192	2.18407	0.49391
LNC_018577	XLOC_465903	intronic_lncRNA	Novel_lncRNA	F1	14111054	14116956	+	3	719	144	0.0134197	-1.82225	0.585855	0.0580543	0.290803	0.940961	0.108075	1.18736	0.637686	0.0328687	-0.529888	0.91938
LNC_009527	XLOC_250654	intronic_lncRNA	Novel_lncRNA	B4	63505458	63805862	-	11	1485	415	0.093612	1.10194	0.634873	0.259525	2.57304	0.210448	0.148817	1.77071	0.398049	0.198192	2.18407	0.49391
LNC_017338	XLOC_443060	lincRNA	Novel_lncRNA	E2	30870325	30919596	+	2	482	105	0	#NAME?	0.6727	0.103942	2.5776	0.562723	0	#NAME?	0.684721	0.034273	0.976963	0.875091
LNC_017339	XLOC_443116	intronic_lncRNA	Novel_lncRNA	E2	31163172	31172806	+	2	623	103	0	#NAME?	0.429213	0.103441	2.08751	0.509185	0.040219	0.724647	0.793826	0.0895167	1.87893	0.521553
LNC_017848	XLOC_454478	antisense_lncRNA	Novel_lncRNA	E2	61256203	61297370	-	2	208	60	0	NA	1	0.020267	Inf	1	0.121065	Inf	0.39464	0	NA	1
LNC_017849	XLOC_454877	lincRNA	Novel_lncRNA	E2	62650150	62650666	-	2	493	122	0.0145947	Inf	0.682308	0.150089	Inf	0.179785	0	NA	1	0.0758003	Inf	0.306793
LNC_018223	XLOC_459825	intronic_lncRNA	Novel_lncRNA	E3	43149963	43150826	+	3	666	221	0.256773	0.547542	0.59163	0.264335	0.589418	0.752961	0.170473	-0.0434095	1	0.465114	1.40463	0.320712
LNC_009524	XLOC_250584	lincRNA	Novel_lncRNA	B4	62812876	62869210	-	3	272	80	0.14423	-0.447054	0.913945	0.0703413	-1.48298	0.583337	0.0263047	-2.90203	0.288593	0.0218697	-3.16842	0.175245
LNC_017330	XLOC_443002	lincRNA	Novel_lncRNA	E2	30345221	30348153	+	2	2909	178	0.186622	-0.698818	0.690899	0.33672	0.152611	1	0.266436	-0.18515	0.937953	0.593393	0.970052	0.400468
LNC_017331	XLOC_443003	lincRNA	Novel_lncRNA	E2	30348379	30352190	+	2	2107	166	0.2814	-0.12765	0.934537	0.358399	0.221292	0.977142	0.287766	-0.0953775	0.975398	0.487988	0.666571	0.579891
LNC_017332	XLOC_443004	intronic_lncRNA	Novel_lncRNA	E2	30400878	30443018	+	17	2865	703	0.836485	-0.245973	0.944401	0.931742	-0.0903819	0.892033	0.908106	-0.127452	0.997582	0.811601	-0.289543	0.698173
LNC_009525	XLOC_250608	intronic_lncRNA	Novel_lncRNA	B4	62990726	63037903	-	8	1726	347	0.502874	-0.345344	0.927161	0.545848	-0.22704	0.955236	0.164598	-1.95659	0.452431	0.244796	-1.38396	0.438649
LNC_017334	XLOC_443024	lincRNA	Novel_lncRNA	E2	30539429	30567534	+	2	434	132	0.0385547	Inf	0.451906	0.067419	Inf	0.269782	0.327484	Inf	0.0119055	0.176737	Inf	0.033083
LNC_017335	XLOC_443035	lincRNA	Novel_lncRNA	E2	30582006	30582539	+	2	299	99	0	NA	1	0.0937423	Inf	0.404865	0.057361	Inf	0.459191	0	NA	1
LNC_017336	XLOC_443044	intronic_lncRNA	Novel_lncRNA	E2	30721828	30727106	+	3	377	114	0.126102	1.02634	0.65831	0.248005	2.00212	0.456454	0.336944	2.44426	0.155385	0.301903	2.28583	0.212669
LNC_017337	XLOC_443046	lincRNA	Novel_lncRNA	E2	30730380	30731983	+	2	534	115	0	NA	1	0.0682107	Inf	0.0937752	0.252899	Inf	0.00748338	0.197635	Inf	0.0238688
LNC_002093	XLOC_063681	intronic_lncRNA	Novel_lncRNA	A2	116687734	116696614	+	3	696	74	2.46179	-0.273622	0.945121	1.54457	-0.946125	0.506019	1.86748	-0.672233	0.642383	1.16329	-1.35512	0.203271
LNC_002092	XLOC_063645	intronic_lncRNA	Novel_lncRNA	A2	116233150	116279938	+	4	288	95	0.369741	-0.317196	0.923877	0.577238	0.325455	0.83175	0.337903	-0.447103	0.743555	1.00582	1.12659	0.29582
LNC_002091	XLOC_063645	intronic_lncRNA	Novel_lncRNA	A2	116156984	116366346	+	23	2806	930	0.369741	-0.317196	0.923877	0.577238	0.325455	0.83175	0.337903	-0.447103	0.743555	1.00582	1.12659	0.29582
LNC_002090	XLOC_063395	lincRNA	Novel_lncRNA	A2	113850772	113851217	+	2	203	65	0	NA	1	0	NA	1	0	NA	1	0.130235	Inf	0.437863
LNC_002097	XLOC_063888	intronic_lncRNA	Novel_lncRNA	A2	118566122	118686596	+	9	1523	314	0.233447	1.85768	0.364401	0	#NAME?	0.171579	0.0800557	0.313659	0.816089	0.271443	2.07523	0.450917
LNC_002096	XLOC_063751	intronic_lncRNA	Novel_lncRNA	A2	117344478	117366495	+	8	2119	301	0.394106	-0.115746	0.92049	0.290806	-0.554275	0.708422	0.484728	0.182846	0.756787	0.415675	-0.0388758	0.942313
LNC_002095	XLOC_063745	antisense_lncRNA	Novel_lncRNA	A2	117198287	117209629	+	3	754	73	0.649827	1.44216	0.177933	0.036296	-2.72001	0.259575	0.183319	-0.383535	0.971325	0.109456	-1.12754	0.512727
LNC_002094	XLOC_063700	intronic_lncRNA	Novel_lncRNA	A2	116794413	116896081	+	12	4804	424	0.333291	-0.02409	0.84693	0.209701	-0.692542	0.734781	0.442233	0.383934	0.572167	0.250764	-0.434544	0.658623
LNC_002099	XLOC_063888	lincRNA	Novel_lncRNA	A2	118678192	118686596	+	2	499	145	0.233447	1.85768	0.364401	0	#NAME?	0.171579	0.0800557	0.313659	0.816089	0.271443	2.07523	0.450917
LNC_002098	XLOC_063888	lincRNA	Novel_lncRNA	A2	118639322	118686596	+	2	546	145	0.233447	1.85768	0.364401	0	#NAME?	0.171579	0.0800557	0.313659	0.816089	0.271443	2.07523	0.450917
LNC_017022	XLOC_438800	lincRNA	Novel_lncRNA	E1	62722016	62730175	-	3	623	113	0.0471777	-0.531668	1	3.90039	5.8377	0.00220996	0.606256	3.15208	0.0658458	0.900803	3.72337	0.0714894
LNC_009607	XLOC_252407	intronic_lncRNA	Novel_lncRNA	B4	82630539	82651338	-	10	2493	208	0.744245	0.78616	0.460044	0.445908	0.0471281	0.917164	1.20984	1.48712	0.17898	0.525075	0.282906	0.839516
LNC_009606	XLOC_252407	intronic_lncRNA	Novel_lncRNA	B4	82630539	82651338	-	9	2516	140	0.744245	0.78616	0.460044	0.445908	0.0471281	0.917164	1.20984	1.48712	0.17898	0.525075	0.282906	0.839516
LNC_009605	XLOC_252396	lincRNA	Novel_lncRNA	B4	82610006	82625225	-	2	201	60	0.084559	Inf	0.389429	0.007908	Inf	1	0	NA	1	0.0644333	Inf	0.688587
LNC_009604	XLOC_252391	intronic_lncRNA	Novel_lncRNA	B4	82592008	82594578	-	8	955	318	0.621348	-1.10347	0.444076	0.379154	-1.81608	0.246197	0.376941	-1.82453	0.280823	0.369145	-1.85468	0.193134
LNC_009603	XLOC_252379	lincRNA	Novel_lncRNA	B4	82517063	82519543	-	3	649	97	0.14159	-0.446559	1	0.096075	-1.00605	0.647507	0.167609	-0.203182	0.93032	0.11761	-0.714271	0.661649
LNC_009602	XLOC_252373	lincRNA	Novel_lncRNA	B4	82467731	82477407	-	2	8838	203	0.089103	-0.431107	0.866093	0.295623	1.29911	0.36236	0.113946	-0.0763065	0.950251	0.540746	2.1703	0.0300375
LNC_009601	XLOC_252367	lincRNA	Novel_lncRNA	B4	82451573	82456241	-	2	451	85	0.044829	-1.81696	0.422088	0.0540997	-1.54578	0.560952	0.223181	0.498744	0.80415	0	#NAME?	0.0319998
LNC_009600	XLOC_252328	antisense_lncRNA	Novel_lncRNA	B4	82343019	82343573	-	2	230	76	0	#NAME?	0.365221	0.156574	1.07554	0.711444	0.0360977	-1.04133	0.875602	0	#NAME?	0.452641
LNC_009979	XLOC_262034	intronic_lncRNA	Novel_lncRNA	C1	16297830	16356298	+	8	31846	380	0	#NAME?	0.000187503	0	#NAME?	0.000292105	0.0717097	-3.30005	0.269636	0	#NAME?	0.000257252
LNC_009978	XLOC_262034	intronic_lncRNA	Novel_lncRNA	C1	16297830	16337847	+	5	28840	391	0	#NAME?	0.000187503	0	#NAME?	0.000292105	0.0717097	-3.30005	0.269636	0	#NAME?	0.000257252
LNC_017475	XLOC_446937	lincRNA	Novel_lncRNA	E2	63876161	63883764	+	2	4126	129	0.13995	-2.2264	0.163774	0.43438	-0.592355	0.538976	0.537038	-0.28629	0.874504	1.07365	0.713143	0.446062
LNC_009609	XLOC_252407	intronic_lncRNA	Novel_lncRNA	B4	82646174	82651338	-	5	2315	140	0.744245	0.78616	0.460044	0.445908	0.0471281	0.917164	1.20984	1.48712	0.17898	0.525075	0.282906	0.839516
LNC_009608	XLOC_252407	intronic_lncRNA	Novel_lncRNA	B4	82636287	82651338	-	9	2465	185	0.744245	0.78616	0.460044	0.445908	0.0471281	0.917164	1.20984	1.48712	0.17898	0.525075	0.282906	0.839516
LNC_008554	XLOC_228053	antisense_lncRNA	Novel_lncRNA	B3	146525063	146559251	-	2	417	138	0.187062	0.383912	0.788697	0.133179	-0.106239	0.88635	0.12167	-0.236633	1	0.128321	-0.159841	1
LNC_001430	XLOC_048596	lincRNA	Novel_lncRNA	A1	204890632	204891608	-	2	734	51	0	NA	1	0.0666577	Inf	0.153928	0.017809	Inf	0.546791	0.140472	Inf	0.134119
LNC_000769	XLOC_027170	intronic_lncRNA	Novel_lncRNA	A1	189774	191462	-	2	1481	252	0.108708	2.81297	0.20408	0.0472997	1.61242	0.488606	0.0924847	2.5798	0.181969	0.226943	3.87485	0.0454051
LNC_000768	XLOC_027170	intronic_lncRNA	Novel_lncRNA	A1	187497	191462	-	6	1066	165	0.108708	2.81297	0.20408	0.0472997	1.61242	0.488606	0.0924847	2.5798	0.181969	0.226943	3.87485	0.0454051
LNC_008550	XLOC_228032	lincRNA	Novel_lncRNA	B3	146360485	146364760	-	2	485	103	0.158054	-0.720043	0.777079	0.670591	1.36497	0.321876	0.188946	-0.46249	0.888162	0.197076	-0.401709	0.83325
LNC_008551	XLOC_228048	antisense_lncRNA	Novel_lncRNA	B3	146496011	146524958	-	3	918	106	0.343801	1.87153	0.178225	0.107994	0.200909	0.973049	0.263433	1.48739	0.333927	0.116223	0.306858	0.97025
LNC_008552	XLOC_228048	antisense_lncRNA	Novel_lncRNA	B3	146496011	146524978	-	2	3885	153	0.343801	1.87153	0.178225	0.107994	0.200909	0.973049	0.263433	1.48739	0.333927	0.116223	0.306858	0.97025
LNC_001431	XLOC_048786	lincRNA	Novel_lncRNA	A1	206639497	206641469	-	2	1128	97	0.020096	Inf	0.230788	0.154914	Inf	0.0574681	0.0447737	Inf	0.0658269	0.0699143	Inf	0.0988529
LNC_000763	XLOC_027132	intronic_lncRNA	Novel_lncRNA	A1	241855047	241928563	+	5	489	162	0.101864	-1.45024	0.36176	0	#NAME?	0.00371889	0.143051	-0.960355	0.559035	0.679909	1.28846	0.326042
LNC_000762	XLOC_027132	intronic_lncRNA	Novel_lncRNA	A1	241855047	241920421	+	5	833	235	0.101864	-1.45024	0.36176	0	#NAME?	0.00371889	0.143051	-0.960355	0.559035	0.679909	1.28846	0.326042
LNC_000761	XLOC_027120	lincRNA	Novel_lncRNA	A1	241738270	241742474	+	2	2529	192	0.2424	-0.783389	0.623725	0.913829	1.13115	0.525541	0.413234	-0.0138194	0.948805	1.39346	1.73982	0.103618
LNC_000760	XLOC_027043	lincRNA	Novel_lncRNA	A1	241388344	241393585	+	4	2777	252	0.053973	-3.73554	0.03913	0.030457	-4.561	0.019488	6.92801	3.26852	0.115802	6.5462	3.18674	0.124063
LNC_000767	XLOC_027167	lincRNA	Novel_lncRNA	A1	176790	178568	-	2	291	96	0.142993	0.0634122	1	0.268991	0.975024	0.553415	0.0513923	-1.41291	0.657119	0.198326	0.535338	0.850522
LNC_000766	XLOC_027137	intronic_lncRNA	Novel_lncRNA	A1	241931202	241952778	+	5	1121	212	2.82216	0.618096	0.341024	1.50615	-0.28784	0.790476	1.73673	-0.0823307	0.930001	1.30466	-0.49503	0.589373
LNC_000765	XLOC_027137	intronic_lncRNA	Novel_lncRNA	A1	241930906	241952778	+	6	1456	225	2.82216	0.618096	0.341024	1.50615	-0.28784	0.790476	1.73673	-0.0823307	0.930001	1.30466	-0.49503	0.589373
LNC_000764	XLOC_027137	intronic_lncRNA	Novel_lncRNA	A1	241930906	241952778	+	6	1462	227	2.82216	0.618096	0.341024	1.50615	-0.28784	0.790476	1.73673	-0.0823307	0.930001	1.30466	-0.49503	0.589373
LNC_013033	XLOC_347613	lincRNA	Novel_lncRNA	D1	83949899	83960661	+	2	218	45	0	NA	1	0.0335883	Inf	0.6878	0.0905837	Inf	0.397536	0	NA	1
LNC_006353	XLOC_169972	intronic_lncRNA	Novel_lncRNA	B2	53134513	53147044	+	7	1181	236	18.2677	0.365492	0.467717	10.6437	-0.413803	0.701163	16.9999	0.261725	0.592447	6.80042	-1.06011	0.128203
LNC_019183	XLOC_479628	intronic_lncRNA	Novel_lncRNA	F1	69056587	69144282	-	40	6594	1537	0.950511	0.977778	0.355412	0.758743	0.652686	0.803755	0.323365	-0.577761	0.772217	0.80096	0.730806	0.606432
LNC_013032	XLOC_347599	lincRNA	Novel_lncRNA	D1	83862229	83865281	+	3	1530	164	0.407378	1.3369	0.285669	0.274691	0.768342	0.566331	0.0504487	-1.67658	0.564397	0.0695957	-1.2124	0.572598
LNC_006354	XLOC_169972	intronic_lncRNA	Novel_lncRNA	B2	53134513	53154746	+	5	812	153	18.2677	0.365492	0.467717	10.6437	-0.413803	0.701163	16.9999	0.261725	0.592447	6.80042	-1.06011	0.128203
LNC_019182	XLOC_479628	intronic_lncRNA	Novel_lncRNA	F1	69056587	69144269	-	39	6488	1506	0.950511	0.977778	0.355412	0.758743	0.652686	0.803755	0.323365	-0.577761	0.772217	0.80096	0.730806	0.606432
LNC_013031	XLOC_347599	lincRNA	Novel_lncRNA	D1	83862229	83864539	+	2	2185	164	0.407378	1.3369	0.285669	0.274691	0.768342	0.566331	0.0504487	-1.67658	0.564397	0.0695957	-1.2124	0.572598
LNC_006355	XLOC_169972	intronic_lncRNA	Novel_lncRNA	B2	53134600	53154019	+	4	661	132	18.2677	0.365492	0.467717	10.6437	-0.413803	0.701163	16.9999	0.261725	0.592447	6.80042	-1.06011	0.128203
LNC_002545	XLOC_071542	intronic_lncRNA	Novel_lncRNA	A2	18082525	18135665	-	16	6401	499	0.0570627	3.34931	0.0970115	0.196626	5.13414	0.0203947	0.013057	1.22158	0.646855	0.00327467	-0.773821	0.831499
LNC_002544	XLOC_071542	intronic_lncRNA	Novel_lncRNA	A2	18082525	18133452	-	16	4243	458	0.0570627	3.34931	0.0970115	0.196626	5.13414	0.0203947	0.013057	1.22158	0.646855	0.00327467	-0.773821	0.831499
LNC_002547	XLOC_071566	intronic_lncRNA	Novel_lncRNA	A2	18474156	18476608	-	3	1124	201	0.518493	-0.191659	0.976228	0.300098	-0.980552	0.46748	0.640112	0.112341	0.848932	0.353945	-0.742457	0.457306
LNC_002546	XLOC_071560	lincRNA	Novel_lncRNA	A2	18447278	18474059	-	3	21248	133	1.16694	-0.789566	0.367498	2.31512	0.198791	0.897112	1.97213	-0.0325408	0.869461	3.9276	0.961348	0.162634
LNC_002541	XLOC_071504	intronic_lncRNA	Novel_lncRNA	A2	17178630	17190264	-	4	2792	200	0.151041	-0.379917	0.886514	0.267663	0.445561	0.777611	0.157809	-0.316678	0.904823	0.272343	0.470569	0.707519
LNC_002540	XLOC_071458	lincRNA	Novel_lncRNA	A2	16571068	16575580	-	2	498	144	0.864897	-0.135462	0.978536	1.05854	0.156016	0.968099	1.36877	0.526816	0.554157	1.96842	1.05098	0.354958
LNC_002543	XLOC_071522	antisense_lncRNA	Novel_lncRNA	A2	17674224	17691319	-	2	16467	259	0.286446	-0.163667	0.996261	0.554274	0.788671	0.395706	0.400965	0.321546	0.58749	0.466936	0.541297	0.579206
LNC_002542	XLOC_071522	antisense_lncRNA	Novel_lncRNA	A2	17674224	17690546	-	4	11093	213	0.286446	-0.163667	0.996261	0.554274	0.788671	0.395706	0.400965	0.321546	0.58749	0.466936	0.541297	0.579206
LNC_012319	XLOC_327125	intronic_lncRNA	Novel_lncRNA	C2	49498933	49507141	-	2	668	93	0	#NAME?	0.446969	0.010807	-1.12172	1	0.0135	-0.800724	1	0.115417	2.2951	0.526822
LNC_012318	XLOC_327119	intronic_lncRNA	Novel_lncRNA	C2	49401048	49418909	-	5	2902	186	0.475534	0.04539	0.84236	0.4368	-0.0771877	0.970111	0.376192	-0.292692	0.905315	0.377531	-0.287566	0.728619
LNC_019137	XLOC_479155	lincRNA	Novel_lncRNA	F1	66079576	66085913	-	2	3466	162	0.194992	-0.967824	0.534805	0.254685	-0.582525	0.621545	0.22208	-0.780162	0.612804	0.561083	0.556975	0.612299
LNC_006357	XLOC_169973	intronic_lncRNA	Novel_lncRNA	B2	53171224	53184258	+	3	654	163	0.050803	0.223279	1	0.031841	-0.450749	1	0.129437	1.57255	0.532975	0	#NAME?	0.201017
LNC_002549	XLOC_071603	intronic_lncRNA	Novel_lncRNA	A2	19033563	19043573	-	6	973	265	0.324234	3.66383	0.0194868	0.244596	3.2572	0.0673196	0.114631	2.1638	0.278175	0.3473	3.76298	0.0283973
LNC_002548	XLOC_071573	intronic_lncRNA	Novel_lncRNA	A2	18594110	18668446	-	4	1735	577	0.230545	1.83124	0.220438	0.115508	0.834179	0.702959	0.0660817	0.0285086	0.971629	0.1009	0.639108	0.766005
LNC_012869	XLOC_342174	intronic_lncRNA	Novel_lncRNA	D1	26725975	26731295	+	4	515	119	0.223541	-0.864571	0.565494	0.167037	-1.28494	0.369498	0.144709	-1.49195	0.345944	0.280773	-0.535706	0.678382
LNC_012868	XLOC_342173	intronic_lncRNA	Novel_lncRNA	D1	26712947	26716755	+	6	698	217	0.132131	-0.949037	0.585469	0.182915	-0.479829	0.759072	0.143199	-0.832978	0.646896	0.465399	0.867466	0.53062
LNC_003155	XLOC_087109	intronic_lncRNA	Novel_lncRNA	A3	11344081	11405300	+	5	994	235	0.137115	0.416766	0.76204	0.380668	1.88991	0.248402	0.370369	1.85034	0.216891	0	#NAME?	0.0529819
LNC_001438	XLOC_049108	intronic_lncRNA	Novel_lncRNA	A1	209000987	209040804	-	6	2308	286	0.252735	0.238986	0.685988	0.202252	-0.0824858	0.967062	0.198395	-0.110259	0.926741	0.178664	-0.261388	0.820162
LNC_003157	XLOC_087110	intronic_lncRNA	Novel_lncRNA	A3	11431063	11448719	+	4	4223	407	0.507809	0.206976	0.723278	0.217939	-1.01338	0.792131	0.504087	0.196364	0.75214	0.202559	-1.11897	0.572711
LNC_003156	XLOC_087109	intronic_lncRNA	Novel_lncRNA	A3	11344137	11405300	+	6	1063	235	0.137115	0.416766	0.76204	0.380668	1.88991	0.248402	0.370369	1.85034	0.216891	0	#NAME?	0.0529819
LNC_003151	XLOC_086745	intronic_lncRNA	Novel_lncRNA	A3	8488421	8501622	+	4	1064	138	0.314031	-0.293717	0.959378	0.327994	-0.230954	0.935706	0.306917	-0.326773	0.973417	0.252955	-0.605743	0.605519
LNC_003150	XLOC_086541	intronic_lncRNA	Novel_lncRNA	A3	6734794	6744338	+	3	1085	182	0.464094	-0.577599	0.683421	0.614855	-0.171771	0.90496	0.772597	0.157699	0.819611	0.689969	-0.00548598	0.947415
LNC_003153	XLOC_086813	lincRNA	Novel_lncRNA	A3	8964062	8965237	+	2	485	80	0.115204	0.129832	0.943646	0.245009	1.21847	0.57437	0	#NAME?	0.10089	0.105767	0.00652573	1
LNC_003152	XLOC_086772	lincRNA	Novel_lncRNA	A3	8763317	8766777	+	2	721	158	0.193404	-0.812383	0.795552	0.032973	-3.36465	0.248414	0.31048	-0.129503	1	0	#NAME?	0.0172649
LNC_019287	XLOC_481928	intronic_lncRNA	Novel_lncRNA	F2	18335629	18430468	+	4	1846	353	0.0165513	Inf	0.684037	0.019422	Inf	0.619827	0.0116917	Inf	0.610698	0.33743	Inf	0.0221814
LNC_013034	XLOC_347617	intronic_lncRNA	Novel_lncRNA	D1	83973070	83985632	+	5	1205	218	0.363134	1.79121	0.271251	0.0546153	-0.941912	0.796526	0.102695	-0.0309238	0.921411	0.035389	-1.56792	0.605763
LNC_003159	XLOC_087111	lincRNA	Novel_lncRNA	A3	11462929	11463716	+	2	372	68	0	#NAME?	0.676628	0.169941	2.61548	0.409649	0	#NAME?	0.687622	0.0686627	1.30804	0.872018
LNC_003158	XLOC_087110	intronic_lncRNA	Novel_lncRNA	A3	11431063	11448719	+	3	5102	407	0.507809	0.206976	0.723278	0.217939	-1.01338	0.792131	0.504087	0.196364	0.75214	0.202559	-1.11897	0.572711
LNC_006429	XLOC_172656	lincRNA	Novel_lncRNA	B2	79802475	79808513	+	3	1281	104	0.0331037	-2.99096	0.219455	0.0955607	-1.46153	0.394048	0.0524033	-2.32829	0.275939	0.01567	-4.06995	0.0931921
LNC_000499	XLOC_017694	lincRNA	Novel_lncRNA	A1	158471559	158477609	+	2	6000	178	0.154665	-1.13623	0.378158	0.257273	-0.40208	0.673247	0.214636	-0.663488	0.613571	0.435055	0.355817	0.746255
LNC_000498	XLOC_017690	antisense_lncRNA	Novel_lncRNA	A1	158462716	158531261	+	5	4529	160	0.115184	-0.674305	0.650364	0.242043	0.397012	0.784146	0.177306	-0.0520079	0.909808	0.309681	0.752535	0.44702
LNC_000495	XLOC_017690	antisense_lncRNA	Novel_lncRNA	A1	158036973	158038098	+	2	936	139	0.115184	-0.674305	0.650364	0.242043	0.397012	0.784146	0.177306	-0.0520079	0.909808	0.309681	0.752535	0.44702
LNC_000494	XLOC_017690	intronic_lncRNA	Novel_lncRNA	A1	158035953	158564189	+	15	11968	475	0.115184	-0.674305	0.650364	0.242043	0.397012	0.784146	0.177306	-0.0520079	0.909808	0.309681	0.752535	0.44702
LNC_000497	XLOC_017690	intronic_lncRNA	Novel_lncRNA	A1	158408809	158540669	+	9	6866	130	0.115184	-0.674305	0.650364	0.242043	0.397012	0.784146	0.177306	-0.0520079	0.909808	0.309681	0.752535	0.44702
LNC_000496	XLOC_017690	intronic_lncRNA	Novel_lncRNA	A1	158178439	158352940	+	6	1180	212	0.115184	-0.674305	0.650364	0.242043	0.397012	0.784146	0.177306	-0.0520079	0.909808	0.309681	0.752535	0.44702
LNC_000491	XLOC_017425	intronic_lncRNA	Novel_lncRNA	A1	155933650	155948096	+	8	4045	458	0.296582	-0.0798011	0.867579	0.30326	-0.047677	0.972112	0.203425	-0.623737	0.717376	0.309038	-0.020448	0.964598
LNC_000490	XLOC_017419	lincRNA	Novel_lncRNA	A1	155885575	155919231	+	2	243	74	0	#NAME?	0.266395	0	#NAME?	0.312858	0	#NAME?	0.286082	0.075929	-1.18978	0.826891
LNC_000493	XLOC_017455	lincRNA	Novel_lncRNA	A1	155990130	156033505	+	2	658	111	0.0116797	-2.73825	0.382677	0	#NAME?	0.150791	0.104638	0.425087	0.846199	0.236679	1.6026	0.362597
LNC_000492	XLOC_017425	lincRNA	Novel_lncRNA	A1	155954352	155957200	+	2	216	50	0.296582	-0.0798011	0.867579	0.30326	-0.047677	0.972112	0.203425	-0.623737	0.717376	0.309038	-0.020448	0.964598
LNC_002400	XLOC_069818	lincRNA	Novel_lncRNA	A2	4930179	4940742	-	2	5297	123	0.163803	0.167951	0.774021	0.473304	1.69875	0.194186	0.449273	1.62358	0.125705	0.895513	2.6187	0.0164762
LNC_002401	XLOC_069828	intronic_lncRNA	Novel_lncRNA	A2	5097374	5106550	-	14	2245	566	0.362102	-0.188851	0.976704	0.332963	-0.309885	0.79382	0.356794	-0.210158	0.924211	0.211041	-0.967725	0.3813
LNC_002402	XLOC_069828	intronic_lncRNA	Novel_lncRNA	A2	5103186	5106363	-	4	1070	145	0.362102	-0.188851	0.976704	0.332963	-0.309885	0.79382	0.356794	-0.210158	0.924211	0.211041	-0.967725	0.3813
LNC_002403	XLOC_069831	intronic_lncRNA	Novel_lncRNA	A2	5120404	5169074	-	23	2732	562	0.00146633	-7.20623	0.0378171	0	#NAME?	0.0233219	0.00427933	-5.66105	0.0886828	0	#NAME?	0.0205005
LNC_002404	XLOC_069831	intronic_lncRNA	Novel_lncRNA	A2	5120404	5169356	-	27	3277	867	0.00146633	-7.20623	0.0378171	0	#NAME?	0.0233219	0.00427933	-5.66105	0.0886828	0	#NAME?	0.0205005
LNC_002405	XLOC_069876	antisense_lncRNA	Novel_lncRNA	A2	5476720	5509124	-	6	5113	242	0.0573417	-0.53267	0.770889	0.151293	0.86702	0.558942	0.229117	1.46576	0.154095	0.471446	2.50677	0.0261121
LNC_002406	XLOC_069876	antisense_lncRNA	Novel_lncRNA	A2	5481995	5509121	-	5	2344	188	0.0573417	-0.53267	0.770889	0.151293	0.86702	0.558942	0.229117	1.46576	0.154095	0.471446	2.50677	0.0261121
LNC_002407	XLOC_069876	antisense_lncRNA	Novel_lncRNA	A2	5484336	5509227	-	4	730	139	0.0573417	-0.53267	0.770889	0.151293	0.86702	0.558942	0.229117	1.46576	0.154095	0.471446	2.50677	0.0261121
LNC_002408	XLOC_069880	intronic_lncRNA	Novel_lncRNA	A2	5500862	5502923	-	4	569	189	0.287408	1.06037	0.485497	0.48587	1.81784	0.298482	0.198194	0.524186	0.802639	0.551026	1.99939	0.195176
LNC_002409	XLOC_069881	intronic_lncRNA	Novel_lncRNA	A2	5502985	5504920	-	5	481	160	0.0893967	-0.563862	0.791844	0.343143	1.37666	0.540287	0.0894817	-0.562491	0.783359	0.373945	1.50067	0.341667
LNC_015851	XLOC_417490	lincRNA	Novel_lncRNA	D4	35445833	35446166	-	2	304	53	0	NA	1	0	NA	1	0.032479	Inf	0.687906	0.29622	Inf	0.0841556
LNC_010649	XLOC_280273	intronic_lncRNA	Novel_lncRNA	C1	204057295	204068739	+	3	7335	542	1.13351	0.351568	0.4754	1.04162	0.229603	0.882346	0.85798	-0.0502129	0.957317	1.17167	0.399334	0.673964
LNC_010648	XLOC_280244	lincRNA	Novel_lncRNA	C1	203932773	203959707	+	2	643	86	0.0422107	-3.04358	0.0075413	0.118172	-1.55837	0.167246	0.110559	-1.65444	0.120508	0.0891077	-1.96564	0.0444612
LNC_012171	XLOC_322196	intronic_lncRNA	Novel_lncRNA	C2	2264927	2278176	-	7	5894	401	0.398544	-0.220607	0.963287	0.350421	-0.406256	0.679057	0.267486	-0.795883	0.463223	0.471353	0.0214627	0.928961
LNC_011953	XLOC_316088	lincRNA	Novel_lncRNA	C2	102861494	102925980	+	10	17199	149	0.309279	-2.09478	0.0406056	1.8071	0.45191	0.787289	1.55063	0.231095	0.655051	2.11503	0.678913	0.424429
LNC_012116	XLOC_320661	lincRNA	Novel_lncRNA	C2	151668283	151670481	+	3	1827	109	0.322035	-0.191178	0.868222	0.516415	0.490134	0.760574	0.0185337	-4.31018	0.0276898	0.299702	-0.29487	0.717597
LNC_010641	XLOC_279961	intronic_lncRNA	Novel_lncRNA	C1	201410409	201474211	+	5	2684	186	0.108674	0.84067	0.430851	0.209752	1.78935	0.209295	0.108771	0.841957	0.444611	0.185363	1.61102	0.219148
LNC_010640	XLOC_279961	intronic_lncRNA	Novel_lncRNA	C1	201410409	201469563	+	5	2429	310	0.108674	0.84067	0.430851	0.209752	1.78935	0.209295	0.108771	0.841957	0.444611	0.185363	1.61102	0.219148
LNC_010643	XLOC_280202	intronic_lncRNA	Novel_lncRNA	C1	203384254	203389911	+	11	1988	462	1.67989	-0.182427	0.983217	1.46214	-0.382712	0.687467	1.08874	-0.808133	0.542574	0.830856	-1.19812	0.17574
LNC_010642	XLOC_279961	intronic_lncRNA	Novel_lncRNA	C1	201411496	201450773	+	4	842	135	0.108674	0.84067	0.430851	0.209752	1.78935	0.209295	0.108771	0.841957	0.444611	0.185363	1.61102	0.219148
LNC_010645	XLOC_280214	intronic_lncRNA	Novel_lncRNA	C1	203570151	203575835	+	2	256	85	0.264142	0.96405	0.529653	0.152459	0.171161	1	0.0173257	-2.96628	0.265258	0.383857	1.50331	0.420681
LNC_010644	XLOC_280202	intronic_lncRNA	Novel_lncRNA	C1	203384459	203389911	+	11	1786	463	1.67989	-0.182427	0.983217	1.46214	-0.382712	0.687467	1.08874	-0.808133	0.542574	0.830856	-1.19812	0.17574
LNC_010647	XLOC_280244	lincRNA	Novel_lncRNA	C1	203932726	203953005	+	2	12817	145	0.0422107	-3.04358	0.0075413	0.118172	-1.55837	0.167246	0.110559	-1.65444	0.120508	0.0891077	-1.96564	0.0444612
LNC_010646	XLOC_280219	antisense_lncRNA	Novel_lncRNA	C1	203701886	203705049	+	2	331	110	0.135608	-0.883955	0.743444	0.306916	0.294448	1	0.137276	-0.866318	0.776323	0.211931	-0.2398	1
LNC_008785	XLOC_233157	lincRNA	Novel_lncRNA	B4	47036969	47061228	+	5	528	175	0.0229413	-1.82824	0.629636	0.198883	1.28766	0.856327	0.251306	1.62518	0.435668	0.0217873	-1.9027	0.544563
LNC_012114	XLOC_320661	intronic_lncRNA	Novel_lncRNA	C2	151484305	151668212	+	15	2829	771	0.322035	-0.191178	0.868222	0.516415	0.490134	0.760574	0.0185337	-4.31018	0.0276898	0.299702	-0.29487	0.717597
LNC_012113	XLOC_320661	intronic_lncRNA	Novel_lncRNA	C2	151484190	151531696	+	13	2871	749	0.322035	-0.191178	0.868222	0.516415	0.490134	0.760574	0.0185337	-4.31018	0.0276898	0.299702	-0.29487	0.717597
LNC_012112	XLOC_320620	lincRNA	Novel_lncRNA	C2	151238208	151241941	+	2	906	172	0.258015	0.423668	0.731038	0.184389	-0.0610388	0.892652	0.105026	-0.873038	0.593779	0.165872	-0.213721	0.871718
LNC_012170	XLOC_322145	intronic_lncRNA	Novel_lncRNA	C2	1826984	1883711	-	8	5341	322	0.654731	-0.33868	0.855151	0.620981	-0.415034	0.668982	0.596528	-0.472994	0.725016	0.690569	-0.261798	0.711103
LNC_012111	XLOC_320607	lincRNA	Novel_lncRNA	C2	151217124	151219008	+	2	1655	110	0.0336107	-1.40021	0.352166	0.153566	0.791655	0.830519	0.074536	-0.251192	0.837084	0.0820493	-0.112638	0.901399
LNC_015180	XLOC_397506	intronic_lncRNA	Novel_lncRNA	D3	47896239	47987972	-	5	1929	642	0.160919	-0.635096	0.710442	0.564019	1.17432	0.442043	0.28709	0.200077	0.783479	0.50451	1.01345	0.378529
LNC_011649	XLOC_305484	antisense_lncRNA	Novel_lncRNA	C1	221788263	221799994	-	4	1151	228	0.152532	-2.30319	0.234924	0.140101	-2.42584	0.133854	0.226544	-1.73251	0.287293	0.0293797	-4.67941	0.00208924
LNC_015183	XLOC_397532	intronic_lncRNA	Novel_lncRNA	D3	48552987	48566666	-	3	233	77	0.082822	2.83622	0.695183	0	#NAME?	1	0	#NAME?	1	0.0875423	2.91619	0.54283
LNC_020109	XLOC_507192	lincRNA	Novel_lncRNA	X	88993451	89042706	+	2	258	76	0.161303	Inf	0.0699662	0.091078	Inf	0.404501	0.072591	Inf	0.255045	0.0237537	Inf	1
LNC_020108	XLOC_507051	lincRNA	Novel_lncRNA	X	86345145	86357200	+	4	1799	288	0.334601	-0.513069	0.763605	0.218666	-1.12678	0.562173	0.367535	-0.377629	0.965847	0.172175	-1.47163	0.320653
LNC_015182	XLOC_397531	intronic_lncRNA	Novel_lncRNA	D3	48528712	48539163	-	2	247	81	0.0302847	-2.46215	0.592595	0.0321407	-2.37634	0.618183	0.0363763	-2.19774	0.61303	0.0506637	-1.71978	0.646315
LNC_020101	XLOC_506886	lincRNA	Novel_lncRNA	X	84679629	84688739	+	3	870	103	0.650244	-0.177729	1	0.37331	-0.978337	0.434926	0.448299	-0.71425	0.681982	0.993967	0.434487	0.76676
LNC_015185	XLOC_397545	lincRNA	Novel_lncRNA	D3	48949609	48957511	-	2	1818	90	0.178205	-1.15888	0.445128	0.375958	-0.0818514	0.88013	0.219369	-0.85906	0.601498	0.564309	0.504063	0.668638
LNC_020103	XLOC_506945	antisense_lncRNA	Novel_lncRNA	X	85335416	85336644	+	3	473	150	0.198382	-0.55104	0.851658	0.39513	0.443006	0.877692	0.239376	-0.280042	1	0.179168	-0.698011	0.758849
LNC_020102	XLOC_506943	antisense_lncRNA	Novel_lncRNA	X	85300145	85302618	+	3	1484	142	1.11463	0.340118	0.602009	0.947448	0.105668	0.890743	0.689792	-0.352217	0.886204	0.73614	-0.258399	0.777621
LNC_020105	XLOC_507051	lincRNA	Novel_lncRNA	X	86344955	86355865	+	3	1902	288	0.334601	-0.513069	0.763605	0.218666	-1.12678	0.562173	0.367535	-0.377629	0.965847	0.172175	-1.47163	0.320653
LNC_020104	XLOC_507002	lincRNA	Novel_lncRNA	X	86056887	86058639	+	2	345	93	0	NA	1	0	NA	1	0.106641	Inf	0.308586	0.125806	Inf	0.306695
LNC_020107	XLOC_507051	lincRNA	Novel_lncRNA	X	86345138	86355865	+	4	1797	288	0.334601	-0.513069	0.763605	0.218666	-1.12678	0.562173	0.367535	-0.377629	0.965847	0.172175	-1.47163	0.320653
LNC_012173	XLOC_322262	lincRNA	Novel_lncRNA	C2	2699691	2709854	-	3	505	85	0.183636	-0.17549	1	0.632163	1.60795	0.370975	0.266931	0.364127	0.821278	0.545217	1.39449	0.342944
LNC_001018	XLOC_035365	intronic_lncRNA	Novel_lncRNA	A1	83061628	83063949	-	2	266	88	0.137458	-0.0381634	1	0.181469	0.36257	1	0.227736	0.690212	0.786137	0.183869	0.38153	1
LNC_001019	XLOC_035442	lincRNA	Novel_lncRNA	A1	83702029	83708970	-	2	398	72	0	NA	1	0.10442	Inf	0.289945	0	NA	1	0	NA	1
LNC_015475	XLOC_408058	intronic_lncRNA	Novel_lncRNA	D4	46863521	47133231	+	7	1998	352	0.176825	-0.418147	0.882904	0.273997	0.213693	0.916708	0.364518	0.62552	0.489204	0.536644	1.1835	0.321641
LNC_015187	XLOC_397610	lincRNA	Novel_lncRNA	D3	49560767	49567032	-	2	288	51	0	NA	1	0.130089	Inf	0.320021	0	NA	1	0	NA	1
LNC_020099	XLOC_506820	antisense_lncRNA	Novel_lncRNA	X	84299774	84300256	+	2	208	69	0	#NAME?	1	0.0636967	1.22982	0.818207	0.16843	2.63268	0.543741	0	#NAME?	1
LNC_001012	XLOC_035267	lincRNA	Novel_lncRNA	A1	81943883	81948298	-	5	2055	165	0.371586	0.170757	0.729521	0.615983	0.899951	0.396927	0.28344	-0.219898	0.926303	0.315433	-0.0656044	0.927029
LNC_001013	XLOC_035267	lincRNA	Novel_lncRNA	A1	81946867	81948297	-	2	876	111	0.371586	0.170757	0.729521	0.615983	0.899951	0.396927	0.28344	-0.219898	0.926303	0.315433	-0.0656044	0.927029
LNC_001010	XLOC_035255	lincRNA	Novel_lncRNA	A1	81817899	81828716	-	2	10163	255	0.254248	-0.667145	0.565105	0.742962	0.879908	0.417757	0.525081	0.379158	0.561596	0.856512	1.08509	0.223068
LNC_001011	XLOC_035267	lincRNA	Novel_lncRNA	A1	81943883	81947930	-	3	3238	237	0.371586	0.170757	0.729521	0.615983	0.899951	0.396927	0.28344	-0.219898	0.926303	0.315433	-0.0656044	0.927029
LNC_001016	XLOC_035308	lincRNA	Novel_lncRNA	A1	82522875	82524798	-	2	234	77	0	#NAME?	0.340027	0.0187403	-2.64763	0.629882	0.086371	-0.443231	1	0.098167	-0.25854	1
LNC_001017	XLOC_035362	intronic_lncRNA	Novel_lncRNA	A1	82997477	83004035	-	6	568	189	0.225478	-0.696086	0.665127	0.248882	-0.553611	0.72004	0.322842	-0.178245	0.901977	0.184051	-0.98897	0.455326
LNC_001014	XLOC_035273	intronic_lncRNA	Novel_lncRNA	A1	81974413	82036054	-	3	627	209	0.00243967	Inf	1	0.41822	Inf	0.00276697	0	NA	1	0.006325	Inf	1
LNC_001015	XLOC_035304	intronic_lncRNA	Novel_lncRNA	A1	82461812	82484966	-	9	1818	444	0.121501	Inf	0.0477406	0.00355367	Inf	1	0.237336	Inf	0.0216446	0.00113167	Inf	1
LNC_008738	XLOC_232824	lincRNA	Novel_lncRNA	B4	42265064	42266178	+	2	1009	124	0.169344	-0.0294079	0.921692	0.259537	0.586571	0.727285	0.198471	0.199561	0.795879	0.230348	0.414445	0.733417
LNC_008739	XLOC_232850	lincRNA	Novel_lncRNA	B4	42363132	42363480	+	2	267	88	0	NA	1	0.0286077	Inf	0.688064	0.032286	Inf	0.68869	0.245132	Inf	0.0407679
LNC_016524	XLOC_431588	lincRNA	Novel_lncRNA	E1	139733	176710	-	2	521	94	0.0509953	-0.594437	0.811412	0.260412	1.75792	0.566081	0	#NAME?	0.17738	0.088728	0.204587	1
LNC_016525	XLOC_431610	intronic_lncRNA	Novel_lncRNA	E1	312569	315881	-	2	1638	229	0.50578	-0.423572	0.861646	0.866633	0.353339	0.743247	0.686736	0.0176726	0.891485	0.836225	0.301809	0.799904
LNC_016522	XLOC_431586	lincRNA	Novel_lncRNA	E1	132473	133411	-	2	520	164	0	#NAME?	0.238777	0.162198	2.22326	0.514776	0.13438	1.95181	0.435799	0.111117	1.67758	0.585026
LNC_016523	XLOC_431588	lincRNA	Novel_lncRNA	E1	137596	140053	-	2	407	63	0.0509953	-0.594437	0.811412	0.260412	1.75792	0.566081	0	#NAME?	0.17738	0.088728	0.204587	1
LNC_016520	XLOC_431546	intronic_lncRNA	Novel_lncRNA	E1	63420442	63425354	+	2	3837	209	0.224205	-0.471582	0.834118	0.496346	0.674944	0.609627	0.30883	-0.00958976	0.923999	0.746437	1.26362	0.224428
LNC_015188	XLOC_397697	lincRNA	Novel_lncRNA	D3	50337975	50338983	-	2	376	67	0	#NAME?	0.231595	0.110077	-0.136454	1	0	#NAME?	0.276183	0	#NAME?	0.30535
LNC_008730	XLOC_232753	lincRNA	Novel_lncRNA	B4	41699110	41711072	+	5	3535	385	0.0953547	5.43162	0.0168483	0.0212943	3.26879	0.24102	0.0259977	3.5567	0.108184	0.405591	7.52027	0.00048702
LNC_008731	XLOC_232757	intronic_lncRNA	Novel_lncRNA	B4	41724638	41728011	+	3	297	82	0.143418	3.88833	0.150972	0.0683667	2.81947	0.702193	0.0376947	1.96054	1	0.173963	4.16688	0.275397
LNC_008732	XLOC_232759	intronic_lncRNA	Novel_lncRNA	B4	41729987	41733169	+	2	2505	202	0.274225	0.0277343	0.870809	0.398467	0.566837	0.737694	0.338847	0.333011	0.711156	0.388101	0.528807	0.682887
LNC_008733	XLOC_232759	intronic_lncRNA	Novel_lncRNA	B4	41741550	41749886	+	6	725	185	0.274225	0.0277343	0.870809	0.398467	0.566837	0.737694	0.338847	0.333011	0.711156	0.388101	0.528807	0.682887
LNC_008734	XLOC_232771	intronic_lncRNA	Novel_lncRNA	B4	41801971	41807085	+	9	1583	281	3.12115	0.12157	0.715152	2.92181	0.0263541	0.973353	3.31153	0.206989	0.692717	2.66431	-0.106749	0.835245
LNC_008735	XLOC_232784	intronic_lncRNA	Novel_lncRNA	B4	41912585	41915271	+	6	1693	303	0.138597	-1.89332	0.192309	0.275773	-0.900737	0.457179	0.346855	-0.569886	0.68042	0.126041	-2.03033	0.102093
LNC_008736	XLOC_232815	intronic_lncRNA	Novel_lncRNA	B4	42149010	42151059	+	3	401	133	0.215689	0.0295893	0.96677	0.19519	-0.114479	1	0.0549567	-1.94299	0.481663	0.231048	0.128829	1
LNC_008737	XLOC_232820	antisense_lncRNA	Novel_lncRNA	B4	42197170	42197502	+	2	221	67	0	NA	1	0.0848347	Inf	0.55599	0.0250223	Inf	1	0	NA	1
LNC_014018	XLOC_371807	intronic_lncRNA	Novel_lncRNA	D2	77259895	77333264	+	9	7338	378	0.567385	0.171442	0.675253	0.532846	0.0808322	0.970478	0.463622	-0.119937	1	0.58509	0.215772	0.876511
LNC_014019	XLOC_371844	antisense_lncRNA	Novel_lncRNA	D2	77644649	77646670	+	2	332	110	0.025597	-0.429673	1	0.0493277	0.516749	1	0.139734	2.01896	0.635093	0.0546463	0.664477	0.877327
LNC_007903	XLOC_213201	lincRNA	Novel_lncRNA	B3	1485572	1496947	-	4	1436	235	0.00248767	-5.8714	0.0332707	0.32377	1.15263	0.568942	0.246708	0.760469	0.6866	0.0851703	-0.773914	0.634925
LNC_020098	XLOC_506775	lincRNA	Novel_lncRNA	X	83776990	83778298	+	3	289	95	0.11492	0.0526982	0.919323	0.063687	-0.798857	0.763743	0.046821	-1.2427	0.753134	0.292432	1.40017	0.521754
LNC_011068	XLOC_288672	intronic_lncRNA	Novel_lncRNA	C1	51906783	51935192	-	3	292	97	0.14345	Inf	0.112109	0.0311993	Inf	0.694347	0.185496	Inf	0.253633	0.0625233	Inf	0.531233
LNC_011069	XLOC_288748	intronic_lncRNA	Novel_lncRNA	C1	52564386	52572942	-	5	757	225	0.0356443	-2.12779	0.272171	0.0137543	-3.50158	0.138225	0	#NAME?	0.0236928	0.087311	-0.835302	0.674297
LNC_011066	XLOC_288643	lincRNA	Novel_lncRNA	C1	51405438	51419029	-	2	283	94	0.170039	-0.110111	0.912501	0.339019	0.885387	0.625922	0.12097	-0.601326	0.940257	0.579266	1.65825	0.347554
LNC_011067	XLOC_288671	intronic_lncRNA	Novel_lncRNA	C1	51843993	51906060	-	9	1220	337	0.123881	0.590507	0.66432	0.10555	0.359487	0.966188	0.129854	0.658446	0.684763	0.210983	1.35868	0.431286
LNC_011064	XLOC_288457	antisense_lncRNA	Novel_lncRNA	C1	49170127	49173283	-	2	1104	90	0.233678	0.172512	0.790789	0.286676	0.467407	0.916852	0.167937	-0.304095	0.957625	0.401946	0.954991	0.510854
LNC_011065	XLOC_288632	lincRNA	Novel_lncRNA	C1	51319769	51325594	-	2	727	98	0.082934	-0.547541	0.925518	0.129617	0.0966751	1	0.132872	0.132461	0.910725	0.0800483	-0.598633	0.820798
LNC_011062	XLOC_288455	intronic_lncRNA	Novel_lncRNA	C1	49105661	49177365	-	22	6136	734	0.552551	-0.267211	0.976341	0.661529	-0.00751305	0.979778	0.739902	0.154017	0.779166	0.609494	-0.125706	0.84845
LNC_011063	XLOC_288455	intronic_lncRNA	Novel_lncRNA	C1	49105661	49182463	-	23	7762	734	0.552551	-0.267211	0.976341	0.661529	-0.00751305	0.979778	0.739902	0.154017	0.779166	0.609494	-0.125706	0.84845
LNC_011060	XLOC_288450	intronic_lncRNA	Novel_lncRNA	C1	48686014	48942879	-	7	749	249	0	NA	1	0.182515	Inf	0.0309158	0.0163733	Inf	0.689069	0.15235	Inf	0.0144977
LNC_011061	XLOC_288451	intronic_lncRNA	Novel_lncRNA	C1	48981307	49060925	-	4	477	107	0.11904	-0.134901	1	0.059013	-1.14724	0.586662	0.0955617	-0.451844	0.805499	0.0678597	-0.945721	0.693101
LNC_011133	XLOC_291299	lincRNA	Novel_lncRNA	C1	77350178	77414602	-	3	588	68	0.112532	2.54045	0.142142	0.260123	3.74931	0.0621827	0.194871	3.33264	0.0725566	0.0685567	1.82549	0.540286
LNC_010258	XLOC_268577	intronic_lncRNA	Novel_lncRNA	C1	80195203	80246102	+	8	4184	344	0.771509	0.480371	0.462478	0.542189	-0.0285149	0.99477	1.11452	1.01105	0.220817	0.663389	0.262543	0.847801
LNC_010259	XLOC_268577	antisense_lncRNA	Novel_lncRNA	C1	80212392	80216353	+	2	573	145	0.771509	0.480371	0.462478	0.542189	-0.0285149	0.99477	1.11452	1.01105	0.220817	0.663389	0.262543	0.847801
LNC_010256	XLOC_268510	lincRNA	Novel_lncRNA	C1	79305899	79315865	+	2	303	62	0.101456	Inf	0.30038	0	NA	1	0	NA	1	0.0361403	Inf	0.67784
LNC_010257	XLOC_268576	intronic_lncRNA	Novel_lncRNA	C1	80169129	80194044	+	7	8290	786	0.239639	-0.648822	0.602423	0.302909	-0.310796	0.765927	0.312905	-0.263958	0.911495	0.318263	-0.239461	0.732784
LNC_010254	XLOC_268493	intronic_lncRNA	Novel_lncRNA	C1	78863744	78875795	+	7	4106	436	0.0856937	-1.05795	0.428795	0.343534	0.945242	0.489501	0.343756	0.946172	0.320112	0.608366	1.76973	0.101836
LNC_010255	XLOC_268504	intronic_lncRNA	Novel_lncRNA	C1	79185503	79187976	+	2	1211	314	0.244074	-1.13428	0.416957	0.340782	-0.652745	0.643928	0.30341	-0.820327	0.569481	0.339844	-0.656725	0.542666
LNC_010252	XLOC_268245	lincRNA	Novel_lncRNA	C1	76564190	76568834	+	2	3653	92	0.0844937	-0.893883	0.585143	0.814786	2.37562	0.136965	0.084075	-0.901049	0.546293	0.790071	2.33118	0.0334172
LNC_010253	XLOC_268439	intronic_lncRNA	Novel_lncRNA	C1	78032585	78047151	+	3	673	162	0.113069	-1.07834	0.547252	0.146064	-0.70894	0.718284	0.149458	-0.675798	0.645645	0.160957	-0.568866	0.584197
LNC_010250	XLOC_268230	lincRNA	Novel_lncRNA	C1	76533453	76536280	+	2	2368	96	0.0314337	-1.83235	0.247764	0.506165	2.17688	0.222645	0.230355	1.04113	0.460873	0.318343	1.50785	0.228865
LNC_010251	XLOC_268243	lincRNA	Novel_lncRNA	C1	76554118	76563010	+	2	8868	136	0.115918	-0.802553	0.549188	0.784395	1.95592	0.200375	0.100749	-1.0049	0.444199	0.878702	2.11971	0.0240874
LNC_001171	XLOC_040245	intronic_lncRNA	Novel_lncRNA	A1	123888936	123895606	-	4	534	177	0.184034	-0.041139	0.929133	0.327704	0.791283	0.649601	0.346363	0.871174	0.549362	0.202691	0.0981707	1
LNC_001170	XLOC_040151	lincRNA	Novel_lncRNA	A1	122963650	122978551	-	3	206	63	0.119634	1.62314	0.70893	0	#NAME?	0.703824	0	#NAME?	0.688759	0	#NAME?	0.690043
LNC_001173	XLOC_040323	intronic_lncRNA	Novel_lncRNA	A1	125654613	125660263	-	5	790	180	2.06025	-0.460236	0.863427	3.30288	0.220667	0.784715	0.496126	-2.51428	0.245619	2.39428	-0.243465	0.857924
LNC_001172	XLOC_040258	antisense_lncRNA	Novel_lncRNA	A1	124083611	124088010	-	3	634	117	0.124931	0.803093	0.558405	0.0552507	-0.373974	0.849743	0.0605243	-0.242451	1	0.0715853	-0.000302271	1
LNC_001175	XLOC_040342	intronic_lncRNA	Novel_lncRNA	A1	125847668	125852298	-	4	467	124	0	#NAME?	0.0294949	0.10413	-0.212156	0.861287	0	#NAME?	0.0381829	0.083368	-0.532971	0.698742
LNC_001174	XLOC_040340	intronic_lncRNA	Novel_lncRNA	A1	125800662	125808988	-	5	1251	269	1.34618	-0.0675338	0.918869	1.71295	0.280073	0.768254	2.6789	0.92523	0.315488	2.27178	0.68741	0.602261
LNC_001177	XLOC_040425	antisense_lncRNA	Novel_lncRNA	A1	126883970	126957241	-	4	421	85	0.044846	0.354673	1	0.121705	1.79501	0.606455	0.156163	2.15467	0.496522	0.121169	1.78865	0.701491
LNC_001176	XLOC_040370	lincRNA	Novel_lncRNA	A1	126203092	126205828	-	2	2693	96	0.068487	-0.880208	0.613959	0.273143	1.11554	0.438055	0.140212	0.153499	0.805181	0.135144	0.100387	0.933969
LNC_001179	XLOC_040570	antisense_lncRNA	Novel_lncRNA	A1	127382166	127421002	-	4	1457	163	0.390248	-0.185966	0.98834	0.581026	0.388246	0.807956	0.362941	-0.290621	0.924056	0.655009	0.561159	0.591825
LNC_001178	XLOC_040570	intronic_lncRNA	Novel_lncRNA	A1	127382166	127396252	-	8	6545	676	0.390248	-0.185966	0.98834	0.581026	0.388246	0.807956	0.362941	-0.290621	0.924056	0.655009	0.561159	0.591825
LNC_018272	XLOC_460792	intronic_lncRNA	Novel_lncRNA	E3	4188452	4190005	-	3	770	256	0.0335113	Inf	0.127728	0.276324	Inf	0.0260271	0	NA	1	0.035655	Inf	0.317137
LNC_018273	XLOC_460795	lincRNA	Novel_lncRNA	E3	4289669	4293573	-	2	714	98	0.124023	0.0789375	0.865173	0.154562	0.396508	0.963332	0.100317	-0.227113	1	0.336328	1.5182	0.327853
LNC_018274	XLOC_460795	lincRNA	Novel_lncRNA	E3	4292477	4293643	-	2	726	109	0.124023	0.0789375	0.865173	0.154562	0.396508	0.963332	0.100317	-0.227113	1	0.336328	1.5182	0.327853
LNC_016174	XLOC_426241	antisense_lncRNA	Novel_lncRNA	E1	11076756	11083646	+	2	2684	199	0.264708	-0.819442	0.581672	0.896851	0.941023	0.51564	0.689581	0.561874	0.554868	1.62513	1.79864	0.079611
LNC_018276	XLOC_460805	lincRNA	Novel_lncRNA	E3	4392947	4396394	-	2	3365	351	0.362598	-0.0931931	0.959605	0.226682	-0.770898	0.575641	0.357042	-0.115473	0.864711	0.32571	-0.247977	0.813567
LNC_018277	XLOC_460820	antisense_lncRNA	Novel_lncRNA	E3	4455534	4458790	-	2	3223	141	0.0975117	-0.629025	0.71643	0.36066	1.25797	0.434581	0.154725	0.0370348	0.959938	0.375618	1.3166	0.27088
LNC_018239	XLOC_459981	intronic_lncRNA	Novel_lncRNA	E3	44257109	44260765	+	5	1080	218	1.06347	-0.430488	0.835824	1.22869	-0.222151	0.811605	1.40722	-0.0264202	0.902911	1.32385	-0.11453	0.858685
LNC_019114	XLOC_478503	lincRNA	Novel_lncRNA	F1	61047973	61048966	-	2	967	100	0.000399	-4.8816	0.807609	0.280524	4.57592	0.144219	0.00655267	-0.843979	1	0.082816	2.81578	0.27112
LNC_019904	XLOC_499714	antisense_lncRNA	Novel_lncRNA	X	5379342	5636338	+	5	2716	147	0.216401	-0.810674	0.539894	0.413999	0.125247	0.925966	0.195751	-0.955361	0.44973	0.377904	-0.00635758	0.980747
LNC_013285	XLOC_353239	intronic_lncRNA	Novel_lncRNA	D1	15914444	15927609	-	9	1811	223	0.920277	-0.252652	0.939126	2.2307	1.0247	0.46464	3.6181	1.72244	0.0550711	3.12284	1.51006	0.137039
LNC_014863	XLOC_390201	intronic_lncRNA	Novel_lncRNA	D3	78543225	78590934	+	6	2557	258	0.010276	-2.8169	0.177949	0	#NAME?	0.0360963	0.0451183	-0.682469	0.873574	0.0462523	-0.646656	0.82856
LNC_018578	XLOC_465904	antisense_lncRNA	Novel_lncRNA	F1	14147731	14155211	+	2	282	89	0	NA	1	0.122596	Inf	0.320121	0.011671	Inf	1	0.153868	Inf	0.306721
LNC_016177	XLOC_426314	lincRNA	Novel_lncRNA	E1	12040094	12058821	+	2	4201	160	0.254118	1.94079	0.139868	0.0957113	0.532047	0.77808	0.048035	-0.462556	0.784587	0.1931	1.54463	0.295414
LNC_017837	XLOC_454249	intronic_lncRNA	Novel_lncRNA	E2	60540586	60573730	-	5	785	261	0.197418	-0.6559	0.750578	0.290869	-0.0967862	0.957376	0.335628	0.109707	0.902076	0.68234	1.13334	0.389895
LNC_010754	XLOC_282622	lincRNA	Novel_lncRNA	C1	1341918	1346899	-	2	1321	111	0.321861	0.465034	0.609109	0.360464	0.628452	0.71004	0.417241	0.839476	0.321138	0.118532	-0.976128	0.528232
LNC_016176	XLOC_426256	intronic_lncRNA	Novel_lncRNA	E1	11369462	11397569	+	5	9897	394	0.689221	0.299207	0.534294	0.709972	0.342004	0.767909	0.785319	0.487519	0.472219	0.953618	0.767652	0.372254
LNC_018658	XLOC_467705	lincRNA	Novel_lncRNA	F1	33513529	33517607	+	2	1827	99	0.108194	0.811039	0.556654	0.179303	1.53981	0.425919	0.130839	1.0852	0.46213	0.189802	1.62191	0.356582
LNC_015552	XLOC_409566	intronic_lncRNA	Novel_lncRNA	D4	61043712	61045028	+	2	420	139	0.0642447	-0.753664	0.882078	0.136855	0.337339	0.943131	0	#NAME?	0.250552	0	#NAME?	0.272674
LNC_004279	XLOC_119021	lincRNA	Novel_lncRNA	AANG04000203.1	32125	51358	+	3	256	58	0.0825927	-0.169303	1	0.023352	-1.99177	0.353168	0.142286	0.615402	1	0.010212	-3.18505	0.418562
LNC_019279	XLOC_481556	lincRNA	Novel_lncRNA	F2	14349473	14353824	+	2	211	70	0.0769927	-0.254035	1	0.141048	0.619355	0.671738	0	#NAME?	0.318598	0.212642	1.2116	0.569139
LNC_019278	XLOC_481555	lincRNA	Novel_lncRNA	F2	14347277	14348880	+	2	1513	109	0.239163	-0.352911	0.878916	0.308065	0.0123316	1	0.162102	-0.914001	0.630175	0.655896	1.10256	0.360319
LNC_007188	XLOC_195113	lincRNA	Novel_lncRNA	B2	132071503	132084426	-	3	322	62	0.320473	-0.11295	0.978155	0.21845	-0.66585	0.639247	0.351473	0.0202643	0.916034	0.288621	-0.263976	0.809348
LNC_019112	XLOC_478402	lincRNA	Novel_lncRNA	F1	61015933	61083567	-	4	3815	152	0.0540477	Inf	0.109364	0.156526	Inf	0.0162516	0	NA	1	0.482263	Inf	0.0316789
LNC_016062	XLOC_424151	lincRNA	Novel_lncRNA	D4	93428442	93429516	-	2	277	81	0.119876	2.09454	0.528253	0.108294	1.94796	0.71584	0.311821	3.47372	0.142323	0.164294	2.54928	0.373695
LNC_019272	XLOC_481338	lincRNA	Novel_lncRNA	F2	12342111	12344516	+	2	354	118	0	NA	1	0.15509	Inf	0.238922	0	NA	1	0	NA	1
LNC_015474	XLOC_407931	intronic_lncRNA	Novel_lncRNA	D4	45847563	45857473	+	8	2895	445	0.289478	-0.460116	0.867171	0.511542	0.36128	0.753773	0.418365	0.0711893	0.900805	0	#NAME?	4.52474e-05
LNC_019270	XLOC_481333	intronic_lncRNA	Novel_lncRNA	F2	12266754	12270667	+	3	3359	137	0.220055	-0.456851	0.823145	0.457885	0.600274	0.639893	0.297528	-0.0216887	0.878932	0.54524	0.852178	0.431174
LNC_019277	XLOC_481513	lincRNA	Novel_lncRNA	F2	14046997	14083114	+	5	35794	298	0.27977	-1.1441	0.181557	0.738258	0.255784	0.906131	0.483576	-0.3546	0.775354	1.13493	0.876191	0.228948
LNC_019276	XLOC_481512	lincRNA	Novel_lncRNA	F2	14035602	14045738	+	4	9975	136	0.30937	-1.51645	0.104142	1.03738	0.229083	0.965626	0.795553	-0.153828	0.966106	1.718	0.956869	0.230889
LNC_019275	XLOC_481472	lincRNA	Novel_lncRNA	F2	13760782	13766687	+	2	246	63	0.116616	-0.407779	1	0.151277	-0.0323489	1	0	#NAME?	0.159935	0	#NAME?	0.15626
LNC_018117	XLOC_458069	antisense_lncRNA	Novel_lncRNA	E3	26938953	26970001	+	3	1784	97	0.154101	-0.759294	0.63022	0.294873	0.176925	0.978285	0.097289	-1.42282	0.29221	0.193374	-0.431776	0.700738
LNC_016171	XLOC_426206	lincRNA	Novel_lncRNA	E1	10849638	10859626	+	2	224	74	0	NA	1	0.0141803	Inf	1	0	NA	1	0.143173	Inf	0.230126
LNC_004278	XLOC_119020	intronic_lncRNA	Novel_lncRNA	AANG04000203.1	16520	19269	+	3	253	84	0.109559	-1.49985	0.303183	0.136968	-1.17772	0.413762	0.124909	-1.31068	0.389643	0.376686	0.281805	0.814234
LNC_016532	XLOC_431630	antisense_lncRNA	Novel_lncRNA	E1	571090	585333	-	8	9977	328	0.0207153	Inf	0.0423992	0	NA	1	0.0574193	Inf	0.020429	0.300184	Inf	8.77317e-08
LNC_015769	XLOC_414448	lincRNA	Novel_lncRNA	D4	3574082	3576132	-	2	235	46	0.0567977	-0.00773488	1	0	#NAME?	0.703667	0	#NAME?	0.688373	0.248735	2.12297	0.424176
LNC_015768	XLOC_414260	lincRNA	Novel_lncRNA	D4	2999979	3009392	-	2	9388	293	0.0503003	-1.15011	0.465699	0.398871	1.83718	0.170037	0.0905923	-0.301285	0.89808	0.48153	2.10888	0.0595131
LNC_018908	XLOC_472322	lincRNA	Novel_lncRNA	F1	9185926	9187647	-	2	440	94	0	NA	1	0.132198	Inf	0.221195	0	NA	1	0	NA	1
LNC_018909	XLOC_472479	lincRNA	Novel_lncRNA	F1	11394006	11394602	-	2	382	68	0.028963	-0.615016	1	0	#NAME?	0.476783	0.127599	1.52431	0.683934	0.0629247	0.504399	0.907062
LNC_014032	XLOC_372184	intronic_lncRNA	Novel_lncRNA	D2	80932835	80936936	+	2	320	101	0.102264	2.25202	0.385768	0.0426647	0.990832	0.619224	0.0279177	0.378968	0.760391	0.0570527	1.41008	0.811043
LNC_018409	XLOC_463133	intronic_lncRNA	Novel_lncRNA	E3	29950799	29960689	-	6	3707	209	0.467045	-0.577833	0.713637	0.620793	-0.167284	0.841443	0.676677	-0.0429286	0.899616	0.681819	-0.0320065	0.944681
LNC_015761	XLOC_414039	lincRNA	Novel_lncRNA	D4	2041565	2048375	-	2	255	44	0	#NAME?	0.266225	0.044291	-1.87732	0.671712	0.0177633	-3.19544	0.458025	0	#NAME?	0.309917
LNC_015760	XLOC_414034	lincRNA	Novel_lncRNA	D4	2034778	2071875	-	3	570	83	0.00443867	-3.13843	0.481071	0.144784	1.88921	0.538222	0.0683617	0.80656	0.69846	0.0379013	-0.0443787	1
LNC_015763	XLOC_414135	intronic_lncRNA	Novel_lncRNA	D4	2376491	2453051	-	7	3771	262	0.469306	-0.287232	0.983525	0.462634	-0.307887	0.822765	0.676862	0.241103	0.748324	0.551623	-0.054076	0.980629
LNC_015030	XLOC_394607	antisense_lncRNA	Novel_lncRNA	D3	17227572	17238838	-	4	1367	159	0.168381	-1.22675	0.504765	0.390472	-0.0132597	0.971438	0.155708	-1.33964	0.341752	0.261651	-0.590835	0.622856
LNC_015765	XLOC_414234	lincRNA	Novel_lncRNA	D4	2718446	2719290	-	2	507	153	0.0829723	1.95136	0.377776	0.132338	2.62489	0.345235	0.11909	2.47271	0.529024	0.0426607	0.991637	0.706285
LNC_015764	XLOC_414230	lincRNA	Novel_lncRNA	D4	2709566	2711242	-	2	229	76	0.0842687	1.61849	0.871605	0	#NAME?	0.693549	0.076423	1.4775	0.83261	0	#NAME?	0.681453
LNC_015767	XLOC_414255	intronic_lncRNA	Novel_lncRNA	D4	2903556	2907556	-	3	746	131	0.47555	-1.04995	0.36057	0.658681	-0.579972	0.58177	0.525788	-0.905071	0.422155	0.579059	-0.765842	0.375685
LNC_015766	XLOC_414255	intronic_lncRNA	Novel_lncRNA	D4	2899457	2907589	-	3	3990	316	0.47555	-1.04995	0.36057	0.658681	-0.579972	0.58177	0.525788	-0.905071	0.422155	0.579059	-0.765842	0.375685
LNC_003713	XLOC_101705	lincRNA	Novel_lncRNA	A3	141529923	141535270	+	3	4377	227	0.0423617	1.09736	0.552183	0.129738	2.71213	0.118324	0.326812	4.04499	0.0420797	0.170006	3.10211	0.0418209
LNC_003712	XLOC_101533	intronic_lncRNA	Novel_lncRNA	A3	140960452	140962277	+	3	1336	149	0.397505	-0.165231	1	0.638244	0.517905	0.70303	0.425851	-0.0658536	0.93725	0.79182	0.828969	0.500392
LNC_003711	XLOC_101529	lincRNA	Novel_lncRNA	A3	140939740	140946053	+	2	6146	268	0.056703	-0.908331	0.535081	0.289125	1.44187	0.28149	0.095123	-0.161962	0.991428	0.302531	1.50725	0.177963
LNC_003710	XLOC_101523	lincRNA	Novel_lncRNA	A3	140911420	140916959	+	2	5029	216	0.247246	-0.800481	0.560914	0.630224	0.549436	0.739792	0.345392	-0.318195	0.837541	0.80437	0.901429	0.353648
LNC_003717	XLOC_101850	lincRNA	Novel_lncRNA	A3	142217716	142224321	+	3	6273	217	0.0447443	-1.85498	0.192784	0.178584	0.141844	0.995056	0.0797513	-1.02118	0.4893	0.308951	0.932615	0.396482
LNC_003716	XLOC_101845	lincRNA	Novel_lncRNA	A3	142204830	142233616	+	2	833	132	0.0204037	-1.65981	0.631162	0.293334	2.18583	0.318191	0.0441193	-0.547232	0.925305	0.366689	2.50784	0.123257
LNC_003715	XLOC_101714	lincRNA	Novel_lncRNA	A3	141547778	141548062	+	2	251	83	0	NA	1	0	NA	1	0	NA	1	0.157995	Inf	0.326303
LNC_003714	XLOC_101705	lincRNA	Novel_lncRNA	A3	141531604	141535270	+	2	3310	200	0.0423617	1.09736	0.552183	0.129738	2.71213	0.118324	0.326812	4.04499	0.0420797	0.170006	3.10211	0.0418209
LNC_018153	XLOC_458665	intronic_lncRNA	Novel_lncRNA	E3	32197509	32204720	+	3	686	141	0.165199	0.0966946	0.820213	0.528839	1.77532	0.277808	0.136729	-0.176195	1	0.213159	0.464422	0.799605
LNC_003719	XLOC_101948	lincRNA	Novel_lncRNA	A3	142755434	142758312	+	2	1200	118	0.145443	0.315879	0.764153	0.436926	1.90282	0.18636	0.20768	0.829791	0.537608	0.185783	0.66905	0.689392
LNC_003718	XLOC_101912	lincRNA	Novel_lncRNA	A3	142646078	142650551	+	2	2049	162	0.44047	0.75803	0.39879	0.193002	-0.432396	0.723392	0.32161	0.304297	0.689309	0.148478	-0.810761	0.471749
LNC_005386	XLOC_139505	lincRNA	Novel_lncRNA	B1	165707447	165709355	+	2	715	110	0	#NAME?	0.0365474	0.0224483	-2.92325	0.274297	0	#NAME?	0.0481162	0	#NAME?	0.0487709
LNC_005387	XLOC_139510	lincRNA	Novel_lncRNA	B1	165717746	165722625	+	3	1289	136	0.31696	1.37954	0.427789	0.250898	1.04235	0.652204	0.483073	1.98749	0.1874	0.345888	1.50555	0.559907
LNC_005384	XLOC_139484	intronic_lncRNA	Novel_lncRNA	B1	165139335	165200887	+	12	1263	344	0.529669	-0.33776	0.916114	0.382227	-0.80842	0.538634	0.541687	-0.305392	0.936091	0.408662	-0.711943	0.523802
LNC_005385	XLOC_139484	intronic_lncRNA	Novel_lncRNA	B1	165184128	165200887	+	7	735	168	0.529669	-0.33776	0.916114	0.382227	-0.80842	0.538634	0.541687	-0.305392	0.936091	0.408662	-0.711943	0.523802
LNC_005382	XLOC_139280	intronic_lncRNA	Novel_lncRNA	B1	163493311	163501314	+	2	1032	201	0.166134	-0.174348	1	0.254677	0.441972	0.766783	0.271877	0.536258	0.634624	0.258281	0.462245	0.754337
LNC_005383	XLOC_139477	lincRNA	Novel_lncRNA	B1	164907303	164907668	+	2	323	84	0	NA	1	0.144048	Inf	0.263314	0	NA	1	0.068033	Inf	0.441617
LNC_005380	XLOC_139273	intronic_lncRNA	Novel_lncRNA	B1	163437990	163466285	+	6	2292	378	1.02269	-0.0372294	0.88723	0.970213	-0.113218	0.89072	0.825223	-0.346737	0.818127	1.06068	0.0153964	0.95677
LNC_005381	XLOC_139277	lincRNA	Novel_lncRNA	B1	163473849	163476202	+	2	517	67	0.0873057	Inf	0.0541662	0.196282	Inf	0.0276316	0.0202467	Inf	0.543434	0	NA	1
LNC_016948	XLOC_437781	lincRNA	Novel_lncRNA	E1	56556507	56557627	-	2	453	84	0	NA	1	0.0151807	Inf	0.687723	0	NA	1	0.272851	Inf	0.0476255
LNC_016949	XLOC_437794	lincRNA	Novel_lncRNA	E1	56611371	56700565	-	3	663	82	0.312053	-1.30111	0.372123	0.566409	-0.441056	0.920762	0.181239	-2.08501	0.240549	0.0770277	-3.31945	0.0258155
LNC_019055	XLOC_476044	intronic_lncRNA	Novel_lncRNA	F1	41788130	41801572	-	9	1445	373	0.142577	-1.92713	0.331441	0.182943	-1.56747	0.344538	0.00732033	-6.21081	0.0108575	0.273092	-0.989477	0.625733
LNC_019054	XLOC_476024	antisense_lncRNA	Novel_lncRNA	F1	41729310	41749025	-	3	307	59	0.0525033	-0.188476	1	0.210704	1.81626	0.501124	0.08712	0.542119	1	0.337132	2.49436	0.317006
LNC_019053	XLOC_475934	intronic_lncRNA	Novel_lncRNA	F1	40988818	41126221	-	7	4717	505	0.504346	0.546618	0.438459	0.373934	0.114989	0.938221	0.264545	-0.384281	0.816387	0.291759	-0.243017	0.769342
LNC_019052	XLOC_475933	antisense_lncRNA	Novel_lncRNA	F1	40981296	41001978	-	4	614	110	0.800928	0.272834	0.711796	0.615927	-0.106078	0.923878	0.466382	-0.507326	0.793065	0.340791	-0.95995	0.456045
LNC_005388	XLOC_139510	lincRNA	Novel_lncRNA	B1	165717746	165722625	+	5	1552	90	0.31696	1.37954	0.427789	0.250898	1.04235	0.652204	0.483073	1.98749	0.1874	0.345888	1.50555	0.559907
LNC_005389	XLOC_139510	lincRNA	Novel_lncRNA	B1	165717746	165722625	+	5	1438	83	0.31696	1.37954	0.427789	0.250898	1.04235	0.652204	0.483073	1.98749	0.1874	0.345888	1.50555	0.559907
LNC_018482	XLOC_464506	intronic_lncRNA	Novel_lncRNA	E3	43532953	43555303	-	5	1731	321	0.510052	0.119785	0.747881	0.743832	0.664117	0.635918	0.418357	-0.166124	0.945832	0.418009	-0.167324	0.916836
LNC_007728	XLOC_209242	lincRNA	Novel_lncRNA	B3	117522806	117535555	+	3	623	112	0.242186	0.22982	0.812922	0.082449	-1.32472	0.420361	0.0749643	-1.46202	0.417029	0.160698	-0.361943	0.795189
LNC_007729	XLOC_209242	lincRNA	Novel_lncRNA	B3	117522806	117541340	+	4	4003	173	0.242186	0.22982	0.812922	0.082449	-1.32472	0.420361	0.0749643	-1.46202	0.417029	0.160698	-0.361943	0.795189
LNC_007726	XLOC_209181	intronic_lncRNA	Novel_lncRNA	B3	116830442	116837162	+	2	4320	392	0.256681	-0.491314	0.771285	0.382303	0.0834239	0.966481	0.459364	0.348346	0.666206	0.55944	0.63269	0.544953
LNC_007727	XLOC_209182	lincRNA	Novel_lncRNA	B3	116838417	116841713	+	2	3276	158	0.139848	-0.292129	0.971013	0.358696	1.06677	0.472106	0.117755	-0.540203	0.766324	0.50533	1.56123	0.166057
LNC_007724	XLOC_209046	lincRNA	Novel_lncRNA	B3	115637668	115667497	+	3	735	182	0.226997	-1.19071	0.429864	0.547392	0.079186	0.960987	0.445119	-0.219198	1	0.25505	-1.02261	0.473743
LNC_007725	XLOC_209069	antisense_lncRNA	Novel_lncRNA	B3	116002935	116082668	+	2	79100	175	0.270611	-1.43696	0.0564898	0.512822	-0.514719	0.431007	0.534585	-0.45476	0.671629	0.920217	0.328797	0.710262
LNC_007722	XLOC_209030	lincRNA	Novel_lncRNA	B3	115575617	115617070	+	3	355	87	0.061748	-0.70851	0.906042	0.296926	1.55713	0.44479	0.105998	0.0710677	1	0.026609	-1.92299	0.379517
LNC_007723	XLOC_209030	lincRNA	Novel_lncRNA	B3	115580367	115589608	+	2	9111	135	0.061748	-0.70851	0.906042	0.296926	1.55713	0.44479	0.105998	0.0710677	1	0.026609	-1.92299	0.379517
LNC_007720	XLOC_208965	lincRNA	Novel_lncRNA	B3	114350899	114354467	+	3	1660	82	0.012261	-0.85988	0.820322	0.0547103	1.29786	0.603953	0.139441	2.64762	0.240473	0.305194	3.7777	0.0326196
LNC_007721	XLOC_209030	lincRNA	Novel_lncRNA	B3	115575594	115617070	+	3	389	92	0.061748	-0.70851	0.906042	0.296926	1.55713	0.44479	0.105998	0.0710677	1	0.026609	-1.92299	0.379517
LNC_012081	XLOC_320123	intronic_lncRNA	Novel_lncRNA	C2	145861295	145938800	+	12	2161	564	0.134314	-0.877263	0.547246	0.240787	-0.0351191	0.969853	0.442605	0.843142	0.285562	0.674892	1.45178	0.138961
LNC_012080	XLOC_320123	intronic_lncRNA	Novel_lncRNA	C2	145826654	145938800	+	24	7765	618	0.134314	-0.877263	0.547246	0.240787	-0.0351191	0.969853	0.442605	0.843142	0.285562	0.674892	1.45178	0.138961
LNC_012083	XLOC_320145	lincRNA	Novel_lncRNA	C2	146075812	146077700	+	2	305	54	0	NA	1	0.0908737	Inf	0.405101	0	NA	1	0	NA	1
LNC_012082	XLOC_320130	lincRNA	Novel_lncRNA	C2	145992779	146001138	+	3	849	128	0.0428437	0.682044	0.682311	0.192408	2.84906	0.1656	0.12962	2.27918	0.396753	0.159276	2.57642	0.18946
LNC_012085	XLOC_320494	lincRNA	Novel_lncRNA	C2	150149191	150157431	+	3	929	125	0.330245	0.487375	0.605534	0.074008	-1.67041	0.388032	0.236803	0.00752745	0.879993	0.16563	-0.508196	0.782429
LNC_012084	XLOC_320483	intronic_lncRNA	Novel_lncRNA	C2	149758233	149772457	+	2	1938	196	0.0551777	-1.92482	0.168347	0.222801	0.0887801	0.974549	0.100816	-1.05526	0.526124	0.116532	-0.846247	0.463384
LNC_003438	XLOC_094328	intronic_lncRNA	Novel_lncRNA	A3	76939240	76951110	+	5	1339	244	0.368425	-0.483962	0.81153	0.536514	0.0582817	1	0.409919	-0.329993	0.88857	0.195754	-1.39629	0.297536
LNC_003439	XLOC_094328	antisense_lncRNA	Novel_lncRNA	A3	76941627	76960130	+	4	8975	145	0.368425	-0.483962	0.81153	0.536514	0.0582817	1	0.409919	-0.329993	0.88857	0.195754	-1.39629	0.297536
LNC_003436	XLOC_094328	lincRNA	Novel_lncRNA	A3	76815969	76843130	+	2	19941	148	0.368425	-0.483962	0.81153	0.536514	0.0582817	1	0.409919	-0.329993	0.88857	0.195754	-1.39629	0.297536
LNC_003437	XLOC_094328	antisense_lncRNA	Novel_lncRNA	A3	76815969	76944564	+	3	499	82	0.368425	-0.483962	0.81153	0.536514	0.0582817	1	0.409919	-0.329993	0.88857	0.195754	-1.39629	0.297536
LNC_003434	XLOC_094328	intronic_lncRNA	Novel_lncRNA	A3	76807030	76815904	+	4	679	204	0.368425	-0.483962	0.81153	0.536514	0.0582817	1	0.409919	-0.329993	0.88857	0.195754	-1.39629	0.297536
LNC_003435	XLOC_094328	lincRNA	Novel_lncRNA	A3	76815956	76898502	+	3	630	66	0.368425	-0.483962	0.81153	0.536514	0.0582817	1	0.409919	-0.329993	0.88857	0.195754	-1.39629	0.297536
LNC_003432	XLOC_094302	intronic_lncRNA	Novel_lncRNA	A3	76537438	76570426	+	3	225	74	0	NA	1	0	NA	1	0	NA	1	0.116914	Inf	0.437786
LNC_003433	XLOC_094315	intronic_lncRNA	Novel_lncRNA	A3	76677025	76749709	+	16	11261	984	0.468655	-0.25784	0.9368	0.479657	-0.224364	0.777091	0.495672	-0.176979	0.990408	0.589525	0.073187	0.990961
LNC_003430	XLOC_094296	intronic_lncRNA	Novel_lncRNA	A3	76387507	76408152	+	9	1412	470	0.17803	-0.741918	0.776096	0.222886	-0.417727	0.848473	0.0149433	-4.31646	0.0637894	0.117246	-1.34449	0.409252
LNC_003431	XLOC_094301	intronic_lncRNA	Novel_lncRNA	A3	76485520	76512897	+	5	653	217	0.0539907	1.35951	0.392084	0.0772927	1.87713	0.457285	0.127741	2.60195	0.311937	0.120906	2.52261	0.338234
LNC_005658	XLOC_149003	intronic_lncRNA	Novel_lncRNA	B1	50782296	50874655	-	3	479	116	0.186291	5.9238	0.0897262	0.273896	6.47987	0.0811188	0.561998	7.51681	0.00489231	0.144352	5.55584	0.134431
LNC_005659	XLOC_149003	intronic_lncRNA	Novel_lncRNA	B1	50782296	50887500	-	18	1803	376	0.186291	5.9238	0.0897262	0.273896	6.47987	0.0811188	0.561998	7.51681	0.00489231	0.144352	5.55584	0.134431
LNC_013016	XLOC_347005	intronic_lncRNA	Novel_lncRNA	D1	76139979	76154240	+	2	318	106	0.048127	-2.51282	0.436308	0.076223	-1.84944	0.50726	0.641203	1.22304	0.408417	0	#NAME?	0.10028
LNC_005650	XLOC_148563	intronic_lncRNA	Novel_lncRNA	B1	46466469	46553345	-	13	3527	789	0.487477	0.0281766	0.811911	0.527104	0.140929	0.912742	0.572925	0.261189	0.645811	0.586019	0.293788	0.81036
LNC_005651	XLOC_148564	intronic_lncRNA	Novel_lncRNA	B1	46554352	46585973	-	12	5426	571	0.205383	-0.217007	1	0.372244	0.640926	0.655952	0.231994	-0.041238	0.908049	0.408233	0.774071	0.471835
LNC_005652	XLOC_148564	intronic_lncRNA	Novel_lncRNA	B1	46566580	46575310	-	4	655	218	0.205383	-0.217007	1	0.372244	0.640926	0.655952	0.231994	-0.041238	0.908049	0.408233	0.774071	0.471835
LNC_005653	XLOC_148570	intronic_lncRNA	Novel_lncRNA	B1	46664539	46680941	-	6	1807	189	0.541714	-0.0661464	0.896729	0.477213	-0.249045	0.816783	0.452025	-0.327275	0.880649	0.609263	0.103387	0.962481
LNC_005654	XLOC_148659	lincRNA	Novel_lncRNA	B1	47211153	47259414	-	3	423	94	0	#NAME?	0.676541	0.094998	2.09457	0.608863	0.076997	1.79147	0.492454	0.140883	2.66309	0.209321
LNC_005655	XLOC_148687	lincRNA	Novel_lncRNA	B1	47320420	47345755	-	2	279	63	0	#NAME?	0.684001	0.318945	2.76922	0.329687	0.0144423	-1.69571	1	0	#NAME?	0.690071
LNC_005656	XLOC_148984	antisense_lncRNA	Novel_lncRNA	B1	50637815	50639436	-	2	475	76	0.0892157	0.735037	0.847526	0.125774	1.23051	0.749685	0.192287	1.84293	0.318682	0.129314	1.27055	0.615551
LNC_005657	XLOC_149003	intronic_lncRNA	Novel_lncRNA	B1	50782296	50871725	-	3	529	116	0.186291	5.9238	0.0897262	0.273896	6.47987	0.0811188	0.561998	7.51681	0.00489231	0.144352	5.55584	0.134431
LNC_019486	XLOC_487383	lincRNA	Novel_lncRNA	F2	72577055	72578596	+	2	1344	150	0.023519	-2.06038	0.257797	0.295375	1.59027	0.352208	0.0684037	-0.52013	0.762617	0.231792	1.24056	0.378969
LNC_002390	XLOC_069707	intronic_lncRNA	Novel_lncRNA	A2	4211755	4248743	-	21	3114	1002	0.479121	-1.20869	0.383934	1.16567	0.07401	0.990116	1.02719	-0.108449	0.992125	0.534051	-1.0521	0.505208
LNC_002391	XLOC_069707	intronic_lncRNA	Novel_lncRNA	A2	4211755	4249135	-	21	3512	1004	0.479121	-1.20869	0.383934	1.16567	0.07401	0.990116	1.02719	-0.108449	0.992125	0.534051	-1.0521	0.505208
LNC_002392	XLOC_069714	intronic_lncRNA	Novel_lncRNA	A2	4345105	4361517	-	3	3310	385	0.125686	0.434433	0.697368	0.587797	2.65993	0.0818023	0.2484	1.41727	0.352342	0.319585	1.78081	0.21905
LNC_002393	XLOC_069716	lincRNA	Novel_lncRNA	A2	4364875	4365440	-	2	533	74	0.0691523	-1.42225	0.686492	1.46316	2.98092	0.137112	0.581225	1.649	0.520858	0.216489	0.224194	0.946204
LNC_002394	XLOC_069763	intronic_lncRNA	Novel_lncRNA	A2	4627065	4631074	-	3	519	172	0	NA	1	0.0171817	Inf	0.688454	0.115049	Inf	0.1834	0.050685	Inf	0.437842
LNC_002395	XLOC_069778	lincRNA	Novel_lncRNA	A2	4757330	4758385	-	2	695	94	0.209285	-0.036748	1	0.279891	0.382648	0.819813	0.267882	0.319383	0.885759	0.331078	0.624954	0.796499
LNC_002396	XLOC_069781	intronic_lncRNA	Novel_lncRNA	A2	4766128	4768136	-	3	1280	208	0.88564	0.338936	0.645203	0.616405	-0.183904	0.889834	0.533701	-0.391752	0.836297	0.633243	-0.145024	0.826229
LNC_002397	XLOC_069790	lincRNA	Novel_lncRNA	A2	4857811	4862622	-	3	377	102	0.0416267	Inf	0.452545	0.248133	Inf	0.0849928	0.168825	Inf	0.135283	0.134176	Inf	0.259251
LNC_002398	XLOC_069809	lincRNA	Novel_lncRNA	A2	4896636	4905452	-	2	507	60	0.206553	1.88387	0.296274	0.178801	1.67571	0.416659	0.014065	-1.99247	0.557166	0.42495	2.92465	0.16768
LNC_002399	XLOC_069809	lincRNA	Novel_lncRNA	A2	4898284	4905452	-	3	959	89	0.206553	1.88387	0.296274	0.178801	1.67571	0.416659	0.014065	-1.99247	0.557166	0.42495	2.92465	0.16768
LNC_015404	XLOC_405873	intronic_lncRNA	Novel_lncRNA	D4	25080670	25093071	+	17	3339	467	1.05386	1.37757	0.208971	0.612093	0.593714	0.765483	1.06641	1.39465	0.23528	0.031527	-3.68538	0.0420478
LNC_003380	XLOC_092884	intronic_lncRNA	Novel_lncRNA	A3	60729954	60759302	+	8	848	282	0.331069	-0.304649	0.955215	0.261378	-0.645644	0.713566	0.249353	-0.713595	0.668785	0.195952	-1.06128	0.4781
LNC_003381	XLOC_092941	lincRNA	Novel_lncRNA	A3	60984930	61071157	+	2	216	72	0	#NAME?	0.608118	0.096408	2.13196	0.671238	0	#NAME?	0.610851	0	#NAME?	0.60905
LNC_003382	XLOC_093003	intronic_lncRNA	Novel_lncRNA	A3	61498666	61504468	+	2	278	92	0.0435003	-1.50225	0.82808	0.267657	1.11904	0.740045	0.198749	0.6896	0.717353	0.173909	0.49698	0.791121
LNC_003383	XLOC_093005	intronic_lncRNA	Novel_lncRNA	A3	61520540	61531478	+	2	203	67	0.0757173	1.16182	0.694133	0	#NAME?	1	0	#NAME?	1	0	#NAME?	1
LNC_003384	XLOC_093029	intronic_lncRNA	Novel_lncRNA	A3	61858902	61867885	+	5	1001	198	0.170278	-0.562125	0.758005	0.0874577	-1.52336	0.390461	0.129131	-0.961182	0.586913	0.137826	-0.867169	0.637457
LNC_003385	XLOC_093029	intronic_lncRNA	Novel_lncRNA	A3	61858902	61867885	+	6	1092	245	0.170278	-0.562125	0.758005	0.0874577	-1.52336	0.390461	0.129131	-0.961182	0.586913	0.137826	-0.867169	0.637457
LNC_003386	XLOC_093029	intronic_lncRNA	Novel_lncRNA	A3	61858965	61867885	+	6	989	122	0.170278	-0.562125	0.758005	0.0874577	-1.52336	0.390461	0.129131	-0.961182	0.586913	0.137826	-0.867169	0.637457
LNC_003387	XLOC_093039	intronic_lncRNA	Novel_lncRNA	A3	61902282	61904451	+	3	204	53	0	NA	1	0	NA	1	0.0845133	Inf	0.457019	0	NA	1
LNC_003388	XLOC_093094	lincRNA	Novel_lncRNA	A3	62245195	62247345	+	2	1506	72	0.044253	-1.76957	0.310025	0.234476	0.636022	0.723429	0.165966	0.137467	0.829416	0.295187	0.968207	0.526387
LNC_003389	XLOC_093158	lincRNA	Novel_lncRNA	A3	63271680	63274089	+	2	536	68	0.200871	0.853069	0.559978	0.349739	1.65308	0.552831	0.110341	-0.0112267	0.95385	0.471892	2.08526	0.229057
LNC_013210	XLOC_351394	lincRNA	Novel_lncRNA	D1	116759961	116776652	+	32	4933	1584	0.461536	1.06157	0.387698	0.105491	-1.06775	0.451234	0.00650733	-5.08667	0.00221708	0.026408	-3.06583	0.0391204
LNC_016376	XLOC_429276	lincRNA	Novel_lncRNA	E1	44219158	44222120	+	2	244	81	0.064237	-1.3663	0.750156	0.0204063	-3.02069	0.370987	0	#NAME?	0.178787	0	#NAME?	0.17552
LNC_019041	XLOC_475620	antisense_lncRNA	Novel_lncRNA	F1	37865007	37881557	-	4	15634	185	0.091762	-0.897437	0.470951	0.218673	0.355372	0.784308	0.385565	1.17357	0.142723	0.509235	1.57493	0.0992472
LNC_013688	XLOC_363711	lincRNA	Novel_lncRNA	D1	116884967	116905038	-	3	646	140	0.046189	0.878789	0.684003	1.75776	6.12884	0.00389006	0.210725	3.06853	0.14835	0.780409	4.9574	0.0155137
LNC_013689	XLOC_363711	lincRNA	Novel_lncRNA	D1	116884967	116905538	-	4	1145	185	0.046189	0.878789	0.684003	1.75776	6.12884	0.00389006	0.210725	3.06853	0.14835	0.780409	4.9574	0.0155137
LNC_013684	XLOC_363711	lincRNA	Novel_lncRNA	D1	116884967	116889468	-	3	500	91	0.046189	0.878789	0.684003	1.75776	6.12884	0.00389006	0.210725	3.06853	0.14835	0.780409	4.9574	0.0155137
LNC_013685	XLOC_363711	lincRNA	Novel_lncRNA	D1	116884967	116905008	-	3	616	130	0.046189	0.878789	0.684003	1.75776	6.12884	0.00389006	0.210725	3.06853	0.14835	0.780409	4.9574	0.0155137
LNC_013686	XLOC_363711	lincRNA	Novel_lncRNA	D1	116884967	116905025	-	4	1114	185	0.046189	0.878789	0.684003	1.75776	6.12884	0.00389006	0.210725	3.06853	0.14835	0.780409	4.9574	0.0155137
LNC_013687	XLOC_363711	lincRNA	Novel_lncRNA	D1	116884967	116905025	-	4	633	135	0.046189	0.878789	0.684003	1.75776	6.12884	0.00389006	0.210725	3.06853	0.14835	0.780409	4.9574	0.0155137
LNC_013680	XLOC_363606	antisense_lncRNA	Novel_lncRNA	D1	116317779	116318236	-	2	404	134	0.010161	Inf	0.6863	0.66184	Inf	0.0243143	0	NA	1	0.115069	Inf	0.149396
LNC_013681	XLOC_363606	antisense_lncRNA	Novel_lncRNA	D1	116317779	116318236	-	2	383	127	0.010161	Inf	0.6863	0.66184	Inf	0.0243143	0	NA	1	0.115069	Inf	0.149396
LNC_013682	XLOC_363607	lincRNA	Novel_lncRNA	D1	116320820	116363641	-	3	3411	170	0.0426063	-0.0635045	0.943408	0.525747	3.56173	0.0098526	0.0578357	0.377387	0.687645	0.1243	1.48118	0.268684
LNC_013683	XLOC_363607	lincRNA	Novel_lncRNA	D1	116359492	116363641	-	2	3320	170	0.0426063	-0.0635045	0.943408	0.525747	3.56173	0.0098526	0.0578357	0.377387	0.687645	0.1243	1.48118	0.268684
LNC_012231	XLOC_323402	lincRNA	Novel_lncRNA	C2	11268338	11280249	-	3	8495	141	0.126578	-1.10943	0.423613	0.489553	0.842003	0.390612	0.175587	-0.637279	0.608185	0.536362	0.973743	0.357181
LNC_018566	XLOC_465704	lincRNA	Novel_lncRNA	F1	12471589	12473122	+	2	497	123	0.0791037	0.468478	0.780088	0.0354707	-0.68864	0.870821	0.124873	1.12713	0.550135	0	#NAME?	0.129097
LNC_018303	XLOC_461169	antisense_lncRNA	Novel_lncRNA	E3	6976857	7008903	-	2	738	245	0.0529593	-1.38323	0.558068	0.229794	0.734152	0.63751	0.456198	1.72347	0.228484	1.44347	3.38529	0.0385984
LNC_008838	XLOC_234144	lincRNA	Novel_lncRNA	B4	57184979	57198656	+	2	3109	96	0.320219	-0.703486	0.660782	0.415284	-0.328445	0.834256	0.37867	-0.461605	0.797267	0.578747	0.150387	0.938506
LNC_010814	XLOC_283656	intronic_lncRNA	Novel_lncRNA	C1	8897751	8903273	-	4	395	131	0	#NAME?	0.683667	0.0470737	0.505433	0.849487	0.139713	2.07491	0.529039	0	#NAME?	0.689749
LNC_010815	XLOC_283663	intronic_lncRNA	Novel_lncRNA	C1	8949462	8966566	-	3	380	105	0.007117	Inf	1	0.213706	Inf	0.0727232	0	NA	1	0.165194	Inf	0.215789
LNC_010816	XLOC_283663	intronic_lncRNA	Novel_lncRNA	C1	8949462	8980581	-	11	1697	419	0.007117	Inf	1	0.213706	Inf	0.0727232	0	NA	1	0.165194	Inf	0.215789
LNC_010817	XLOC_283663	intronic_lncRNA	Novel_lncRNA	C1	8949462	8982431	-	10	3495	503	0.007117	Inf	1	0.213706	Inf	0.0727232	0	NA	1	0.165194	Inf	0.215789
LNC_010810	XLOC_283603	intronic_lncRNA	Novel_lncRNA	C1	8651060	8654512	-	3	265	87	0.128274	0.493051	0.87137	0.04958	-0.878347	0.736466	0.0451357	-1.01384	0.72409	0.0576513	-0.660752	0.878572
LNC_010811	XLOC_283604	intronic_lncRNA	Novel_lncRNA	C1	8656816	8663262	-	6	817	166	0.10922	-0.455569	0.936502	0.255744	0.771892	0.627982	0.137027	-0.12835	1	0.359671	1.26387	0.455675
LNC_006099	XLOC_164179	intronic_lncRNA	Novel_lncRNA	B2	218030	225318	+	9	1444	244	0.313411	0.72041	0.659326	0.59959	1.65633	0.423572	0.904236	2.24905	0.352248	0.463023	1.28344	0.510848
LNC_006098	XLOC_164175	lincRNA	Novel_lncRNA	B2	144396	156396	+	7	645	105	0	#NAME?	0.242454	0.179078	2.57066	0.527493	0	#NAME?	0.25086	0.0736287	1.28841	0.705654
LNC_006097	XLOC_164162	lincRNA	Novel_lncRNA	B2	35827	38718	+	2	238	72	0	#NAME?	0.430514	0	#NAME?	0.476875	0	#NAME?	0.451726	0	#NAME?	0.542811
LNC_006096	XLOC_163832	intronic_lncRNA	Novel_lncRNA	B1	208069763	208071428	-	4	400	109	59.6601	-0.273046	0.916283	39.5572	-0.865871	0.404649	43.0161	-0.744936	0.487844	22.7361	-1.66483	0.0268559
LNC_006095	XLOC_163826	lincRNA	Novel_lncRNA	B1	207981679	207983226	-	3	1397	123	0.088906	-0.563247	0.83125	0.235952	0.844894	0.592548	0.0855603	-0.618585	0.724499	0.261836	0.995062	0.466821
LNC_006094	XLOC_163796	lincRNA	Novel_lncRNA	B1	207748091	207748491	-	2	220	73	0	#NAME?	0.673209	0.195288	2.46623	0.554051	0.144976	2.03644	0.61717	0	#NAME?	0.681592
LNC_006093	XLOC_163780	intronic_lncRNA	Novel_lncRNA	B1	207611546	207638395	-	9	2166	472	0.320403	-0.818033	0.540364	0.317857	-0.82954	0.48207	0.274555	-1.04082	0.421106	0.335469	-0.751739	0.503349
LNC_006092	XLOC_163637	intronic_lncRNA	Novel_lncRNA	B1	207245108	207247219	-	3	1301	369	0.96572	-0.0269976	0.871596	1.0316	0.0682138	0.977098	1.26984	0.367975	0.658035	1.27683	0.375891	0.751111
LNC_006091	XLOC_163623	lincRNA	Novel_lncRNA	B1	207201172	207205973	-	2	799	103	3.4487	-0.695636	0.5146	4.76486	-0.229253	0.884166	2.17368	-1.36155	0.233022	3.17281	-0.815926	0.31954
LNC_006090	XLOC_163607	antisense_lncRNA	Novel_lncRNA	B1	207107643	207117812	-	5	2359	218	1.18486	-0.0926828	0.88397	1.23525	-0.0325913	0.874553	1.31154	0.0538639	0.775094	1.00247	-0.333846	0.679971
LNC_013356	XLOC_355408	intronic_lncRNA	Novel_lncRNA	D1	39480709	39486255	-	2	203	49	0	#NAME?	0.672859	0.0725177	1.41384	0.838275	0.095919	1.81733	0.719166	0	#NAME?	0.681581
LNC_013357	XLOC_355421	intronic_lncRNA	Novel_lncRNA	D1	39868252	39993370	-	17	11490	623	0.290233	-0.629609	0.590461	0.383827	-0.226363	0.786044	0.330291	-0.443083	0.78421	0.574262	0.35489	0.717246
LNC_013354	XLOC_355392	lincRNA	Novel_lncRNA	D1	39399881	39400342	-	2	233	31	0.0336257	-1.53533	1	0.0313817	-1.63497	0.880373	0.110005	0.174603	1	0.041201	-1.24221	0.874301
LNC_013355	XLOC_355407	intronic_lncRNA	Novel_lncRNA	D1	39458052	39471821	-	4	952	317	0.115037	0.177282	0.80742	0.255789	1.33014	0.354591	0.071892	-0.500913	0.915388	0.328626	1.69163	0.244917
LNC_013352	XLOC_355039	lincRNA	Novel_lncRNA	D1	35372119	35372371	-	2	229	70	0	NA	1	0.161559	Inf	0.32015	0	NA	1	0	NA	1
LNC_013353	XLOC_355062	lincRNA	Novel_lncRNA	D1	36467484	36467941	-	2	423	85	0	NA	1	0.110954	Inf	0.259686	0	NA	1	0	NA	1
LNC_013350	XLOC_354920	lincRNA	Novel_lncRNA	D1	32160502	32162511	-	3	1008	102	0.776589	-0.0677375	0.910468	0.791785	-0.0397788	0.904569	0.567796	-0.519516	0.842973	0.527706	-0.625153	0.60989
LNC_013351	XLOC_354920	lincRNA	Novel_lncRNA	D1	32160666	32162332	-	2	1173	123	0.776589	-0.0677375	0.910468	0.791785	-0.0397788	0.904569	0.567796	-0.519516	0.842973	0.527706	-0.625153	0.60989
LNC_020176	XLOC_510763	lincRNA	Novel_lncRNA	X	125307115	125337723	+	3	354	65	0.0544923	-2.25806	0.41293	0.0597463	-2.12526	0.363332	0.188454	-0.46797	0.966327	0.153951	-0.759709	0.796962
LNC_013358	XLOC_355422	intronic_lncRNA	Novel_lncRNA	D1	40038256	40056103	-	10	1783	357	0.226498	-0.0526896	0.893468	0.308662	0.393839	0.808652	0.155335	-0.596807	0.788455	0.283344	0.270363	0.855887
LNC_013359	XLOC_355460	lincRNA	Novel_lncRNA	D1	40391263	40419074	-	2	233	63	0	NA	1	0.123933	Inf	0.473433	0	NA	1	0	NA	1
LNC_004529	XLOC_120567	lincRNA	Novel_lncRNA	AANG04001629.1	4910	17892	-	2	583	191	0.016495	-0.244377	1	0.10864	2.47507	0.335198	0.112071	2.51994	0.445951	0.329506	4.07583	0.0375411
LNC_004528	XLOC_120564	lincRNA	Novel_lncRNA	AANG04001629.1	6126	17926	+	2	223	74	0.236415	0.87568	0.804817	0.073052	-0.818648	0.661031	0.140989	0.129939	1	0.338795	1.39477	0.532196
LNC_016179	XLOC_426364	intronic_lncRNA	Novel_lncRNA	E1	12703344	12716309	+	3	3550	428	0.164279	1.10678	0.312827	0.282315	1.88793	0.209731	0.208656	1.45176	0.225752	0.326612	2.09821	0.073952
LNC_004521	XLOC_120537	lincRNA	Novel_lncRNA	AANG04001567.1	36872	39262	-	3	390	95	0.171382	-0.233936	1	0.503666	1.32131	0.489937	0.186864	-0.109166	1	0.501672	1.31559	0.392384
LNC_004520	XLOC_120537	lincRNA	Novel_lncRNA	AANG04001567.1	36678	39262	-	2	584	95	0.171382	-0.233936	1	0.503666	1.32131	0.489937	0.186864	-0.109166	1	0.501672	1.31559	0.392384
LNC_004523	XLOC_120556	lincRNA	Novel_lncRNA	AANG04001619.1	7544	10170	-	2	1385	152	0.0771077	0.656578	0.596833	1.21525	4.63482	0.0504239	0.226263	2.20963	0.190905	0.686465	3.81082	0.0251892
LNC_004522	XLOC_120539	lincRNA	Novel_lncRNA	AANG04001597.1	2654	15285	+	4	683	221	0	#NAME?	0.00592407	0.133174	-0.70297	0.830546	0.0810523	-1.41936	0.467259	0.0688987	-1.65373	0.342378
LNC_004525	XLOC_120562	lincRNA	Novel_lncRNA	AANG04001619.1	16303	18548	-	3	1187	133	0.044062	Inf	0.339211	0.417305	Inf	0.00912624	0.168302	Inf	0.107159	0.184864	Inf	0.0494063
LNC_004524	XLOC_120562	lincRNA	Novel_lncRNA	AANG04001619.1	16303	17593	-	2	606	81	0.044062	Inf	0.339211	0.417305	Inf	0.00912624	0.168302	Inf	0.107159	0.184864	Inf	0.0494063
LNC_004527	XLOC_120562	lincRNA	Novel_lncRNA	AANG04001619.1	16303	18548	-	2	1613	164	0.044062	Inf	0.339211	0.417305	Inf	0.00912624	0.168302	Inf	0.107159	0.184864	Inf	0.0494063
LNC_004526	XLOC_120562	lincRNA	Novel_lncRNA	AANG04001619.1	16303	18548	-	2	1595	158	0.044062	Inf	0.339211	0.417305	Inf	0.00912624	0.168302	Inf	0.107159	0.184864	Inf	0.0494063
LNC_009012	XLOC_237586	lincRNA	Novel_lncRNA	B4	89161458	89233619	+	2	415	87	0.00255733	-5.89645	0.195061	0.0575803	-1.40359	0.65864	0	#NAME?	0.113729	0.175639	0.205373	1
LNC_009013	XLOC_237703	lincRNA	Novel_lncRNA	B4	89514595	89569371	+	2	406	116	0	NA	1	0.123444	Inf	0.139026	0	NA	1	0.030266	Inf	0.678947
LNC_009010	XLOC_237542	lincRNA	Novel_lncRNA	B4	89197652	89286223	+	4	551	66	0.170313	-0.882006	0.550223	0.118172	-1.40931	0.252311	0.0188667	-4.05628	0.0280964	0.058822	-2.41577	0.0640555
LNC_009011	XLOC_237558	lincRNA	Novel_lncRNA	B4	89089301	89164107	+	2	3848	118	0.100347	-1.09344	0.533676	0.049699	-2.10715	0.13444	0.021357	-3.32565	0.0337367	0.0660197	-1.69747	0.198872
LNC_009016	XLOC_237766	intronic_lncRNA	Novel_lncRNA	B4	90479274	90741772	+	12	7287	551	0.665461	0.452712	0.457403	0.093266	-2.38222	0.259434	0.276746	-0.813079	0.603669	0.648903	0.41636	0.733283
LNC_009017	XLOC_237835	intronic_lncRNA	Novel_lncRNA	B4	90951827	90954248	+	2	221	73	0	#NAME?	0.174261	0	#NAME?	0.239208	0	#NAME?	0.216989	0.0564593	-1.44821	0.628377
LNC_009014	XLOC_237754	lincRNA	Novel_lncRNA	B4	90276314	90279179	+	2	1708	112	0.0380777	-1.8465	0.353679	0.245867	0.844368	0.619961	0.149987	0.131328	0.921254	0.291711	1.09103	0.481387
LNC_007598	XLOC_205109	lincRNA	Novel_lncRNA	B3	77050650	77061474	+	2	10803	145	0.0641287	-0.594842	0.741987	0.257127	1.4086	0.302728	0.39729	2.03631	0.0418318	0.373668	1.94787	0.0784491
LNC_009018	XLOC_237845	lincRNA	Novel_lncRNA	B4	90986182	90986893	+	2	483	71	0.0146627	-0.448502	1	0.051394	1.36095	0.908331	0	#NAME?	0.538408	0.110294	2.46264	0.548856
LNC_009019	XLOC_237929	antisense_lncRNA	Novel_lncRNA	B4	91761124	91791678	+	2	398	85	0.021086	-1.85166	0.453935	0.021328	-1.83519	0.436096	0.12714	0.740405	0.919183	0.245716	1.69098	0.359554
LNC_017314	XLOC_442752	intronic_lncRNA	Novel_lncRNA	E2	27443537	27460588	+	4	1148	233	0.120219	-0.437979	0.818642	0.427981	1.3939	0.434046	0.233171	0.517746	0.712334	0.477245	1.55109	0.266917
LNC_006673	XLOC_179469	lincRNA	Novel_lncRNA	B2	143978787	143983075	+	2	1418	79	0.123195	-0.927688	0.683317	0.21564	-0.120011	0.937067	0.122051	-0.941152	0.626383	0.139156	-0.751933	0.617682
LNC_006672	XLOC_179445	lincRNA	Novel_lncRNA	B2	143826597	143827450	+	2	421	95	0	#NAME?	0.673136	0.091201	2.62092	0.555454	0	#NAME?	0.685193	0.138578	3.22449	0.519494
LNC_006671	XLOC_179425	lincRNA	Novel_lncRNA	B2	143706214	143712513	+	2	215	41	0	NA	1	0.0872023	Inf	0.468671	0	NA	1	0	NA	1
LNC_006670	XLOC_179304	lincRNA	Novel_lncRNA	B2	142462513	142467629	+	2	4752	160	0.281265	-0.806391	0.53377	0.772871	0.651907	0.719532	0.325996	-0.593467	0.656154	1.39661	1.50553	0.113949
LNC_006677	XLOC_179629	intronic_lncRNA	Novel_lncRNA	B2	145901546	145952650	+	14	3203	667	34.1686	0.3106	0.369971	30.6427	0.153474	0.74128	31.7462	0.204511	0.538871	26.7318	-0.0435113	0.868749
LNC_006676	XLOC_179613	lincRNA	Novel_lncRNA	B2	145483218	145494106	+	3	10794	127	0.150374	-0.773027	0.541133	0.431508	0.747803	0.600324	0.362252	0.49541	0.481366	0.597874	1.21826	0.401779
LNC_006675	XLOC_179612	lincRNA	Novel_lncRNA	B2	145467284	145496007	+	2	17505	197	0.146124	-0.776229	0.523335	0.603893	1.27087	0.306461	0.352176	0.492876	0.474817	0.887457	1.82626	0.0248896
LNC_006674	XLOC_179517	intronic_lncRNA	Novel_lncRNA	B2	144580202	144591178	+	4	488	123	0.093105	-1.37751	0.543659	0.0934223	-1.37261	0.571528	0.261262	0.111053	0.912563	0.114456	-1.07965	0.582526
LNC_013235	XLOC_351636	intronic_lncRNA	Novel_lncRNA	D1	812520	822484	-	4	376	110	0.120774	0.442424	0.629259	0.163067	0.875586	0.733678	0	#NAME?	0.0109268	0.131125	0.561057	0.731867
LNC_013234	XLOC_351636	intronic_lncRNA	Novel_lncRNA	D1	812520	820569	-	4	1749	113	0.120774	0.442424	0.629259	0.163067	0.875586	0.733678	0	#NAME?	0.0109268	0.131125	0.561057	0.731867
LNC_006679	XLOC_179645	lincRNA	Novel_lncRNA	B2	145994961	146021560	+	4	2621	160	0.227272	-0.839453	0.604116	0.305994	-0.410369	0.775576	0.219258	-0.891241	0.612322	0.17234	-1.23862	0.494024
LNC_006678	XLOC_179645	lincRNA	Novel_lncRNA	B2	145994947	146021560	+	4	2114	164	0.227272	-0.839453	0.604116	0.305994	-0.410369	0.775576	0.219258	-0.891241	0.612322	0.17234	-1.23862	0.494024
LNC_013231	XLOC_351587	lincRNA	Novel_lncRNA	D1	296408	299753	-	2	3312	459	0.439706	-1.90612	0.234431	1.16779	-0.496957	0.673506	0.677606	-1.28222	0.373736	0.513369	-1.68267	0.271473
LNC_013230	XLOC_351586	lincRNA	Novel_lncRNA	D1	294912	302062	-	2	1973	237	0.525539	0.0800983	0.847831	0.28432	-0.806185	0.500257	1.2531	1.33373	0.306879	0.3885	-0.355785	0.754296
LNC_013233	XLOC_351624	intronic_lncRNA	Novel_lncRNA	D1	736464	758260	-	4	451	149	0	#NAME?	0.520881	0.0129787	-0.685726	1	0.123895	2.56918	0.412637	0	#NAME?	0.690882
LNC_013232	XLOC_351587	lincRNA	Novel_lncRNA	D1	296408	299796	-	2	3340	474	0.439706	-1.90612	0.234431	1.16779	-0.496957	0.673506	0.677606	-1.28222	0.373736	0.513369	-1.68267	0.271473
LNC_008947	XLOC_236345	intronic_lncRNA	Novel_lncRNA	B4	78976442	79023893	+	11	13479	381	0.291722	0.152026	0.803878	0.629075	1.26067	0.350789	0.323738	0.302262	0.721903	0.598765	1.18942	0.251067
LNC_008946	XLOC_236345	intronic_lncRNA	Novel_lncRNA	B4	78976442	79023893	+	12	15143	443	0.291722	0.152026	0.803878	0.629075	1.26067	0.350789	0.323738	0.302262	0.721903	0.598765	1.18942	0.251067
LNC_008945	XLOC_236336	intronic_lncRNA	Novel_lncRNA	B4	78881238	78898285	+	4	470	153	0.171796	-0.500602	0.858077	0.081761	-1.57181	0.531296	0.344391	0.50275	0.818439	0.0628087	-1.95226	0.365188
LNC_008944	XLOC_236336	intronic_lncRNA	Novel_lncRNA	B4	78881238	78898285	+	5	539	160	0.171796	-0.500602	0.858077	0.081761	-1.57181	0.531296	0.344391	0.50275	0.818439	0.0628087	-1.95226	0.365188
LNC_008943	XLOC_236311	lincRNA	Novel_lncRNA	B4	78787842	78788339	+	2	201	51	0.102568	Inf	0.209029	0	NA	1	0	NA	1	0	NA	1
LNC_008942	XLOC_236307	lincRNA	Novel_lncRNA	B4	78743461	78745962	+	2	349	113	0.13805	Inf	0.226012	0.085057	Inf	0.194278	0.0283853	Inf	0.5464	0.0512813	Inf	0.531278
LNC_008941	XLOC_236302	antisense_lncRNA	Novel_lncRNA	B4	78728102	78730270	+	3	1041	104	0.369733	-0.0866645	0.909754	0.380522	-0.0451685	0.944843	0.243409	-0.689766	0.673602	0.340694	-0.20467	0.81742
LNC_008940	XLOC_236302	intronic_lncRNA	Novel_lncRNA	B4	78728101	78732741	+	2	2087	293	0.369733	-0.0866645	0.909754	0.380522	-0.0451685	0.944843	0.243409	-0.689766	0.673602	0.340694	-0.20467	0.81742
LNC_011857	XLOC_313341	intronic_lncRNA	Novel_lncRNA	C2	68201248	68280366	+	9	7620	211	0.117194	-0.619758	0.634411	0.456204	1.34102	0.200252	0.510085	1.50208	0.0906106	0.561361	1.64027	0.0820864
LNC_011856	XLOC_313341	antisense_lncRNA	Novel_lncRNA	C2	68200844	68236356	+	6	8260	108	0.117194	-0.619758	0.634411	0.456204	1.34102	0.200252	0.510085	1.50208	0.0906106	0.561361	1.64027	0.0820864
LNC_011855	XLOC_313341	intronic_lncRNA	Novel_lncRNA	C2	68200329	68280366	+	9	1972	247	0.117194	-0.619758	0.634411	0.456204	1.34102	0.200252	0.510085	1.50208	0.0906106	0.561361	1.64027	0.0820864
LNC_011854	XLOC_313341	intronic_lncRNA	Novel_lncRNA	C2	68198021	68280366	+	10	11059	363	0.117194	-0.619758	0.634411	0.456204	1.34102	0.200252	0.510085	1.50208	0.0906106	0.561361	1.64027	0.0820864
LNC_011853	XLOC_313341	intronic_lncRNA	Novel_lncRNA	C2	68198021	68280366	+	11	10732	379	0.117194	-0.619758	0.634411	0.456204	1.34102	0.200252	0.510085	1.50208	0.0906106	0.561361	1.64027	0.0820864
LNC_011852	XLOC_313341	antisense_lncRNA	Novel_lncRNA	C2	68198021	68236356	+	4	12699	363	0.117194	-0.619758	0.634411	0.456204	1.34102	0.200252	0.510085	1.50208	0.0906106	0.561361	1.64027	0.0820864
LNC_008949	XLOC_236345	intronic_lncRNA	Novel_lncRNA	B4	78990347	78999895	+	7	1458	209	0.291722	0.152026	0.803878	0.629075	1.26067	0.350789	0.323738	0.302262	0.721903	0.598765	1.18942	0.251067
LNC_008948	XLOC_236345	intronic_lncRNA	Novel_lncRNA	B4	78988716	78998581	+	4	5756	180	0.291722	0.152026	0.803878	0.629075	1.26067	0.350789	0.323738	0.302262	0.721903	0.598765	1.18942	0.251067
LNC_013751	XLOC_365264	antisense_lncRNA	Novel_lncRNA	D2	12437526	12472489	+	2	300	79	0	NA	1	0.109366	Inf	0.357347	0.10356	Inf	0.345757	0	NA	1
LNC_018391	XLOC_462796	intronic_lncRNA	Novel_lncRNA	E3	25926882	25936405	-	5	699	179	0.0200737	-6.64124	0.00102804	0.908669	-1.14086	0.525279	0.0495327	-5.33816	0.00431299	0.27097	-2.88648	0.0862125
LNC_016988	XLOC_438357	lincRNA	Novel_lncRNA	E1	60040025	60041261	-	2	1216	216	0.424286	-0.477584	0.80675	0.742569	0.329904	0.964645	0.286086	-1.04617	0.565338	0.150622	-1.97169	0.254946
LNC_018390	XLOC_462794	intronic_lncRNA	Novel_lncRNA	E3	25831336	25837475	-	5	385	128	0.742713	0.793929	0.472668	0.859634	1.00485	0.544171	0.239584	-0.838343	0.749409	0.384575	-0.155612	0.899227
LNC_016161	XLOC_426048	lincRNA	Novel_lncRNA	E1	8796993	8797956	+	2	454	108	0	NA	1	0.0952367	Inf	0.361993	0.0915697	Inf	0.129529	0.264915	Inf	0.0454369
LNC_016989	XLOC_438382	lincRNA	Novel_lncRNA	E1	60361441	60375821	-	2	13394	183	0.873995	0.4495	0.393033	0.550827	-0.216527	0.810733	0.730194	0.190153	0.705293	1.06754	0.738099	0.401129
LNC_019119	XLOC_478688	intronic_lncRNA	Novel_lncRNA	F1	62164665	62212245	-	7	8512	215	0.00587667	-4.04867	0.259066	0.0392303	-1.30977	0.604729	0.0727843	-0.41811	1	0.141594	0.541947	0.876582
LNC_019372	XLOC_484964	intronic_lncRNA	Novel_lncRNA	F2	48400880	48469339	+	12	5702	681	0.0670017	-1.86929	0.167441	0.31967	0.385025	0.941598	0.134442	-0.864571	0.454408	0.56859	1.21583	0.268379
LNC_015012	XLOC_394364	lincRNA	Novel_lncRNA	D3	14048916	14049977	-	2	343	71	0	NA	1	0.0956757	Inf	0.4124	0.0753967	Inf	0.307663	0	NA	1
LNC_019016	XLOC_475037	antisense_lncRNA	Novel_lncRNA	F1	33482709	33511301	-	4	1827	94	0.196367	2.8422	0.0561377	0.13913	2.34508	0.242993	0.0554137	1.01696	0.592175	0.189429	2.7903	0.168724
LNC_007594	XLOC_205106	intronic_lncRNA	Novel_lncRNA	B3	77019014	77022636	+	5	1414	190	0.011448	-2.23697	0.44376	0.000608667	-6.47027	0.243632	1.52556	4.82113	0.0665499	0.00377	-3.83943	0.302672
LNC_018487	XLOC_464571	lincRNA	Novel_lncRNA	E3	43903191	43907320	-	2	3895	166	0.127403	-0.424403	0.898537	0.250631	0.551761	0.691533	0.111093	-0.62203	0.699066	0.182995	0.0980046	0.936031
LNC_018143	XLOC_458459	lincRNA	Novel_lncRNA	E3	30121200	30123859	+	2	2057	100	0.103905	-0.572928	0.765542	0.329322	1.09131	0.391182	0.093638	-0.723023	0.734016	0.197031	0.350234	0.804584
LNC_018485	XLOC_464507	intronic_lncRNA	Novel_lncRNA	E3	43552405	43553652	-	4	809	257	1.89381	1.00201	0.298241	1.6071	0.765183	0.551036	0.742022	-0.34974	0.978898	1.86714	0.981557	0.418198
LNC_018484	XLOC_464506	antisense_lncRNA	Novel_lncRNA	E3	43534123	43554599	-	2	770	160	0.510052	0.119785	0.747881	0.743832	0.664117	0.635918	0.418357	-0.166124	0.945832	0.418009	-0.167324	0.916836
LNC_018483	XLOC_464506	intronic_lncRNA	Novel_lncRNA	E3	43533634	43555319	-	3	986	191	0.510052	0.119785	0.747881	0.743832	0.664117	0.635918	0.418357	-0.166124	0.945832	0.418009	-0.167324	0.916836
LNC_017318	XLOC_442756	intronic_lncRNA	Novel_lncRNA	E2	27781870	27821125	+	7	989	302	1.07069	0.369646	0.500255	0.804261	-0.0431572	0.970587	0.732621	-0.177754	0.974285	0.808558	-0.0354685	0.919717
LNC_018481	XLOC_464488	intronic_lncRNA	Novel_lncRNA	E3	43422331	43436834	-	6	738	246	0.121826	-1.44541	0.450242	0.533983	0.686558	0.689821	0.285431	-0.217095	0.958676	0.727968	1.13364	0.402263
LNC_018480	XLOC_464483	intronic_lncRNA	Novel_lncRNA	E3	43375056	43388324	-	4	522	173	0.4158	-1.17687	0.419452	0.654127	-0.523183	0.669988	0.713902	-0.397028	0.767897	1.39857	0.573125	0.657445
LNC_017319	XLOC_442756	intronic_lncRNA	Novel_lncRNA	E2	27808997	27821125	+	4	618	141	1.07069	0.369646	0.500255	0.804261	-0.0431572	0.970587	0.732621	-0.177754	0.974285	0.808558	-0.0354685	0.919717
LNC_016986	XLOC_438274	lincRNA	Novel_lncRNA	E1	59629854	59633939	-	2	540	88	0.0292773	2.09049	0.685629	0.0788597	3.52	0.472157	0.0849297	3.62698	0.44367	0	#NAME?	1
LNC_018489	XLOC_464616	lincRNA	Novel_lncRNA	E3	44290314	44295554	-	2	348	115	0	#NAME?	0.609536	0.083827	1.31728	0.579855	0.173537	2.36704	0.31204	0.204361	2.60291	0.40698
LNC_018488	XLOC_464580	lincRNA	Novel_lncRNA	E3	43946499	43954328	-	3	260	59	0	NA	1	0.132285	Inf	0.183707	0.0204047	Inf	0.687833	0.0525367	Inf	0.527984
LNC_020527	XLOC_523282	lincRNA	Novel_lncRNA	X	128408824	128409860	-	2	696	129	0.0667863	-0.243924	1	0.142314	0.847529	0.656046	0.085697	0.115768	1	0.259468	1.71401	0.24361
LNC_016987	XLOC_438343	lincRNA	Novel_lncRNA	E1	59829173	59829577	-	2	378	105	0.0171407	-0.345691	1	0.124576	2.51584	0.565159	0	#NAME?	0.687215	0.0360463	0.726738	1
LNC_019374	XLOC_484964	antisense_lncRNA	Novel_lncRNA	F2	48444493	48469339	+	2	464	131	0.0670017	-1.86929	0.167441	0.31967	0.385025	0.941598	0.134442	-0.864571	0.454408	0.56859	1.21583	0.268379
LNC_013260	XLOC_352453	intronic_lncRNA	Novel_lncRNA	D1	8612942	8684242	-	6	2387	246	0.937537	0.0609766	0.779113	1.2022	0.419702	0.632175	0.940066	0.0648631	0.837073	1.04184	0.213164	0.880893
LNC_015644	XLOC_412202	lincRNA	Novel_lncRNA	D4	84444117	84514067	+	2	213	71	0.0710173	-2.22693	0.358503	0	#NAME?	0.0457425	0.0820353	-2.01886	0.427809	0.469903	0.499188	0.782891
LNC_019430	XLOC_486789	lincRNA	Novel_lncRNA	F2	68282435	68286478	+	3	3778	149	0.086265	-1.16244	0.440228	0.351466	0.864102	0.639146	0.268275	0.474431	0.651939	0.558468	1.53219	0.168928
LNC_019375	XLOC_484985	lincRNA	Novel_lncRNA	F2	48617160	48618569	+	2	1286	115	0.149864	0.557943	0.571658	0.192522	0.919312	0.538619	0.23914	1.23214	0.324051	0.333314	1.71117	0.229101
LNC_017618	XLOC_449057	lincRNA	Novel_lncRNA	E2	13513454	13519848	-	3	5434	175	0.16802	0.867167	0.499921	0.211271	1.19763	0.568136	0.000388	-7.89119	0.0616861	0.121869	0.403861	0.839319
LNC_013328	XLOC_354264	lincRNA	Novel_lncRNA	D1	24645178	24710203	-	2	418	77	0	#NAME?	0.0608314	0.0672283	-1.41316	0.651255	0.0171637	-3.38288	0.25342	0.0188477	-3.24785	0.271626
LNC_019724	XLOC_494237	intronic_lncRNA	Novel_lncRNA	F2	48074185	48089733	-	5	2416	406	0.374025	-0.371735	0.852684	0.42616	-0.183477	0.823253	0.303866	-0.671436	0.721516	0.60773	0.32856	0.775156
LNC_015998	XLOC_423089	antisense_lncRNA	Novel_lncRNA	D4	83887839	83899674	-	2	322	68	0	NA	1	0.0727813	Inf	0.405	0	NA	1	0.123157	Inf	0.32607
LNC_015999	XLOC_423133	intronic_lncRNA	Novel_lncRNA	D4	84185160	84354425	-	26	5588	1070	0.309926	-0.374448	0.866291	0.379502	-0.0822635	0.925705	0.334458	-0.264547	0.916842	0.48975	0.285674	0.801648
LNC_019727	XLOC_494246	intronic_lncRNA	Novel_lncRNA	F2	48318222	48320759	-	4	405	87	0	NA	1	0.002011	Inf	1	0.056089	Inf	0.27087	0.204329	Inf	0.231517
LNC_015992	XLOC_422888	intronic_lncRNA	Novel_lncRNA	D4	82275818	82279533	-	2	221	73	0	NA	1	0.037942	Inf	0.687771	0.110614	Inf	0.458079	0.0574213	Inf	0.677772
LNC_015993	XLOC_422889	intronic_lncRNA	Novel_lncRNA	D4	82283648	82287712	-	3	383	127	0	#NAME?	0.0957091	0.209436	0.866928	0.779977	0.139037	0.275882	1	0.353396	1.6217	0.462155
LNC_015990	XLOC_422499	intronic_lncRNA	Novel_lncRNA	D4	78064661	78079370	-	3	280	93	0	#NAME?	0.0349654	0.079936	-1.56769	0.43556	0.0972337	-1.28508	0.577807	0.0439057	-2.43213	0.25632
LNC_015991	XLOC_422678	lincRNA	Novel_lncRNA	D4	80849728	80850185	-	2	221	37	0	NA	1	0.14134	Inf	0.342362	0	NA	1	0	NA	1
LNC_015996	XLOC_422919	lincRNA	Novel_lncRNA	D4	82535258	82535882	-	2	388	82	0	NA	1	0	NA	1	0	NA	1	0.131302	Inf	0.276764
LNC_015997	XLOC_422991	intronic_lncRNA	Novel_lncRNA	D4	83447922	83452304	-	4	543	180	0.006235	-1.35814	0.758335	0.020337	0.347508	1	0.211339	3.72489	0.349024	0.02457	0.620299	1
LNC_015994	XLOC_422890	intronic_lncRNA	Novel_lncRNA	D4	82291116	82301046	-	4	626	208	0.0727957	-1.90941	0.272372	0.169123	-0.69326	0.673491	0.288999	0.0797363	0.872199	0.268732	-0.0251617	1
LNC_015995	XLOC_422890	antisense_lncRNA	Novel_lncRNA	D4	82297524	82305563	-	3	2332	122	0.0727957	-1.90941	0.272372	0.169123	-0.69326	0.673491	0.288999	0.0797363	0.872199	0.268732	-0.0251617	1
LNC_012625	XLOC_335520	lincRNA	Novel_lncRNA	C2	134585773	134586825	-	2	784	165	0.0328357	-1.20745	0.679008	0.181467	1.25892	0.692521	0.049939	-0.602545	0.822156	0.202187	1.4149	0.475409
LNC_020521	XLOC_523233	lincRNA	Novel_lncRNA	X	127860997	127862741	-	2	1301	339	0.071673	0.210442	0.763783	0.547484	3.14376	0.0864023	0.0706473	0.189647	0.870495	0.26296	2.08578	0.225715
LNC_019014	XLOC_474969	intronic_lncRNA	Novel_lncRNA	F1	33145457	33150264	-	2	3131	216	0.324181	0.975733	0.353801	0.334444	1.0207	0.457522	0.18152	0.139065	0.886945	0.397679	1.27054	0.335643
LNC_020520	XLOC_523167	lincRNA	Novel_lncRNA	X	126966881	126980088	-	2	623	139	0	NA	1	0.393764	Inf	0.0228334	0.031697	Inf	0.397372	0.050889	Inf	0.348046
LNC_019744	XLOC_494636	lincRNA	Novel_lncRNA	F2	50715434	50726569	-	3	6781	192	0.01366	-2.71701	0.418347	0.461407	2.361	0.372925	0.0318857	-1.49406	0.723097	0.169789	0.918704	0.657575
LNC_008714	XLOC_232293	intronic_lncRNA	Novel_lncRNA	B4	36195445	36198991	+	2	588	196	0	#NAME?	0.175102	0.0354577	-1.83578	0.660469	0.0882237	-0.520709	0.95636	0	#NAME?	0.214979
LNC_009625	XLOC_252747	intronic_lncRNA	Novel_lncRNA	B4	86196323	86208695	-	5	1263	342	0.00182067	-7.48779	0.0133255	0.012359	-4.72477	0.0659403	0	#NAME?	0.00791537	0.142055	-1.20196	0.562693
LNC_017054	XLOC_439130	intronic_lncRNA	Novel_lncRNA	E2	550237	570910	+	8	6347	209	0.152758	0.550166	0.520883	0.146968	0.494417	0.741335	0.106105	0.0244032	0.894868	0.134515	0.366686	0.809709
LNC_009624	XLOC_252739	antisense_lncRNA	Novel_lncRNA	B4	86160089	86161679	-	2	620	74	0.139875	-0.898931	0.661016	0.298438	0.19436	1	0.346335	0.409098	0.691058	0.367177	0.493406	0.798342
LNC_018372	XLOC_462430	lincRNA	Novel_lncRNA	E3	21850917	21852864	-	2	349	70	0.0551993	1.7407	0.775193	0.051004	1.62666	1	0.257837	3.96443	0.21377	0.253058	3.93744	0.261658
LNC_014659	XLOC_385050	lincRNA	Novel_lncRNA	D3	20320373	20330142	+	2	882	141	0.49327	0.308654	0.6548	0.992687	1.31762	0.29489	1.11264	1.48218	0.170289	1.50445	1.91744	0.117421
LNC_009627	XLOC_252759	lincRNA	Novel_lncRNA	B4	86263259	86271121	-	2	3453	291	0.259113	0.100334	0.79213	0.350527	0.536278	0.720551	0.32648	0.433746	0.59854	0.200746	-0.267874	0.737216
LNC_005016	XLOC_125442	lincRNA	Novel_lncRNA	B1	17225668	17256094	+	2	239	76	0	#NAME?	0.339888	0.035784	-1.93492	0.794362	0	#NAME?	0.400539	0	#NAME?	0.398538
LNC_000537	XLOC_019523	intronic_lncRNA	Novel_lncRNA	A1	170753341	170844494	+	3	469	101	0.237213	1.77741	0.250022	0.0489283	-0.500032	0.904614	0.114194	0.722717	0.622716	0.088085	0.348194	1
LNC_000534	XLOC_019026	lincRNA	Novel_lncRNA	A1	166882684	166884457	+	2	331	84	0.0442097	1.65749	0.695219	0.08064	2.52463	0.452285	0.261324	4.2209	0.0838948	0.0176793	0.335195	1
LNC_000535	XLOC_019319	lincRNA	Novel_lncRNA	A1	167948179	168016830	+	2	206	65	0	NA	1	0.0498487	Inf	0.547409	0	NA	1	0.124825	Inf	0.441778
LNC_000532	XLOC_018940	antisense_lncRNA	Novel_lncRNA	A1	166764946	166781847	+	2	269	89	0.07597	Inf	0.209035	0.242325	Inf	0.123932	0.015916	Inf	1	0	NA	1
LNC_000533	XLOC_018968	lincRNA	Novel_lncRNA	A1	166802113	166803312	+	2	339	45	0.018704	Inf	0.684806	0.029757	Inf	0.694565	0.181484	Inf	0.214574	0.07735	Inf	0.180714
LNC_000530	XLOC_018848	lincRNA	Novel_lncRNA	A1	166603168	166757308	+	2	236	51	0.244935	1.39495	0.478984	0.299366	1.68446	0.655134	0.018939	-2.29801	0.497243	0.179104	0.943351	0.826248
LNC_000531	XLOC_018848	lincRNA	Novel_lncRNA	A1	166603210	166745908	+	2	542	86	0.244935	1.39495	0.478984	0.299366	1.68446	0.655134	0.018939	-2.29801	0.497243	0.179104	0.943351	0.826248
LNC_009621	XLOC_252658	lincRNA	Novel_lncRNA	B4	85315387	85316204	-	3	222	73	0.069237	2.40783	0.605042	0.00211133	-2.62749	1	0	#NAME?	1	0.129262	3.30851	0.410251
LNC_017048	XLOC_439128	antisense_lncRNA	Novel_lncRNA	E2	534135	553038	+	6	1141	137	0.153699	-0.539984	0.849419	0.271579	0.281278	1	0.244991	0.132635	0.85564	0.863441	1.95001	0.151558
LNC_017049	XLOC_439128	antisense_lncRNA	Novel_lncRNA	E2	534142	553038	+	7	1243	134	0.153699	-0.539984	0.849419	0.271579	0.281278	1	0.244991	0.132635	0.85564	0.863441	1.95001	0.151558
LNC_014391	XLOC_379428	intronic_lncRNA	Novel_lncRNA	D2	64233698	64292355	-	18	8156	1219	0.338122	0.159363	0.772715	0.453578	0.583169	0.519155	0.276226	-0.132333	0.984404	0.394968	0.383554	0.847499
LNC_000538	XLOC_019571	lincRNA	Novel_lncRNA	A1	171184123	171186837	+	2	2667	136	0.139665	-1.0056	0.499566	0.174234	-0.686541	0.546292	0.361982	0.368348	0.708235	0.471882	0.750857	0.546911
LNC_000539	XLOC_019596	lincRNA	Novel_lncRNA	A1	171861943	172016667	+	2	225	70	0	#NAME?	0.365564	0	#NAME?	0.47905	0	#NAME?	0.452562	0	#NAME?	0.452936
LNC_014227	XLOC_376798	intronic_lncRNA	Novel_lncRNA	D2	33349034	33371948	-	4	2511	238	0	#NAME?	0.0147581	0	#NAME?	0.0224842	0	#NAME?	0.0199644	0	#NAME?	0.020296
LNC_012925	XLOC_345310	intronic_lncRNA	Novel_lncRNA	D1	57779736	57793406	+	5	712	237	0.0889673	-0.03156	1	0.162393	0.836585	0.838199	0.118933	0.387237	0.829239	0.167727	0.883207	0.657397
LNC_014225	XLOC_376786	antisense_lncRNA	Novel_lncRNA	D2	33331773	33374017	-	2	1612	126	0.18737	-0.886953	0.587955	0.346109	-0.0016164	0.959978	0.343142	-0.0140357	0.957163	0.461168	0.41245	0.808708
LNC_014224	XLOC_376763	lincRNA	Novel_lncRNA	D2	33111601	33112584	-	2	293	97	0.0616137	0.354247	0.903575	0.111476	1.20966	0.784685	0.383196	2.99101	0.149522	0.161075	1.74066	0.6195
LNC_014223	XLOC_376760	intronic_lncRNA	Novel_lncRNA	D2	33072148	33073555	-	2	214	71	0	#NAME?	0.386695	0.0324783	-1.9832	0.88314	0	#NAME?	0.461482	0	#NAME?	0.460721
LNC_009623	XLOC_252726	intronic_lncRNA	Novel_lncRNA	B4	86033668	86034331	-	2	365	105	0.0534867	-1.97927	0.330567	0.10567	-0.99695	0.694987	0	#NAME?	0.0276578	0.0352247	-2.58186	0.278777
LNC_014221	XLOC_376749	intronic_lncRNA	Novel_lncRNA	D2	32928726	32942546	-	6	301	100	0.0956263	0.0677731	1	0.117386	0.363558	1	0.0846603	-0.107949	1	0.244894	1.42445	0.68977
LNC_014220	XLOC_376748	intronic_lncRNA	Novel_lncRNA	D2	32833662	32851658	-	2	1442	229	0.13016	0.232987	0.762281	0.248826	1.16783	0.405784	0.057966	-0.934024	0.61068	0.197105	0.831664	0.51823
LNC_014397	XLOC_379958	intronic_lncRNA	Novel_lncRNA	D2	69479759	69605094	-	14	4911	675	0.31293	-0.468438	0.791016	0.324092	-0.417871	0.727368	0.270886	-0.67659	0.670831	0.157609	-1.45793	0.147856
LNC_016067	XLOC_424284	lincRNA	Novel_lncRNA	D4	94198586	94199311	-	2	209	69	0	NA	1	0.0817627	Inf	0.555916	0	NA	1	0.126497	Inf	0.437543
LNC_009622	XLOC_252702	intronic_lncRNA	Novel_lncRNA	B4	85615953	85633827	-	6	1134	247	0.360991	1.79427	0.299734	0.052976	-0.974282	0.616244	0	#NAME?	0.0278194	0.435751	2.06581	0.307574
LNC_014229	XLOC_376810	intronic_lncRNA	Novel_lncRNA	D2	33459230	33459844	-	2	305	101	0.0264463	-2.30173	0.575924	0.0890503	-0.550177	0.9378	0	#NAME?	0.305625	0.0941257	-0.47021	0.936672
LNC_014228	XLOC_376798	intronic_lncRNA	Novel_lncRNA	D2	33349034	33372630	-	4	5844	238	0	#NAME?	0.0147581	0	#NAME?	0.0224842	0	#NAME?	0.0199644	0	#NAME?	0.020296
LNC_013903	XLOC_368886	intronic_lncRNA	Novel_lncRNA	D2	50123982	50132525	+	3	7095	171	0.116433	-0.485503	0.850516	0.25783	0.661419	0.594853	0.148748	-0.132129	0.922493	0.288865	0.825395	0.452363
LNC_013902	XLOC_368877	lincRNA	Novel_lncRNA	D2	49903607	49908224	+	2	825	105	0.0277737	-2.74772	0.183965	0.26529	0.508055	0.79795	0.200647	0.105146	0.916649	0.207474	0.153417	0.940565
LNC_013901	XLOC_368873	lincRNA	Novel_lncRNA	D2	49826848	49836921	+	4	873	116	0.174908	-0.409191	0.979177	0.187266	-0.310704	0.935254	0.203125	-0.19342	1	0.055446	-2.06664	0.394181
LNC_013568	XLOC_362025	intronic_lncRNA	Novel_lncRNA	D1	106250694	106297160	-	11	7365	450	0.334507	0.565786	0.421152	0.352318	0.640629	0.59663	0.39001	0.787262	0.341015	0.376788	0.737501	0.514728
LNC_013907	XLOC_368954	intronic_lncRNA	Novel_lncRNA	D2	50458773	50488072	+	5	4832	312	0.715564	0.844487	0.288373	0.799701	1.00487	0.381579	0.418768	0.0715558	0.87876	1.05094	1.39901	0.17646
LNC_013906	XLOC_368948	lincRNA	Novel_lncRNA	D2	50397995	50400184	+	2	254	51	0.0215243	-0.927214	1	0	#NAME?	0.703719	0	#NAME?	0.688479	0.185742	2.18205	0.488679
LNC_003948	XLOC_108709	lincRNA	Novel_lncRNA	A3	58041067	58097208	-	2	220	73	0.0664613	1.52512	0.605128	0.165881	2.84469	0.385681	0.140597	2.6061	0.413313	0.309323	3.74365	0.130698
LNC_003949	XLOC_108711	lincRNA	Novel_lncRNA	A3	58051773	58052059	-	2	265	45	0	NA	1	0.0176873	Inf	0.688461	0	NA	1	0.165254	Inf	0.307309
LNC_003946	XLOC_108628	intronic_lncRNA	Novel_lncRNA	A3	57471827	57509327	-	7	3665	310	0.257354	-0.34491	0.966947	0.251668	-0.377142	0.85099	0.339052	0.0528411	0.808359	0	#NAME?	0.00121471
LNC_003947	XLOC_108685	lincRNA	Novel_lncRNA	A3	57907340	57907642	-	2	273	56	0	NA	1	0.034338	Inf	0.688452	0	NA	1	0.211387	Inf	0.231845
LNC_003944	XLOC_108614	lincRNA	Novel_lncRNA	A3	57352262	57359842	-	2	7497	174	0.484312	0.425693	0.790238	0.0314673	-3.51832	0.120191	0.017689	-4.34932	0.0784616	0.0137367	-4.71414	0.0550723
LNC_003945	XLOC_108628	intronic_lncRNA	Novel_lncRNA	A3	57440854	57509327	-	7	3256	310	0.257354	-0.34491	0.966947	0.251668	-0.377142	0.85099	0.339052	0.0528411	0.808359	0	#NAME?	0.00121471
LNC_003942	XLOC_108558	intronic_lncRNA	Novel_lncRNA	A3	56720049	56816593	-	15	1735	452	0.202797	-0.480782	0.76835	0.242694	-0.221677	0.78118	0.286712	0.0187883	0.98966	0.200733	-0.495538	0.647429
LNC_003943	XLOC_108607	lincRNA	Novel_lncRNA	A3	57324946	57337770	-	2	203	58	0	NA	1	0	NA	1	0	NA	1	0.126669	Inf	0.441712
LNC_003940	XLOC_108229	lincRNA	Novel_lncRNA	A3	50838521	50840062	-	2	403	84	0	NA	1	0.191687	Inf	0.114053	0	NA	1	0	NA	1
LNC_003941	XLOC_108319	intronic_lncRNA	Novel_lncRNA	A3	54094971	54183848	-	12	3985	459	0.45431	0.930677	0.270668	0.172231	-0.468656	0.623169	0.270595	0.183136	0.79707	0.371345	0.639759	0.633868
LNC_008055	XLOC_216876	lincRNA	Novel_lncRNA	B3	39295211	39300760	-	2	1668	208	0.026563	-2.37105	0.332081	0.231532	0.75267	0.7806	0.130818	-0.0709784	0.923878	0.21646	0.655561	0.691591
LNC_008054	XLOC_216869	intronic_lncRNA	Novel_lncRNA	B3	39130498	39165533	-	2	388	97	0.0242877	-1.50485	0.534318	0.181977	1.40061	0.679934	0	#NAME?	0.207865	0.0326947	-1.07601	0.61346
LNC_008057	XLOC_216904	lincRNA	Novel_lncRNA	B3	39564139	39569684	-	2	688	115	0.0111703	-2.72887	0.398714	0.231983	1.64741	0.531153	0	#NAME?	0.0714102	0.0560623	-0.401507	0.864328
LNC_008056	XLOC_216883	antisense_lncRNA	Novel_lncRNA	B3	39340282	39350387	-	3	549	168	1.68278	1.12553	0.27581	1.27078	0.720399	0.521959	1.95141	1.3392	0.206327	0.821657	0.0912928	0.924531
LNC_008051	XLOC_216756	lincRNA	Novel_lncRNA	B3	38261934	38274456	-	2	1507	143	0.212849	-1.09435	0.421184	0.71997	0.663761	0.697184	0.160568	-1.50099	0.266499	0.522564	0.201432	0.919927
LNC_008050	XLOC_216753	lincRNA	Novel_lncRNA	B3	38152801	38155908	-	3	566	67	0.242703	1.73561	0.210547	0.123058	0.755754	0.697566	0.245473	1.75198	0.255734	0.055365	-0.396542	1
LNC_008053	XLOC_216866	lincRNA	Novel_lncRNA	B3	39119412	39125969	-	3	214	69	0.079422	Inf	0.452364	0.0554423	Inf	0.694354	0	NA	1	0.071359	Inf	0.527973
LNC_008052	XLOC_216838	antisense_lncRNA	Novel_lncRNA	B3	38778344	38795323	-	3	8608	188	1.00376	0.0430002	0.722092	1.02238	0.0695183	0.895601	0.795311	-0.29282	0.920545	0.843049	-0.208723	0.74825
LNC_008059	XLOC_216951	intronic_lncRNA	Novel_lncRNA	B3	40191577	40250348	-	10	5682	320	0.431184	0.388304	0.554386	0.346779	0.0740169	0.983538	0.26203	-0.33027	0.878538	0.260442	-0.339038	0.695208
LNC_008058	XLOC_216934	lincRNA	Novel_lncRNA	B3	39634605	39636437	-	2	1518	177	0.106055	0.244594	0.878964	0.265896	1.57064	0.402481	0.0315917	-1.50261	0.446316	0.106876	0.25572	0.976276
LNC_008577	XLOC_228171	lincRNA	Novel_lncRNA	B3	147770264	147785656	-	2	330	109	0.110048	-1.00634	0.699241	0.0543337	-2.02456	0.411033	0	#NAME?	0.0694785	0.220034	-0.0067507	0.961516
LNC_017594	XLOC_448837	lincRNA	Novel_lncRNA	E2	11855055	11855501	-	2	327	63	0.0149403	-3.07353	0.642904	0.0386177	-1.70349	0.779107	0	#NAME?	0.315663	0	#NAME?	0.347527
LNC_017595	XLOC_448839	lincRNA	Novel_lncRNA	E2	11867864	11869820	-	3	928	169	0	#NAME?	0.0376787	0.0667523	-1.25778	0.683447	0.0460107	-1.79463	0.476053	0.073406	-1.1207	0.590736
LNC_017596	XLOC_448847	lincRNA	Novel_lncRNA	E2	11954779	11984014	-	3	999	173	0.102256	-1.65822	0.229546	0.162069	-0.993801	0.470812	0.219229	-0.557968	0.761531	0.187254	-0.785408	0.499405
LNC_008122	XLOC_218025	intronic_lncRNA	Novel_lncRNA	B3	51328770	51407691	-	7	3992	227	0.230762	-0.832701	0.560359	0.0990977	-2.05218	0.0949267	0.100458	-2.03251	0.124675	0.153331	-1.42246	0.346249
LNC_017590	XLOC_448785	antisense_lncRNA	Novel_lncRNA	E2	11377644	11380739	-	2	256	66	0.192473	-0.241345	0.956598	0.128279	-0.826719	0.66415	0.200398	-0.183136	0.941272	0.416848	0.873516	0.510597
LNC_017591	XLOC_448801	intronic_lncRNA	Novel_lncRNA	E2	11484146	11491930	-	3	912	303	0.199246	0.194312	0.777519	0.399707	1.19871	0.449081	0.151621	-0.199767	0.9697	0.22813	0.38962	0.802523
LNC_017592	XLOC_448803	intronic_lncRNA	Novel_lncRNA	E2	11495925	11505064	-	8	1044	347	0.135726	-0.33415	0.97395	0.280881	0.715106	0.609895	0.161038	-0.0874528	1	0.195741	0.194095	0.872173
LNC_016332	XLOC_428688	intronic_lncRNA	Novel_lncRNA	E1	39522874	39532383	+	4	462	154	0.065985	-0.154461	1	0.174366	1.24745	0.460703	0.0596363	-0.300407	1	0.144347	0.974874	0.718342
LNC_017598	XLOC_448852	lincRNA	Novel_lncRNA	E2	11964656	11967333	-	2	2425	182	0.0495837	1.38927	0.519904	0.197416	3.38257	0.169797	0.0812903	2.10249	0.241243	0.0173863	-0.122644	1
LNC_017599	XLOC_448860	antisense_lncRNA	Novel_lncRNA	E2	12003984	12007110	-	2	215	62	0.20537	3.07132	0.285719	0.129653	2.40776	0.619476	0.0391883	0.681593	1	0.166438	2.76808	0.398534
LNC_019995	XLOC_502891	antisense_lncRNA	Novel_lncRNA	X	36830512	36882415	+	4	7622	179	0.0985527	0.0691297	0.85367	0.023541	-1.99659	0.40036	0.0494053	-0.927098	0.825438	0.0437657	-1.10197	0.603262
LNC_016362	XLOC_429153	intronic_lncRNA	Novel_lncRNA	E1	43136426	43137554	+	3	492	129	0.110696	-1.26506	0.396757	0.316708	0.251483	0.966604	0.176796	-0.589583	0.748614	0.335704	0.33552	0.853375
LNC_015512	XLOC_409107	intronic_lncRNA	Novel_lncRNA	D4	57348661	57409763	+	7	1809	405	0	NA	1	0.00528	Inf	0.546847	0	NA	1	0.181187	Inf	0.0397467
LNC_015645	XLOC_412303	intronic_lncRNA	Novel_lncRNA	D4	85934855	85983558	+	23	5605	787	0.31812	-0.0539015	0.949076	0.528988	0.67976	0.580961	0.48805	0.563556	0.541469	0.55333	0.744666	0.475166
LNC_010551	XLOC_277194	lincRNA	Novel_lncRNA	C1	171547918	171639415	+	3	14640	133	0.0525673	-1.62902	0.195549	0.335669	1.04578	0.383848	0.262807	0.692746	0.40164	0.533121	1.7132	0.0739645
LNC_008579	XLOC_228171	antisense_lncRNA	Novel_lncRNA	B3	147770264	147799285	-	2	333	110	0.110048	-1.00634	0.699241	0.0543337	-2.02456	0.411033	0	#NAME?	0.0694785	0.220034	-0.0067507	0.961516
LNC_010550	XLOC_277050	lincRNA	Novel_lncRNA	C1	170714882	170716489	+	2	260	44	0	#NAME?	0.231662	0.0321027	-2.4234	0.614916	0	#NAME?	0.276252	0	#NAME?	0.305488
LNC_014419	XLOC_380212	intronic_lncRNA	Novel_lncRNA	D2	72303558	72312129	-	6	527	175	0.105983	0.335038	0.726232	0.226539	1.43096	0.498955	0.240848	1.51932	0.384863	0.442532	2.39698	0.141783
LNC_010553	XLOC_277244	lincRNA	Novel_lncRNA	C1	171640253	171643203	+	2	2928	86	0	NA	1	0	NA	1	0	NA	1	0.21829	Inf	0.00615865
LNC_019551	XLOC_489005	lincRNA	Novel_lncRNA	F2	84854556	84858675	+	3	714	237	0.761603	0.446805	0.534002	1.2537	1.16589	0.284013	1.40553	1.3308	0.195883	1.13019	1.01626	0.367705
LNC_000147	XLOC_004245	intronic_lncRNA	Novel_lncRNA	A1	36082627	36166167	+	5	550	183	0	#NAME?	0.0468317	0.049703	-1.68923	0.493971	0	#NAME?	0.0584844	0	#NAME?	0.0609906
LNC_000146	XLOC_004244	intronic_lncRNA	Novel_lncRNA	A1	35977296	36065631	+	6	631	210	0	#NAME?	0.0387364	0.030455	-2.52243	0.369803	0.0549373	-1.67133	0.491396	0.023134	-2.9191	0.363261
LNC_000145	XLOC_004217	lincRNA	Novel_lncRNA	A1	35668232	35669999	+	2	238	67	0	NA	1	0.161279	Inf	0.187187	0	NA	1	0	NA	1
LNC_000144	XLOC_003765	lincRNA	Novel_lncRNA	A1	31297488	31298485	+	2	962	103	0.0159777	-3.17316	0.35881	0.05442	-1.40508	0.598352	0.015576	-3.20989	0.400263	0.015174	-3.24762	0.27753
LNC_000143	XLOC_003548	lincRNA	Novel_lncRNA	A1	30896813	30898689	+	2	1634	126	0.048012	1.32605	0.54029	0.183197	3.25798	0.207579	0.00604267	-1.66409	0.698052	0.064548	1.75303	0.359349
LNC_000142	XLOC_003360	lincRNA	Novel_lncRNA	A1	30209382	30220536	+	2	5219	196	0.00183033	-7.20715	0.00409386	0.00982467	-4.78285	0.0285686	0.00756733	-5.15948	0.0393274	0.00676867	-5.32039	0.0263338
LNC_005461	XLOC_141515	intronic_lncRNA	Novel_lncRNA	B1	187549711	187564730	+	3	379	125	0.0436173	-0.166456	1	0.125132	1.35402	0.630092	0.177033	1.85459	0.470264	0.251479	2.36101	0.365052
LNC_005460	XLOC_141514	intronic_lncRNA	Novel_lncRNA	B1	187587359	187618260	+	11	2809	550	0.765722	0.329353	0.732342	1.21642	0.997104	0.642264	1.36159	1.15975	0.373239	1.01353	0.733844	0.701422
LNC_010555	XLOC_277416	lincRNA	Novel_lncRNA	C1	173249374	173257551	+	2	1312	95	0.0233393	Inf	0.167279	0.160242	Inf	0.00771263	0.032852	Inf	0.214144	0.168943	Inf	0.0566759
LNC_000149	XLOC_004287	lincRNA	Novel_lncRNA	A1	36776319	36776986	+	2	530	93	0	#NAME?	0.175223	0	#NAME?	0.22387	0	#NAME?	0.204819	0	#NAME?	0.215013
LNC_000148	XLOC_004246	intronic_lncRNA	Novel_lncRNA	A1	36282532	36350255	+	3	561	185	0.0804177	-2.0841	0.318001	0.0779293	-2.12945	0.24231	0.242571	-0.491281	0.789463	0.092962	-1.87497	0.30648
LNC_014483	XLOC_382776	lincRNA	Novel_lncRNA	D3	402762	403326	+	2	541	62	0.100548	2.08006	0.35143	0.314471	3.72511	0.160375	0.129447	2.44454	0.353811	0.238612	3.32685	0.0981733
LNC_005993	XLOC_160278	lincRNA	Novel_lncRNA	B1	176219914	176235920	-	2	5039	116	0.479532	-1.05439	0.353706	0.521939	-0.932135	0.38682	0.490906	-1.02057	0.397677	1.08361	0.121764	0.921005
LNC_014481	XLOC_382762	intronic_lncRNA	Novel_lncRNA	D3	352164	369650	+	5	578	142	0.128866	1.1093	0.700832	0.125488	1.07097	0.854399	0.0682873	0.193114	0.946622	0.215975	1.85429	0.529786
LNC_014480	XLOC_382762	intronic_lncRNA	Novel_lncRNA	D3	336461	369650	+	4	575	170	0.128866	1.1093	0.700832	0.125488	1.07097	0.854399	0.0682873	0.193114	0.946622	0.215975	1.85429	0.529786
LNC_014487	XLOC_382849	lincRNA	Novel_lncRNA	D3	949981	950265	+	2	264	87	0.0275403	Inf	0.425968	0.182632	Inf	0.259648	0.111577	Inf	0.348149	0	NA	1
LNC_010557	XLOC_277933	lincRNA	Novel_lncRNA	C1	177244039	177244536	+	2	255	42	0	NA	1	0.147047	Inf	0.289737	0.0183657	Inf	1	0.0170113	Inf	1
LNC_014485	XLOC_382788	intronic_lncRNA	Novel_lncRNA	D3	695863	764633	+	7	1162	387	0.0271057	-0.596314	0.863002	0.0131563	-1.63915	0.605887	0.112044	1.45109	0.65522	0.258951	2.6597	0.33547
LNC_005992	XLOC_160277	lincRNA	Novel_lncRNA	B1	176186387	176189124	-	2	2711	75	0.267065	-1.07517	0.433374	0.33627	-0.742735	0.505139	0.43301	-0.377956	0.851992	0.799363	0.506495	0.639495
LNC_014489	XLOC_382865	intronic_lncRNA	Novel_lncRNA	D3	1110296	1121442	+	17	2569	700	0.139806	-0.856516	0.672533	0.357932	0.499746	0.795999	0.128005	-0.983743	0.625426	0.601145	1.24777	0.359534
LNC_010556	XLOC_277930	lincRNA	Novel_lncRNA	C1	177228566	177232063	+	2	252	48	0.0156037	Inf	0.686331	0.0912623	Inf	0.468393	0	NA	1	0	NA	1
LNC_005991	XLOC_160276	lincRNA	Novel_lncRNA	B1	176136011	176148167	-	2	12137	238	0.173676	-1.33383	0.244308	0.402756	-0.120314	0.82687	0.31339	-0.482262	0.77673	0.839566	0.939422	0.289379
LNC_018379	XLOC_462476	intronic_lncRNA	Novel_lncRNA	E3	22072160	22082528	-	8	3451	443	0.566616	0.000697816	0.849514	0.45641	-0.311344	0.743299	0.553324	-0.033549	0.948548	0.447061	-0.341202	0.693911
LNC_017600	XLOC_448861	intronic_lncRNA	Novel_lncRNA	E2	12029063	12046060	-	5	1163	231	0.114395	-0.146971	1	0.237223	0.905243	0.567173	0.0862693	-0.554079	0.74667	0.241495	0.930994	0.508363
LNC_005990	XLOC_160233	lincRNA	Novel_lncRNA	B1	176006138	176012286	-	3	388	96	0.178587	0.0690173	1	0.0167347	-3.3467	0.318693	0	#NAME?	0.0915652	0.021865	-2.96092	0.327094
LNC_017668	XLOC_449566	lincRNA	Novel_lncRNA	E2	17218019	17220141	-	2	1167	87	0.089375	-0.889202	0.620517	0.149846	-0.143668	0.860153	0.200997	0.280027	0.824231	0.361082	1.12518	0.375591
LNC_017601	XLOC_448876	lincRNA	Novel_lncRNA	E2	12135023	12144107	-	3	313	69	0	NA	1	0	NA	1	0	NA	1	0.164306	Inf	0.236588
LNC_005997	XLOC_160299	lincRNA	Novel_lncRNA	B1	176630169	176672736	-	2	469	107	1.12112	-0.0229157	0.914216	1.57615	0.468549	0.801938	0.819671	-0.474737	0.758867	1.18293	0.0545153	1
LNC_013273	XLOC_352820	lincRNA	Novel_lncRNA	D1	11773931	11779780	-	3	208	53	0.081713	Inf	0.452247	0.119392	Inf	0.473439	0	NA	1	0	NA	1
LNC_005996	XLOC_160296	intronic_lncRNA	Novel_lncRNA	B1	176501531	176553655	-	7	1368	292	0.039622	3.22905	0.403848	0.004594	0.120572	1	0.0680107	4.00851	0.375631	0.387918	6.52043	0.0368899
LNC_017603	XLOC_448942	intronic_lncRNA	Novel_lncRNA	E2	12631732	12671923	-	22	10249	507	0.239924	-0.208526	0.937821	0.474831	0.776307	0.792826	0.14155	-0.969791	0.591733	0	#NAME?	9.6747e-05
LNC_005995	XLOC_160280	lincRNA	Novel_lncRNA	B1	176251088	176254611	-	2	2888	133	0.0521513	-1.22072	0.406217	0.255457	1.07158	0.572858	0.148479	0.28876	0.775823	0.365008	1.58643	0.190672
LNC_017604	XLOC_448942	intronic_lncRNA	Novel_lncRNA	E2	12631732	12671923	-	23	10405	522	0.239924	-0.208526	0.937821	0.474831	0.776307	0.792826	0.14155	-0.969791	0.591733	0	#NAME?	9.6747e-05
LNC_005994	XLOC_160279	lincRNA	Novel_lncRNA	B1	176243847	176244558	-	2	460	47	0.102377	-0.803416	0.734722	0.325841	0.866865	0.730204	0.164091	-0.122807	0.950597	0.478058	1.41988	0.321058
LNC_018378	XLOC_462473	intronic_lncRNA	Novel_lncRNA	E3	22020342	22021834	-	3	904	202	0.114822	-1.18741	0.554321	0.035484	-2.88156	0.0999294	0.238387	-0.1335	0.938348	0.569523	1.12295	0.552796
LNC_017605	XLOC_448942	intronic_lncRNA	Novel_lncRNA	E2	12669898	12671918	-	3	842	127	0.239924	-0.208526	0.937821	0.474831	0.776307	0.792826	0.14155	-0.969791	0.591733	0	#NAME?	9.6747e-05
LNC_016066	XLOC_424252	intronic_lncRNA	Novel_lncRNA	D4	93953503	93960488	-	3	2868	244	0.740582	0.396615	0.51278	0.828626	0.558677	0.649812	0.805353	0.517578	0.489275	0.876388	0.639525	0.518521
LNC_006642	XLOC_178462	antisense_lncRNA	Novel_lncRNA	B2	134436638	134443255	+	2	410	126	0.275663	0.0832792	0.854783	0.0701653	-1.89079	0.432432	0.175271	-0.57004	0.809719	0.200581	-0.375437	0.901447
LNC_016887	XLOC_436476	lincRNA	Novel_lncRNA	E1	45333426	45338863	-	5	3950	159	0.451405	-1.66769	0.479565	0.62969	-1.18747	0.433082	0.884723	-0.696883	0.74413	2.95337	1.04218	0.375719
LNC_016886	XLOC_436476	lincRNA	Novel_lncRNA	E1	45333426	45334468	-	3	606	58	0.451405	-1.66769	0.479565	0.62969	-1.18747	0.433082	0.884723	-0.696883	0.74413	2.95337	1.04218	0.375719
LNC_016881	XLOC_436323	antisense_lncRNA	Novel_lncRNA	E1	44238062	44239726	-	2	244	81	0	NA	1	0.258266	Inf	0.0854222	0	NA	1	0.106511	Inf	0.207628
LNC_016880	XLOC_436319	intronic_lncRNA	Novel_lncRNA	E1	44267745	44270543	-	3	1723	365	0.759293	0.0640144	0.815959	0.888139	0.290144	0.804312	0.779942	0.102725	0.822766	0.810708	0.158541	0.916871
LNC_016883	XLOC_436350	lincRNA	Novel_lncRNA	E1	44373141	44374152	-	2	440	95	0.289184	-0.816993	0.721619	0.459378	-0.149299	0.957123	0.370913	-0.457901	0.957659	0.516557	0.0199455	1
LNC_006643	XLOC_178487	lincRNA	Novel_lncRNA	B2	135043600	135044220	+	2	384	46	0.056117	Inf	0.390037	0.00919967	Inf	1	0	NA	1	0.254769	Inf	0.020482
LNC_013272	XLOC_352774	lincRNA	Novel_lncRNA	D1	11568028	11614938	-	2	641	93	0.0474737	-0.0173589	1	0.0607043	0.337313	0.91269	0	#NAME?	0.174271	0.194203	2.01501	0.362097
LNC_016889	XLOC_436476	lincRNA	Novel_lncRNA	E1	45333426	45338886	-	5	3972	159	0.451405	-1.66769	0.479565	0.62969	-1.18747	0.433082	0.884723	-0.696883	0.74413	2.95337	1.04218	0.375719
LNC_006640	XLOC_178315	lincRNA	Novel_lncRNA	B2	132877765	132878166	+	2	350	65	0.016637	Inf	0.686614	0.209567	Inf	0.100552	0	NA	1	0.0786927	Inf	0.395679
LNC_019428	XLOC_486779	lincRNA	Novel_lncRNA	F2	68310576	68343465	+	2	29886	224	0.324785	-0.835207	0.573538	0.725088	0.323463	0.89258	0.431979	-0.423731	0.762095	0.876961	0.59782	0.581943
LNC_019429	XLOC_486780	lincRNA	Novel_lncRNA	F2	68235156	68241337	+	2	6111	330	0.27155	-0.922332	0.459824	0.708781	0.461793	0.78437	0.530331	0.0433445	0.858522	0.93311	0.858499	0.362101
LNC_011215	XLOC_293732	intronic_lncRNA	Novel_lncRNA	C1	100482022	100491992	-	4	3658	245	0.921998	-0.00281172	0.865425	0.986845	0.0952482	0.927585	1.1027	0.255391	0.703262	0.804589	-0.199323	0.868647
LNC_011214	XLOC_293732	intronic_lncRNA	Novel_lncRNA	C1	100473496	100487826	-	4	1093	299	0.921998	-0.00281172	0.865425	0.986845	0.0952482	0.927585	1.1027	0.255391	0.703262	0.804589	-0.199323	0.868647
LNC_011217	XLOC_293743	intronic_lncRNA	Novel_lncRNA	C1	100557413	100600715	-	23	4884	645	0.292006	-0.550367	0.682223	0.373196	-0.19643	0.79905	0.296136	-0.530105	0.707571	0.335721	-0.349102	0.661429
LNC_006641	XLOC_178459	antisense_lncRNA	Novel_lncRNA	B2	134324527	134412185	+	2	409	53	0.0237483	Inf	0.540964	0.122017	Inf	0.123231	0	NA	1	0	NA	1
LNC_007914	XLOC_213325	lincRNA	Novel_lncRNA	B3	2183389	2185998	-	2	366	71	0	NA	1	0	NA	1	0	NA	1	0.11768	Inf	0.291599
LNC_011210	XLOC_293610	lincRNA	Novel_lncRNA	C1	99890771	99895742	-	3	709	104	0.232799	0.861908	0.437066	0.0788687	-0.699652	0.714346	0.0703317	-0.86493	0.698197	0.089683	-0.51427	0.717855
LNC_011213	XLOC_293685	lincRNA	Novel_lncRNA	C1	100238205	100240090	-	2	374	92	0	NA	1	0	NA	1	0.121544	Inf	0.278803	0	NA	1
LNC_011212	XLOC_293669	lincRNA	Novel_lncRNA	C1	100071153	100072959	-	2	1226	89	0.265587	-0.319997	0.933416	0.511638	0.625942	0.735481	0.478331	0.528828	0.634875	0.896079	1.43444	0.226378
LNC_006646	XLOC_178768	lincRNA	Novel_lncRNA	B2	137524636	137549087	+	3	24396	157	1.3347	-0.716925	0.422178	2.73335	0.31723	0.822189	2.27985	0.0554992	0.774188	4.78264	1.12437	0.104179
LNC_018457	XLOC_464293	intronic_lncRNA	Novel_lncRNA	E3	41910255	41933984	-	6	7846	194	0.186112	-0.194061	0.976021	0.153413	-0.472812	0.650104	0.15208	-0.485405	0.773085	0.152796	-0.478626	0.604802
LNC_017908	XLOC_455621	intronic_lncRNA	Novel_lncRNA	E3	2281116	2292778	+	4	382	127	0.164457	Inf	0.177503	0.0333583	Inf	0.452954	0	NA	1	0	NA	1
LNC_011219	XLOC_293772	intronic_lncRNA	Novel_lncRNA	C1	100821312	100899198	-	6	2328	385	1.46681	-0.37923	0.824823	2.12551	0.155895	0.917963	1.7436	-0.129848	0.97834	2.71181	0.507343	0.591432
LNC_011218	XLOC_293745	lincRNA	Novel_lncRNA	C1	100606496	100609642	-	2	325	107	0.118457	0.150623	1	0.009486	-3.4918	0.441423	0.116568	0.127431	0.838877	0	#NAME?	0.207591
LNC_006647	XLOC_178777	intronic_lncRNA	Novel_lncRNA	B2	137824879	137827069	+	3	285	89	0.544687	0.628501	0.580615	0.405223	0.201789	0.929164	0.424609	0.269208	0.829111	0.722779	1.03663	0.524665
LNC_001812	XLOC_055515	intronic_lncRNA	Novel_lncRNA	A2	18881003	18895379	+	20	5874	996	0.00419033	-2.28774	0.496645	0.0339007	0.728437	0.71073	0.153092	2.90345	0.246904	0	#NAME?	0.118808
LNC_001813	XLOC_055539	antisense_lncRNA	Novel_lncRNA	A2	19211009	19213193	+	2	292	78	0.0629703	-0.158982	1	0.262721	1.9018	0.322208	0.0190997	-1.88011	0.660418	0.10672	0.602104	0.885636
LNC_001810	XLOC_055510	intronic_lncRNA	Novel_lncRNA	A2	18841887	18851812	+	3	332	104	0.089589	Inf	0.271027	0.0129177	Inf	1	0	NA	1	0	NA	1
LNC_001811	XLOC_055515	intronic_lncRNA	Novel_lncRNA	A2	18880995	18895379	+	20	5767	1363	0.00419033	-2.28774	0.496645	0.0339007	0.728437	0.71073	0.153092	2.90345	0.246904	0	#NAME?	0.118808
LNC_001816	XLOC_055542	antisense_lncRNA	Novel_lncRNA	A2	19230272	19231289	+	2	750	148	0.164639	1.39184	0.301645	0.0918367	0.549677	0.730725	0.0641537	0.0321385	0.88014	0.0951333	0.600558	0.798806
LNC_001817	XLOC_055543	intronic_lncRNA	Novel_lncRNA	A2	19231539	19241225	+	6	3298	321	0.164567	0.04647	0.844177	0.0473717	-1.75011	0.374217	0.259424	0.703109	0.655287	0.132508	-0.266122	0.815963
LNC_001814	XLOC_055540	intronic_lncRNA	Novel_lncRNA	A2	19214950	19218011	+	3	2518	443	1.24007	1.06939	0.19709	0.507479	-0.219612	0.845622	0.36013	-0.714442	0.582249	1.01643	0.782473	0.469351
LNC_001815	XLOC_055540	intronic_lncRNA	Novel_lncRNA	A2	19214951	19218011	+	4	2030	455	1.24007	1.06939	0.19709	0.507479	-0.219612	0.845622	0.36013	-0.714442	0.582249	1.01643	0.782473	0.469351
LNC_006844	XLOC_184574	intronic_lncRNA	Novel_lncRNA	B2	28548013	28831965	-	29	4263	934	0.346125	-0.298711	0.922511	0.341175	-0.319491	0.755328	0.421754	-0.0136025	0.883927	0.421755	-0.0135991	0.931205
LNC_006845	XLOC_184632	antisense_lncRNA	Novel_lncRNA	B2	31238049	31270097	-	2	6904	182	0.193853	0.249528	0.921226	0.0146373	-3.47771	0.0570833	0.00372167	-5.45334	0.025853	0.766708	2.23324	0.304477
LNC_001818	XLOC_055544	antisense_lncRNA	Novel_lncRNA	A2	19255481	19261445	+	2	5147	308	0.811755	-0.0154848	0.846714	0.764034	-0.102892	0.877513	0.771248	-0.0893337	0.949101	0.88835	0.114599	0.96115
LNC_001819	XLOC_055563	intronic_lncRNA	Novel_lncRNA	A2	19455534	19457406	+	2	624	187	0.0238683	-1.37601	0.692456	0.113587	0.874614	0.75341	0.167957	1.43891	0.524768	0.133591	1.10864	0.650185
LNC_006840	XLOC_184398	lincRNA	Novel_lncRNA	B2	27588337	27592342	-	2	2087	207	0.087571	-1.61234	0.257233	0.204088	-0.391677	0.701078	0.159548	-0.746875	0.595529	0.316553	0.241577	0.901654
LNC_006841	XLOC_184398	lincRNA	Novel_lncRNA	B2	27592606	27596183	-	2	3253	179	0.087571	-1.61234	0.257233	0.204088	-0.391677	0.701078	0.159548	-0.746875	0.595529	0.316553	0.241577	0.901654
LNC_006842	XLOC_184412	lincRNA	Novel_lncRNA	B2	27646036	27654303	-	2	302	85	0	NA	1	0.0284903	Inf	0.688233	0.0980823	Inf	0.348651	0	NA	1
LNC_006843	XLOC_184486	lincRNA	Novel_lncRNA	B2	28249293	28254368	-	2	208	69	0	NA	1	0	NA	1	0.169216	Inf	0.346049	0	NA	1
LNC_016364	XLOC_429167	intronic_lncRNA	Novel_lncRNA	E1	43236726	43245783	+	10	3021	286	0.12112	-0.469718	0.852107	0.269118	0.682086	0.672082	0.195151	0.218438	0.727231	0.334096	0.994106	0.414681
LNC_017904	XLOC_455564	intronic_lncRNA	Novel_lncRNA	E3	1614006	1812244	+	9	1537	512	0	NA	1	0.357083	Inf	0.0139628	0.00580367	Inf	0.428478	0	NA	1
LNC_016089	XLOC_424520	intronic_lncRNA	Novel_lncRNA	D4	95486805	95488761	-	2	1422	222	0.428635	-0.712392	0.628327	0.333283	-1.07539	0.447317	0.104543	-2.74804	0.17535	0.173284	-2.01901	0.170771
LNC_016088	XLOC_424520	intronic_lncRNA	Novel_lncRNA	D4	95486805	95488701	-	3	1225	179	0.428635	-0.712392	0.628327	0.333283	-1.07539	0.447317	0.104543	-2.74804	0.17535	0.173284	-2.01901	0.170771
LNC_013588	XLOC_362230	intronic_lncRNA	Novel_lncRNA	D1	107473905	107475366	-	2	992	78	0.0210743	-3.16578	0.107626	0.247686	0.389168	0.932046	0.0522933	-1.85464	0.236917	0.186104	-0.0232361	0.97141
LNC_016365	XLOC_429168	intronic_lncRNA	Novel_lncRNA	E1	43245854	43258309	+	11	1409	469	0.135812	0.0495208	0.852422	0.285533	1.12157	0.580476	0.133231	0.0218468	0.877766	0.182367	0.474758	0.780895
LNC_016085	XLOC_424496	lincRNA	Novel_lncRNA	D4	95278914	95282041	-	5	1618	192	0.0599043	3.57288	0.0632919	0.221397	5.45879	0.0137621	0.475858	6.56268	0.00721245	0.622743	6.95079	0.000471269
LNC_009734	XLOC_256296	lincRNA	Novel_lncRNA	B4	118083564	118097026	-	2	1243	96	0	#NAME?	0.339668	0.176944	2.8804	0.330921	0.0650643	1.43705	0.449669	0.052826	1.13643	0.56461
LNC_016087	XLOC_424520	intronic_lncRNA	Novel_lncRNA	D4	95486805	95488701	-	3	1220	233	0.428635	-0.712392	0.628327	0.333283	-1.07539	0.447317	0.104543	-2.74804	0.17535	0.173284	-2.01901	0.170771
LNC_016086	XLOC_424513	intronic_lncRNA	Novel_lncRNA	D4	95439639	95444122	-	5	3400	213	0.69366	0.363524	0.561612	0.787526	0.546622	0.598542	0.678243	0.331098	0.60098	0.923989	0.777171	0.477528
LNC_016081	XLOC_424369	intronic_lncRNA	Novel_lncRNA	D4	94666290	94674453	-	9	4089	465	0.0120803	4.17164	0.256635	0.131559	7.61662	0.0552995	0.052786	6.29913	0.0794795	0.283386	8.72367	0.0167488
LNC_016080	XLOC_424369	intronic_lncRNA	Novel_lncRNA	D4	94666290	94674453	-	9	4041	449	0.0120803	4.17164	0.256635	0.131559	7.61662	0.0552995	0.052786	6.29913	0.0794795	0.283386	8.72367	0.0167488
LNC_016083	XLOC_424435	antisense_lncRNA	Novel_lncRNA	D4	94886382	94891902	-	2	4565	299	0.233178	-0.304522	0.903283	0.398007	0.466841	0.710378	0.192882	-0.578233	0.658627	0.315124	0.129966	0.956024
LNC_016082	XLOC_424403	intronic_lncRNA	Novel_lncRNA	D4	94809171	94813812	-	3	2967	330	0.0304637	-0.815717	0.629171	0.343449	2.67922	0.0948419	0.0373773	-0.520643	0.727274	0.0800757	0.578557	0.77663
LNC_014810	XLOC_389329	lincRNA	Novel_lncRNA	D3	68232403	68237253	+	2	597	96	0.0128303	Inf	0.686361	0.226822	Inf	0.0359015	0.0702507	Inf	0.143667	0.0749583	Inf	0.152418
LNC_014811	XLOC_389354	intronic_lncRNA	Novel_lncRNA	D3	68442832	68454932	+	2	1497	369	0.16193	-1.05439	0.523627	0.275627	-0.28704	0.828962	0.244259	-0.461347	0.856208	0.354105	0.0744171	0.952593
LNC_014812	XLOC_389431	intronic_lncRNA	Novel_lncRNA	D3	69373249	69411297	+	7	1533	260	0.772862	0.0506762	0.794854	0.378742	-0.978318	0.509359	0.330431	-1.17518	0.439596	0.098796	-2.91701	0.0199704
LNC_014813	XLOC_389432	intronic_lncRNA	Novel_lncRNA	D3	69416923	69433633	+	3	1702	163	1.34782	0.388992	0.538702	0.734127	-0.487534	0.745818	0.760185	-0.437213	0.811651	0.564476	-0.86665	0.411481
LNC_014814	XLOC_389490	lincRNA	Novel_lncRNA	D3	69802013	69802682	+	3	489	163	0	NA	1	0.129782	Inf	0.205975	0	NA	1	0	NA	1
LNC_014815	XLOC_389493	intronic_lncRNA	Novel_lncRNA	D3	69979428	70059212	+	13	3818	483	0.142729	-0.92372	0.521362	0.29885	0.142423	0.927175	0.347247	0.358965	0.634236	0.290968	0.103862	0.981977
LNC_014816	XLOC_389509	lincRNA	Novel_lncRNA	D3	70127321	70128994	+	2	1167	164	0.076727	0.831031	0.658405	0.007997	-2.43117	0.410721	0.0669757	0.634934	0.707511	0	#NAME?	0.12816
LNC_014817	XLOC_389514	intronic_lncRNA	Novel_lncRNA	D3	70145928	70156109	+	2	445	147	0.0178983	-1.06976	0.828821	0.207838	2.46781	0.313517	0	#NAME?	0.312338	0	#NAME?	0.309678
LNC_014818	XLOC_389571	antisense_lncRNA	Novel_lncRNA	D3	71030379	71081347	+	2	269	66	0.127355	0.664579	0.788273	0.12369	0.622445	1	0.0273367	-1.55537	0.715439	0.0618783	-0.376774	0.854244
LNC_012849	XLOC_341529	intronic_lncRNA	Novel_lncRNA	D1	20155973	20160810	+	2	3847	156	0.148	-0.286368	0.979547	0.0699293	-1.36799	0.334591	0.237147	0.393818	0.822771	0.363624	1.01049	0.489294
LNC_016739	XLOC_433854	intronic_lncRNA	Novel_lncRNA	E1	19996029	20053513	-	16	16055	557	0.200282	-0.855479	0.418911	0.76475	1.07748	0.303074	0.76312	1.0744	0.123188	1.25067	1.78712	0.0220998
LNC_012848	XLOC_341529	intronic_lncRNA	Novel_lncRNA	D1	20150285	20255525	+	8	7515	449	0.148	-0.286368	0.979547	0.0699293	-1.36799	0.334591	0.237147	0.393818	0.822771	0.363624	1.01049	0.489294
LNC_004734	XLOC_121861	lincRNA	Novel_lncRNA	AANG04003174.1	14884	15560	-	2	383	76	0.027089	-1.61092	0.620321	0	#NAME?	0.201207	0.0348457	-1.24765	0.702633	0.154529	0.901177	0.836391
LNC_004735	XLOC_121867	intronic_lncRNA	Novel_lncRNA	AANG04003192.1	460	3152	+	5	732	122	4.05236	-0.553469	0.678191	3.59062	-0.727998	0.490077	3.83035	-0.634756	0.648001	2.65646	-1.16273	0.226
LNC_004736	XLOC_121873	lincRNA	Novel_lncRNA	AANG04003192.1	8069	17466	-	3	321	76	0.150292	2.36567	0.521001	0.111322	1.93265	0.572847	0.080516	1.46525	0.716434	0.087577	1.58653	0.776174
LNC_004737	XLOC_121878	antisense_lncRNA	Novel_lncRNA	AANG04003221.1	13885	28457	+	3	2382	196	0.26994	-0.426706	0.836507	0.282161	-0.36283	0.752108	0.255913	-0.503693	0.732389	0.147477	-1.29886	0.262538
LNC_004730	XLOC_121852	lincRNA	Novel_lncRNA	AANG04003164.1	264	18825	+	3	801	160	0.044831	0.760157	0.782416	0.448512	4.08274	0.115102	0.0627853	1.24609	0.481931	0.0536967	1.02049	0.838266
LNC_004731	XLOC_121852	lincRNA	Novel_lncRNA	AANG04003164.1	264	18825	+	3	801	160	0.044831	0.760157	0.782416	0.448512	4.08274	0.115102	0.0627853	1.24609	0.481931	0.0536967	1.02049	0.838266
LNC_004732	XLOC_121853	lincRNA	Novel_lncRNA	AANG04003164.1	6414	8712	+	2	345	115	0.00591167	Inf	1	0.480364	Inf	0.048101	0	NA	1	0	NA	1
LNC_004733	XLOC_121856	lincRNA	Novel_lncRNA	AANG04003164.1	261	3203	-	2	389	126	0.056195	Inf	0.208986	0.384772	Inf	0.0470097	0.0346967	Inf	0.546678	0.030786	Inf	0.679066
LNC_013243	XLOC_351758	intronic_lncRNA	Novel_lncRNA	D1	1756676	1760593	-	3	467	155	0	#NAME?	0.277192	0.0160067	-2.19278	0.658787	0.055131	-0.408586	1	0.027531	-1.41039	0.645026
LNC_004738	XLOC_121878	antisense_lncRNA	Novel_lncRNA	AANG04003221.1	25930	28457	+	2	1464	160	0.26994	-0.426706	0.836507	0.282161	-0.36283	0.752108	0.255913	-0.503693	0.732389	0.147477	-1.29886	0.262538
LNC_004739	XLOC_121915	lincRNA	Novel_lncRNA	AANG04003246.1	24529	26468	+	2	302	100	0	NA	1	0.535515	Inf	0.034344	0.016347	Inf	0.688769	0.0652907	Inf	0.327293
LNC_015817	XLOC_415992	lincRNA	Novel_lncRNA	D4	18181529	18186169	-	4	2274	459	0.226089	Inf	0.0200975	0.109986	Inf	0.178355	0.302898	Inf	0.0693907	0	NA	1
LNC_014421	XLOC_380303	lincRNA	Novel_lncRNA	D2	73007572	73008168	-	2	380	106	0.240228	1.71148	0.29307	0.274208	1.90234	0.32861	0.130177	0.82755	0.691643	0.199607	1.44423	0.567158
LNC_007417	XLOC_201575	intronic_lncRNA	Novel_lncRNA	B3	38152812	38189072	+	5	3898	164	0.681004	0.560931	0.497835	0.519198	0.169554	0.914631	0.289078	-0.675275	0.686963	0.732606	0.666306	0.576866
LNC_012844	XLOC_341346	lincRNA	Novel_lncRNA	D1	18650976	18655861	+	2	222	74	0	NA	1	0.0351887	Inf	0.687841	0	NA	1	0.115828	Inf	0.377804
LNC_007410	XLOC_201513	lincRNA	Novel_lncRNA	B3	37826173	37828272	+	2	763	129	0.00923033	-1.20176	0.874726	0.0405353	0.932962	0.77747	0.390231	4.20004	0.136456	0.0202903	-0.0654251	0.876651
LNC_012847	XLOC_341529	antisense_lncRNA	Novel_lncRNA	D1	20150285	20159501	+	2	7119	195	0.148	-0.286368	0.979547	0.0699293	-1.36799	0.334591	0.237147	0.393818	0.822771	0.363624	1.01049	0.489294
LNC_007411	XLOC_201520	lincRNA	Novel_lncRNA	B3	37796186	37799025	+	2	462	125	0.157263	-0.22363	1	0.153097	-0.262367	0.834168	0.144367	-0.347072	0.807489	0.720831	1.97285	0.149569
LNC_000855	XLOC_028638	intronic_lncRNA	Novel_lncRNA	A1	14079463	14107139	-	5	377	125	0	#NAME?	0.277425	0	#NAME?	0.328827	0	#NAME?	0.302229	0	#NAME?	0.305387
LNC_000854	XLOC_028520	intronic_lncRNA	Novel_lncRNA	A1	12912100	12937369	-	9	1267	388	0.0829007	-1.92582	0.167154	0.102457	-1.62026	0.258651	0.215706	-0.546207	0.765067	0.098917	-1.67099	0.212112
LNC_000857	XLOC_028803	lincRNA	Novel_lncRNA	A1	16368624	16369020	-	2	278	45	0	NA	1	0.030897	Inf	0.688489	0.0887913	Inf	0.348859	0	NA	1
LNC_000856	XLOC_028749	intronic_lncRNA	Novel_lncRNA	A1	15806092	15809983	-	5	521	136	0.114352	-1.25327	0.530338	0.139992	-0.961413	0.581048	0.111672	-1.28749	0.574728	0.103551	-1.39641	0.435811
LNC_000851	XLOC_028490	lincRNA	Novel_lncRNA	A1	12729472	12731073	-	2	1582	78	0.409837	0.0853535	0.836949	2.3858	2.62671	0.038117	0.497326	0.364496	0.693117	1.56859	2.0217	0.186345
LNC_000850	XLOC_028486	lincRNA	Novel_lncRNA	A1	12699372	12705153	-	2	4968	122	0.566753	0.280354	0.608529	2.88671	2.62899	0.011204	0.63624	0.447205	0.532712	2.39686	2.36071	0.00987393
LNC_000853	XLOC_028497	lincRNA	Novel_lncRNA	A1	12813934	12842440	-	2	303	86	0	NA	1	0.0511173	Inf	0.55599	0	NA	1	0.174507	Inf	0.259262
LNC_000852	XLOC_028491	lincRNA	Novel_lncRNA	A1	12731191	12772151	-	2	29178	137	0.699551	0.345059	0.452156	2.21425	2.00738	0.0237308	0.599828	0.123178	0.733178	2.29271	2.05761	0.00779669
LNC_013248	XLOC_352014	intronic_lncRNA	Novel_lncRNA	D1	3730067	3883050	-	3	308	102	0.0642937	-0.910425	0.853062	0.0217827	-2.47192	0.528676	0.142441	0.237187	0.949142	0.0438827	-1.46145	0.714646
LNC_007413	XLOC_201574	intronic_lncRNA	Novel_lncRNA	B3	38149919	38152709	+	4	608	141	70.6804	-0.379471	0.797309	61.5512	-0.578996	0.527668	70.7286	-0.378489	0.767919	44.4294	-1.04927	0.128555
LNC_000859	XLOC_028875	intronic_lncRNA	Novel_lncRNA	A1	16980553	16992321	-	6	2768	142	0.554669	-0.00227841	0.848174	0.510866	-0.120961	0.927675	0.502225	-0.145573	0.95469	0.42985	-0.370072	0.675174
LNC_000858	XLOC_028825	lincRNA	Novel_lncRNA	A1	16688630	16694153	-	2	231	47	0	#NAME?	0.34008	0	#NAME?	0.428368	0	#NAME?	0.400717	0	#NAME?	0.398627
LNC_013249	XLOC_352015	lincRNA	Novel_lncRNA	D1	4076652	4082496	-	2	364	120	0	#NAME?	0.194475	0	#NAME?	0.250496	0.049137	-1.66592	0.745522	0.070407	-1.14701	0.754533
LNC_014973	XLOC_393422	lincRNA	Novel_lncRNA	D3	7893340	7897414	-	3	2924	114	0.169411	-2.02583	0.102503	0.09474	-2.86431	0.0497315	0.245457	-1.49089	0.295168	0	#NAME?	1.32776e-06
LNC_015263	XLOC_400977	lincRNA	Novel_lncRNA	D3	80336014	80342873	-	3	2214	95	0.112291	-1.24394	0.460565	0.25674	-0.0508723	0.904008	0.118058	-1.17168	0.479905	0.279885	0.0736521	0.972208
LNC_015811	XLOC_415977	antisense_lncRNA	Novel_lncRNA	D4	17889612	17952827	-	2	211	69	0.086388	-2.10822	0.258876	0.46435	0.318093	1	0.0861117	-2.11284	0.221354	0.406794	0.127177	1
LNC_014972	XLOC_393421	antisense_lncRNA	Novel_lncRNA	D3	7829564	7837383	-	4	780	129	0.133245	-1.73383	0.266757	0.479528	0.113707	1	0.205521	-1.10863	0.522929	0.5815	0.391871	0.765397
LNC_015264	XLOC_400977	lincRNA	Novel_lncRNA	D3	80336014	80342873	-	4	2350	95	0.112291	-1.24394	0.460565	0.25674	-0.0508723	0.904008	0.118058	-1.17168	0.479905	0.279885	0.0736521	0.972208
LNC_012842	XLOC_341179	lincRNA	Novel_lncRNA	D1	17243418	17244721	+	3	1040	110	0.154337	1.54055	0.226918	0.173217	1.70704	0.452372	0.0142407	-1.89744	0.433401	0.0858847	0.694939	0.656783
LNC_014971	XLOC_393418	lincRNA	Novel_lncRNA	D3	7815172	7821841	-	2	4997	410	0.335714	1.22358	0.191836	0.308796	1.10301	0.574585	0.109642	-0.390848	0.826867	0.36944	1.36169	0.242178
LNC_015265	XLOC_401011	antisense_lncRNA	Novel_lncRNA	D3	80412757	80420417	-	4	1563	117	0.200344	1.69447	0.326065	0.385547	2.6389	0.301253	0.128885	1.05807	0.548714	0.218053	1.81667	0.276282
LNC_009197	XLOC_242657	lincRNA	Novel_lncRNA	B4	137501281	137503737	+	2	1130	97	0.0790413	-1.10307	0.518839	0.14598	-0.217975	0.896684	0.170833	0.00883521	1	0.230473	0.440847	0.761059
LNC_012748	XLOC_339252	antisense_lncRNA	Novel_lncRNA	D1	1651214	1659883	+	3	512	108	0.0974233	-1.37971	0.426766	0.169099	-0.584183	0.782826	0.14455	-0.81048	0.73164	0.0609403	-2.05658	0.261816
LNC_012749	XLOC_339456	lincRNA	Novel_lncRNA	D1	3121986	3128753	+	4	5738	108	0.544909	-0.0200897	0.821852	0.544296	-0.0217145	0.970028	0.347408	-0.669475	0.578991	0.582135	0.0752479	0.981149
LNC_015266	XLOC_401011	antisense_lncRNA	Novel_lncRNA	D3	80412757	80420626	-	3	2840	140	0.200344	1.69447	0.326065	0.385547	2.6389	0.301253	0.128885	1.05807	0.548714	0.218053	1.81667	0.276282
LNC_009196	XLOC_242630	intronic_lncRNA	Novel_lncRNA	B4	137164955	137174072	+	3	1402	153	0.975491	0.00841255	0.864585	0.864912	-0.165163	0.941285	1.02649	0.0819354	0.86597	0.361272	-1.42463	0.40499
LNC_012742	XLOC_339212	intronic_lncRNA	Novel_lncRNA	D1	1451452	1464172	+	10	1874	479	0.389035	-1.12905	0.397689	0.173484	-2.29415	0.0817404	0.041743	-4.34934	0.00226451	0.025704	-5.04888	0.00120785
LNC_007418	XLOC_201575	intronic_lncRNA	Novel_lncRNA	B3	38152812	38189072	+	8	5812	264	0.681004	0.560931	0.497835	0.519198	0.169554	0.914631	0.289078	-0.675275	0.686963	0.732606	0.666306	0.576866
LNC_012740	XLOC_339199	intronic_lncRNA	Novel_lncRNA	D1	1366420	1409233	+	4	609	183	0.00376333	-9.43656	1.54814e-05	0.00395033	-9.36659	5.79559e-05	0.592432	-2.13806	0.204265	0	#NAME?	7.67939e-06
LNC_012741	XLOC_339202	intronic_lncRNA	Novel_lncRNA	D1	1386969	1388979	+	3	518	115	0.0228587	-3.83096	0.124155	0.04402	-2.88554	0.322268	0	#NAME?	0.0204153	0.200538	-0.697895	0.696768
LNC_012746	XLOC_339251	intronic_lncRNA	Novel_lncRNA	D1	1625090	1651112	+	7	1101	306	0.291937	-2.07765	0.152849	0.344507	-1.83877	0.19105	0.374629	-1.71784	0.329609	0.066892	-4.2034	0.0109025
LNC_009195	XLOC_242630	intronic_lncRNA	Novel_lncRNA	B4	137164955	137173832	+	3	1360	139	0.975491	0.00841255	0.864585	0.864912	-0.165163	0.941285	1.02649	0.0819354	0.86597	0.361272	-1.42463	0.40499
LNC_012744	XLOC_339251	intronic_lncRNA	Novel_lncRNA	D1	1625001	1651112	+	8	1304	344	0.291937	-2.07765	0.152849	0.344507	-1.83877	0.19105	0.374629	-1.71784	0.329609	0.066892	-4.2034	0.0109025
LNC_007419	XLOC_201575	intronic_lncRNA	Novel_lncRNA	B3	38152812	38189072	+	12	2775	386	0.681004	0.560931	0.497835	0.519198	0.169554	0.914631	0.289078	-0.675275	0.686963	0.732606	0.666306	0.576866
LNC_013279	XLOC_352886	lincRNA	Novel_lncRNA	D1	12637717	12641388	-	2	273	68	0	#NAME?	0.31962	0	#NAME?	0.414991	0	#NAME?	0.387847	0	#NAME?	0.391843
LNC_016666	XLOC_433254	intronic_lncRNA	Novel_lncRNA	E1	13575136	13581984	-	5	2243	207	0.421757	0.739531	0.415671	0.336721	0.414674	0.705336	0.191115	-0.402443	0.869789	0.246744	-0.0338682	0.934657
LNC_009194	XLOC_242630	intronic_lncRNA	Novel_lncRNA	B4	137164955	137168680	+	3	1398	151	0.975491	0.00841255	0.864585	0.864912	-0.165163	0.941285	1.02649	0.0819354	0.86597	0.361272	-1.42463	0.40499
LNC_014975	XLOC_393423	antisense_lncRNA	Novel_lncRNA	D3	7912071	7918667	-	2	6270	177	0.350358	-0.32585	0.869688	0.589857	0.425685	0.734673	0.391208	-0.166746	0.904492	0.630937	0.522816	0.646023
LNC_015269	XLOC_401014	lincRNA	Novel_lncRNA	D3	80427926	80428509	-	2	347	89	0	NA	1	0.237703	Inf	0.106034	0	NA	1	0.183363	Inf	0.21304
LNC_009193	XLOC_242628	intronic_lncRNA	Novel_lncRNA	B4	137118230	137135007	+	5	1717	143	0.0974167	3.01873	0.250532	0	#NAME?	0.561581	0	#NAME?	0.542134	0	#NAME?	0.543339
LNC_014974	XLOC_393422	lincRNA	Novel_lncRNA	D3	7893340	7897415	-	4	779	74	0.169411	-2.02583	0.102503	0.09474	-2.86431	0.0497315	0.245457	-1.49089	0.295168	0	#NAME?	1.32776e-06
LNC_009192	XLOC_242628	intronic_lncRNA	Novel_lncRNA	B4	137116662	137135007	+	6	3395	179	0.0974167	3.01873	0.250532	0	#NAME?	0.561581	0	#NAME?	0.542134	0	#NAME?	0.543339
LNC_017270	XLOC_441585	intronic_lncRNA	Novel_lncRNA	E2	17834465	17835927	+	3	222	74	0	#NAME?	0.364944	0	#NAME?	0.478961	0	#NAME?	0.452376	0.057914	-0.410403	0.873285
LNC_009191	XLOC_242628	intronic_lncRNA	Novel_lncRNA	B4	137110643	137135007	+	6	984	156	0.0974167	3.01873	0.250532	0	#NAME?	0.561581	0	#NAME?	0.542134	0	#NAME?	0.543339
LNC_018973	XLOC_473651	lincRNA	Novel_lncRNA	F1	21616589	21624620	-	2	8012	268	0.150095	0.411971	0.710297	0.056637	-0.994091	0.440403	0.325709	1.52968	0.231936	0.256656	1.18593	0.408908
LNC_009190	XLOC_242625	intronic_lncRNA	Novel_lncRNA	B4	137062930	137072558	+	5	428	142	0.156989	-1.17148	0.556633	0.269412	-0.392325	0.781677	0.0663407	-2.41417	0.209728	0.117693	-1.58711	0.376483
LNC_018037	XLOC_457284	intronic_lncRNA	Novel_lncRNA	E3	16372068	16413901	+	10	3499	365	0.511175	-0.103097	0.934222	0.507331	-0.113989	0.917862	0.448745	-0.291021	0.92705	0.339213	-0.694724	0.453874
LNC_013278	XLOC_352863	intronic_lncRNA	Novel_lncRNA	D1	12284520	12295095	-	7	1184	258	0.460245	-0.926476	0.522725	0.384653	-1.18532	0.369562	0.331868	-1.39827	0.338874	0.368708	-1.2464	0.271203
LNC_017431	XLOC_445930	lincRNA	Novel_lncRNA	E2	57359899	57365688	+	4	3168	258	0.028484	-4.2664	0.00811333	0.351226	-0.642223	0.49812	0.072473	-2.91911	0.0131449	0.104112	-2.39648	0.0258642
LNC_017869	XLOC_455033	intronic_lncRNA	Novel_lncRNA	E2	63762180	63778409	-	3	775	171	0.136189	-0.0258443	0.909479	0.170272	0.29638	0.882802	0.192942	0.476712	0.782921	0.35029	1.33709	0.536438
LNC_019977	XLOC_502264	lincRNA	Novel_lncRNA	X	33644686	33645740	+	2	529	96	0.148601	-0.859032	0.586338	0.266255	-0.017664	0.886406	0.270417	0.00471501	0.968297	0.365327	0.438714	0.780536
LNC_017864	XLOC_455012	antisense_lncRNA	Novel_lncRNA	E2	63525893	63548403	-	2	402	112	0.0248807	-2.87236	0.186544	0.330435	0.858911	0.741163	0.181407	-0.00622686	1	0.248472	0.447627	0.893181
LNC_017865	XLOC_455018	intronic_lncRNA	Novel_lncRNA	E2	63568050	63585670	-	8	10751	337	0.00260733	-4.58832	0.0105171	0.124859	0.99326	0.600651	0.0149587	-2.06799	0.329802	0.329252	2.39215	0.035852
LNC_017866	XLOC_455018	lincRNA	Novel_lncRNA	E2	63579011	63585670	-	2	6638	232	0.00260733	-4.58832	0.0105171	0.124859	0.99326	0.600651	0.0149587	-2.06799	0.329802	0.329252	2.39215	0.035852
LNC_017867	XLOC_455020	lincRNA	Novel_lncRNA	E2	63614778	63616756	-	2	1848	189	0.483417	1.82803	0.189038	1.07167	2.97654	0.112447	0.387589	1.50929	0.308825	0.434821	1.67518	0.507369
LNC_017860	XLOC_455006	lincRNA	Novel_lncRNA	E2	63374336	63461261	-	4	3782	170	0.328803	0.0828564	0.887592	1.24132	1.99944	0.22493	0.898975	1.53392	0.270796	1.42079	2.19426	0.110698
LNC_017861	XLOC_455006	lincRNA	Novel_lncRNA	E2	63374336	63461358	-	4	5227	218	0.328803	0.0828564	0.887592	1.24132	1.99944	0.22493	0.898975	1.53392	0.270796	1.42079	2.19426	0.110698
LNC_017862	XLOC_455006	lincRNA	Novel_lncRNA	E2	63374336	63499816	-	4	3461	170	0.328803	0.0828564	0.887592	1.24132	1.99944	0.22493	0.898975	1.53392	0.270796	1.42079	2.19426	0.110698
LNC_009733	XLOC_256288	intronic_lncRNA	Novel_lncRNA	B4	117910686	117931978	-	4	596	198	0.100235	-1.86407	0.281901	0.108281	-1.75268	0.318522	0.185954	-0.972516	0.618629	0.134218	-1.44289	0.389023
LNC_009959	XLOC_261538	lincRNA	Novel_lncRNA	C1	11824225	11834672	+	5	1138	107	0.312106	0.114727	0.784835	0.139536	-1.04667	0.56634	0.224107	-0.36312	0.985269	0.0941087	-1.61491	0.277088
LNC_009958	XLOC_261538	antisense_lncRNA	Novel_lncRNA	C1	11813246	11834672	+	5	1185	162	0.312106	0.114727	0.784835	0.139536	-1.04667	0.56634	0.224107	-0.36312	0.985269	0.0941087	-1.61491	0.277088
LNC_014644	XLOC_385034	intronic_lncRNA	Novel_lncRNA	D3	20130785	20221087	+	4	1591	264	0.175843	-0.0758372	1	0.000159	-10.1869	0.0237572	0.852344	2.20131	0.156294	0.0894687	-1.05067	0.518531
LNC_009953	XLOC_261506	lincRNA	Novel_lncRNA	C1	11560114	11562298	+	2	1936	99	0.143411	-0.537261	0.758775	0.222577	0.0968843	0.949918	0.300455	0.529729	0.603856	0.44948	1.11084	0.367916
LNC_009952	XLOC_261504	lincRNA	Novel_lncRNA	C1	11530583	11545503	+	2	646	109	0.0449333	Inf	0.145956	0.100991	Inf	0.045718	0.104193	Inf	0.0865343	0.354477	Inf	0.0196861
LNC_009951	XLOC_261501	intronic_lncRNA	Novel_lncRNA	C1	11659921	11692285	+	16	2581	795	0.173043	-0.601471	0.75506	0.494451	0.913225	0.595123	0.358963	0.451234	0.654809	0.683821	1.38102	0.210663
LNC_009950	XLOC_261501	lincRNA	Novel_lncRNA	C1	11583146	11585881	+	2	2501	89	0.173043	-0.601471	0.75506	0.494451	0.913225	0.595123	0.358963	0.451234	0.654809	0.683821	1.38102	0.210663
LNC_009957	XLOC_261536	antisense_lncRNA	Novel_lncRNA	C1	11787795	11793101	+	3	960	127	0.00851733	-4.00639	0.134075	0.00117167	-6.86823	0.131957	0.00547467	-4.64402	0.184774	0.0121623	-3.49245	0.223311
LNC_000259	XLOC_009800	lincRNA	Novel_lncRNA	A1	86300563	86303197	+	2	1193	92	0.272373	-0.226255	0.958595	0.173658	-0.875585	0.501678	0.211134	-0.593676	0.734165	0.365627	0.198537	0.941372
LNC_009955	XLOC_261508	lincRNA	Novel_lncRNA	C1	11621640	11625225	+	2	3564	118	0.418972	-0.964044	0.416698	0.82524	0.0139162	0.908512	0.657645	-0.313588	0.846497	1.18792	0.539466	0.579202
LNC_009954	XLOC_261507	lincRNA	Novel_lncRNA	C1	11569355	11577050	+	2	1963	75	0.612586	-0.694907	0.620195	0.796407	-0.316314	0.695281	0.757858	-0.387891	0.809782	1.24546	0.328789	0.768933
LNC_003787	XLOC_104271	lincRNA	Novel_lncRNA	A3	12235421	12236552	-	2	276	48	0.109819	0.138271	0.850277	0.0638047	-0.645127	0.883816	0.0507603	-0.975088	0.878645	0	#NAME?	0.253172
LNC_019414	XLOC_486480	antisense_lncRNA	Novel_lncRNA	F2	65021898	65048642	+	2	26685	166	0.37031	0.0134921	0.868553	0.241554	-0.602896	0.6155	0.101676	-1.85126	0.0491659	0.078587	-2.22288	0.00890737
LNC_006468	XLOC_174048	intronic_lncRNA	Novel_lncRNA	B2	92160409	92168973	+	2	213	70	0.0888593	0.248993	0.857159	0.0338923	-1.14157	0.771337	0.0278283	-1.42598	0.761428	0	#NAME?	0.428853
LNC_006469	XLOC_174049	intronic_lncRNA	Novel_lncRNA	B2	92201208	92209953	+	2	225	74	0	#NAME?	0.365303	0	#NAME?	0.47892	0.147721	0.653399	0.752939	0	#NAME?	0.452678
LNC_006466	XLOC_173970	lincRNA	Novel_lncRNA	B2	91390112	91390464	+	2	292	61	0	NA	1	0.080259	Inf	0.468723	0	NA	1	0	NA	1
LNC_006467	XLOC_174016	antisense_lncRNA	Novel_lncRNA	B2	91840528	91852117	+	3	300	75	0.0107723	Inf	1	0.156841	Inf	0.323604	0	NA	1	0	NA	1
LNC_006464	XLOC_173841	lincRNA	Novel_lncRNA	B2	89886041	89892842	+	2	6754	122	0.0699327	0.165693	0.776906	0.364731	2.54849	0.126651	0.0853707	0.453467	0.611762	0.344332	2.46545	0.037596
LNC_006465	XLOC_173872	lincRNA	Novel_lncRNA	B2	90523244	90526709	+	2	348	51	0	NA	1	0.0808123	Inf	0.357263	0	NA	1	0	NA	1
LNC_006462	XLOC_173838	intronic_lncRNA	Novel_lncRNA	B2	89867429	89875145	+	3	2328	182	0.198686	-0.82055	0.599179	0.120157	-1.54612	0.292482	0.243376	-0.527851	0.77227	0.0858087	-2.03184	0.102139
LNC_006463	XLOC_173839	lincRNA	Novel_lncRNA	B2	89875297	89883493	+	2	6843	99	0.406487	-0.00404984	0.81671	0.67485	0.727309	0.604425	0.354673	-0.200768	0.997571	0.880136	1.11047	0.22214
LNC_006460	XLOC_173562	intronic_lncRNA	Novel_lncRNA	B2	86666253	86674872	+	3	488	103	0.0278467	-2.61168	0.33691	0.047951	-1.82762	0.508322	0.0877053	-0.95652	0.79786	0.030311	-2.48934	0.387528
LNC_006461	XLOC_173816	lincRNA	Novel_lncRNA	B2	89678590	89680180	+	2	401	62	0.0838953	Inf	0.30325	0.0361253	Inf	0.556617	0.0130217	Inf	0.68863	0.096337	Inf	0.204624
LNC_000709	XLOC_024717	lincRNA	Novel_lncRNA	A1	221560456	221572355	+	2	204	68	0	#NAME?	0.297887	0	#NAME?	0.345487	0	#NAME?	0.316107	0	#NAME?	0.347823
LNC_000708	XLOC_024481	lincRNA	Novel_lncRNA	A1	219086144	219095570	+	3	573	69	0.133348	3.63154	0.408083	0.0341207	1.66506	1	0.066547	2.62878	0.701387	0	#NAME?	1
LNC_000705	XLOC_024481	lincRNA	Novel_lncRNA	A1	218878643	219095570	+	2	261	60	0.133348	3.63154	0.408083	0.0341207	1.66506	1	0.066547	2.62878	0.701387	0	#NAME?	1
LNC_000704	XLOC_024289	lincRNA	Novel_lncRNA	A1	217056522	217056861	+	2	279	86	0	NA	1	0	NA	1	0.154533	Inf	0.257064	0	NA	1
LNC_000707	XLOC_024481	lincRNA	Novel_lncRNA	A1	219086030	219095570	+	2	1445	69	0.133348	3.63154	0.408083	0.0341207	1.66506	1	0.066547	2.62878	0.701387	0	#NAME?	1
LNC_000706	XLOC_024481	lincRNA	Novel_lncRNA	A1	219086005	219095570	+	2	8808	117	0.133348	3.63154	0.408083	0.0341207	1.66506	1	0.066547	2.62878	0.701387	0	#NAME?	1
LNC_000701	XLOC_024248	intronic_lncRNA	Novel_lncRNA	A1	216573928	216592708	+	8	1407	394	0.106549	-1.60239	0.27625	0.102725	-1.65512	0.314111	0.110862	-1.54515	0.283172	0.042418	-2.93116	0.0347114
LNC_000700	XLOC_024205	intronic_lncRNA	Novel_lncRNA	A1	216177261	216215421	+	3	214	71	0.0718253	0.359152	1	0.0730903	0.38434	1	0.114423	1.03097	1	0.044562	-0.329527	1
LNC_000703	XLOC_024272	intronic_lncRNA	Novel_lncRNA	A1	216829850	216901048	+	2	301	99	0	#NAME?	0.0159294	0.0628303	-2.14184	0.238954	0.0768677	-1.85093	0.394171	0.0866307	-1.67843	0.410967
LNC_000702	XLOC_024248	intronic_lncRNA	Novel_lncRNA	A1	216588198	216592708	+	3	545	181	0.106549	-1.60239	0.27625	0.102725	-1.65512	0.314111	0.110862	-1.54515	0.283172	0.042418	-2.93116	0.0347114
LNC_005373	XLOC_138784	intronic_lncRNA	Novel_lncRNA	B1	157399294	157444776	+	5	553	184	0.144186	0.976322	0.496712	0.0245423	-1.57827	0.479045	0.0988403	0.431562	0.707247	0.029061	-1.33445	0.776883
LNC_012339	XLOC_328071	intronic_lncRNA	Novel_lncRNA	C2	57906214	57973743	-	6	5333	707	0.24217	-0.556064	0.723734	0.396077	0.153698	0.894424	0.237856	-0.581996	0.727345	0.350729	-0.0217258	0.936959
LNC_008715	XLOC_232314	intronic_lncRNA	Novel_lncRNA	B4	36844911	36901329	+	4	503	167	0.218803	-0.643491	0.743931	0.0656367	-2.38055	0.197939	0.117557	-1.53976	0.407815	0.26257	-0.380421	0.791653
LNC_002569	XLOC_071793	intronic_lncRNA	Novel_lncRNA	A2	21670091	21674481	-	3	483	161	0.175663	Inf	0.0407495	0.411627	Inf	0.0288724	0.200626	Inf	0.0488852	0.554006	Inf	0.00204991
LNC_002568	XLOC_071775	lincRNA	Novel_lncRNA	A2	21436170	21441077	-	2	4680	118	1.72109	-0.464255	0.678146	1.71218	-0.471749	0.56926	1.29565	-0.8739	0.360673	1.27397	-0.898252	0.202393
LNC_002567	XLOC_071769	antisense_lncRNA	Novel_lncRNA	A2	21334436	21344045	-	2	1032	219	0.130707	Inf	0.0847265	0.0198593	Inf	0.469114	0	NA	1	0.0124583	Inf	0.531434
LNC_002566	XLOC_071762	intronic_lncRNA	Novel_lncRNA	A2	21103625	21105287	-	5	1154	384	0.0151957	-3.04275	0.178475	0.0717957	-0.802512	0.657901	0.041187	-1.60422	0.373837	0.18639	0.573844	0.758696
LNC_002565	XLOC_071751	intronic_lncRNA	Novel_lncRNA	A2	21006960	21009606	-	4	332	59	0.0893923	0.636882	0.899087	0.041727	-0.462288	0.859443	0.0565217	-0.0244652	1	0.176659	1.61963	0.528243
LNC_002564	XLOC_071750	intronic_lncRNA	Novel_lncRNA	A2	20994803	20996926	-	2	1773	180	0.179013	-0.735414	0.680668	0.424287	0.509563	0.736776	0.24173	-0.30208	0.94655	0.600005	1.0095	0.391075
LNC_002563	XLOC_071736	lincRNA	Novel_lncRNA	A2	20889596	20892286	-	2	321	100	0.0907177	-0.20927	1	0.12928	0.30177	0.919676	0.0313107	-1.744	0.792453	0.214687	1.03351	0.808123
LNC_002562	XLOC_071722	lincRNA	Novel_lncRNA	A2	20793675	20800137	-	2	4318	116	0.640911	-0.182605	0.949116	0.565643	-0.362838	0.726177	0.495392	-0.554158	0.698662	1.00112	0.460818	0.635215
LNC_002561	XLOC_071671	intronic_lncRNA	Novel_lncRNA	A2	20409832	20441046	-	5	1353	336	0.759888	0.159383	0.72696	0.856307	0.331725	0.709848	0.823161	0.274771	0.65992	0.986947	0.536569	0.636761
LNC_002560	XLOC_071671	intronic_lncRNA	Novel_lncRNA	A2	20409832	20441046	-	6	1646	334	0.759888	0.159383	0.72696	0.856307	0.331725	0.709848	0.823161	0.274771	0.65992	0.986947	0.536569	0.636761
LNC_005746	XLOC_152230	intronic_lncRNA	Novel_lncRNA	B1	88723875	88769878	-	8	2472	412	0.380771	0.902727	0.554199	0.533645	1.38968	0.448559	0.48459	1.25057	0.321381	0.218666	0.102535	0.986048
LNC_000250	XLOC_009786	lincRNA	Novel_lncRNA	A1	86045072	86123365	+	12	1766	522	0.339171	12.662	0.000238676	0.038012	9.50451	0.33807	0.400972	12.9035	0.00206241	0.00110267	4.39712	1
LNC_009489	XLOC_249702	intronic_lncRNA	Novel_lncRNA	B4	56269579	56283128	-	4	917	166	0.343156	0.650323	0.513442	0.298479	0.449086	0.727412	0.16807	-0.379483	0.979816	0.317959	0.5403	0.708747
LNC_009488	XLOC_249657	antisense_lncRNA	Novel_lncRNA	B4	56011243	56015524	-	2	215	71	0.0815983	Inf	0.226417	0	NA	1	0	NA	1	0	NA	1
LNC_003179	XLOC_087277	lincRNA	Novel_lncRNA	A3	12929291	12963135	+	2	215	71	0	#NAME?	0.204325	0	#NAME?	0.27761	0.0557753	-1.05689	1	0.284547	1.29408	0.629214
LNC_003178	XLOC_087269	intronic_lncRNA	Novel_lncRNA	A3	12764012	12802279	+	17	1885	606	0.228825	-0.909568	0.511637	0.290295	-0.566292	0.638848	0.319416	-0.428375	0.818768	0.357811	-0.264614	0.759672
LNC_003177	XLOC_087259	antisense_lncRNA	Novel_lncRNA	A3	12637455	12650106	+	3	242	80	0.017653	-2.44115	0.503232	0.096482	0.00920045	1	0.322689	1.75101	0.390515	0.088206	-0.120183	1
LNC_005377	XLOC_139197	intronic_lncRNA	Novel_lncRNA	B1	162387068	162450391	+	28	13287	702	0.168766	1.3218	0.544947	0.0880487	0.38315	0.823445	0.0664313	-0.0232872	0.909067	0.325608	2.26991	0.273635
LNC_003175	XLOC_087256	lincRNA	Novel_lncRNA	A3	12599343	12602936	+	5	680	122	0.72473	-0.0839219	0.904407	0.387493	-0.987193	0.411931	0.679087	-0.177768	0.989442	0.585497	-0.391704	0.746541
LNC_003174	XLOC_087247	lincRNA	Novel_lncRNA	A3	12548336	12548790	+	2	330	110	0	NA	1	0.0964883	Inf	0.35761	0.05984	Inf	0.397893	0	NA	1
LNC_003173	XLOC_087205	intronic_lncRNA	Novel_lncRNA	A3	12171004	12198790	+	6	1424	204	0.32445	0.25398	0.692397	0.258888	-0.0716888	0.986274	0.303934	0.159741	0.763004	0.317952	0.224792	0.902055
LNC_003172	XLOC_087204	antisense_lncRNA	Novel_lncRNA	A3	12151793	12155859	+	2	224	70	0	#NAME?	0.323371	0	#NAME?	0.37251	0	#NAME?	0.344704	0.0248473	-2.35873	0.539106
LNC_003171	XLOC_087200	intronic_lncRNA	Novel_lncRNA	A3	12120202	12138598	+	5	7558	233	0.107635	-0.505381	0.743877	0.193702	0.342308	0.785042	0.159571	0.0626704	0.894278	0.277517	0.861046	0.436724
LNC_003170	XLOC_087200	intronic_lncRNA	Novel_lncRNA	A3	12120202	12135693	+	4	7629	233	0.107635	-0.505381	0.743877	0.193702	0.342308	0.785042	0.159571	0.0626704	0.894278	0.277517	0.861046	0.436724
LNC_005745	XLOC_152230	intronic_lncRNA	Novel_lncRNA	B1	88723875	88769791	-	9	1741	457	0.380771	0.902727	0.554199	0.533645	1.38968	0.448559	0.48459	1.25057	0.321381	0.218666	0.102535	0.986048
LNC_000255	XLOC_009796	lincRNA	Novel_lncRNA	A1	86497061	86504111	+	2	3551	100	0.976523	-0.0316681	0.868701	1.71831	0.783594	0.475148	1.51905	0.605777	0.495143	0.926625	-0.107337	0.915521
LNC_018708	XLOC_468682	intronic_lncRNA	Novel_lncRNA	F1	42884074	42896526	+	10	3775	372	0.230576	0.295	0.699763	0.550386	1.5502	0.270176	0.542748	1.53004	0.226433	0.591489	1.65411	0.223807
LNC_005742	XLOC_151960	lincRNA	Novel_lncRNA	B1	86803989	86854684	-	2	9093	166	0.641649	-0.673203	0.559993	1.00598	-0.0244583	0.878474	1.26239	0.303099	0.613165	2.41906	1.24139	0.127267
LNC_000254	XLOC_009796	lincRNA	Novel_lncRNA	A1	86445130	86446134	+	2	390	120	0.976523	-0.0316681	0.868701	1.71831	0.783594	0.475148	1.51905	0.605777	0.495143	0.926625	-0.107337	0.915521
LNC_015472	XLOC_407931	intronic_lncRNA	Novel_lncRNA	D4	45840121	45857473	+	9	2488	454	0.289478	-0.460116	0.867171	0.511542	0.36128	0.753773	0.418365	0.0711893	0.900805	0	#NAME?	4.52474e-05
LNC_005743	XLOC_152163	lincRNA	Novel_lncRNA	B1	87792669	87794874	-	2	322	71	0	NA	1	0.252857	Inf	0.113814	0.102975	Inf	0.346001	0.208234	Inf	0.0975505
LNC_001302	XLOC_043963	intronic_lncRNA	Novel_lncRNA	A1	161021114	161112812	-	18	9156	1035	0.318096	0.15643	0.697367	0.414427	0.538085	0.645154	0.441516	0.629434	0.392942	0.512075	0.843322	0.401012
LNC_015160	XLOC_396843	lincRNA	Novel_lncRNA	D3	42742957	42743772	-	2	202	64	0	NA	1	0.10309	Inf	0.428178	0	NA	1	0	NA	1
LNC_005740	XLOC_151911	intronic_lncRNA	Novel_lncRNA	B1	86266899	86615192	-	22	8476	658	0.157564	-1.59791	0.33884	0.231498	-1.04285	0.396452	0.0664597	-2.8433	0.0235856	0.148026	-1.688	0.0926849
LNC_001303	XLOC_044517	lincRNA	Novel_lncRNA	A1	165715890	165718969	-	2	279	66	0	NA	1	0.00410333	Inf	1	0.010301	Inf	1	0.176815	Inf	0.178785
LNC_005741	XLOC_151911	intronic_lncRNA	Novel_lncRNA	B1	86266899	86615192	-	22	8480	891	0.157564	-1.59791	0.33884	0.231498	-1.04285	0.396452	0.0664597	-2.8433	0.0235856	0.148026	-1.688	0.0926849
LNC_001300	XLOC_043875	lincRNA	Novel_lncRNA	A1	159949910	159951041	-	2	1110	97	0.0603683	-1.4929	0.372753	0.216528	0.349794	0.910902	0.0587643	-1.53175	0.395421	0.108602	-0.645707	0.657018
LNC_019046	XLOC_475740	antisense_lncRNA	Novel_lncRNA	F1	39223397	39226440	-	2	759	243	0.0732983	-0.785288	0.85403	0.0907107	-0.477796	0.757993	0	#NAME?	0.121237	0.00613867	-4.36307	0.217021
LNC_001301	XLOC_043957	intronic_lncRNA	Novel_lncRNA	A1	160733074	160835071	-	23	13123	695	0.753157	-0.28375	0.880577	1.09949	0.262056	0.771134	0.804449	-0.188701	0.98425	1.06266	0.212913	0.843077
LNC_008718	XLOC_232402	intronic_lncRNA	Novel_lncRNA	B4	38171261	38173560	+	3	605	201	0.073447	-1.55641	0.446987	0.0239613	-3.17241	0.227389	0.213557	-0.0165682	1	0.123858	-0.802506	0.62961
LNC_001306	XLOC_044522	intronic_lncRNA	Novel_lncRNA	A1	166000483	166016702	-	5	5171	228	1.12073	-0.549348	0.728168	1.42684	-0.20096	0.868834	1.14273	-0.521302	0.694057	1.50062	-0.128229	0.867235
LNC_008719	XLOC_232420	intronic_lncRNA	Novel_lncRNA	B4	38575337	38579282	+	3	213	71	0.0905987	Inf	0.45377	0.0511347	Inf	0.546907	0	NA	1	0	NA	1
LNC_001307	XLOC_044522	intronic_lncRNA	Novel_lncRNA	A1	166007098	166016702	-	3	6034	172	1.12073	-0.549348	0.728168	1.42684	-0.20096	0.868834	1.14273	-0.521302	0.694057	1.50062	-0.128229	0.867235
LNC_010663	XLOC_280707	intronic_lncRNA	Novel_lncRNA	C1	208060006	208065831	+	2	2777	684	0.475031	0.67879	0.427759	0.708696	1.25594	0.338367	0.215953	-0.458515	0.809168	0.913099	1.62154	0.223938
LNC_010662	XLOC_280701	lincRNA	Novel_lncRNA	C1	207988685	208007344	+	2	223	43	0	NA	1	0.0933817	Inf	0.380678	0	NA	1	0	NA	1
LNC_006288	XLOC_168188	lincRNA	Novel_lncRNA	B2	36172483	36173072	+	2	564	122	0.0158217	-1.30414	0.707897	0.183162	2.22901	0.456544	0.0400233	0.0348047	1	0	#NAME?	0.253204
LNC_006289	XLOC_168242	intronic_lncRNA	Novel_lncRNA	B2	36844646	36862064	+	4	534	148	0.186376	-0.865548	0.561932	0.664752	0.969051	0.594927	0.383212	0.174377	0.8988	0.484984	0.514173	0.76137
LNC_010667	XLOC_280758	lincRNA	Novel_lncRNA	C1	208477116	208479632	+	3	838	103	0.0331387	-0.577338	0.78832	0.321474	2.70077	0.12965	0.0678703	0.456927	0.748681	0.169048	1.7735	0.345189
LNC_001304	XLOC_044522	intronic_lncRNA	Novel_lncRNA	A1	165867352	165904185	-	5	895	194	1.12073	-0.549348	0.728168	1.42684	-0.20096	0.868834	1.14273	-0.521302	0.694057	1.50062	-0.128229	0.867235
LNC_010665	XLOC_280731	intronic_lncRNA	Novel_lncRNA	C1	208197813	208257050	+	5	969	169	0.435671	0.0334088	0.831797	0.245543	-0.793853	0.56902	0.447327	0.0714995	0.869801	0.135965	-1.64659	0.194672
LNC_010664	XLOC_280731	intronic_lncRNA	Novel_lncRNA	C1	208197783	208257050	+	5	1022	218	0.435671	0.0334088	0.831797	0.245543	-0.793853	0.56902	0.447327	0.0714995	0.869801	0.135965	-1.64659	0.194672
LNC_006282	XLOC_168150	intronic_lncRNA	Novel_lncRNA	B2	35747747	35751058	+	5	1491	180	0	#NAME?	0.0112235	0.0503307	-1.00121	0.647731	0.049529	-1.02438	0.698908	0.222596	1.1437	0.461347
LNC_006283	XLOC_168150	intronic_lncRNA	Novel_lncRNA	B2	35747796	35751058	+	5	1502	180	0	#NAME?	0.0112235	0.0503307	-1.00121	0.647731	0.049529	-1.02438	0.698908	0.222596	1.1437	0.461347
LNC_006280	XLOC_168138	lincRNA	Novel_lncRNA	B2	35480864	35487399	+	2	418	120	0.120091	2.96135	0.29537	0.339839	4.46207	0.176136	0.0500923	1.69988	0.783128	0.0360537	1.22544	1
LNC_001305	XLOC_044522	antisense_lncRNA	Novel_lncRNA	A1	165980055	165988948	-	2	6257	144	1.12073	-0.549348	0.728168	1.42684	-0.20096	0.868834	1.14273	-0.521302	0.694057	1.50062	-0.128229	0.867235
LNC_006286	XLOC_168168	intronic_lncRNA	Novel_lncRNA	B2	35934115	35941561	+	6	1253	260	11.7823	-0.497048	0.674074	11.6267	-0.516233	0.528835	15.664	-0.0862191	0.960337	9.38142	-0.825796	0.225959
LNC_006287	XLOC_168179	lincRNA	Novel_lncRNA	B2	36059208	36065036	+	2	247	79	0	#NAME?	1	0.027029	1.04733	1	0	#NAME?	1	0.156157	3.57775	0.475707
LNC_006284	XLOC_168161	intronic_lncRNA	Novel_lncRNA	B2	35771967	35929339	+	6	10593	232	1.0392	0.448985	0.383557	0.912551	0.261495	0.852163	0.775284	0.0263148	0.848646	0.853821	0.165523	0.918947
LNC_006285	XLOC_168161	intronic_lncRNA	Novel_lncRNA	B2	35777392	35915185	+	6	12326	226	1.0392	0.448985	0.383557	0.912551	0.261495	0.852163	0.775284	0.0263148	0.848646	0.853821	0.165523	0.918947
LNC_019924	XLOC_500503	intronic_lncRNA	Novel_lncRNA	X	10673387	10684685	+	5	1519	175	0.300553	0.0464746	0.881304	0.326248	0.164824	0.944748	0.355819	0.289999	0.773725	0.246155	-0.241579	0.788546
LNC_008538	XLOC_227252	intronic_lncRNA	Novel_lncRNA	B3	141235817	141260736	-	2	286	95	0.128159	-1.31117	0.713574	0.043587	-2.86713	0.383102	0.094212	-1.75512	0.550663	0.271085	-0.230359	1
LNC_008539	XLOC_227254	antisense_lncRNA	Novel_lncRNA	B3	141376801	141399422	-	4	788	118	0.014154	-0.432791	0.849416	0.16735	3.1308	0.171809	0.053614	1.48861	0.660004	0.170744	3.15977	0.259495
LNC_008536	XLOC_227150	lincRNA	Novel_lncRNA	B3	140613794	140617220	-	2	3143	184	0.311134	-0.705648	0.609222	0.511264	0.0108843	0.946672	0.356584	-0.508945	0.740445	0.592373	0.223322	0.857156
LNC_008537	XLOC_227151	intronic_lncRNA	Novel_lncRNA	B3	140619352	140630108	-	3	1043	175	2.3826	0.109904	0.750154	1.39764	-0.65964	0.588764	1.70637	-0.371702	0.820926	1.3354	-0.725355	0.428112
LNC_008534	XLOC_227140	lincRNA	Novel_lncRNA	B3	140571570	140578508	-	2	6826	236	0.482379	-0.657379	0.675106	1.48713	0.966916	0.48463	1.06761	0.488765	0.608688	3.18118	2.06394	0.0329451
LNC_008535	XLOC_227141	lincRNA	Novel_lncRNA	B3	140578588	140589561	-	2	10954	203	0.972304	-0.733484	0.552984	2.37361	0.554122	0.7217	1.99624	0.304321	0.709104	5.35419	1.72771	0.0512313
LNC_008532	XLOC_227137	lincRNA	Novel_lncRNA	B3	140487046	140492790	-	2	387	112	0.393678	Inf	0.0242013	0.190818	Inf	0.0974065	0.015147	Inf	0.688665	0	NA	1
LNC_008533	XLOC_227137	lincRNA	Novel_lncRNA	B3	140487237	140492867	-	2	414	118	0.393678	Inf	0.0242013	0.190818	Inf	0.0974065	0.015147	Inf	0.688665	0	NA	1
LNC_008530	XLOC_227120	lincRNA	Novel_lncRNA	B3	140448034	140452246	-	2	760	161	0.0111817	-1.89411	0.684682	0.201276	2.27586	0.311237	0.039699	-0.0661393	1	0.367313	3.1437	0.0677193
LNC_008531	XLOC_227123	lincRNA	Novel_lncRNA	B3	140450842	140451256	-	2	327	69	0	#NAME?	0.246647	0.0570927	-0.872277	0.671083	0	#NAME?	0.273837	0.09296	-0.168973	1
LNC_006277	XLOC_168067	intronic_lncRNA	Novel_lncRNA	B2	35145281	35152265	+	6	2424	212	0.904829	0.454304	0.500362	0.551317	-0.260459	0.898124	0.82933	0.328606	0.63734	0.460305	-0.52075	0.517867
LNC_020193	XLOC_511366	intronic_lncRNA	Novel_lncRNA	X	129243912	129247521	+	4	1097	159	1.15596	0.453516	0.550526	0.988676	0.227999	0.824056	0.663156	-0.348152	0.886874	0.319807	-1.4003	0.211723
LNC_007908	XLOC_213259	lincRNA	Novel_lncRNA	B3	1650093	1651184	-	2	671	113	0.0832453	-1.08088	0.742139	0.119166	-0.563349	0.907865	0.101134	-0.800048	0.833384	0.0740887	-1.249	0.593904
LNC_006276	XLOC_168067	intronic_lncRNA	Novel_lncRNA	B2	35144988	35152265	+	7	3608	227	0.904829	0.454304	0.500362	0.551317	-0.260459	0.898124	0.82933	0.328606	0.63734	0.460305	-0.52075	0.517867
LNC_007909	XLOC_213269	lincRNA	Novel_lncRNA	B3	1671147	1673103	-	2	272	69	0.135565	Inf	0.123275	0.0928233	Inf	0.405374	0.0475387	Inf	0.45688	0	NA	1
LNC_006275	XLOC_168051	intronic_lncRNA	Novel_lncRNA	B2	34914934	34927567	+	8	3133	454	0.898253	0.0312948	0.803606	0.784258	-0.164498	0.839781	1.1734	0.416796	0.619469	1.61387	0.876624	0.41625
LNC_009229	XLOC_243848	antisense_lncRNA	Novel_lncRNA	B4	143615039	143620122	+	2	1866	482	0.0832317	-0.534579	0.717958	0.302169	1.32557	0.421583	0.485102	2.0085	0.306589	0.410813	1.7687	0.233993
LNC_007906	XLOC_213201	antisense_lncRNA	Novel_lncRNA	B3	1497194	1538800	-	3	564	123	0.00248767	-5.8714	0.0332707	0.32377	1.15263	0.568942	0.246708	0.760469	0.6866	0.0851703	-0.773914	0.634925
LNC_020121	XLOC_507572	intronic_lncRNA	Novel_lncRNA	X	94700570	94715570	+	3	466	107	0.082753	-0.210702	0.954625	0.0375507	-1.35068	0.640373	0.050441	-0.924917	0.718801	0.123536	0.36735	1
LNC_006274	XLOC_168043	intronic_lncRNA	Novel_lncRNA	B2	34814860	34817547	+	4	230	76	0	NA	1	0.01469	Inf	1	0	NA	1	0.111799	Inf	0.378192
LNC_020127	XLOC_507969	lincRNA	Novel_lncRNA	X	99641506	99645142	+	2	493	93	0.034978	-2.34139	0.217835	0.166927	-0.0866931	0.94593	0.083625	-1.0839	0.586447	0.0789677	-1.16658	0.451313
LNC_017279	XLOC_441628	intronic_lncRNA	Novel_lncRNA	E2	18064614	18071757	+	7	6249	318	0	#NAME?	0.00769258	0	#NAME?	0.0118498	0	#NAME?	0.0106118	0	#NAME?	0.0105902
LNC_020125	XLOC_507963	lincRNA	Novel_lncRNA	X	99626528	99629277	+	2	1114	139	0.082834	-0.919591	0.64696	0.0725487	-1.11086	0.431469	0.090695	-0.788791	0.670804	0.185815	0.245984	0.910007
LNC_007907	XLOC_213201	intronic_lncRNA	Novel_lncRNA	B3	1506545	1569664	-	6	1889	227	0.00248767	-5.8714	0.0332707	0.32377	1.15263	0.568942	0.246708	0.760469	0.6866	0.0851703	-0.773914	0.634925
LNC_009221	XLOC_243178	intronic_lncRNA	Novel_lncRNA	B4	141226941	141273197	+	13	3049	578	0.881593	Inf	8.21382e-05	0	NA	1	0.090375	Inf	0.0455317	0	NA	1
LNC_006273	XLOC_168025	intronic_lncRNA	Novel_lncRNA	B2	34676024	34680016	+	5	1297	267	0.376877	3.13782	0.137616	0.734131	4.09976	0.0361246	0.4486	3.38915	0.119348	0.637546	3.89625	0.0390335
LNC_009223	XLOC_243179	lincRNA	Novel_lncRNA	B4	141275370	141278021	+	2	1640	227	0.447101	1.14965	0.394825	0.485634	1.26892	0.39118	0.198635	-0.020827	1	0.402173	0.996868	0.618678
LNC_009222	XLOC_243179	lincRNA	Novel_lncRNA	B4	141273869	141280806	+	3	2662	224	0.447101	1.14965	0.394825	0.485634	1.26892	0.39118	0.198635	-0.020827	1	0.402173	0.996868	0.618678
LNC_009225	XLOC_243211	lincRNA	Novel_lncRNA	B4	141669135	141669684	+	2	288	96	0	NA	1	0.0968887	Inf	0.405227	0	NA	1	0	NA	1
LNC_007904	XLOC_213201	intronic_lncRNA	Novel_lncRNA	B3	1485572	1569664	-	7	3069	296	0.00248767	-5.8714	0.0332707	0.32377	1.15263	0.568942	0.246708	0.760469	0.6866	0.0851703	-0.773914	0.634925
LNC_009227	XLOC_243676	lincRNA	Novel_lncRNA	B4	143170449	143170917	+	2	442	97	0	NA	1	0.106043	Inf	0.263243	0	NA	1	0	NA	1
LNC_006272	XLOC_168013	lincRNA	Novel_lncRNA	B2	34607821	34627460	+	2	10526	180	0.024858	-4.81977	0.00063775	0.258784	-1.4398	0.253137	0.555562	-0.337602	0.83025	0.157138	-2.15952	0.112343
LNC_016508	XLOC_431478	intronic_lncRNA	Novel_lncRNA	E1	62653598	62656473	+	4	1036	267	0.148323	-0.368075	0.938422	0.198226	0.0503317	0.98201	0.323388	0.756451	0.714533	0.127644	-0.584695	0.729554
LNC_016509	XLOC_431488	lincRNA	Novel_lncRNA	E1	62720133	62751668	+	3	503	96	0.006448	-2.202	0.677338	4.33932	7.1924	0.000576866	0.315532	3.41079	0.090354	0.749229	4.65841	0.0645279
LNC_007905	XLOC_213201	lincRNA	Novel_lncRNA	B3	1497194	1503797	-	2	240	79	0.00248767	-5.8714	0.0332707	0.32377	1.15263	0.568942	0.246708	0.760469	0.6866	0.0851703	-0.773914	0.634925
LNC_001038	XLOC_036326	intronic_lncRNA	Novel_lncRNA	A1	92643129	92651713	-	4	5937	251	0.476602	0.992425	0.584111	0.376094	0.650734	0.792926	1.31466	2.45626	0.0811215	1.2655	2.40128	0.163237
LNC_001039	XLOC_036329	intronic_lncRNA	Novel_lncRNA	A1	92631767	92639897	-	3	223	73	0.201136	0.935197	0.778937	0.253675	1.27001	0.69273	0.14131	0.425889	0.902001	0.143713	0.450219	1
LNC_018078	XLOC_457876	intronic_lncRNA	Novel_lncRNA	E3	24657676	24670877	+	5	1744	110	0.225485	0.780784	0.430182	0.202709	0.62716	0.577541	0.135525	0.0463112	0.915059	0.0996023	-0.397996	0.797394
LNC_018079	XLOC_457876	intronic_lncRNA	Novel_lncRNA	E3	24657676	24681335	+	9	1528	304	0.225485	0.780784	0.430182	0.202709	0.62716	0.577541	0.135525	0.0463112	0.915059	0.0996023	-0.397996	0.797394
LNC_001034	XLOC_036309	intronic_lncRNA	Novel_lncRNA	A1	92242792	92301355	-	12	4730	427	0.119024	0.0773872	0.902409	0.16948	0.587248	0.731753	0.176781	0.648091	0.569964	0.213202	0.918354	0.53895
LNC_001035	XLOC_036309	intronic_lncRNA	Novel_lncRNA	A1	92242792	92301355	-	11	4671	327	0.119024	0.0773872	0.902409	0.16948	0.587248	0.731753	0.176781	0.648091	0.569964	0.213202	0.918354	0.53895
LNC_001036	XLOC_036325	intronic_lncRNA	Novel_lncRNA	A1	92581618	92594583	-	5	730	243	0.111967	5.89467	0.256318	0.110026	5.86944	0.264974	0.00252467	0.423826	1	0.001509	-0.318674	1
LNC_001037	XLOC_036326	antisense_lncRNA	Novel_lncRNA	A1	92600374	92651713	-	2	1578	136	0.476602	0.992425	0.584111	0.376094	0.650734	0.792926	1.31466	2.45626	0.0811215	1.2655	2.40128	0.163237
LNC_001030	XLOC_036199	lincRNA	Novel_lncRNA	A1	91564476	91576330	-	3	871	108	0.029522	1.00029	0.648843	0.274289	4.21613	0.190816	0.015842	0.102257	1	0.347975	4.55942	0.0543411
LNC_001031	XLOC_036282	intronic_lncRNA	Novel_lncRNA	A1	91981934	91982846	-	2	261	86	0.00952167	-4.09682	0.247451	0.0302223	-2.43049	0.470174	0	#NAME?	0.14253	0.0231247	-2.81667	0.282038
LNC_001032	XLOC_036308	antisense_lncRNA	Novel_lncRNA	A1	92232507	92242685	-	2	9198	170	0.153364	-0.140245	0.953642	0.276676	0.710994	0.608949	0.143795	-0.233195	0.966942	0.26316	0.638737	0.545947
LNC_001033	XLOC_036309	intronic_lncRNA	Novel_lncRNA	A1	92242792	92301355	-	12	4695	282	0.119024	0.0773872	0.902409	0.16948	0.587248	0.731753	0.176781	0.648091	0.569964	0.213202	0.918354	0.53895
LNC_008280	XLOC_221514	antisense_lncRNA	Novel_lncRNA	B3	85398316	85613640	-	7	1162	111	0.175696	0.762802	0.661086	0.562959	2.44275	0.342923	0.528405	2.35137	0.194979	1.15918	3.48476	0.06123
LNC_007670	XLOC_207803	intronic_lncRNA	Novel_lncRNA	B3	102611000	102622269	+	4	1810	210	0.339669	2.12837	0.227311	0.0725133	-0.0994393	0.991544	0	#NAME?	0.0473471	0.0703063	-0.144031	0.91623
LNC_008282	XLOC_221514	antisense_lncRNA	Novel_lncRNA	B3	85398938	85613624	-	6	32637	133	0.175696	0.762802	0.661086	0.562959	2.44275	0.342923	0.528405	2.35137	0.194979	1.15918	3.48476	0.06123
LNC_008283	XLOC_221514	antisense_lncRNA	Novel_lncRNA	B3	85398938	85613640	-	7	1594	111	0.175696	0.762802	0.661086	0.562959	2.44275	0.342923	0.528405	2.35137	0.194979	1.15918	3.48476	0.06123
LNC_008284	XLOC_221514	antisense_lncRNA	Novel_lncRNA	B3	85444145	85613640	-	3	19470	263	0.175696	0.762802	0.661086	0.562959	2.44275	0.342923	0.528405	2.35137	0.194979	1.15918	3.48476	0.06123
LNC_007900	XLOC_213201	lincRNA	Novel_lncRNA	B3	1473980	1496947	-	5	1669	297	0.00248767	-5.8714	0.0332707	0.32377	1.15263	0.568942	0.246708	0.760469	0.6866	0.0851703	-0.773914	0.634925
LNC_008286	XLOC_221515	antisense_lncRNA	Novel_lncRNA	B3	85525838	85537365	-	2	11475	149	0.127793	-0.643864	0.618009	0.369031	0.88607	0.524965	0.369607	0.888319	0.379904	0.758393	1.92527	0.0296772
LNC_007671	XLOC_207803	intronic_lncRNA	Novel_lncRNA	B3	102615962	102622269	+	2	1088	217	0.339669	2.12837	0.227311	0.0725133	-0.0994393	0.991544	0	#NAME?	0.0473471	0.0703063	-0.144031	0.91623
LNC_008288	XLOC_221533	lincRNA	Novel_lncRNA	B3	85680565	85730474	-	4	1692	166	0.29639	-0.216937	0.99085	0.103857	-1.72984	0.245931	0.0493023	-2.80471	0.0778613	0.134958	-1.35192	0.372558
LNC_008289	XLOC_221533	lincRNA	Novel_lncRNA	B3	85812460	85998500	-	6	3433	179	0.29639	-0.216937	0.99085	0.103857	-1.72984	0.245931	0.0493023	-2.80471	0.0778613	0.134958	-1.35192	0.372558
LNC_007901	XLOC_213201	intronic_lncRNA	Novel_lncRNA	B3	1473980	1569664	-	9	3365	296	0.00248767	-5.8714	0.0332707	0.32377	1.15263	0.568942	0.246708	0.760469	0.6866	0.0851703	-0.773914	0.634925
LNC_007672	XLOC_207873	intronic_lncRNA	Novel_lncRNA	B3	102865043	102972374	+	13	3593	882	0.799712	0.308688	0.582549	0.458221	-0.494749	0.637961	0.543132	-0.249488	0.95279	0.670331	0.0540826	0.984441
LNC_011040	XLOC_287536	intronic_lncRNA	Novel_lncRNA	C1	43022264	43155006	-	16	2936	548	0.309272	0.376964	0.703732	0.206615	-0.204964	0.9273	0.123758	-0.944385	0.862314	0.0960493	-1.31006	0.655062
LNC_011041	XLOC_287536	intronic_lncRNA	Novel_lncRNA	C1	43022264	43155155	-	16	3088	549	0.309272	0.376964	0.703732	0.206615	-0.204964	0.9273	0.123758	-0.944385	0.862314	0.0960493	-1.31006	0.655062
LNC_011042	XLOC_287554	antisense_lncRNA	Novel_lncRNA	C1	43285549	43290982	-	2	424	96	0.011495	0.897742	1	0.128385	4.37914	0.265913	0.0245583	1.99295	0.816237	0.173476	4.8134	0.228843
LNC_007673	XLOC_207969	lincRNA	Novel_lncRNA	B3	103527581	103564669	+	2	568	62	0.165233	1.68662	0.391519	0.18132	1.82067	0.569044	0.137662	1.42326	0.650468	0.4022	2.97004	0.136837
LNC_011044	XLOC_287616	intronic_lncRNA	Novel_lncRNA	C1	43990897	43997757	-	3	382	127	0.040237	-1.47898	0.690672	0.0767767	-0.546836	0.808468	0.0354143	-1.66317	0.584549	0.0269033	-2.05972	0.488166
LNC_011045	XLOC_287617	intronic_lncRNA	Novel_lncRNA	C1	43999656	44005757	-	4	706	208	0.0491573	-1.82934	0.262295	0.13095	-0.415802	0.76642	0.170218	-0.037441	0.965851	0.20843	0.254743	0.877291
LNC_011046	XLOC_287628	intronic_lncRNA	Novel_lncRNA	C1	44067644	44079354	-	4	530	106	0.0986653	1.97706	0.461602	0	#NAME?	0.451051	4.33333e-05	-9.17579	0.761871	0.0116513	-1.10499	1
LNC_011047	XLOC_287628	intronic_lncRNA	Novel_lncRNA	C1	44067644	44103271	-	5	1473	222	0.0986653	1.97706	0.461602	0	#NAME?	0.451051	4.33333e-05	-9.17579	0.761871	0.0116513	-1.10499	1
LNC_011048	XLOC_287717	lincRNA	Novel_lncRNA	C1	45150915	45158246	-	2	285	86	0.0168147	Inf	1	0.230641	Inf	0.103616	0	NA	1	0.13795	Inf	0.30718
LNC_007674	XLOC_208048	intronic_lncRNA	Novel_lncRNA	B3	104407474	104454634	+	7	942	313	0.651656	0.202244	0.804469	1.29537	1.19342	0.466895	0.550542	-0.0410136	0.957002	0.841996	0.571946	0.788453
LNC_007675	XLOC_208048	intronic_lncRNA	Novel_lncRNA	B3	104408289	104454634	+	4	1012	259	0.651656	0.202244	0.804469	1.29537	1.19342	0.466895	0.550542	-0.0410136	0.957002	0.841996	0.571946	0.788453
LNC_004284	XLOC_119114	lincRNA	Novel_lncRNA	AANG04000242.1	5652	38618	-	2	4243	124	0.118023	-0.535359	0.771383	0.407288	1.25162	0.425238	0.173136	0.0174764	0.919808	0.4589	1.42375	0.195538
LNC_004285	XLOC_119133	lincRNA	Novel_lncRNA	AANG04000242.1	48484	54767	-	2	306	67	0.0277717	-1.73801	0.605716	0.316901	1.77434	0.478665	0.110808	0.258375	1	0.172796	0.899378	0.788385
LNC_001159	XLOC_039767	intronic_lncRNA	Novel_lncRNA	A1	119518403	119623114	-	4	864	165	0.00655733	-3.3527	0.482674	0.253853	1.92204	0.425328	0.0793193	0.243791	0.874226	0.144812	1.11223	0.681349
LNC_001158	XLOC_039737	antisense_lncRNA	Novel_lncRNA	A1	119352503	119361041	-	2	362	114	0	#NAME?	0.447428	0.177266	2.08295	0.468208	0.111232	1.4106	0.774203	0	#NAME?	0.548791
LNC_004280	XLOC_119021	lincRNA	Novel_lncRNA	AANG04000203.1	32450	39300	+	2	351	83	0.0825927	-0.169303	1	0.023352	-1.99177	0.353168	0.142286	0.615402	1	0.010212	-3.18505	0.418562
LNC_004281	XLOC_119026	lincRNA	Novel_lncRNA	AANG04000203.1	777	2549	-	2	1749	122	0.030604	-2.99751	0.140213	0.186332	-0.391428	0.731804	0.0512027	-2.25501	0.310156	0.262189	0.101306	0.937054
LNC_004282	XLOC_119037	lincRNA	Novel_lncRNA	AANG04000203.1	36636	37794	-	2	1139	103	0.0923323	-1.29414	0.397875	0.191961	-0.238239	0.818161	0.170712	-0.407485	0.877889	0.391519	0.790031	0.579202
LNC_004283	XLOC_119061	lincRNA	Novel_lncRNA	AANG04000213.1	34916	37667	+	2	1480	98	0.514465	1.09798	0.39726	0.466756	0.957573	0.591822	0.214389	-0.164862	0.931141	0.541036	1.17063	0.52068
LNC_001153	XLOC_039677	intronic_lncRNA	Novel_lncRNA	A1	118908436	118919512	-	20	2201	514	0.134089	3.00942	0.179657	0	#NAME?	0.198088	0.969514	5.86349	0.000217418	0.371521	4.47968	0.109155
LNC_001152	XLOC_039658	lincRNA	Novel_lncRNA	A1	118869997	118871618	-	3	729	152	0.149662	-0.55587	0.812942	0.406235	0.884736	0.613306	0.044081	-2.31935	0.321287	0.181472	-0.277831	0.849395
LNC_001151	XLOC_039650	lincRNA	Novel_lncRNA	A1	118787099	118807619	-	6	2078	346	0.235671	-0.0546406	0.910672	0.29509	0.26974	0.853253	0.338042	0.465786	0.586825	0.386526	0.65915	0.606602
LNC_001150	XLOC_039644	antisense_lncRNA	Novel_lncRNA	A1	118679534	118708100	-	3	1775	182	0.091273	-1.6027	0.21007	0.271935	-0.0276984	0.893696	0.187578	-0.563472	0.679066	0.346835	0.323289	0.818796
LNC_004288	XLOC_119169	lincRNA	Novel_lncRNA	AANG04000261.1	977	3072	+	2	1096	246	0.0435137	-0.50613	0.955273	1.45806	4.56031	0.0152373	0.074239	0.264578	0.801111	0.212716	1.78326	0.313595
LNC_004289	XLOC_119170	lincRNA	Novel_lncRNA	AANG04000261.1	3395	13932	+	2	1093	206	0.101754	0.951708	0.661305	3.00212	5.83454	0.000541468	0.142566	1.43825	0.481472	0.251852	2.2592	0.161557
LNC_001155	XLOC_039678	antisense_lncRNA	Novel_lncRNA	A1	118921208	118924678	-	2	1896	136	0.246031	0.54173	0.533299	0.404551	1.25921	0.363794	0.187102	0.146716	0.848782	0.329657	0.963856	0.440665
LNC_001154	XLOC_039677	intronic_lncRNA	Novel_lncRNA	A1	118908436	118919726	-	21	2353	560	0.134089	3.00942	0.179657	0	#NAME?	0.198088	0.969514	5.86349	0.000217418	0.371521	4.47968	0.109155
LNC_018292	XLOC_461114	intronic_lncRNA	Novel_lncRNA	E3	6613693	6636421	-	10	10055	332	0.335643	-0.801199	0.434725	0.74937	0.357554	0.684159	0.685063	0.228112	0.70964	0.630125	0.107513	0.966443
LNC_018293	XLOC_461114	intronic_lncRNA	Novel_lncRNA	E3	6619459	6636421	-	11	5017	374	0.335643	-0.801199	0.434725	0.74937	0.357554	0.684159	0.685063	0.228112	0.70964	0.630125	0.107513	0.966443
LNC_018290	XLOC_461107	intronic_lncRNA	Novel_lncRNA	E3	6563651	6613548	-	11	2088	457	1.37694	-0.923796	0.486804	3.08339	0.239253	0.753171	0.0510823	-5.6763	0.000722693	0.859845	-1.60312	0.236828
LNC_018291	XLOC_461107	intronic_lncRNA	Novel_lncRNA	E3	6583478	6613540	-	11	2236	437	1.37694	-0.923796	0.486804	3.08339	0.239253	0.753171	0.0510823	-5.6763	0.000722693	0.859845	-1.60312	0.236828
LNC_015647	XLOC_412306	intronic_lncRNA	Novel_lncRNA	D4	86066345	86143205	+	3	295	98	0.0576147	-1.84682	0.475942	0.024473	-3.08206	0.298252	0.0455723	-2.1851	0.355504	0.489218	1.23915	0.451532
LNC_018297	XLOC_461141	lincRNA	Novel_lncRNA	E3	6748392	6749589	-	3	401	79	0.019285	-3.51871	0.22214	0.0582313	-1.92439	0.492542	0.022981	-3.26575	0.274003	0.0611817	-1.85309	0.499469
LNC_018294	XLOC_461115	intronic_lncRNA	Novel_lncRNA	E3	6648707	6652021	-	3	588	96	1.08072	-0.38666	0.840759	0.834174	-0.760228	0.564939	0.99116	-0.511458	0.790524	0.550605	-1.35956	0.229174
LNC_018295	XLOC_461117	lincRNA	Novel_lncRNA	E3	6704844	6708637	-	2	377	104	0.0277433	-0.446639	1	0.19392	2.35861	0.435623	0	#NAME?	0.54821	0.0636613	0.751637	0.876641
LNC_019494	XLOC_487580	lincRNA	Novel_lncRNA	F2	74011316	74016582	+	3	689	97	0.116232	-1.14872	0.475393	0.173708	-0.569052	0.782662	0.108541	-1.24747	0.631165	0.229617	-0.166491	0.900541
LNC_018298	XLOC_461145	lincRNA	Novel_lncRNA	E3	6768614	6771523	-	2	698	154	0.0860683	-1.26307	0.509191	0.302023	0.548036	0.74344	0.146551	-0.495224	0.807517	0.261108	0.338021	0.866433
LNC_014984	XLOC_393593	antisense_lncRNA	Novel_lncRNA	D3	9635937	9637979	-	2	310	85	0	#NAME?	0.0773071	0.185833	0.538979	1	0	#NAME?	0.0813504	0.224257	0.810125	0.650716
LNC_007019	XLOC_188179	intronic_lncRNA	Novel_lncRNA	B2	66399624	66496831	-	14	1766	472	0.0976533	-1.13171	0.647531	0.016033	-3.73834	0.163815	0.00407767	-5.71357	0.0611416	0.0158563	-3.75432	0.120525
LNC_008817	XLOC_233920	lincRNA	Novel_lncRNA	B4	55091913	55094835	+	2	272	57	0.0156217	-2.60707	0.542766	0.181746	0.933226	0.822952	0.277594	1.54428	0.475672	0.235553	1.30736	0.652454
LNC_018309	XLOC_461222	intronic_lncRNA	Novel_lncRNA	E3	7717859	7726411	-	7	504	167	0.0224677	-3.3875	0.0759868	0.0662507	-1.82742	0.39564	0.0518063	-2.18222	0.261871	0.461405	0.97261	0.516688
LNC_019971	XLOC_502167	lincRNA	Novel_lncRNA	X	33365029	33366489	+	2	692	76	0.0198127	-2.38253	0.485394	0.106256	0.0405179	1	0.066293	-0.640098	0.778836	0.29595	1.51833	0.394563
LNC_016710	XLOC_433646	intronic_lncRNA	Novel_lncRNA	E1	17984346	18058352	-	3	257	50	0.0161367	-0.74005	1	0.0482397	0.839828	1	0.1181	2.13154	0.576542	0	#NAME?	0.689524
LNC_003883	XLOC_106196	intronic_lncRNA	Novel_lncRNA	A3	29731374	29736631	-	12	1862	606	0.0857793	-2.54505	0.0693781	0.326377	-0.617218	0.578096	0.094023	-2.41267	0.0861296	0.269378	-0.894126	0.451037
LNC_003882	XLOC_106196	intronic_lncRNA	Novel_lncRNA	A3	29731374	29734726	-	8	1451	370	0.0857793	-2.54505	0.0693781	0.326377	-0.617218	0.578096	0.094023	-2.41267	0.0861296	0.269378	-0.894126	0.451037
LNC_003881	XLOC_106193	lincRNA	Novel_lncRNA	A3	29625280	29648791	-	2	208	68	0	NA	1	0	NA	1	0.159193	Inf	0.346022	0	NA	1
LNC_003880	XLOC_106177	antisense_lncRNA	Novel_lncRNA	A3	29513128	29515311	-	3	1266	132	0.388725	0.938738	0.418194	0.302165	0.575326	0.660999	0.106882	-0.923987	0.646459	0.186757	-0.118845	0.927023
LNC_003887	XLOC_106218	lincRNA	Novel_lncRNA	A3	29908398	29933111	-	2	405	88	0.0477047	0.412251	1	0.131048	1.87014	0.444815	0	#NAME?	0.431725	0.224368	2.64592	0.395486
LNC_003886	XLOC_106217	intronic_lncRNA	Novel_lncRNA	A3	29898321	29994534	-	5	820	160	0.0426557	-1.72497	0.458999	0	#NAME?	0.0494324	1.22881	3.12341	0.0599295	0	#NAME?	0.0437075
LNC_003885	XLOC_106217	antisense_lncRNA	Novel_lncRNA	A3	29898321	29969879	-	3	435	138	0.0426557	-1.72497	0.458999	0	#NAME?	0.0494324	1.22881	3.12341	0.0599295	0	#NAME?	0.0437075
LNC_003884	XLOC_106217	antisense_lncRNA	Novel_lncRNA	A3	29898321	29955089	-	4	467	135	0.0426557	-1.72497	0.458999	0	#NAME?	0.0494324	1.22881	3.12341	0.0599295	0	#NAME?	0.0437075
LNC_003889	XLOC_106225	intronic_lncRNA	Novel_lncRNA	A3	30091184	30092844	-	3	1226	227	0.404216	0.382652	0.596429	0.345462	0.156054	0.859313	0.13207	-1.23117	0.424481	0.608025	0.971657	0.440809
LNC_003888	XLOC_106220	intronic_lncRNA	Novel_lncRNA	A3	30068380	30070472	-	4	1174	217	1.43281	-1.10333	0.331388	1.57887	-0.963286	0.34913	1.34399	-1.19566	0.270621	0.961661	-1.67858	0.0858436
LNC_006967	XLOC_186111	lincRNA	Novel_lncRNA	B2	44558608	44559125	-	2	498	124	0	NA	1	0.167769	Inf	0.209468	0	NA	1	0	NA	1
LNC_017679	XLOC_449661	intronic_lncRNA	Novel_lncRNA	E2	17743688	17747921	-	8	871	262	0	NA	1	0	NA	1	0	NA	1	0	NA	1
LNC_017678	XLOC_449659	intronic_lncRNA	Novel_lncRNA	E2	17735596	17738663	-	5	938	143	0.176096	1.92331	0.202454	0.221749	2.25588	0.184514	0.416526	3.16536	0.0502905	0.195114	2.07127	0.378775
LNC_019219	XLOC_479922	intronic_lncRNA	Novel_lncRNA	F1	71248533	71331939	-	10	1776	548	0.0172847	-3.49648	0.300616	0.0288247	-2.75867	0.376312	0	#NAME?	0.0424945	0	#NAME?	0.0416188
LNC_019218	XLOC_479922	intronic_lncRNA	Novel_lncRNA	F1	71248533	71331928	-	10	1738	536	0.0172847	-3.49648	0.300616	0.0288247	-2.75867	0.376312	0	#NAME?	0.0424945	0	#NAME?	0.0416188
LNC_017671	XLOC_449633	intronic_lncRNA	Novel_lncRNA	E2	17644655	17647016	-	3	297	98	0.081971	-0.794442	0.746892	0.134351	-0.0816166	1	0.0824463	-0.7861	0.559085	0.08235	-0.787787	0.552556
LNC_017670	XLOC_449632	intronic_lncRNA	Novel_lncRNA	E2	17638322	17644192	-	7	942	314	0.0745093	-1.11906	0.648457	0.174771	0.110912	0.974721	0.144377	-0.164716	1	0.294372	0.863089	0.540904
LNC_017673	XLOC_449635	intronic_lncRNA	Novel_lncRNA	E2	17647463	17652924	-	7	887	248	0.292699	0.34883	0.636879	0.223001	-0.0435379	0.933992	0.241466	0.0712341	0.868433	0.200366	-0.197946	0.809568
LNC_017672	XLOC_449635	intronic_lncRNA	Novel_lncRNA	E2	17647463	17652921	-	7	1103	289	0.292699	0.34883	0.636879	0.223001	-0.0435379	0.933992	0.241466	0.0712341	0.868433	0.200366	-0.197946	0.809568
LNC_017675	XLOC_449635	intronic_lncRNA	Novel_lncRNA	E2	17648133	17652918	-	7	880	260	0.292699	0.34883	0.636879	0.223001	-0.0435379	0.933992	0.241466	0.0712341	0.868433	0.200366	-0.197946	0.809568
LNC_017674	XLOC_449635	intronic_lncRNA	Novel_lncRNA	E2	17647463	17652992	-	6	876	230	0.292699	0.34883	0.636879	0.223001	-0.0435379	0.933992	0.241466	0.0712341	0.868433	0.200366	-0.197946	0.809568
LNC_017677	XLOC_449659	intronic_lncRNA	Novel_lncRNA	E2	17735596	17738658	-	5	930	142	0.176096	1.92331	0.202454	0.221749	2.25588	0.184514	0.416526	3.16536	0.0502905	0.195114	2.07127	0.378775
LNC_017676	XLOC_449637	intronic_lncRNA	Novel_lncRNA	E2	17654743	17656021	-	2	561	186	0.0419717	-0.992251	0.831036	0.100259	0.263998	1	0.0469137	-0.831659	0.788673	0	#NAME?	0.130226
LNC_017057	XLOC_439130	lincRNA	Novel_lncRNA	E2	562946	570910	+	3	4760	203	0.152758	0.550166	0.520883	0.146968	0.494417	0.741335	0.106105	0.0244032	0.894868	0.134515	0.366686	0.809709
LNC_011878	XLOC_313540	intronic_lncRNA	Novel_lncRNA	C2	71220640	71246239	+	4	1351	195	0.201694	0.703398	0.556385	0.162378	0.390587	0.750483	0.266025	1.10279	0.395268	0.185314	0.581197	0.707551
LNC_011054	XLOC_288102	antisense_lncRNA	Novel_lncRNA	C1	46429142	46446105	-	3	2737	131	0.09378	-1.28825	0.476652	0.0779533	-1.55492	0.332225	0.13043	-0.812322	0.70883	0.081875	-1.48411	0.434308
LNC_016058	XLOC_423973	lincRNA	Novel_lncRNA	D4	92681295	92686478	-	2	4283	118	0.286839	-0.882057	0.495363	0.467824	-0.176332	0.775845	0.401288	-0.397657	0.817254	0.789666	0.578946	0.561105
LNC_012531	XLOC_332820	lincRNA	Novel_lncRNA	C2	106183247	106188030	-	2	1761	363	0.153722	-0.787518	0.763071	0.137392	-0.949544	0.721921	0.284201	0.0990748	0.916817	0.281936	0.0875309	0.943423
LNC_012530	XLOC_332820	lincRNA	Novel_lncRNA	C2	106106568	106162782	-	2	1349	259	0.153722	-0.787518	0.763071	0.137392	-0.949544	0.721921	0.284201	0.0990748	0.916817	0.281936	0.0875309	0.943423
LNC_012533	XLOC_332925	lincRNA	Novel_lncRNA	C2	106602011	106620163	-	2	4297	102	0.125327	-1.40734	0.323928	0.283915	-0.227579	0.773864	0.095204	-1.80394	0.18552	0.181257	-0.874997	0.439042
LNC_012532	XLOC_332899	lincRNA	Novel_lncRNA	C2	106198929	106207850	-	2	6917	112	0.375747	-0.576924	0.644468	0.50987	-0.136557	0.806315	1.11	0.9858	0.214404	1.13921	1.02327	0.295662
LNC_012535	XLOC_332925	lincRNA	Novel_lncRNA	C2	106602011	106675882	-	4	1824	138	0.125327	-1.40734	0.323928	0.283915	-0.227579	0.773864	0.095204	-1.80394	0.18552	0.181257	-0.874997	0.439042
LNC_012534	XLOC_332925	lincRNA	Novel_lncRNA	C2	106602011	106675827	-	4	1998	164	0.125327	-1.40734	0.323928	0.283915	-0.227579	0.773864	0.095204	-1.80394	0.18552	0.181257	-0.874997	0.439042
LNC_012537	XLOC_332925	lincRNA	Novel_lncRNA	C2	106626269	106675844	-	4	1550	221	0.125327	-1.40734	0.323928	0.283915	-0.227579	0.773864	0.095204	-1.80394	0.18552	0.181257	-0.874997	0.439042
LNC_012536	XLOC_332925	lincRNA	Novel_lncRNA	C2	106626269	106675826	-	5	1678	221	0.125327	-1.40734	0.323928	0.283915	-0.227579	0.773864	0.095204	-1.80394	0.18552	0.181257	-0.874997	0.439042
LNC_012539	XLOC_332925	lincRNA	Novel_lncRNA	C2	106626269	106675886	-	2	1069	329	0.125327	-1.40734	0.323928	0.283915	-0.227579	0.773864	0.095204	-1.80394	0.18552	0.181257	-0.874997	0.439042
LNC_012538	XLOC_332925	lincRNA	Novel_lncRNA	C2	106626269	106675879	-	3	1192	221	0.125327	-1.40734	0.323928	0.283915	-0.227579	0.773864	0.095204	-1.80394	0.18552	0.181257	-0.874997	0.439042
LNC_015749	XLOC_413820	intronic_lncRNA	Novel_lncRNA	D4	981276	994923	-	5	2481	262	0.235396	-0.801856	0.585248	0.412866	0.00873076	0.987637	0.348921	-0.234042	0.922262	0.297297	-0.465041	0.613392
LNC_015748	XLOC_413820	intronic_lncRNA	Novel_lncRNA	D4	981276	994732	-	5	1172	230	0.235396	-0.801856	0.585248	0.412866	0.00873076	0.987637	0.348921	-0.234042	0.922262	0.297297	-0.465041	0.613392
LNC_013298	XLOC_353486	intronic_lncRNA	Novel_lncRNA	D1	18330752	18339253	-	3	215	71	0.0790527	1.00541	0.782603	0.0922413	1.22801	0.662106	0.0248773	-0.66257	1	0.150695	1.93616	0.703627
LNC_018921	XLOC_472599	intronic_lncRNA	Novel_lncRNA	F1	12935582	12955229	-	8	7282	230	0.0970523	-1.60027	0.424866	0.140741	-1.06407	0.664751	0.179925	-0.709714	0.77711	0.213194	-0.46494	0.812139
LNC_011559	XLOC_303855	lincRNA	Novel_lncRNA	C1	209300794	209314385	-	2	341	113	0.000205667	-8.51201	0.517949	0	#NAME?	0.414986	0.0201003	-1.90124	0.780779	0.190517	1.34339	0.638668
[truncated: 18,616 more rows]

## Sheet: mRNA_information
mRNA_Gene_ID	mRNA_Gene_Name	mRNA_Gene_Description	Gene_Type	Status	Chromosome	Start	End	Strand	Exon_number	Length	ORF	DPI_6_FPKM	DPI_6_log2 foldchange	DPI_6_pvalue	DPI_10_FPKM	DPI_10_log2 foldchange	DPI_10_pvalue	DPI_14_FPKM	DPI_14_log2 foldchange	DPI_14_pvalue	DPI_SI_FPKM	DPI_SI_log2 foldchange	DPI_SI_pvalue
[truncated: 33,912 more rows]

[truncated: 2 more sheets: novel_circRNAs, miRNA_information]
