# Supplementary material for: Dynamic RNA profiles in the small intestinal epithelia of cats after Toxoplasma gondii infection
Source: Infect Dis Poverty. 2023 Jul 25;12:68. doi: 10.1186/s40249-023-01121-z (PMC10367386; doi:10.1186/s40249-023-01121-z)
Supplement: Supplementary file 5 — Additional file 5. Information on lncRNAs and target mRNAs. Co_located: position-related target gene analysis, cis target gene prediction is performed based on the positional relationship between lncRNA and mRNA, and the screening range is within 100 k. Co_expressed: target gene expression correlation analysis, target gene prediction is performed based on the expression correlation between lncRNA and mRNA, and the screening condition is that the correlation coefficient is greater than 0.95. [file 40249_2023_1121_MOESM5_ESM.xlsx]

## Sheet: lncRNA_DPI_6_vs_C.DE_ALL.annota
transcript_id	gene_id	DPI_6_FPKM	C_FPKM	log2(foldchange)	pvalue	qvalue	Status	Target_prediction_method	Target_gene_id	Target_official_symbol	Target_description	Target_GO_id	Target_GO_description	Target_KO_id	Target_KO_description
LNC_000247	XLOC_009786	0.339171	5.23333e-05	12.662	0.000238676	0.0447077	Novel_lncRNA	co_location	ENSFCAG00000033384	-	GPCR, rhodopsin-like, 7TM||G protein-coupled receptor, rhodopsin-like||Olfactory receptor	GO:0005623,GO:0044464,GO:0009987,GO:0008150,GO:0071944,GO:0005575,GO:0005886,GO:0044699,GO:0044763,GO:0003674,GO:0044700,GO:0023052,GO:0042221,GO:0050896,GO:0007154,GO:0016020,GO:0007165,GO:0051716,GO:0050794,GO:0065007,GO:0044425,GO:0032501,GO:0050789,GO:0044707,GO:0003008,GO:0007166,GO:0031224,GO:0016021,GO:0004888,GO:0004872,GO:0004871,GO:0060089,GO:0038023,GO:0050877,GO:0051606,GO:0009593,GO:…	cell,cell part,cellular process,biological_process,cell periphery,cellular_component,plasma membrane,single-organism process,single-organism cellular process,molecular_function,single organism signaling,signaling,response to chemical stimulus,response to stimulus,cell communication,membrane,signal transduction,cellular response to stimulus,regulation of cellular process,biological regulation,memb…	fca04740	Olfactory transduction
LNC_000396	XLOC_013583	0	0.30233	#NAME?	9.66756e-05	0.0246679	Novel_lncRNA	co_location	ENSFCAG00000009397	DELE1	Tetratricopeptide-like helical domain superfamily||Sel1-like repeat	GO:0019222,GO:0050789,GO:0050794,GO:0065007,GO:0097190,GO:0008625,GO:0097191,GO:0005737,GO:0008152,GO:0051336,GO:0005622,GO:0044424,GO:0051716,GO:0050790,GO:0006915,GO:0009987,GO:0012501,GO:0005739,GO:0050896,GO:0043231,GO:0005623,GO:0043227,GO:0042981,GO:0008219,GO:0016265,GO:0044464,GO:0044763,GO:0043067,GO:0044699,GO:0005575,GO:0007154,GO:0007165,GO:0044444,GO:0043281,GO:0044700,GO:0023052,GO:…	regulation of metabolic process,regulation of biological process,regulation of cellular process,biological regulation,apoptotic signaling pathway,extrinsic apoptotic signaling pathway via death domain receptors,extrinsic apoptotic signaling pathway,cytoplasm,metabolic process,regulation of hydrolase activity,intracellular,intracellular part,cellular response to stimulus,regulation of catalytic ac…	--	--
LNC_000396	XLOC_013583	0	0.30233	#NAME?	9.66756e-05	0.0246679	Novel_lncRNA	co_location	ENSFCAG00000009395	PCDH1	Protocadherin||Cadherin conserved site||Cadherin||Cadherin, N-terminal||Cadherin-like	GO:0043169,GO:0046872,GO:0044459,GO:0043167,GO:0005887,GO:0007155,GO:0005509,GO:0022610,GO:0031226,GO:0016337,GO:0005488,GO:0071944,GO:0005634,GO:0030054,GO:0005622,GO:0044424,GO:0016020,GO:0007156,GO:0009987,GO:0031974,GO:0005886,GO:0043231,GO:0005623,GO:0043227,GO:0044464,GO:0044763,GO:0044699,GO:0005575,GO:0070013,GO:0043233,GO:0044425,GO:0031981,GO:0043229,GO:0044428,GO:0043226,GO:0008150,GO:…	cation binding,metal ion binding,plasma membrane part,ion binding,integral to plasma membrane,cell adhesion,calcium ion binding,biological adhesion,intrinsic to plasma membrane,cell-cell adhesion,binding,cell periphery,nucleus,cell junction,intracellular,intracellular part,membrane,homophilic cell adhesion,cellular process,membrane-enclosed lumen,plasma membrane,intracellular membrane-bounded org…	--	--
LNC_000396	XLOC_013583	0	0.30233	#NAME?	9.66756e-05	0.0246679	Novel_lncRNA	co_location	ENSFCAG00000009404	GNPDA1	Glucosamine-6-phosphate isomerase||NagB/RpiA transferase-like||Glucosamine-6-phosphate isomerase, conserved site||Glucosamine/galactosamine-6-phosphate isomerase	GO:0006044,GO:1901071,GO:0006048,GO:0009225,GO:0046349,GO:0006040,GO:0006047,GO:0009226,GO:0004342,GO:0006041,GO:0006043,GO:0019262,GO:0016054,GO:0046395,GO:0006046,GO:0006091,GO:0019239,GO:0006054,GO:0016860,GO:0046348,GO:1901072,GO:0044237,GO:0044282,GO:0044712,GO:0016861,GO:0016853,GO:0071704,GO:0044238,GO:0006793,GO:0006796,GO:0009056,GO:1901575,GO:0044248,GO:0006807,GO:0018130,GO:0043436,GO:…	N-acetylglucosamine metabolic process,glucosamine-containing compound metabolic process,UDP-N-acetylglucosamine biosynthetic process,nucleotide-sugar metabolic process,amino sugar biosynthetic process,amino sugar metabolic process,UDP-N-acetylglucosamine metabolic process,nucleotide-sugar biosynthetic process,glucosamine-6-phosphate deaminase activity,glucosamine metabolic process,glucosamine cat…	fca00520,fca01100	Amino sugar and nucleotide sugar metabolism,Metabolic pathways
LNC_000396	XLOC_013583	0	0.30233	#NAME?	9.66756e-05	0.0246679	Novel_lncRNA	co_location	ENSFCAG00000009405	NDFIP1	NEDD4/Bsd2	GO:0005938,GO:0045732,GO:0002712,GO:0002889,GO:0009605,GO:0002521,GO:0019222,GO:0032102,GO:0030098,GO:0050776,GO:0006955,GO:0048294,GO:0046916,GO:0042113,GO:0050777,GO:0050789,GO:0051053,GO:0050699,GO:0045829,GO:0031323,GO:0080090,GO:0002698,GO:0002376,GO:0032713,GO:0055076,GO:0050794,GO:0002829,GO:0048289,GO:0048293,GO:0065007,GO:0048585,GO:0002706,GO:0006875,GO:0044237,GO:0019725,GO:0048519,GO:…	cell cortex,positive regulation of protein catabolic process,regulation of B cell mediated immunity,regulation of immunoglobulin mediated immune response,response to external stimulus,leukocyte differentiation,regulation of metabolic process,negative regulation of response to external stimulus,lymphocyte differentiation,regulation of immune response,immune response,negative regulation of isotype …	--	--
LNC_000396	XLOC_013583	0	0.30233	#NAME?	9.66756e-05	0.0246679	Novel_lncRNA	co_location	ENSFCAG00000009402	RNF14	RWD domain||Zinc finger, RING/FYVE/PHD-type||E3 ubiquitin ligase RBR family||IBR domain||Zinc finger, RING-type||Ubiquitin-conjugating enzyme/RWD-like||Zinc finger, RING-type, conserved site	GO:0045732,GO:0019222,GO:0031624,GO:0050681,GO:0050789,GO:0044390,GO:0031323,GO:0080090,GO:0043169,GO:0050794,GO:0065007,GO:0009889,GO:1901800,GO:0031326,GO:0046872,GO:0044237,GO:0010468,GO:0048583,GO:0043167,GO:0009896,GO:0030163,GO:0044260,GO:0010556,GO:0060255,GO:0051171,GO:0010498,GO:0071704,GO:0006511,GO:0042176,GO:0009966,GO:0023051,GO:0019941,GO:0035258,GO:0043161,GO:0044238,GO:0043632,GO:…	positive regulation of protein catabolic process,regulation of metabolic process,ubiquitin conjugating enzyme binding,androgen receptor binding,regulation of biological process,small protein conjugating enzyme binding,regulation of cellular metabolic process,regulation of primary metabolic process,cation binding,regulation of cellular process,biological regulation,regulation of biosynthetic proce…	--	--
LNC_000396	XLOC_013583	0	0.30233	#NAME?	9.66756e-05	0.0246679	Novel_lncRNA	co_location	ENSFCAG00000009401	PCDH12	Protocadherin-12||Cadherin conserved site||Cadherin||Cadherin, N-terminal||Cadherin-like	GO:0015980,GO:0006091,GO:0006112,GO:0043169,GO:0046872,GO:0044264,GO:0044237,GO:0044459,GO:0060711,GO:0005976,GO:0044262,GO:0043167,GO:0044260,GO:0071704,GO:0044238,GO:0005977,GO:0006073,GO:0044042,GO:0043170,GO:0005887,GO:0001890,GO:0007155,GO:0005509,GO:0022610,GO:0001892,GO:0048513,GO:0031226,GO:0016337,GO:0008152,GO:0005488,GO:0016339,GO:0071944,GO:0030054,GO:0044767,GO:0016020,GO:0007156,GO:…	energy derivation by oxidation of organic compounds,generation of precursor metabolites and energy,energy reserve metabolic process,cation binding,metal ion binding,cellular polysaccharide metabolic process,cellular metabolic process,plasma membrane part,labyrinthine layer development,polysaccharide metabolic process,cellular carbohydrate metabolic process,ion binding,cellular macromolecule metab…	--	--
LNC_000513	XLOC_018206	4.87178	0	Inf	0.000204615	0.0401858	Novel_lncRNA	co_location	ENSFCAG00000041234	-	ATP synthase, F0 complex, subunit A superfamily||ATP synthase, F0 complex, subunit A, active site||ATP synthase, F0 complex, subunit A	--	--	fca05010,fca05012,fca05016,fca00190,fca01100	Alzheimer's disease,Parkinson's disease,Huntington's disease,Oxidative phosphorylation,Metabolic pathways
LNC_000513	XLOC_018206	4.87178	0	Inf	0.000204615	0.0401858	Novel_lncRNA	co_expression	ENSFCAG00000006923	CCNB1IP1	Zinc finger, RING-type	GO:0044763,GO:0044699,GO:0009987,GO:0048468,GO:0044767,GO:0048856,GO:0071840,GO:0048869,GO:0008150,GO:0000794,GO:0016043,GO:0032502,GO:0009653,GO:0030154,GO:0009888,GO:0007275,GO:0000795,GO:0043228,GO:0043232,GO:0044707,GO:0001824,GO:0007126,GO:0032501,GO:0044454,GO:0000228,GO:0000793,GO:0051026,GO:0005623,GO:0043009,GO:0022402,GO:0009792,GO:0044464,GO:0044085,GO:0051321,GO:0007131,GO:0035825,GO:…	single-organism cellular process,single-organism process,cellular process,cell development,single-organism developmental process,anatomical structure development,cellular component organization or biogenesis,cellular developmental process,biological_process,condensed nuclear chromosome,cellular component organization,developmental process,anatomical structure morphogenesis,cell differentiation,ti…	--	--
LNC_000513	XLOC_018206	4.87178	0	Inf	0.000204615	0.0401858	Novel_lncRNA	co_expression	ENSFCAG00000030820	STK16	Protein kinase domain||Serine/threonine-protein kinase, active site||Protein kinase-like domain superfamily	GO:0043168,GO:0044763,GO:0044699,GO:0003674,GO:0009987,GO:0043167,GO:0008150,GO:0032553,GO:0016773,GO:0032555,GO:0036094,GO:0017076,GO:0035639,GO:0005524,GO:0032550,GO:0051716,GO:0001883,GO:0032559,GO:0032549,GO:0006793,GO:0030554,GO:0001882,GO:0000166,GO:1901265,GO:0005829,GO:0006796,GO:0016301,GO:0050896,GO:0005488,GO:0016772,GO:0005623,GO:0031988,GO:0044464,GO:0031410,GO:0031982,GO:0005575,GO:…	anion binding,single-organism cellular process,single-organism process,molecular_function,cellular process,ion binding,biological_process,ribonucleotide binding,phosphotransferase activity, alcohol group as acceptor,purine ribonucleotide binding,small molecule binding,purine nucleotide binding,purine ribonucleoside triphosphate binding,ATP binding,purine ribonucleoside binding,cellular response t…	--	--
LNC_000513	XLOC_018206	4.87178	0	Inf	0.000204615	0.0401858	Novel_lncRNA	co_expression	ENSFCAG00000001747	MAPK13	Mitogen-activated protein (MAP) kinase, p38||Protein kinase, ATP binding site||Protein kinase domain||Protein kinase-like domain superfamily||Mitogen-activated protein (MAP) kinase, conserved site	GO:0043168,GO:0044763,GO:0044699,GO:0003674,GO:0023052,GO:0071322,GO:0044700,GO:0051239,GO:0065007,GO:0007154,GO:0009987,GO:0034644,GO:0072709,GO:0072740,GO:0043167,GO:0048518,GO:0050794,GO:0008150,GO:0009743,GO:0071482,GO:0035556,GO:0050789,GO:0072739,GO:0071478,GO:0032553,GO:0009416,GO:0016773,GO:0032555,GO:0072708,GO:0036094,GO:0017076,GO:0035639,GO:0005524,GO:0032550,GO:0051716,GO:0001883,GO:…	anion binding,single-organism cellular process,single-organism process,molecular_function,signaling,cellular response to carbohydrate stimulus,single organism signaling,regulation of multicellular organismal process,biological regulation,cell communication,cellular process,cellular response to UV,cellular response to sorbitol,cellular response to anisomycin,ion binding,positive regulation of biol…	fca04261,fca05014,fca04550,fca04370,fca05160,fca04917,fca04750,fca04722,fca05205,fca04068,fca05169,fca05164,fca04010,fca04728,fca04660,fca04620,fca04914,fca05152,fca04670,fca04015,fca04664,fca05140,fca04611,fca04723,fca04668,fca05142,fca05145,fca05132,fca04622,fca04912,fca04621,fca05133,fca04380	Adrenergic signaling in cardiomyocytes,Amyotrophic lateral sclerosis (ALS),Signaling pathways regulating pluripotency of stem cells,VEGF signaling pathway,Hepatitis C,Prolactin signaling pathway,Inflammatory mediator regulation of TRP channels,Neurotrophin signaling pathway,Proteoglycans in cancer,FoxO signaling pathway,Epstein-Barr virus infection,Influenza A,MAPK signaling pathway,Dopaminergic …
LNC_000513	XLOC_018206	4.87178	0	Inf	0.000204615	0.0401858	Novel_lncRNA	co_expression	ENSFCAG00000012830	VPS26C	Vacuolar protein sorting protein 26 related||Arrestin, C-terminal	GO:0051179,GO:0044763,GO:0044699,GO:0003674,GO:0006810,GO:0051234,GO:0009987,GO:0008150,GO:0022892,GO:0070727,GO:0034613,GO:0005215,GO:0051641,GO:0005768,GO:0046907,GO:0033036,GO:0008104,GO:0051649,GO:0006886,GO:0071702,GO:0005623,GO:0044464,GO:0005575,GO:0044444,GO:0015031,GO:0043229,GO:0005622,GO:0044424,GO:0043226,GO:0045184,GO:0005737,GO:0008565,GO:0043227,GO:0043231	localization,single-organism cellular process,single-organism process,molecular_function,transport,establishment of localization,cellular process,biological_process,substrate-specific transporter activity,cellular macromolecule localization,cellular protein localization,transporter activity,cellular localization,endosome,intracellular transport,macromolecule localization,protein localization,esta…	--	--
LNC_000513	XLOC_018206	4.87178	0	Inf	0.000204615	0.0401858	Novel_lncRNA	co_expression	ENSFCAG00000013907	MYO1B	Class I myosin, motor domain||IQ motif, EF-hand binding site||Class I myosin tail homology domain||P-loop containing nucleoside triphosphate hydrolase||Myosin head, motor domain||Kinesin motor domain superfamily	GO:0051179,GO:0043168,GO:0044763,GO:0044699,GO:0003674,GO:0006810,GO:0051234,GO:0009987,GO:0003779,GO:0016192,GO:0043167,GO:0005886,GO:0008092,GO:0071840,GO:0030029,GO:0008150,GO:0016043,GO:0071944,GO:0044765,GO:0032553,GO:0032555,GO:0036094,GO:0017076,GO:0035639,GO:0005524,GO:0032550,GO:0001883,GO:0030036,GO:0032559,GO:0032549,GO:0030554,GO:0001882,GO:0051641,GO:0005802,GO:0000166,GO:1901265,GO:…	localization,anion binding,single-organism cellular process,single-organism process,molecular_function,transport,establishment of localization,cellular process,actin binding,vesicle-mediated transport,ion binding,plasma membrane,cytoskeletal protein binding,cellular component organization or biogenesis,actin filament-based process,biological_process,cellular component organization,cell periphery,…	--	--
LNC_000513	XLOC_018206	4.87178	0	Inf	0.000204615	0.0401858	Novel_lncRNA	co_expression	ENSFCAG00000009903	ERBB2	Tyrosine-protein kinase, catalytic domain||Receptor L-domain||Tyrosine-protein kinase, active site||Protein kinase-like domain superfamily||Furin-like repeat||Growth factor receptor cysteine-rich domain superfamily||Growth factor receptor domain 4||Furin-like cysteine-rich domain||Tyrosine protein kinase, EGF/ERB/XmrK receptor||Serine-threonine/tyrosine-protein kinase, catalytic domain||Protein k…	GO:0043547,GO:0042454,GO:0009164,GO:1901658,GO:0034655,GO:0033124,GO:0043087,GO:0044270,GO:0006184,GO:0046700,GO:1901069,GO:0009203,GO:0009207,GO:1901361,GO:0019439,GO:0009146,GO:1901136,GO:0009143,GO:0006152,GO:0046130,GO:0009154,GO:0009261,GO:0046039,GO:1901068,GO:0044248,GO:0009056,GO:0051345,GO:1900542,GO:0030811,GO:0033121,GO:0006140,GO:0019637,GO:0001508,GO:0009118,GO:0009205,GO:0009199,GO:…	positive regulation of GTPase activity,ribonucleoside catabolic process,nucleoside catabolic process,glycosyl compound catabolic process,nucleobase-containing compound catabolic process,regulation of GTP catabolic process,regulation of GTPase activity,cellular nitrogen compound catabolic process,GTP catabolic process,heterocycle catabolic process,guanosine-containing compound catabolic process,ri…	fca05213,fca05223,fca04520,fca04020,fca05215,fca05206,fca04066,fca05205,fca04510,fca05219,fca05212,fca05200,fca04012	Endometrial cancer,Non-small cell lung cancer,Adherens junction,Calcium signaling pathway,Prostate cancer,MicroRNAs in cancer,HIF-1 signaling pathway,Proteoglycans in cancer,Focal adhesion,Bladder cancer,Pancreatic cancer,Pathways in cancer,ErbB signaling pathway
LNC_000513	XLOC_018206	4.87178	0	Inf	0.000204615	0.0401858	Novel_lncRNA	co_expression	ENSFCAG00000045714	SLC30A2	Cation efflux protein||Cation efflux transmembrane domain superfamily	GO:0055082,GO:0051179,GO:0048878,GO:0044763,GO:0042592,GO:0044699,GO:0050801,GO:2000021,GO:0019725,GO:0065007,GO:0009987,GO:0032844,GO:0061090,GO:0006873,GO:0055080,GO:0048518,GO:0050794,GO:0055076,GO:0008150,GO:0032879,GO:0030003,GO:0046916,GO:0065008,GO:0050789,GO:0055065,GO:0006875,GO:0005768,GO:0061088,GO:0006882,GO:0072507,GO:0055069,GO:0032119,GO:0072503,GO:0051238,GO:0005623,GO:0044464,GO:…	cellular chemical homeostasis,localization,chemical homeostasis,single-organism cellular process,homeostatic process,single-organism process,ion homeostasis,regulation of ion homeostasis,cellular homeostasis,biological regulation,cellular process,regulation of homeostatic process,positive regulation of sequestering of zinc ion,cellular ion homeostasis,cation homeostasis,positive regulation of bio…	--	--
LNC_000513	XLOC_018206	4.87178	0	Inf	0.000204615	0.0401858	Novel_lncRNA	co_expression	ENSFCAG00000044099	RNF8	Forkhead-associated (FHA) domain||Zinc finger, C3HC4 RING-type||Zinc finger, RING-type||SMAD/FHA domain superfamily||Zinc finger, RING-type, conserved site||Zinc finger, RING/FYVE/PHD-type||E3 ubiquitin-protein ligase RNF8	GO:0044248,GO:0009056,GO:0044763,GO:0044699,GO:1901575,GO:0003674,GO:0065007,GO:0009987,GO:0043167,GO:0071840,GO:0048518,GO:0050794,GO:0008150,GO:0016043,GO:0050789,GO:0048522,GO:0033522,GO:0070936,GO:0051716,GO:0042802,GO:0046983,GO:0009314,GO:0005829,GO:0043228,GO:0043232,GO:0070534,GO:0050896,GO:0042803,GO:0005488,GO:0016574,GO:0044265,GO:0035861,GO:0009057,GO:0070535,GO:0000209,GO:0043169,GO:…	cellular catabolic process,catabolic process,single-organism cellular process,single-organism process,organic substance catabolic process,molecular_function,biological regulation,cellular process,ion binding,cellular component organization or biogenesis,positive regulation of biological process,regulation of cellular process,biological_process,cellular component organization,regulation of biologi…	--	--
LNC_000513	XLOC_018206	4.87178	0	Inf	0.000204615	0.0401858	Novel_lncRNA	co_expression	ENSFCAG00000004927	HK1	Hexokinase, binding site||Hexokinase||Hexokinase, C-terminal||Hexokinase, N-terminal	GO:0009056,GO:0019637,GO:0055082,GO:0051179,GO:0048878,GO:0043168,GO:0044763,GO:0042592,GO:0051156,GO:0044699,GO:1901575,GO:0003674,GO:0001678,GO:0019320,GO:0006810,GO:0005539,GO:0046365,GO:0019725,GO:0044724,GO:0051234,GO:0016052,GO:0044262,GO:0097367,GO:1901135,GO:0005996,GO:0051239,GO:0065007,GO:0009987,GO:0004340,GO:0004396,GO:0008865,GO:0019158,GO:0045121,GO:0005536,GO:0043167,GO:0019318,GO:…	catabolic process,organophosphate metabolic process,cellular chemical homeostasis,localization,chemical homeostasis,anion binding,single-organism cellular process,homeostatic process,glucose 6-phosphate metabolic process,single-organism process,organic substance catabolic process,molecular_function,cellular glucose homeostasis,hexose catabolic process,transport,glycosaminoglycan binding,monosacch…	fca00052,fca04930,fca00524,fca00500,fca04973,fca00010,fca01200,fca00520,fca04910,fca00051,fca04066,fca01100	Galactose metabolism,Type II diabetes mellitus,Butirosin and neomycin biosynthesis,Starch and sucrose metabolism,Carbohydrate digestion and absorption,Glycolysis / Gluconeogenesis,Carbon metabolism,Amino sugar and nucleotide sugar metabolism,Insulin signaling pathway,Fructose and mannose metabolism,HIF-1 signaling pathway,Metabolic pathways
LNC_000513	XLOC_018206	4.87178	0	Inf	0.000204615	0.0401858	Novel_lncRNA	co_expression	ENSFCAG00000031911	H6PD	Glucose-6-phosphate dehydrogenase, NAD-binding||Glucosamine/galactosamine-6-phosphate isomerase||Glucose-6-phosphate dehydrogenase, C-terminal||6-phosphogluconolactonase, DevB-type||NagB/RpiA transferase-like||Glucose-6-phosphate dehydrogenase, active site||Glucose-6-phosphate dehydrogenase||NAD(P)-binding domain superfamily	GO:0009056,GO:0019637,GO:1901575,GO:0003674,GO:0019320,GO:0046365,GO:0044724,GO:0016052,GO:0055086,GO:0009117,GO:0005996,GO:0006753,GO:0009987,GO:0019318,GO:0006006,GO:0008150,GO:0006007,GO:0017057,GO:0004345,GO:0044710,GO:0044281,GO:0036094,GO:1901564,GO:0006793,GO:0000166,GO:1901265,GO:0006796,GO:0050661,GO:0005488,GO:0005975,GO:0006098,GO:0006740,GO:0055114,GO:0016788,GO:0016491,GO:0050662,GO:…	catabolic process,organophosphate metabolic process,organic substance catabolic process,molecular_function,hexose catabolic process,monosaccharide catabolic process,single-organism carbohydrate catabolic process,carbohydrate catabolic process,nucleobase-containing small molecule metabolic process,nucleotide metabolic process,monosaccharide metabolic process,nucleoside phosphate metabolic process,…	fca01200,fca00030,fca01100	Carbon metabolism,Pentose phosphate pathway,Metabolic pathways
LNC_000513	XLOC_018206	4.87178	0	Inf	0.000204615	0.0401858	Novel_lncRNA	co_expression	ENSFCAG00000000405	MRVI1	MRVI1	GO:0044425,GO:0016020,GO:0016021,GO:0005575,GO:0031224	membrane part,membrane,integral to membrane,cellular_component,intrinsic to membrane	fca04022,fca04270	cGMP-PKG signaling pathway,Vascular smooth muscle contraction
LNC_000513	XLOC_018206	4.87178	0	Inf	0.000204615	0.0401858	Novel_lncRNA	co_expression	ENSFCAG00000024267	SLC4A7	Sodium bicarbonate cotransporter||Bicarbonate transporter, eukaryotic||Bicarbonate transporter, C-terminal||Phosphotransferase/anion transporter||Band 3 cytoplasmic domain	GO:0044464,GO:0005623,GO:0051179,GO:0065007,GO:0005575,GO:0030004,GO:0051234,GO:0006810,GO:0071702,GO:0044765,GO:0048878,GO:0055067,GO:0008510,GO:0050801,GO:0051453,GO:0030641,GO:0044707,GO:0005452,GO:0007275,GO:0015711,GO:0006820,GO:0003674,GO:0042592,GO:0006885,GO:0044763,GO:0044699,GO:0044767,GO:0048856,GO:0060117,GO:0032501,GO:0015106,GO:0015701,GO:0015301,GO:0032502,GO:0048513,GO:0055082,GO:…	cell part,cell,localization,biological regulation,cellular_component,cellular monovalent inorganic cation homeostasis,establishment of localization,transport,organic substance transport,single-organism transport,chemical homeostasis,monovalent inorganic cation homeostasis,sodium:bicarbonate symporter activity,ion homeostasis,regulation of intracellular pH,regulation of cellular pH,single-multicel…	--	--
LNC_000513	XLOC_018206	4.87178	0	Inf	0.000204615	0.0401858	Novel_lncRNA	co_expression	ENSFCAG00000006880	ING4	Zinc finger, PHD-type||Inhibitor of growth protein, N-terminal histone-binding||Zinc finger, RING/FYVE/PHD-type||Zinc finger, PHD-type, conserved site||Zinc finger, PHD-finger||Zinc finger, FYVE/PHD-type||Inhibitor of growth protein 4	GO:0044763,GO:0044699,GO:0003674,GO:0023052,GO:0044700,GO:0065007,GO:0007154,GO:0009987,GO:0043167,GO:0045926,GO:0071840,GO:0048518,GO:0050794,GO:0008150,GO:0006978,GO:0016043,GO:0042772,GO:0035556,GO:0050789,GO:0048522,GO:0045111,GO:0051716,GO:0007165,GO:0005829,GO:0043228,GO:0043232,GO:0005856,GO:0050896,GO:0040008,GO:0005488,GO:0040007,GO:0043983,GO:0042127,GO:0043169,GO:0005623,GO:0046872,GO:…	single-organism cellular process,single-organism process,molecular_function,signaling,single organism signaling,biological regulation,cell communication,cellular process,ion binding,negative regulation of growth,cellular component organization or biogenesis,positive regulation of biological process,regulation of cellular process,biological_process,DNA damage response, signal transduction by p53 c…	--	--
LNC_000513	XLOC_018206	4.87178	0	Inf	0.000204615	0.0401858	Novel_lncRNA	co_expression	ENSFCAG00000015044	DCAF6	WD40/YVTN repeat-like-containing domain superfamily||WD40-repeat-containing domain||WD40 repeat||IQ motif, EF-hand binding site||WD40-repeat-containing domain superfamily	GO:0003674,GO:0065007,GO:0009987,GO:0048518,GO:0050794,GO:0008150,GO:0050789,GO:0048522,GO:0005829,GO:0030054,GO:0005912,GO:0005925,GO:0005924,GO:0070161,GO:0030055,GO:0005623,GO:0043234,GO:0044464,GO:0005575,GO:0032991,GO:0051171,GO:0000151,GO:0031461,GO:0019219,GO:0044444,GO:0043229,GO:0005622,GO:0044424,GO:0043226,GO:0000988,GO:0031323,GO:0009891,GO:0005737,GO:0031325,GO:0046483,GO:0080090,GO:…	molecular_function,biological regulation,cellular process,positive regulation of biological process,regulation of cellular process,biological_process,regulation of biological process,positive regulation of cellular process,cytosol,cell junction,adherens junction,focal adhesion,cell-substrate adherens junction,anchoring junction,cell-substrate junction,cell,protein complex,cell part,cellular_compo…	--	--
LNC_000513	XLOC_018206	4.87178	0	Inf	0.000204615	0.0401858	Novel_lncRNA	co_expression	ENSFCAG00000002544	ADCYAP1R1	GPCR, family 2-like||GPCR, family 2, extracellular hormone receptor domain||GPCR family 2, extracellular hormone receptor domain superfamily||GPCR, family 2, pituitary adenylate cyclase activating polypeptide type 1 receptor||GPCR, family 2, secretin-like, conserved site||GPCR, family 2, secretin-like	GO:0003674,GO:0043226,GO:0043229,GO:0065007,GO:0050789,GO:0008150,GO:0004999,GO:0044700,GO:0023052,GO:0050794,GO:0043231,GO:0042277,GO:0043227,GO:0033218,GO:0007154,GO:0005622,GO:0044424,GO:0044699,GO:0009987,GO:0044763,GO:0005623,GO:0043234,GO:0007165,GO:0044464,GO:0005488,GO:0051716,GO:0007186,GO:0097458,GO:0050896,GO:0004930,GO:0044425,GO:0016020,GO:0017046,GO:0032991,GO:0004872,GO:0008528,GO:…	molecular_function,organelle,intracellular organelle,biological regulation,regulation of biological process,biological_process,vasoactive intestinal polypeptide receptor activity,single organism signaling,signaling,regulation of cellular process,intracellular membrane-bounded organelle,peptide binding,membrane-bounded organelle,amide binding,cell communication,intracellular,intracellular part,sin…	fca04713,fca04080,fca04911,fca04024	Circadian entrainment,Neuroactive ligand-receptor interaction,Insulin secretion,cAMP signaling pathway
LNC_000513	XLOC_018206	4.87178	0	Inf	0.000204615	0.0401858	Novel_lncRNA	co_expression	ENSFCAG00000043834	SURF4	Surfeit locus 4	GO:0044763,GO:0044699,GO:0065007,GO:0009987,GO:0071840,GO:0048518,GO:0050794,GO:0008150,GO:0016043,GO:0050789,GO:0048522,GO:0005793,GO:0051128,GO:0005623,GO:0007030,GO:0044464,GO:0005575,GO:0006996,GO:0044444,GO:0043229,GO:0005622,GO:0044424,GO:0043226,GO:0033043,GO:0005737,GO:0010638,GO:0043227,GO:0043231,GO:0051130	single-organism cellular process,single-organism process,biological regulation,cellular process,cellular component organization or biogenesis,positive regulation of biological process,regulation of cellular process,biological_process,cellular component organization,regulation of biological process,positive regulation of cellular process,endoplasmic reticulum-Golgi intermediate compartment,regulat…	--	--
LNC_000513	XLOC_018206	4.87178	0	Inf	0.000204615	0.0401858	Novel_lncRNA	co_expression	ENSFCAG00000005718	DOP1A	Dopey, N-terminal	GO:0051234,GO:0006810,GO:0005737,GO:0051179,GO:0044765,GO:0044444,GO:0016192,GO:0051641,GO:0051649,GO:0008150,GO:0005829,GO:0048193,GO:0016482,GO:0044699,GO:0006892,GO:0044763,GO:0005622,GO:0044424,GO:0005575,GO:0046907,GO:0006895,GO:0044464,GO:0005623,GO:0005768,GO:0005802,GO:0016197,GO:0009987,GO:0043231,GO:0043227,GO:0043229,GO:0043226	establishment of localization,transport,cytoplasm,localization,single-organism transport,cytoplasmic part,vesicle-mediated transport,cellular localization,establishment of localization in cell,biological_process,cytosol,Golgi vesicle transport,cytoplasmic transport,single-organism process,post-Golgi vesicle-mediated transport,single-organism cellular process,intracellular,intracellular part,cellu…	--	--
LNC_000513	XLOC_018206	4.87178	0	Inf	0.000204615	0.0401858	Novel_lncRNA	co_expression	ENSFCAG00000009310	DPP3	Dipeptidyl-peptidase 3	GO:0003674,GO:0005488,GO:0008237,GO:0005737,GO:0070011,GO:0008233,GO:0008238,GO:0044444,GO:0043169,GO:0008239,GO:0046872,GO:0008270,GO:0043167,GO:0016787,GO:0004177,GO:0006508,GO:0008150,GO:0005829,GO:0046914,GO:0071944,GO:0019538,GO:0005622,GO:0044424,GO:0008152,GO:0005886,GO:0005575,GO:0003824,GO:0044464,GO:0031974,GO:0044238,GO:0005654,GO:0005623,GO:0071704,GO:0070013,GO:0043233,GO:0016020,GO:…	molecular_function,binding,metallopeptidase activity,cytoplasm,peptidase activity, acting on L-amino acid peptides,peptidase activity,exopeptidase activity,cytoplasmic part,cation binding,dipeptidyl-peptidase activity,metal ion binding,zinc ion binding,ion binding,hydrolase activity,aminopeptidase activity,proteolysis,biological_process,cytosol,transition metal ion binding,cell periphery,protein …	--	--
LNC_000513	XLOC_018206	4.87178	0	Inf	0.000204615	0.0401858	Novel_lncRNA	co_expression	ENSFCAG00000012365	NDUFB5	NADH:ubiquinone oxidoreductase, NDUFB5/SGDH subunit	GO:0044763,GO:0044699,GO:0009987,GO:0071840,GO:0008150,GO:0016043,GO:0044425,GO:0016020,GO:0005623,GO:0043234,GO:0044464,GO:0044085,GO:0016021,GO:0005575,GO:0022607,GO:0006996,GO:0031224,GO:0044446,GO:0044422,GO:0032991,GO:0044444,GO:0043229,GO:0005622,GO:0044424,GO:0043226,GO:0031981,GO:0005737,GO:0010257,GO:0032981,GO:0097031,GO:0044428,GO:0031974,GO:0005747,GO:0030964,GO:0045271,GO:0031090,GO:…	single-organism cellular process,single-organism process,cellular process,cellular component organization or biogenesis,biological_process,cellular component organization,membrane part,membrane,cell,protein complex,cell part,cellular component biogenesis,integral to membrane,cellular_component,cellular component assembly,organelle organization,intrinsic to membrane,intracellular organelle part,or…	fca05010,fca04932,fca00190,fca05012,fca05016,fca01100	Alzheimer's disease,Non-alcoholic fatty liver disease (NAFLD),Oxidative phosphorylation,Parkinson's disease,Huntington's disease,Metabolic pathways
LNC_000513	XLOC_018206	4.87178	0	Inf	0.000204615	0.0401858	Novel_lncRNA	co_expression	ENSFCAG00000011904	CNOT4	RNA-binding domain superfamily||Zinc finger, RING-type||RNA recognition motif domain||CNOT4, RNA recognition motif||RNA recognition motif domain, eukaryote||Zinc finger, CCCH-type||Zinc finger, RING/FYVE/PHD-type||Nucleotide-binding alpha-beta plait domain superfamily	GO:0005622,GO:0044424,GO:0030219,GO:0045652,GO:0045637,GO:0045595,GO:0005488,GO:0030099,GO:0044699,GO:0043167,GO:0043169,GO:0044464,GO:0046872,GO:0002682,GO:0002376,GO:0005623,GO:0003674,GO:0044707,GO:2000026,GO:0044767,GO:0051239,GO:0048731,GO:0032501,GO:0050793,GO:0044763,GO:0007275,GO:0048856,GO:0032991,GO:0048513,GO:0065007,GO:0030014,GO:0019538,GO:0005575,GO:0032502,GO:0004842,GO:0044267,GO:…	intracellular,intracellular part,megakaryocyte differentiation,regulation of megakaryocyte differentiation,regulation of myeloid cell differentiation,regulation of cell differentiation,binding,myeloid cell differentiation,single-organism process,ion binding,cation binding,cell part,metal ion binding,regulation of immune system process,immune system process,cell,molecular_function,single-multicell…	fca03018	RNA degradation
LNC_000513	XLOC_018206	4.87178	0	Inf	0.000204615	0.0401858	Novel_lncRNA	co_expression	ENSFCAG00000027720	ABHD3	AB hydrolase 4 family||Alpha/Beta hydrolase fold||Alpha/beta hydrolase fold-1||AB hydrolase 4, conserved site	GO:0044248,GO:0009056,GO:0019637,GO:1901575,GO:0003674,GO:0009987,GO:0008150,GO:0046486,GO:0044710,GO:0044281,GO:1901564,GO:0006793,GO:0006650,GO:0044425,GO:0006644,GO:0006796,GO:0051792,GO:0008970,GO:0034338,GO:0051793,GO:0016020,GO:0051791,GO:0006066,GO:0016788,GO:0047372,GO:0016021,GO:0005575,GO:0031224,GO:0009062,GO:0044106,GO:0008610,GO:0052689,GO:0044255,GO:0009308,GO:0072329,GO:1901615,GO:…	cellular catabolic process,catabolic process,organophosphate metabolic process,organic substance catabolic process,molecular_function,cellular process,biological_process,glycerolipid metabolic process,single-organism metabolic process,small molecule metabolic process,organonitrogen compound metabolic process,phosphorus metabolic process,glycerophospholipid metabolic process,membrane part,phosphol…	--	--
LNC_000513	XLOC_018206	4.87178	0	Inf	0.000204615	0.0401858	Novel_lncRNA	co_expression	ENSFCAG00000006908	ARAP3	ArfGAP domain superfamily||Rho GTPase activation protein||Sterile alpha motif domain||Ras-associating (RA) domain||ARAP, RhoGAP domain||PH-like domain superfamily||Sterile alpha motif/pointed domain superfamily||Ubiquitin-like domain superfamily||Rho GTPase-activating protein domain||Pleckstrin homology domain||Arf GTPase activating protein||ARFGAP/RecO-like zinc finger	GO:0043547,GO:0042454,GO:0009164,GO:1901658,GO:0034655,GO:0033124,GO:0043087,GO:0044270,GO:0006184,GO:0046700,GO:1901069,GO:0009203,GO:0009207,GO:1901361,GO:0019439,GO:0009146,GO:1901136,GO:0009143,GO:0006152,GO:0046130,GO:0009154,GO:0009261,GO:0046039,GO:1901068,GO:0044248,GO:0009056,GO:0051345,GO:1900542,GO:0030811,GO:0033121,GO:0006140,GO:0019637,GO:0009118,GO:0009205,GO:0009199,GO:0009119,GO:…	positive regulation of GTPase activity,ribonucleoside catabolic process,nucleoside catabolic process,glycosyl compound catabolic process,nucleobase-containing compound catabolic process,regulation of GTP catabolic process,regulation of GTPase activity,cellular nitrogen compound catabolic process,GTP catabolic process,heterocycle catabolic process,guanosine-containing compound catabolic process,ri…	fca04144,fca04024,fca04015	Endocytosis,cAMP signaling pathway,Rap1 signaling pathway
LNC_000513	XLOC_018206	4.87178	0	Inf	0.000204615	0.0401858	Novel_lncRNA	co_expression	ENSFCAG00000005030	CTHRC1	-||Collagen triple helix repeat	GO:0044763,GO:0044699,GO:0048666,GO:0003674,GO:0021915,GO:0007399,GO:0048699,GO:0023052,GO:0044700,GO:0051239,GO:0022008,GO:0030182,GO:0065007,GO:0007154,GO:0009987,GO:0050793,GO:2000026,GO:0035567,GO:0001841,GO:0060113,GO:0048468,GO:0016331,GO:0001843,GO:0060606,GO:0044767,GO:0048856,GO:0042490,GO:0014020,GO:0022603,GO:0071840,GO:0048518,GO:0030030,GO:0050794,GO:0048869,GO:0008150,GO:0001838,GO:…	single-organism cellular process,single-organism process,neuron development,molecular_function,neural tube development,nervous system development,generation of neurons,signaling,single organism signaling,regulation of multicellular organismal process,neurogenesis,neuron differentiation,biological regulation,cell communication,cellular process,regulation of developmental process,regulation of mult…	--	--
LNC_000513	XLOC_018206	4.87178	0	Inf	0.000204615	0.0401858	Novel_lncRNA	co_expression	ENSFCAG00000012814	ARID1A	SWI/SNF-like complex subunit BAF250, C-terminal||Armadillo-type fold||SWI/SNF-like complex subunit BAF250a||Armadillo-like helical||ARID DNA-binding domain superfamily||SWI/SNF-like complex subunit BAF250/Osa||ARID DNA-binding domain	GO:0022411,GO:0005515,GO:0051704,GO:0007566,GO:0006810,GO:0006338,GO:0005575,GO:0003408,GO:0097458,GO:0051234,GO:0071565,GO:0005488,GO:0016458,GO:0016514,GO:0016043,GO:0032984,GO:0051179,GO:0045596,GO:0044699,GO:0090544,GO:0071840,GO:0019827,GO:0006344,GO:0002072,GO:0044464,GO:0048518,GO:0008150,GO:0001843,GO:0060606,GO:0021915,GO:0003674,GO:0006996,GO:0014020,GO:0005623,GO:0043933,GO:0045814,GO:…	cellular component disassembly,protein binding,multi-organism process,embryo implantation,transport,chromatin remodeling,cellular_component,optic cup formation involved in camera-type eye development,neuron part,establishment of localization,nBAF complex,binding,gene silencing,SWI/SNF complex,cellular component organization,macromolecular complex disassembly,localization,negative regulation of ce…	--	--
LNC_000513	XLOC_018206	4.87178	0	Inf	0.000204615	0.0401858	Novel_lncRNA	co_expression	ENSFCAG00000035249	EIF1AX	Nucleic acid-binding, OB-fold||RNA-binding domain, S1, IF1 type||Translation initiation factor 1A (eIF-1A)||Translation initiation factor 1A (eIF-1A), conserved site	GO:0003674,GO:0009987,GO:0008150,GO:0005488,GO:0097159,GO:1901363,GO:0003723,GO:0044237,GO:0003743,GO:0006413,GO:0008152,GO:0006412,GO:0071704,GO:0044238,GO:0003676,GO:0008135,GO:0044260,GO:0009058,GO:1901576,GO:0044249,GO:0043170,GO:0009059,GO:0034645,GO:0044267,GO:0010467,GO:0019538	molecular_function,cellular process,biological_process,binding,organic cyclic compound binding,heterocyclic compound binding,RNA binding,cellular metabolic process,translation initiation factor activity,translational initiation,metabolic process,translation,organic substance metabolic process,primary metabolic process,nucleic acid binding,translation factor activity, nucleic acid binding,cellular…	fca03013	RNA transport
LNC_000513	XLOC_018206	4.87178	0	Inf	0.000204615	0.0401858	Novel_lncRNA	co_expression	ENSFCAG00000012877	TNIP1	TNFAIP3-interacting protein 1	GO:0044763,GO:0044699,GO:0003674,GO:0023052,GO:0044700,GO:1901135,GO:0065007,GO:0007154,GO:0009987,GO:0048518,GO:0050794,GO:0008150,GO:0052027,GO:0085032,GO:0065008,GO:0035556,GO:0050789,GO:0009605,GO:0007155,GO:0022610,GO:0051716,GO:0042802,GO:0044501,GO:0052250,GO:0007165,GO:0005829,GO:0070372,GO:0002376,GO:0000165,GO:0070371,GO:0050896,GO:0002682,GO:0005488,GO:0002684,GO:0044003,GO:0070373,GO:…	single-organism cellular process,single-organism process,molecular_function,signaling,single organism signaling,carbohydrate derivative metabolic process,biological regulation,cell communication,cellular process,positive regulation of biological process,regulation of cellular process,biological_process,modulation by symbiont of host signal transduction pathway,modulation by symbiont of host I-kap…	--	--
LNC_000513	XLOC_018206	4.87178	0	Inf	0.000204615	0.0401858	Novel_lncRNA	co_expression	ENSFCAG00000005448	AGK	NAD kinase/diacylglycerol kinase-like domain superfamily||Diacylglycerol kinase, catalytic domain||Inorganic polyphosphate/ATP-NAD kinase, N-terminal	GO:0051179,GO:0044763,GO:0044699,GO:0003674,GO:0006810,GO:0001727,GO:0051234,GO:0009987,GO:0046834,GO:0071840,GO:0008150,GO:0016043,GO:0044765,GO:0070727,GO:0016773,GO:0044710,GO:0034613,GO:1901564,GO:0001729,GO:0006793,GO:0051641,GO:0042721,GO:0044425,GO:0006796,GO:0046907,GO:0016301,GO:0033036,GO:0008104,GO:0045039,GO:0031305,GO:0031304,GO:0051649,GO:0061024,GO:0006886,GO:0016020,GO:0071702,GO:…	localization,single-organism cellular process,single-organism process,molecular_function,transport,lipid kinase activity,establishment of localization,cellular process,lipid phosphorylation,cellular component organization or biogenesis,biological_process,cellular component organization,single-organism transport,cellular macromolecule localization,phosphotransferase activity, alcohol group as acce…	fca00561,fca01100	Glycerolipid metabolism,Metabolic pathways
LNC_000513	XLOC_018206	4.87178	0	Inf	0.000204615	0.0401858	Novel_lncRNA	co_expression	ENSFCAG00000014036	KIF3A	P-loop containing nucleoside triphosphate hydrolase||Kinesin motor domain superfamily||Kinesin-like protein||Kinesin motor domain, conserved site||Kinesin motor domain	GO:0097458,GO:0051179,GO:0043168,GO:0044763,GO:0042592,GO:0031513,GO:0072372,GO:0044699,GO:0048666,GO:0003674,GO:0042995,GO:0007409,GO:0006810,GO:0021915,GO:0007399,GO:0061564,GO:0048699,GO:0023052,GO:0051234,GO:0031175,GO:0044700,GO:0048667,GO:0022008,GO:0007411,GO:0097485,GO:0030182,GO:0048812,GO:0032989,GO:0065007,GO:0007154,GO:0009987,GO:0005929,GO:0031514,GO:0060113,GO:0048468,GO:0044767,GO:…	neuron part,localization,anion binding,single-organism cellular process,homeostatic process,nonmotile primary cilium,primary cilium,single-organism process,neuron development,molecular_function,cell projection,axonogenesis,transport,neural tube development,nervous system development,axon development,generation of neurons,signaling,establishment of localization,neuron projection development,single…	--	--
LNC_000513	XLOC_018206	4.87178	0	Inf	0.000204615	0.0401858	Novel_lncRNA	co_expression	ENSFCAG00000009031	NRXN1	Concanavalin A-like lectin/glucanase domain superfamily||EGF-type aspartate/asparagine hydroxylation site||Laminin G domain||EGF-like domain	GO:0005737,GO:0005622,GO:0044424,GO:0044444,GO:0090129,GO:0090128,GO:0007625,GO:0005488,GO:0005515,GO:0051966,GO:0051968,GO:0033036,GO:0051704,GO:0044699,GO:0060074,GO:0050896,GO:0051649,GO:0007268,GO:0006810,GO:0051234,GO:0044057,GO:0051179,GO:0051705,GO:0097116,GO:0044464,GO:0048583,GO:0050804,GO:0097109,GO:0044765,GO:0035637,GO:0051960,GO:0044708,GO:0005623,GO:0043229,GO:0023051,GO:0003674,GO:…	cytoplasm,intracellular,intracellular part,cytoplasmic part,positive regulation of synapse maturation,regulation of synapse maturation,grooming behavior,binding,protein binding,regulation of synaptic transmission, glutamatergic,positive regulation of synaptic transmission, glutamatergic,macromolecule localization,multi-organism process,single-organism process,synapse maturation,response to stimul…	fca04514	Cell adhesion molecules (CAMs)
LNC_000513	XLOC_018206	4.87178	0	Inf	0.000204615	0.0401858	Novel_lncRNA	co_expression	ENSFCAG00000010429	ZC3HC1	Zinc finger, C3HC-like||Nuclear-interacting partner of ALK/Rsm1-like	GO:0044763,GO:0044699,GO:0003674,GO:0023052,GO:0044700,GO:0065007,GO:0007154,GO:0009987,GO:0043167,GO:2001239,GO:0050794,GO:0008150,GO:0050789,GO:1901099,GO:2001240,GO:0051716,GO:0038034,GO:0097192,GO:0007165,GO:0050896,GO:0005488,GO:0016020,GO:2001236,GO:0043169,GO:2001237,GO:0005623,GO:0046872,GO:2001233,GO:0044464,GO:0019901,GO:0023051,GO:2001234,GO:0019900,GO:0048583,GO:0005575,GO:0005515,GO:…	single-organism cellular process,single-organism process,molecular_function,signaling,single organism signaling,biological regulation,cell communication,cellular process,ion binding,regulation of extrinsic apoptotic signaling pathway in absence of ligand,regulation of cellular process,biological_process,regulation of biological process,negative regulation of signal transduction in absence of liga…	--	--
LNC_000513	XLOC_018206	4.87178	0	Inf	0.000204615	0.0401858	Novel_lncRNA	co_expression	ENSFCAG00000044850	-	Ubiquitin-conjugating enzyme E2||Ubiquitin-conjugating enzyme/RWD-like	--	--	--	--
LNC_000513	XLOC_018206	4.87178	0	Inf	0.000204615	0.0401858	Novel_lncRNA	co_expression	ENSFCAG00000022780	STK3	Mst1 SARAH domain||Protein kinase domain||Protein kinase, ATP binding site||Protein kinase-like domain superfamily||SARAH domain	GO:0043168,GO:0044763,GO:0044699,GO:0003674,GO:0021915,GO:0007399,GO:0023052,GO:0044700,GO:0051239,GO:0065007,GO:0007154,GO:0009987,GO:0050793,GO:0097285,GO:2000026,GO:0001841,GO:0016331,GO:0043085,GO:0044767,GO:0048856,GO:0043167,GO:0045926,GO:0007417,GO:0035329,GO:0048518,GO:0050794,GO:0048869,GO:0008150,GO:0001838,GO:0072175,GO:0065008,GO:0032502,GO:0035556,GO:0050789,GO:0048522,GO:0030097,GO:…	anion binding,single-organism cellular process,single-organism process,molecular_function,neural tube development,nervous system development,signaling,single organism signaling,regulation of multicellular organismal process,biological regulation,cell communication,cellular process,regulation of developmental process,cell-type specific apoptotic process,regulation of multicellular organismal devel…	fca05223,fca04068,fca04010,fca05200,fca04014	Non-small cell lung cancer,FoxO signaling pathway,MAPK signaling pathway,Pathways in cancer,Ras signaling pathway
LNC_000513	XLOC_018206	4.87178	0	Inf	0.000204615	0.0401858	Novel_lncRNA	co_expression	ENSFCAG00000043144	PGM1	Alpha-D-phosphohexomutase, conserved site||Alpha-D-phosphohexomutase, C-terminal domain superfamily||Alpha-D-phosphohexomutase superfamily||Alpha-D-phosphohexomutase, alpha/beta/alpha I/II/III||Alpha-D-phosphohexomutase, alpha/beta/alpha domain II||Alpha-D-phosphohexomutase, alpha/beta/alpha domain III||Alpha-D-phosphohexomutase, C-terminal||Alpha-D-phosphohexomutase, alpha/beta/alpha domain I	GO:0009056,GO:1901575,GO:0003674,GO:0019320,GO:0046365,GO:0044724,GO:0016052,GO:0044262,GO:0005996,GO:0009987,GO:0019388,GO:0043167,GO:0006012,GO:0019318,GO:0006006,GO:0008150,GO:0044710,GO:0005977,GO:0006073,GO:0044042,GO:0006091,GO:0044264,GO:0004614,GO:0005829,GO:0043228,GO:0043232,GO:0005856,GO:0005976,GO:0006112,GO:0005488,GO:0016866,GO:0005975,GO:0043169,GO:0005623,GO:0046872,GO:0055114,GO:…	catabolic process,organic substance catabolic process,molecular_function,hexose catabolic process,monosaccharide catabolic process,single-organism carbohydrate catabolic process,carbohydrate catabolic process,cellular carbohydrate metabolic process,monosaccharide metabolic process,cellular process,galactose catabolic process,ion binding,galactose metabolic process,hexose metabolic process,glucose…	fca00052,fca00500,fca00010,fca00520,fca00030,fca01100,fca00230	Galactose metabolism,Starch and sucrose metabolism,Glycolysis / Gluconeogenesis,Amino sugar and nucleotide sugar metabolism,Pentose phosphate pathway,Metabolic pathways,Purine metabolism
LNC_000513	XLOC_018206	4.87178	0	Inf	0.000204615	0.0401858	Novel_lncRNA	co_expression	ENSFCAG00000029158	SLC26A3	Immunoglobulin-like domain superfamily||Immunoglobulin C1-set||MHC classes I/II-like antigen recognition protein||Immunoglobulin/major histocompatibility complex, conserved site||MHC class II, alpha chain, N-terminal||Immunoglobulin-like domain||Immunoglobulin-like fold||MHC class II, alpha/beta chain, N-terminal	GO:0006955,GO:0002376,GO:0019882,GO:0042611,GO:0042613,GO:0050896,GO:0002504,GO:0008150,GO:0071944,GO:0044459,GO:0005886,GO:0005575,GO:0044464,GO:0005623,GO:0016020,GO:0044425,GO:0031224,GO:0016021,GO:0032991,GO:0043234	immune response,immune system process,antigen processing and presentation,MHC protein complex,MHC class II protein complex,response to stimulus,antigen processing and presentation of peptide or polysaccharide antigen via MHC class II,biological_process,cell periphery,plasma membrane part,plasma membrane,cellular_component,cell part,cell,membrane,membrane part,intrinsic to membrane,integral to mem…	fca05152,fca04612,fca05164,fca05168,fca05323,fca05140,fca04145,fca05332,fca05150,fca05330,fca05416,fca05145,fca05321,fca04940,fca05310,fca05320,fca04514,fca04672,fca05166,fca05322	Tuberculosis,Antigen processing and presentation,Influenza A,Herpes simplex infection,Rheumatoid arthritis,Leishmaniasis,Phagosome,Graft-versus-host disease,Staphylococcus aureus infection,Allograft rejection,Viral myocarditis,Toxoplasmosis,Inflammatory bowel disease (IBD),Type I diabetes mellitus,Asthma,Autoimmune thyroid disease,Cell adhesion molecules (CAMs),Intestinal immune network for IgA p…
LNC_000513	XLOC_018206	4.87178	0	Inf	0.000204615	0.0401858	Novel_lncRNA	co_expression	ENSFCAG00000001399	USP11	Ubiquitin specific protease, conserved site||Ubiquitin specific protease domain||Ubiquitin-like domain, USP-type||Peptidase C19, ubiquitin-specific peptidase, DUSP domain||DUSP-like superfamily||Ubiquitin carboxyl-terminal hydrolase USP4||Peptidase C19, ubiquitin carboxyl-terminal hydrolase||Ubiquitin carboxyl-terminal hydrolase, C-terminal	GO:0044248,GO:0009056,GO:1901575,GO:0003674,GO:0009987,GO:0008150,GO:0005829,GO:0004843,GO:0019783,GO:0044265,GO:0009057,GO:0016579,GO:0005623,GO:0044464,GO:0070646,GO:0008234,GO:0005575,GO:0044446,GO:0043632,GO:0044422,GO:0006511,GO:0019941,GO:0044444,GO:0051603,GO:0043229,GO:0005622,GO:0044424,GO:0043226,GO:0044257,GO:0031981,GO:0005737,GO:0044428,GO:0016787,GO:0031974,GO:0070647,GO:0070013,GO:…	cellular catabolic process,catabolic process,organic substance catabolic process,molecular_function,cellular process,biological_process,cytosol,ubiquitin-specific protease activity,small conjugating protein-specific protease activity,cellular macromolecule catabolic process,macromolecule catabolic process,protein deubiquitination,cell,cell part,protein modification by small protein removal,cystei…	--	--
LNC_000513	XLOC_018206	4.87178	0	Inf	0.000204615	0.0401858	Novel_lncRNA	co_expression	ENSFCAG00000031227	AK6	Adenylate kinase isoenzyme 6||P-loop containing nucleoside triphosphate hydrolase	GO:0019637,GO:0043168,GO:0003674,GO:0055086,GO:0009117,GO:0006753,GO:0009987,GO:0043167,GO:0008150,GO:0032553,GO:0044710,GO:0032555,GO:0044281,GO:0036094,GO:0017076,GO:0035639,GO:0005524,GO:0032550,GO:0001883,GO:0032559,GO:0032549,GO:0006793,GO:0030554,GO:0001882,GO:0000166,GO:1901265,GO:0005829,GO:0006796,GO:0016301,GO:0005488,GO:0015030,GO:0016462,GO:0016772,GO:0016818,GO:0005623,GO:0016817,GO:…	organophosphate metabolic process,anion binding,molecular_function,nucleobase-containing small molecule metabolic process,nucleotide metabolic process,nucleoside phosphate metabolic process,cellular process,ion binding,biological_process,ribonucleotide binding,single-organism metabolic process,purine ribonucleotide binding,small molecule metabolic process,small molecule binding,purine nucleotide …	fca01100,fca00230,fca03008	Metabolic pathways,Purine metabolism,Ribosome biogenesis in eukaryotes
LNC_000513	XLOC_018206	4.87178	0	Inf	0.000204615	0.0401858	Novel_lncRNA	co_expression	ENSFCAG00000013913	INPP4A	-||C2 domain superfamily	GO:0036092,GO:0005622,GO:0044424,GO:0016316,GO:0003824,GO:0006661,GO:0034596,GO:0003674,GO:0016787,GO:0042578,GO:0016791,GO:0005737,GO:0016788,GO:0006796,GO:0019637,GO:0034593,GO:0006793,GO:0046474,GO:0008654,GO:0045017,GO:0052866,GO:0006629,GO:0044464,GO:0044255,GO:0044238,GO:0046488,GO:0005623,GO:0008152,GO:0044710,GO:0071704,GO:0005575,GO:0006650,GO:0008610,GO:0044237,GO:0006644,GO:0046486,GO:…	phosphatidylinositol-3-phosphate biosynthetic process,intracellular,intracellular part,phosphatidylinositol-3,4-bisphosphate 4-phosphatase activity,catalytic activity,phosphatidylinositol biosynthetic process,phosphatidylinositol phosphate 4-phosphatase activity,molecular_function,hydrolase activity,phosphoric ester hydrolase activity,phosphatase activity,cytoplasm,hydrolase activity, acting on e…	fca00562,fca04070,fca01100	Inositol phosphate metabolism,Phosphatidylinositol signaling system,Metabolic pathways
LNC_000513	XLOC_018206	4.87178	0	Inf	0.000204615	0.0401858	Novel_lncRNA	co_expression	ENSFCAG00000010859	IL6ST	Growth hormone/erythropoietin receptor, ligand binding||-||Immunoglobulin-like fold||Immunoglobulin C2-set-like, ligand-binding||Fibronectin type III superfamily||Long hematopoietin receptor, Gp130 family 2, conserved site||Immunoglobulin-like domain superfamily||Fibronectin type III	GO:0097458,GO:0044763,GO:0044459,GO:0044699,GO:0003674,GO:0042995,GO:0007399,GO:0048699,GO:0023052,GO:0051960,GO:0044700,GO:0044262,GO:0051239,GO:0022008,GO:0065007,GO:0007154,GO:0009987,GO:0050793,GO:2000026,GO:0048468,GO:0044297,GO:0050767,GO:0044767,GO:0048856,GO:0005886,GO:0043025,GO:0007417,GO:0051251,GO:0048518,GO:0050794,GO:0048869,GO:0008150,GO:0045685,GO:0071944,GO:0004921,GO:0019970,GO:…	neuron part,single-organism cellular process,plasma membrane part,single-organism process,molecular_function,cell projection,nervous system development,generation of neurons,signaling,regulation of nervous system development,single organism signaling,cellular carbohydrate metabolic process,regulation of multicellular organismal process,neurogenesis,biological regulation,cell communication,cellula…	fca04550,fca05203,fca04630,fca04060	Signaling pathways regulating pluripotency of stem cells,Viral carcinogenesis,Jak-STAT signaling pathway,Cytokine-cytokine receptor interaction
LNC_000513	XLOC_018206	4.87178	0	Inf	0.000204615	0.0401858	Novel_lncRNA	co_expression	ENSFCAG00000027891	RIMS2	C2 domain||Zinc finger, FYVE/PHD-type||PDZ superfamily||Zinc finger, FYVE-related||Zinc finger, RING/FYVE/PHD-type||Rab-binding domain||Regulating synaptic membrane exocytosis protein 2||PDZ domain||C2 domain superfamily	GO:0031646,GO:0051240,GO:0050806,GO:0051971,GO:0044057,GO:0046872,GO:0044444,GO:0065008,GO:0043169,GO:0051969,GO:0033036,GO:0005515,GO:0031644,GO:0050804,GO:0043167,GO:0015031,GO:0048167,GO:0006810,GO:0071702,GO:0045184,GO:0005575,GO:0097458,GO:0051234,GO:0008104,GO:0048786,GO:0005488,GO:0051239,GO:0051020,GO:0005737,GO:0051179,GO:0044456,GO:0044765,GO:0044699,GO:0007268,GO:0071944,GO:0006886,GO:…	positive regulation of neurological system process,positive regulation of multicellular organismal process,positive regulation of synaptic transmission,positive regulation of transmission of nerve impulse,regulation of system process,metal ion binding,cytoplasmic part,regulation of biological quality,cation binding,regulation of transmission of nerve impulse,macromolecule localization,protein bin…	fca04911	Insulin secretion
LNC_000513	XLOC_018206	4.87178	0	Inf	0.000204615	0.0401858	Novel_lncRNA	co_expression	ENSFCAG00000034880	-	Serum albumin/Alpha-fetoprotein/Afamin||Serum albumin, N-terminal||Porin PorB/PorC||ALB/AFP/VDB||Serum albumin-like||Serum albumin, conserved site	--	--	--	--
LNC_000513	XLOC_018206	4.87178	0	Inf	0.000204615	0.0401858	Novel_lncRNA	co_expression	ENSFCAG00000007485	ERG	Sterile alpha motif domain||Winged helix DNA-binding domain superfamily||Ets domain||Sterile alpha motif/pointed domain superfamily||Winged helix-like DNA-binding domain superfamily||Pointed domain	GO:0044763,GO:0044699,GO:0003674,GO:0065007,GO:0009987,GO:0048518,GO:0050794,GO:0048869,GO:0008150,GO:0032502,GO:0050789,GO:0048522,GO:0030154,GO:0005488,GO:0005623,GO:0044464,GO:0005575,GO:0000981,GO:0051171,GO:0019219,GO:0097159,GO:1901363,GO:0043229,GO:0005622,GO:0044424,GO:0043226,GO:0031323,GO:0009891,GO:0031325,GO:0046483,GO:0001071,GO:0003700,GO:0080090,GO:0019222,GO:0006725,GO:0009893,GO:…	single-organism cellular process,single-organism process,molecular_function,biological regulation,cellular process,positive regulation of biological process,regulation of cellular process,cellular developmental process,biological_process,developmental process,regulation of biological process,positive regulation of cellular process,cell differentiation,binding,cell,cell part,cellular_component,seq…	fca05202	Transcriptional misregulation in cancer
LNC_000513	XLOC_018206	4.87178	0	Inf	0.000204615	0.0401858	Novel_lncRNA	co_expression	ENSFCAG00000006465	TUBB4B	Tubulin, C-terminal||Tubulin, conserved site||Tubulin/FtsZ, 2-layer sandwich domain||Tubulin/FtsZ, C-terminal domain superfamily||Tubulin/FtsZ, C-terminal||Beta tubulin||Beta tubulin, autoregulation binding site||Tubulin||Tubulin/FtsZ, GTPase domain superfamily||Tubulin/FtsZ, GTPase domain	GO:0003723,GO:0005737,GO:0006996,GO:0044422,GO:0097159,GO:0044446,GO:0005622,GO:0044424,GO:1901363,GO:0003676,GO:0003725,GO:0071840,GO:0032991,GO:0015630,GO:0016043,GO:0043226,GO:0005856,GO:0043229,GO:0043228,GO:0043232,GO:0044430,GO:0043234,GO:0016787,GO:0044763,GO:0044699,GO:0005488,GO:0009987,GO:0005623,GO:0032553,GO:0051179,GO:0003824,GO:0005575,GO:0032550,GO:0001883,GO:0032549,GO:0000278,GO:…	RNA binding,cytoplasm,organelle organization,organelle part,organic cyclic compound binding,intracellular organelle part,intracellular,intracellular part,heterocyclic compound binding,nucleic acid binding,double-stranded RNA binding,cellular component organization or biogenesis,macromolecular complex,microtubule cytoskeleton,cellular component organization,organelle,cytoskeleton,intracellular org…	fca04145,fca04540	Phagosome,Gap junction
LNC_000513	XLOC_018206	4.87178	0	Inf	0.000204615	0.0401858	Novel_lncRNA	co_expression	ENSFCAG00000012650	GDI2	GDP dissociation inhibitor||FAD/NAD(P)-binding domain superfamily||Rab GDI protein	GO:0043547,GO:0042454,GO:0009164,GO:1901658,GO:0034655,GO:0033124,GO:0043087,GO:0044270,GO:0006184,GO:0046700,GO:1901069,GO:0009203,GO:0009207,GO:1901361,GO:0019439,GO:0009146,GO:1901136,GO:0009143,GO:0006152,GO:0046130,GO:0009154,GO:0009261,GO:0046039,GO:1901068,GO:0044248,GO:0009056,GO:0051345,GO:1900542,GO:0030811,GO:0033121,GO:0006140,GO:0019637,GO:0009118,GO:0009205,GO:0009199,GO:0009119,GO:…	positive regulation of GTPase activity,ribonucleoside catabolic process,nucleoside catabolic process,glycosyl compound catabolic process,nucleobase-containing compound catabolic process,regulation of GTP catabolic process,regulation of GTPase activity,cellular nitrogen compound catabolic process,GTP catabolic process,heterocycle catabolic process,guanosine-containing compound catabolic process,ri…	--	--
LNC_000513	XLOC_018206	4.87178	0	Inf	0.000204615	0.0401858	Novel_lncRNA	co_expression	ENSFCAG00000005585	PSME2	Proteasome activator PA28||Proteasome activator superfamily||Proteasome activator PA28, C-terminal domain superfamily||-||Proteasome activator PA28, N-terminal domain superfamily||Proteasome activator PA28, N-terminal domain||Proteasome activator PA28, C-terminal domain	GO:0044248,GO:0009056,GO:0051345,GO:0008047,GO:0044763,GO:0044699,GO:1901575,GO:0003674,GO:0031329,GO:0051336,GO:0061133,GO:0065007,GO:0009987,GO:0043085,GO:0009894,GO:0016504,GO:0050794,GO:0008150,GO:0050789,GO:0008537,GO:0030234,GO:0044093,GO:0042802,GO:1901990,GO:0010564,GO:0005488,GO:0010950,GO:0044265,GO:0009057,GO:0050790,GO:1901987,GO:0010952,GO:0005623,GO:0044772,GO:0022402,GO:0043234,GO:…	cellular catabolic process,catabolic process,positive regulation of hydrolase activity,enzyme activator activity,single-organism cellular process,single-organism process,organic substance catabolic process,molecular_function,regulation of cellular catabolic process,regulation of hydrolase activity,endopeptidase activator activity,biological regulation,cellular process,positive regulation of catal…	fca04612,fca03050	Antigen processing and presentation,Proteasome
LNC_000513	XLOC_018206	4.87178	0	Inf	0.000204615	0.0401858	Novel_lncRNA	co_expression	ENSFCAG00000016304	GALT	HIT-like superfamily||Galactose-1-phosphate uridyl transferase, N-terminal||Galactose-1-phosphate uridyl transferase, C-terminal||Galactose-1-phosphate uridyl transferase, class I||Galactose-1-phosphate uridyl transferase, class I His-active site	GO:0009056,GO:0019637,GO:1901575,GO:0003674,GO:0019320,GO:0046365,GO:0044724,GO:0016052,GO:0055086,GO:1901135,GO:0009117,GO:0005996,GO:0006753,GO:0009987,GO:0019388,GO:0008108,GO:0043167,GO:0006012,GO:0019318,GO:0008150,GO:0044710,GO:0044281,GO:0006793,GO:0006796,GO:0033499,GO:0006011,GO:0005488,GO:0005975,GO:0070569,GO:0043169,GO:0016772,GO:0005623,GO:0046872,GO:0044464,GO:0005575,GO:0046914,GO:…	catabolic process,organophosphate metabolic process,organic substance catabolic process,molecular_function,hexose catabolic process,monosaccharide catabolic process,single-organism carbohydrate catabolic process,carbohydrate catabolic process,nucleobase-containing small molecule metabolic process,carbohydrate derivative metabolic process,nucleotide metabolic process,monosaccharide metabolic proce…	fca00052,fca00520,fca04917,fca01100	Galactose metabolism,Amino sugar and nucleotide sugar metabolism,Prolactin signaling pathway,Metabolic pathways
LNC_000513	XLOC_018206	4.87178	0	Inf	0.000204615	0.0401858	Novel_lncRNA	co_expression	ENSFCAG00000006323	-	Thioesterase domain||Hotdog acyl-CoA thioesterase (ACOT)-type domain||HotDog domain superfamily	GO:0043168,GO:0003674,GO:0009987,GO:0043167,GO:0008150,GO:0044710,GO:0044281,GO:0047617,GO:0006793,GO:0016790,GO:0016289,GO:0005829,GO:1900533,GO:1900535,GO:0005488,GO:0036042,GO:0005623,GO:0016290,GO:0016788,GO:0044464,GO:0006637,GO:0035383,GO:0050662,GO:0042759,GO:0005575,GO:0044446,GO:0044422,GO:0008610,GO:0044255,GO:0001676,GO:0000062,GO:0044444,GO:0043229,GO:0005622,GO:0044424,GO:0043226,GO:…	anion binding,molecular_function,cellular process,ion binding,biological_process,single-organism metabolic process,small molecule metabolic process,acyl-CoA hydrolase activity,phosphorus metabolic process,thiolester hydrolase activity,CoA hydrolase activity,cytosol,palmitic acid metabolic process,palmitic acid biosynthetic process,binding,long-chain fatty acyl-CoA binding,cell,palmitoyl-CoA hydro…	fca01040,fca00062	Biosynthesis of unsaturated fatty acids,Fatty acid elongation
LNC_000513	XLOC_018206	4.87178	0	Inf	0.000204615	0.0401858	Novel_lncRNA	co_expression	ENSFCAG00000022186	RUFY2	RUN domain||Zinc finger, FYVE/PHD-type||FYVE zinc finger||Zinc finger, FYVE-related||RUN domain superfamily||Zinc finger, RING/FYVE/PHD-type	GO:0003674,GO:0043167,GO:0017124,GO:0005488,GO:0043169,GO:0019904,GO:0005623,GO:0046872,GO:0044464,GO:0005575,GO:0005515,GO:0005622,GO:0044424,GO:0005737	molecular_function,ion binding,SH3 domain binding,binding,cation binding,protein domain specific binding,cell,metal ion binding,cell part,cellular_component,protein binding,intracellular,intracellular part,cytoplasm	--	--
LNC_000513	XLOC_018206	4.87178	0	Inf	0.000204615	0.0401858	Novel_lncRNA	co_expression	ENSFCAG00000002214	SOX6	High mobility group box domain superfamily||High mobility group box domain||Transcription factor SOX-6	GO:0002376,GO:0065008,GO:0005515,GO:0005575,GO:0061036,GO:0001227,GO:0070887,GO:0005488,GO:0016458,GO:0032332,GO:0051239,GO:0051148,GO:0016043,GO:0051154,GO:0045597,GO:0045596,GO:0044699,GO:0021778,GO:0021779,GO:0021780,GO:0071840,GO:0044464,GO:0048518,GO:0008150,GO:0042592,GO:0003674,GO:2000741,GO:0051094,GO:2000726,GO:0005623,GO:2000113,GO:2000739,GO:0050896,GO:0031327,GO:0065007,GO:0044763,GO:…	immune system process,regulation of biological quality,protein binding,cellular_component,positive regulation of cartilage development,RNA polymerase II transcription regulatory region sequence-specific DNA binding transcription factor activity involved in negative regulation of transcription,cellular response to chemical stimulus,binding,gene silencing,positive regulation of chondrocyte differen…	--	--
LNC_000513	XLOC_018206	4.87178	0	Inf	0.000204615	0.0401858	Novel_lncRNA	co_expression	ENSFCAG00000008812	PIP5K1B	Phosphatidylinositol-4-phosphate 5-kinase, N-terminal||Phosphatidylinositol-4-phosphate 5-kinase, core||Phosphatidylinositol-4-phosphate 5-kinase||Phosphatidylinositol-4-phosphate 5-kinase, C-terminal	GO:0019637,GO:0043168,GO:0016307,GO:0003674,GO:0042995,GO:0009987,GO:0016308,GO:0043167,GO:0046854,GO:0046834,GO:0008150,GO:0006661,GO:0046486,GO:0032553,GO:0016773,GO:0044710,GO:0032555,GO:0036094,GO:0017076,GO:0035639,GO:0046488,GO:0005524,GO:0032550,GO:0001883,GO:0032559,GO:0032549,GO:0006793,GO:0030554,GO:0001882,GO:0006650,GO:0000166,GO:1901265,GO:0045017,GO:0006644,GO:0005829,GO:0006796,GO:…	organophosphate metabolic process,anion binding,phosphatidylinositol phosphate kinase activity,molecular_function,cell projection,cellular process,1-phosphatidylinositol-4-phosphate 5-kinase activity,ion binding,phosphatidylinositol phosphorylation,lipid phosphorylation,biological_process,phosphatidylinositol biosynthetic process,glycerolipid metabolic process,ribonucleotide binding,phosphotransf…	fca00562,fca04070,fca04144,fca04666,fca01100,fca04810	Inositol phosphate metabolism,Phosphatidylinositol signaling system,Endocytosis,Fc gamma R-mediated phagocytosis,Metabolic pathways,Regulation of actin cytoskeleton
LNC_000513	XLOC_018206	4.87178	0	Inf	0.000204615	0.0401858	Novel_lncRNA	co_expression	ENSFCAG00000007330	EML2	WD40/YVTN repeat-like-containing domain superfamily||WD40-repeat-containing domain||HELP||WD40 repeat||Quinoprotein alcohol dehydrogenase-like superfamily||WD40-repeat-containing domain superfamily	GO:0044763,GO:0044699,GO:0003674,GO:0065007,GO:0009987,GO:0007020,GO:0008092,GO:0071840,GO:0051129,GO:0050794,GO:0008150,GO:0016043,GO:0050789,GO:0010968,GO:0044425,GO:0043228,GO:0043232,GO:0005856,GO:0007010,GO:0010639,GO:0005488,GO:0051128,GO:0016020,GO:0031111,GO:0005623,GO:0031115,GO:0043234,GO:0044430,GO:0044464,GO:0044085,GO:0008017,GO:0016021,GO:0005575,GO:0022607,GO:0006996,GO:0005515,GO:…	single-organism cellular process,single-organism process,molecular_function,biological regulation,cellular process,microtubule nucleation,cytoskeletal protein binding,cellular component organization or biogenesis,negative regulation of cellular component organization,regulation of cellular process,biological_process,cellular component organization,regulation of biological process,regulation of mi…	--	--
LNC_000513	XLOC_018206	4.87178	0	Inf	0.000204615	0.0401858	Novel_lncRNA	co_expression	ENSFCAG00000007415	KIAA1324L	Growth factor receptor cysteine-rich domain superfamily||Tyrosine-protein kinase ephrin type A/B receptor-like	GO:0044425,GO:0016020,GO:0016021,GO:0005575,GO:0031224	membrane part,membrane,integral to membrane,cellular_component,intrinsic to membrane	--	--
LNC_000513	XLOC_018206	4.87178	0	Inf	0.000204615	0.0401858	Novel_lncRNA	co_expression	ENSFCAG00000004139	ZNF827	Zinc finger C2H2 superfamily||Zinc finger C2H2-type	GO:0003674,GO:0065007,GO:0008150,GO:0050789,GO:0005488,GO:0005623,GO:0043234,GO:0044464,GO:0005575,GO:0044446,GO:0001046,GO:0044422,GO:0032991,GO:0097159,GO:1901363,GO:0001047,GO:0043229,GO:0005622,GO:0044424,GO:0043226,GO:0031981,GO:0044428,GO:0019222,GO:0031974,GO:0000975,GO:0044212,GO:0001067,GO:0000979,GO:0000977,GO:0001012,GO:0070013,GO:0043233,GO:0000976,GO:0003677,GO:0005654,GO:0008152,GO:…	molecular_function,biological regulation,biological_process,regulation of biological process,binding,cell,protein complex,cell part,cellular_component,intracellular organelle part,core promoter sequence-specific DNA binding,organelle part,macromolecular complex,organic cyclic compound binding,heterocyclic compound binding,core promoter binding,intracellular organelle,intracellular,intracellular p…	--	--
LNC_000513	XLOC_018206	4.87178	0	Inf	0.000204615	0.0401858	Novel_lncRNA	co_expression	ENSFCAG00000010091	AGFG1	Arf GTPase activating protein||ARFGAP/RecO-like zinc finger||ArfGAP domain superfamily	GO:0043547,GO:0042454,GO:0009164,GO:1901658,GO:0034655,GO:0033124,GO:0043087,GO:0044270,GO:0006184,GO:0046700,GO:1901069,GO:0009203,GO:0009207,GO:1901361,GO:0019439,GO:0009146,GO:1901136,GO:0009143,GO:0006152,GO:0046130,GO:0009154,GO:0009261,GO:0046039,GO:1901068,GO:0044248,GO:0009056,GO:0051345,GO:1900542,GO:0097458,GO:0030811,GO:0033121,GO:0006140,GO:0019637,GO:0009118,GO:0009205,GO:0009199,GO:…	positive regulation of GTPase activity,ribonucleoside catabolic process,nucleoside catabolic process,glycosyl compound catabolic process,nucleobase-containing compound catabolic process,regulation of GTP catabolic process,regulation of GTPase activity,cellular nitrogen compound catabolic process,GTP catabolic process,heterocycle catabolic process,guanosine-containing compound catabolic process,ri…	fca05164	Influenza A
LNC_000513	XLOC_018206	4.87178	0	Inf	0.000204615	0.0401858	Novel_lncRNA	co_expression	ENSFCAG00000002195	JAG1	EGF-type aspartate/asparagine hydroxylation site||Growth factor receptor cysteine-rich domain superfamily||VWFC domain||EGF-like calcium-binding domain||Jagged/Serrate protein||EGF-like calcium-binding, conserved site||Delta/Serrate/lag-2 (DSL) protein||EGF-like domain||EGF-like, conserved site||Notch ligand, N-terminal domain	GO:0002682,GO:0006955,GO:0002252,GO:0002376,GO:0005509,GO:0046872,GO:0016324,GO:0043169,GO:0030856,GO:0005515,GO:0043167,GO:0061444,GO:0061318,GO:0072112,GO:0072311,GO:0005575,GO:0072010,GO:0061073,GO:0005488,GO:2000737,GO:0045177,GO:0051239,GO:0061443,GO:0045597,GO:0061309,GO:0051179,GO:0035904,GO:0045596,GO:0044699,GO:0019827,GO:0071944,GO:0030054,GO:0044464,GO:0035909,GO:0048518,GO:0008150,GO:…	regulation of immune system process,immune response,immune effector process,immune system process,calcium ion binding,metal ion binding,apical plasma membrane,cation binding,regulation of epithelial cell differentiation,protein binding,ion binding,endocardial cushion cell development,renal filtration cell differentiation,glomerular visceral epithelial cell differentiation,glomerular epithelial ce…	fca04330	Notch signaling pathway
LNC_000513	XLOC_018206	4.87178	0	Inf	0.000204615	0.0401858	Novel_lncRNA	co_expression	ENSFCAG00000005343	FAM118B	Protein FAM118B	GO:0030575,GO:0006996,GO:0030576,GO:0071840,GO:0016043,GO:0044763,GO:0044699,GO:0009987,GO:0006997,GO:0008150	nuclear body organization,organelle organization,Cajal body organization,cellular component organization or biogenesis,cellular component organization,single-organism cellular process,single-organism process,cellular process,nucleus organization,biological_process	--	--
LNC_000513	XLOC_018206	4.87178	0	Inf	0.000204615	0.0401858	Novel_lncRNA	co_expression	ENSFCAG00000011776	LMNA	Intermediate filament protein, conserved site||Intermediate filament protein||Lamin tail domain||Lamin tail domain superfamily	GO:0003674,GO:0005198,GO:0045111,GO:0043228,GO:0043232,GO:0005856,GO:0005882,GO:0005623,GO:0043234,GO:0044430,GO:0044464,GO:0005575,GO:0044446,GO:0044422,GO:0032991,GO:0043229,GO:0005622,GO:0044424,GO:0043226	molecular_function,structural molecule activity,intermediate filament cytoskeleton,non-membrane-bounded organelle,intracellular non-membrane-bounded organelle,cytoskeleton,intermediate filament,cell,protein complex,cytoskeletal part,cell part,cellular_component,intracellular organelle part,organelle part,macromolecular complex,intracellular organelle,intracellular,intracellular part,organelle	fca05412,fca05414,fca05410	Arrhythmogenic right ventricular cardiomyopathy (ARVC),Dilated cardiomyopathy,Hypertrophic cardiomyopathy (HCM)
LNC_000513	XLOC_018206	4.87178	0	Inf	0.000204615	0.0401858	Novel_lncRNA	co_expression	ENSFCAG00000005785	UPF2	MIF4G-like, type 3||Armadillo-type fold||MIF4G-like domain superfamily||Up-frameshift suppressor 2	GO:0003674,GO:0043226,GO:0043229,GO:0034655,GO:1901361,GO:0044270,GO:0046700,GO:0008150,GO:0006807,GO:0019439,GO:0044446,GO:0005844,GO:0044422,GO:0044444,GO:0043231,GO:0043227,GO:0003677,GO:0046483,GO:0044428,GO:0006725,GO:0034641,GO:0006139,GO:0005622,GO:0044424,GO:0044707,GO:0006402,GO:0044699,GO:0009987,GO:0031100,GO:0032501,GO:1901360,GO:0005623,GO:0043234,GO:0044248,GO:0006401,GO:0000956,GO:…	molecular_function,organelle,intracellular organelle,nucleobase-containing compound catabolic process,organic cyclic compound catabolic process,cellular nitrogen compound catabolic process,heterocycle catabolic process,biological_process,nitrogen compound metabolic process,aromatic compound catabolic process,intracellular organelle part,polysome,organelle part,cytoplasmic part,intracellular membr…	fca03015,fca03013	mRNA surveillance pathway,RNA transport
LNC_000513	XLOC_018206	4.87178	0	Inf	0.000204615	0.0401858	Novel_lncRNA	co_expression	ENSFCAG00000013637	ATG13	HORMA domain superfamily||Autophagy-related protein 13	GO:0044248,GO:0009056,GO:0051179,GO:0044763,GO:0044699,GO:0003674,GO:0065007,GO:0007154,GO:0009987,GO:0043085,GO:0071840,GO:0048518,GO:0050794,GO:0008150,GO:0016043,GO:0050789,GO:0048522,GO:0030234,GO:0044093,GO:0070727,GO:0009605,GO:0034613,GO:0009991,GO:0051716,GO:0031667,GO:0006793,GO:0051641,GO:0044425,GO:0005829,GO:0006796,GO:0033036,GO:0019898,GO:0008104,GO:0031668,GO:0016237,GO:0034727,GO:…	cellular catabolic process,catabolic process,localization,single-organism cellular process,single-organism process,molecular_function,biological regulation,cell communication,cellular process,positive regulation of catalytic activity,cellular component organization or biogenesis,positive regulation of biological process,regulation of cellular process,biological_process,cellular component organiza…	fca04140	Regulation of autophagy
LNC_000579	XLOC_020694	0.389201	0	Inf	6.48133e-05	0.0182635	Novel_lncRNA	co_location	ENSFCAG00000010913	SLIT3	EGF-like calcium-binding, conserved site||Leucine-rich repeat||EGF-like domain||Leucine-rich repeat N-terminal domain||EGF-like, conserved site||Leucine-rich repeat, typical subtype||EGF-type aspartate/asparagine hydroxylation site||Growth factor receptor cysteine-rich domain superfamily||Leucine-rich repeat domain superfamily||Concanavalin A-like lectin/glucanase domain superfamily||EGF-like cal…	GO:0010033,GO:0048610,GO:0071310,GO:0034097,GO:0043167,GO:0001554,GO:0061364,GO:1901654,GO:0071345,GO:0019221,GO:1901700,GO:0044421,GO:0005615,GO:0014070,GO:0043170,GO:0043169,GO:0022412,GO:0001960,GO:0023051,GO:0060761,GO:0000003,GO:0071704,GO:0046872,GO:0051414,GO:0070099,GO:0070100,GO:0097305,GO:0001959,GO:0008152,GO:0048495,GO:0022414,GO:0060759,GO:0070887,GO:0005509,GO:0035385,GO:0009966,GO:…	response to organic substance,cellular process involved in reproduction,cellular response to organic substance,response to cytokine stimulus,ion binding,luteolysis,apoptotic process involved in luteolysis,response to ketone,cellular response to cytokine stimulus,cytokine-mediated signaling pathway,response to oxygen-containing compound,extracellular region part,extracellular space,response to org…	--	--
LNC_000579	XLOC_020694	0.389201	0	Inf	6.48133e-05	0.0182635	Novel_lncRNA	co_expression	ENSFCAG00000026122	BLVRA	Biliverdin reductase A||NAD(P)-binding domain superfamily||Biliverdin reductase, catalytic||Oxidoreductase, N-terminal	GO:0044270,GO:0046700,GO:1901361,GO:0019439,GO:0044248,GO:0009056,GO:1901565,GO:1901575,GO:0003674,GO:0009987,GO:0043167,GO:0008150,GO:0044710,GO:0004074,GO:1901564,GO:0006787,GO:0042167,GO:0046149,GO:0005829,GO:0005488,GO:0033015,GO:0043169,GO:0005623,GO:0046872,GO:0055114,GO:0044464,GO:0016491,GO:0005575,GO:0051187,GO:0016628,GO:0042168,GO:0046914,GO:0044444,GO:0005622,GO:0044424,GO:0006778,GO:…	cellular nitrogen compound catabolic process,heterocycle catabolic process,organic cyclic compound catabolic process,aromatic compound catabolic process,cellular catabolic process,catabolic process,organonitrogen compound catabolic process,organic substance catabolic process,molecular_function,cellular process,ion binding,biological_process,single-organism metabolic process,biliverdin reductase a…	fca00860	Porphyrin and chlorophyll metabolism
LNC_000579	XLOC_020694	0.389201	0	Inf	6.48133e-05	0.0182635	Novel_lncRNA	co_expression	ENSFCAG00000006269	PDP2	Protein phosphatase 2C family||PPM-type phosphatase domain||PPM-type phosphatase, divalent cation binding||PPM-type phosphatase domain superfamily	GO:0004741,GO:0043167,GO:0009987,GO:0046872,GO:0043169,GO:0005488,GO:0003674,GO:0008150,GO:0044444,GO:0006793,GO:0006796,GO:0016787,GO:0004724,GO:0005622,GO:0044424,GO:0043229,GO:0043226,GO:0005739,GO:0005737,GO:0005623,GO:0044464,GO:0003824,GO:0044237,GO:0044238,GO:0008152,GO:0071704,GO:0005575,GO:0016788,GO:0043227,GO:0043231,GO:0044260,GO:0043170,GO:0019538,GO:0044267,GO:0006464,GO:0036211,GO:…	[pyruvate dehydrogenase (lipoamide)] phosphatase activity,ion binding,cellular process,metal ion binding,cation binding,binding,molecular_function,biological_process,cytoplasmic part,phosphorus metabolic process,phosphate-containing compound metabolic process,hydrolase activity,magnesium-dependent protein serine/threonine phosphatase activity,intracellular,intracellular part,intracellular organel…	--	--
LNC_000579	XLOC_020694	0.389201	0	Inf	6.48133e-05	0.0182635	Novel_lncRNA	co_expression	ENSFCAG00000015165	ZP2	Zona pellucida domain||Zona pellucida domain, conserved site	GO:0042802,GO:0009987,GO:0060467,GO:0060468,GO:0032190,GO:0009988,GO:0005488,GO:0044763,GO:0003674,GO:0008150,GO:0035036,GO:0044444,GO:0007343,GO:0008037,GO:0048610,GO:0044699,GO:0005515,GO:0005770,GO:0005768,GO:0005622,GO:0044424,GO:0005576,GO:0044702,GO:0000003,GO:0043229,GO:0043226,GO:0005737,GO:0009566,GO:0001775,GO:0007339,GO:0005623,GO:0005771,GO:0005783,GO:0005886,GO:0044464,GO:2000241,GO:…	identical protein binding,cellular process,negative regulation of fertilization,prevention of polyspermy,acrosin binding,cell-cell recognition,binding,single-organism cellular process,molecular_function,biological_process,sperm-egg recognition,cytoplasmic part,egg activation,cell recognition,cellular process involved in reproduction,single-organism process,protein binding,late endosome,endosome,i…	--	--
LNC_000579	XLOC_020694	0.389201	0	Inf	6.48133e-05	0.0182635	Novel_lncRNA	co_expression	ENSFCAG00000014180	-	Zinc finger, RING/FYVE/PHD-type||Drought induced 19 protein type, zinc-binding domain||Zinc finger, RING-type||Zinc finger C2HC RNF-type||Zinc finger, MIZ-type	GO:0006950,GO:0019439,GO:0044248,GO:0090305,GO:0005575,GO:0006308,GO:0009056,GO:1901361,GO:0044270,GO:0046700,GO:0034655,GO:0005488,GO:0000738,GO:0010792,GO:0044699,GO:0033554,GO:0044464,GO:0008150,GO:1901575,GO:0003674,GO:0045002,GO:0005623,GO:0050896,GO:0044763,GO:0044265,GO:0035861,GO:0005622,GO:0044424,GO:0000729,GO:0009057,GO:0097159,GO:0044427,GO:1901363,GO:0006807,GO:0005694,GO:1901360,GO:…	response to stress,aromatic compound catabolic process,cellular catabolic process,nucleic acid phosphodiester bond hydrolysis,cellular_component,DNA catabolic process,catabolic process,organic cyclic compound catabolic process,cellular nitrogen compound catabolic process,heterocycle catabolic process,nucleobase-containing compound catabolic process,binding,DNA catabolic process, exonucleolytic,DN…	--	--
LNC_000579	XLOC_020694	0.389201	0	Inf	6.48133e-05	0.0182635	Novel_lncRNA	co_expression	ENSFCAG00000035252	DPH3	Zinc finger, DPH-type||DPH Zinc finger superfamily	GO:0005737,GO:0005622,GO:0044424,GO:0051099,GO:0043167,GO:0043169,GO:0044464,GO:0044093,GO:0046872,GO:0005623,GO:0005488,GO:0051098,GO:0051179,GO:0065007,GO:0005575,GO:0032940,GO:0046903,GO:0051046,GO:0060341,GO:0051224,GO:0065009,GO:0051234,GO:0044444,GO:0006810,GO:0043231,GO:0033036,GO:0043227,GO:0043229,GO:0050789,GO:0005829,GO:0043226,GO:0048523,GO:0051649,GO:0071702,GO:0032879,GO:0044765,GO:…	cytoplasm,intracellular,intracellular part,positive regulation of binding,ion binding,cation binding,cell part,positive regulation of molecular function,metal ion binding,cell,binding,regulation of binding,localization,biological regulation,cellular_component,secretion by cell,secretion,regulation of secretion,regulation of cellular localization,negative regulation of protein transport,regulation…	--	--
LNC_000579	XLOC_020694	0.389201	0	Inf	6.48133e-05	0.0182635	Novel_lncRNA	co_expression	ENSFCAG00000042868	FOXO6	Winged helix DNA-binding domain superfamily||FOXO protein, transactivation domain||Fork head domain||Fork head domain conserved site 2||Winged helix-like DNA-binding domain superfamily||FOXO protein, KIX-binding domain	GO:0044763,GO:0044699,GO:0048666,GO:0003674,GO:0007399,GO:0048699,GO:0051960,GO:0031175,GO:0010975,GO:0051239,GO:0022008,GO:0030182,GO:0065007,GO:0050890,GO:0009987,GO:0050793,GO:2000026,GO:0048468,GO:0050767,GO:0007611,GO:0044767,GO:0048856,GO:0071840,GO:0048518,GO:0030030,GO:0045664,GO:0050794,GO:0048869,GO:0008150,GO:0016043,GO:0032502,GO:0050789,GO:0016358,GO:0031344,GO:0050877,GO:0030154,GO:…	single-organism cellular process,single-organism process,neuron development,molecular_function,nervous system development,generation of neurons,regulation of nervous system development,neuron projection development,regulation of neuron projection development,regulation of multicellular organismal process,neurogenesis,neuron differentiation,biological regulation,cognition,cellular process,regulati…	fca04068	FoxO signaling pathway
LNC_000579	XLOC_020694	0.389201	0	Inf	6.48133e-05	0.0182635	Novel_lncRNA	co_expression	ENSFCAG00000018842	LHX6	Zinc finger, LIM-type||Homeobox-like domain superfamily||Homeobox, conserved site||Homeobox domain	GO:0043565,GO:0003677,GO:0097159,GO:0005488,GO:1901363,GO:0065007,GO:0003676,GO:0034654,GO:0019438,GO:0051171,GO:0006351,GO:0019219,GO:0032774,GO:0018130,GO:0050794,GO:1901362,GO:0044271,GO:0031326,GO:0006355,GO:2001141,GO:2000112,GO:0005634,GO:0080090,GO:0009889,GO:0050789,GO:0006725,GO:0031323,GO:0010556,GO:0044260,GO:0051252,GO:0046483,GO:0019222,GO:0043167,GO:0006139,GO:0003674,GO:0009987,GO:…	sequence-specific DNA binding,DNA binding,organic cyclic compound binding,binding,heterocyclic compound binding,biological regulation,nucleic acid binding,nucleobase-containing compound biosynthetic process,aromatic compound biosynthetic process,regulation of nitrogen compound metabolic process,transcription, DNA-dependent,regulation of nucleobase-containing compound metabolic process,RNA biosynt…	--	--
LNC_000579	XLOC_020694	0.389201	0	Inf	6.48133e-05	0.0182635	Novel_lncRNA	co_expression	ENSFCAG00000032749	P2RY2	GPCR, rhodopsin-like, 7TM||G protein-coupled receptor, rhodopsin-like||P2Y2 purinoceptor	GO:0051179,GO:0044763,GO:0044699,GO:0003674,GO:0006810,GO:0023052,GO:0051234,GO:0044700,GO:0051239,GO:0065007,GO:0007154,GO:0009987,GO:0048518,GO:0050794,GO:0008150,GO:0032879,GO:0044765,GO:0065008,GO:0050789,GO:0051716,GO:0044425,GO:0007165,GO:0044707,GO:0050896,GO:0032501,GO:0001608,GO:0035589,GO:0045028,GO:0016020,GO:0070257,GO:0032941,GO:0007589,GO:0051049,GO:0051240,GO:0070255,GO:0070254,GO:…	localization,single-organism cellular process,single-organism process,molecular_function,transport,signaling,establishment of localization,single organism signaling,regulation of multicellular organismal process,biological regulation,cell communication,cellular process,positive regulation of biological process,regulation of cellular process,biological_process,regulation of localization,single-org…	fca04750,fca04080	Inflammatory mediator regulation of TRP channels,Neuroactive ligand-receptor interaction
LNC_000579	XLOC_020694	0.389201	0	Inf	6.48133e-05	0.0182635	Novel_lncRNA	co_expression	ENSFCAG00000026486	HRH3	Histamine H3 receptor||GPCR, rhodopsin-like, 7TM||G protein-coupled receptor, rhodopsin-like	GO:0014047,GO:0001505,GO:0044464,GO:0007267,GO:0014061,GO:0048243,GO:0007268,GO:0005623,GO:0014063,GO:0019226,GO:0014050,GO:0014062,GO:0006835,GO:0035637,GO:0051956,GO:0030425,GO:0051179,GO:0007197,GO:0016907,GO:0065007,GO:0005575,GO:0015874,GO:0050433,GO:0051953,GO:0043005,GO:0014048,GO:0032940,GO:0050432,GO:0046903,GO:0051046,GO:0060341,GO:0001820,GO:0071705,GO:0032891,GO:0004969,GO:0097458,GO:…	glutamate secretion,regulation of neurotransmitter levels,cell part,cell-cell signaling,regulation of norepinephrine secretion,norepinephrine secretion,synaptic transmission,cell,negative regulation of serotonin secretion,transmission of nerve impulse,negative regulation of glutamate secretion,regulation of serotonin secretion,dicarboxylic acid transport,multicellular organismal signaling,negativ…	fca04080	Neuroactive ligand-receptor interaction
LNC_000810	XLOC_027971	0	0.436435	#NAME?	0.000189504	0.0381426	Novel_lncRNA	co_location	ENSFCAG00000034557	PDX1	Homeobox domain, metazoa||Homeobox protein, antennapedia type||Homeobox, conserved site||Homeobox domain||Homeobox-like domain superfamily	GO:0002065,GO:0001889,GO:0061008,GO:0070059,GO:0019222,GO:1902235,GO:0050789,GO:0031017,GO:2000675,GO:0031323,GO:0080090,GO:0016604,GO:0097050,GO:2000674,GO:0050794,GO:0065007,GO:0009889,GO:0048585,GO:0031326,GO:0034976,GO:0044237,GO:0019725,GO:0048519,GO:2001242,GO:0044451,GO:0055082,GO:0097190,GO:0009892,GO:0010468,GO:0002067,GO:0048583,GO:0070887,GO:0009749,GO:0044260,GO:0009746,GO:0034284,GO:…	columnar/cuboidal epithelial cell differentiation,liver development,hepaticobiliary system development,intrinsic apoptotic signaling pathway in response to endoplasmic reticulum stress,regulation of metabolic process,regulation of intrinsic apoptotic signaling pathway in response to endoplasmic reticulum stress,regulation of biological process,exocrine pancreas development,negative regulation of …	fca04930,fca04950,fca04911	Type II diabetes mellitus,Maturity onset diabetes of the young,Insulin secretion
LNC_000810	XLOC_027971	0	0.436435	#NAME?	0.000189504	0.0381426	Novel_lncRNA	co_location	ENSFCAG00000004539	FLT3	Protein kinase-like domain superfamily||Tyrosine-protein kinase, catalytic domain||Tyrosine-protein kinase, active site||Immunoglobulin-like domain||Immunoglobulin-like fold||Immunoglobulin||Serine-threonine/tyrosine-protein kinase, catalytic domain||Protein kinase, ATP binding site||Protein kinase domain||Tyrosine-protein kinase, receptor class III, conserved site||Immunoglobulin-like domain sup…	GO:0000165,GO:0007243,GO:0043408,GO:0003674,GO:0042113,GO:0043226,GO:0043229,GO:0035556,GO:0065007,GO:0050789,GO:0043621,GO:0010627,GO:0070371,GO:0008150,GO:0046649,GO:0002520,GO:0048534,GO:0030097,GO:0048584,GO:0044700,GO:0009967,GO:0023052,GO:0008284,GO:0030183,GO:0044444,GO:0070372,GO:0050794,GO:0043231,GO:0043227,GO:0008283,GO:0023056,GO:0010647,GO:0007154,GO:0006793,GO:0042127,GO:0045321,GO:…	MAPK cascade,intracellular protein kinase cascade,regulation of MAPK cascade,molecular_function,B cell activation,organelle,intracellular organelle,intracellular signal transduction,biological regulation,regulation of biological process,protein self-association,regulation of intracellular protein kinase cascade,ERK1 and ERK2 cascade,biological_process,lymphocyte activation,immune system developme…	fca05202,fca05221,fca05200,fca04640,fca04060	Transcriptional misregulation in cancer,Acute myeloid leukemia,Pathways in cancer,Hematopoietic cell lineage,Cytokine-cytokine receptor interaction
LNC_000810	XLOC_027971	0	0.436435	#NAME?	0.000189504	0.0381426	Novel_lncRNA	co_location	ENSFCAG00000036126	-	Oxo-4-hydroxy-4-carboxy-5-ureidoimidazoline decarboxylase||2-oxo-4-hydroxy-4-carboxy-5-ureidoimidazoline decarboxylase, type 1||Oxo-4-hydroxy-4-carboxy-5-ureidoimidazoline decarboxylase superfamily	GO:0019428,GO:0000255,GO:0016831,GO:0043604,GO:0044237,GO:0016830,GO:0071704,GO:0006807,GO:0018130,GO:1901362,GO:0008152,GO:0044271,GO:0044249,GO:0046483,GO:0034641,GO:1901360,GO:0016829,GO:0009058,GO:0009987,GO:1901564,GO:1901576,GO:0043603,GO:1901566,GO:0003824,GO:0008150,GO:0003674	allantoin biosynthetic process,allantoin metabolic process,carboxy-lyase activity,amide biosynthetic process,cellular metabolic process,carbon-carbon lyase activity,organic substance metabolic process,nitrogen compound metabolic process,heterocycle biosynthetic process,organic cyclic compound biosynthetic process,metabolic process,cellular nitrogen compound biosynthetic process,cellular biosynthe…	--	--
LNC_000810	XLOC_027971	0	0.436435	#NAME?	0.000189504	0.0381426	Novel_lncRNA	co_location	ENSFCAG00000026699	CDX2	Homeobox domain, metazoa||Caudal-like activation domain||Helix-turn-helix motif||Homeobox domain||Homeobox, conserved site||Homeobox-like domain superfamily	GO:0002065,GO:0016197,GO:0019222,GO:0050789,GO:0017053,GO:0031323,GO:0080090,GO:0050794,GO:0065007,GO:0009889,GO:0031326,GO:0044237,GO:0014807,GO:0048519,GO:0060711,GO:0044451,GO:0009892,GO:0010468,GO:0007034,GO:0022603,GO:0044260,GO:0010556,GO:0060255,GO:0051171,GO:0071704,GO:0031324,GO:0003714,GO:0048565,GO:0048869,GO:0044238,GO:0055123,GO:0097159,GO:1901363,GO:0007163,GO:0051252,GO:2000112,GO:…	columnar/cuboidal epithelial cell differentiation,endosomal transport,regulation of metabolic process,regulation of biological process,transcriptional repressor complex,regulation of cellular metabolic process,regulation of primary metabolic process,regulation of cellular process,biological regulation,regulation of biosynthetic process,regulation of cellular biosynthetic process,cellular metaboli…	--	--
LNC_000810	XLOC_027971	0	0.436435	#NAME?	0.000189504	0.0381426	Novel_lncRNA	co_expression	ENSFCAG00000034557	PDX1	Homeobox domain, metazoa||Homeobox protein, antennapedia type||Homeobox, conserved site||Homeobox domain||Homeobox-like domain superfamily	GO:0002065,GO:0001889,GO:0061008,GO:0070059,GO:0019222,GO:1902235,GO:0050789,GO:0031017,GO:2000675,GO:0031323,GO:0080090,GO:0016604,GO:0097050,GO:2000674,GO:0050794,GO:0065007,GO:0009889,GO:0048585,GO:0031326,GO:0034976,GO:0044237,GO:0019725,GO:0048519,GO:2001242,GO:0044451,GO:0055082,GO:0097190,GO:0009892,GO:0010468,GO:0002067,GO:0048583,GO:0070887,GO:0009749,GO:0044260,GO:0009746,GO:0034284,GO:…	columnar/cuboidal epithelial cell differentiation,liver development,hepaticobiliary system development,intrinsic apoptotic signaling pathway in response to endoplasmic reticulum stress,regulation of metabolic process,regulation of intrinsic apoptotic signaling pathway in response to endoplasmic reticulum stress,regulation of biological process,exocrine pancreas development,negative regulation of …	fca04930,fca04950,fca04911	Type II diabetes mellitus,Maturity onset diabetes of the young,Insulin secretion
LNC_000956	XLOC_032608	1.27558	0	Inf	8.3394e-06	0.00412584	Novel_lncRNA	co_location	ENSFCAG00000008534	LMO7	CH domain superfamily||Zinc finger, LIM-type||LIM domain only protein 7||Smooth muscle protein/calponin||PDZ domain||Calponin homology domain||PDZ superfamily||Domain of unknown function DUF4757	GO:0003674,GO:0005488,GO:0005737,GO:0007155,GO:0043169,GO:0022610,GO:0046872,GO:0043167,GO:0008150,GO:0071944,GO:0050789,GO:0065007,GO:0044699,GO:0044763,GO:0030155,GO:0005622,GO:0044424,GO:0044459,GO:0005886,GO:0005575,GO:0023051,GO:0012505,GO:0050794,GO:0044700,GO:0023052,GO:0044464,GO:0031974,GO:0005654,GO:0005623,GO:0070013,GO:0043233,GO:0016020,GO:0044425,GO:0031967,GO:0031975,GO:0031981,GO:…	molecular_function,binding,cytoplasm,cell adhesion,cation binding,biological adhesion,metal ion binding,ion binding,biological_process,cell periphery,regulation of biological process,biological regulation,single-organism process,single-organism cellular process,regulation of cell adhesion,intracellular,intracellular part,plasma membrane part,plasma membrane,cellular_component,regulation of signal…	fca04520	Adherens junction
LNC_000956	XLOC_032608	1.27558	0	Inf	8.3394e-06	0.00412584	Novel_lncRNA	co_expression	ENSFCAG00000008692	INTS14	von Willebrand factor, type A||-||von Willebrand factor A-like domain superfamily	GO:0043226,GO:0043229,GO:0034472,GO:0008150,GO:0006807,GO:0044446,GO:0016180,GO:0016073,GO:0044422,GO:0031981,GO:0043231,GO:0043227,GO:0046483,GO:0044428,GO:0043628,GO:0006725,GO:0034641,GO:0006139,GO:0005622,GO:0044424,GO:0009987,GO:0070013,GO:0043233,GO:0031974,GO:1901360,GO:0005623,GO:0043234,GO:0005654,GO:0044464,GO:0016591,GO:0005634,GO:0032039,GO:0055029,GO:0000428,GO:0030880,GO:0090304,GO:…	organelle,intracellular organelle,snRNA 3'-end processing,biological_process,nitrogen compound metabolic process,intracellular organelle part,snRNA processing,snRNA metabolic process,organelle part,nuclear lumen,intracellular membrane-bounded organelle,membrane-bounded organelle,heterocycle metabolic process,nuclear part,ncRNA 3'-end processing,cellular aromatic compound metabolic process,cellula…	--	--
LNC_000956	XLOC_032608	1.27558	0	Inf	8.3394e-06	0.00412584	Novel_lncRNA	co_expression	ENSFCAG00000009679	KDR	Vascular endothelial growth factor receptor 2 (VEGFR2)||Immunoglobulin subtype 2||Protein kinase-like domain superfamily||Immunoglobulin-like domain||Immunoglobulin-like fold||Tyrosine-protein kinase, active site||Immunoglobulin I-set||Tyrosine-protein kinase, catalytic domain||Protein kinase, ATP binding site||Protein kinase domain||Serine-threonine/tyrosine-protein kinase, catalytic domain||Imm…	GO:0005737,GO:0005622,GO:0044424,GO:0044248,GO:0009056,GO:0043167,GO:0044464,GO:0005623,GO:0005488,GO:0050679,GO:0051179,GO:0065007,GO:0005575,GO:0032555,GO:0017076,GO:0032553,GO:0010632,GO:0010604,GO:0009893,GO:0003254,GO:0043535,GO:0016477,GO:0010594,GO:0038033,GO:0001568,GO:0010627,GO:0001944,GO:0007610,GO:0051770,GO:0050678,GO:0038089,GO:0030335,GO:0007243,GO:0043168,GO:0036094,GO:0033554,GO:…	cytoplasm,intracellular,intracellular part,cellular catabolic process,catabolic process,ion binding,cell part,cell,binding,positive regulation of epithelial cell proliferation,localization,biological regulation,cellular_component,purine ribonucleotide binding,purine nucleotide binding,ribonucleotide binding,regulation of epithelial cell migration,positive regulation of macromolecule metabolic pro…	fca04015,fca04370,fca04014,fca05205,fca04144,fca04060,fca04151,fca04510	Rap1 signaling pathway,VEGF signaling pathway,Ras signaling pathway,Proteoglycans in cancer,Endocytosis,Cytokine-cytokine receptor interaction,PI3K-Akt signaling pathway,Focal adhesion
LNC_000956	XLOC_032608	1.27558	0	Inf	8.3394e-06	0.00412584	Novel_lncRNA	co_expression	ENSFCAG00000042373	FLI1	Pointed domain||Winged helix-like DNA-binding domain superfamily||Ets domain||Friend leukemia integration 1 transcription factor, pointed domain||Sterile alpha motif/pointed domain superfamily||Friend leukemia integration 1 transcription factor||Winged helix DNA-binding domain superfamily	GO:0003682,GO:0003674,GO:0043226,GO:0003008,GO:0043229,GO:0065007,GO:0050789,GO:0000981,GO:0008150,GO:0006807,GO:0002520,GO:0048534,GO:0044446,GO:0030097,GO:0044422,GO:0000975,GO:0044212,GO:0001067,GO:0031981,GO:0044444,GO:0000978,GO:0050794,GO:0043231,GO:0000987,GO:0001159,GO:0043227,GO:0003677,GO:0046483,GO:0001071,GO:0003700,GO:0000977,GO:0044428,GO:0000980,GO:0000976,GO:0001012,GO:0006725,GO:…	chromatin binding,molecular_function,organelle,system process,intracellular organelle,biological regulation,regulation of biological process,sequence-specific DNA binding RNA polymerase II transcription factor activity,biological_process,nitrogen compound metabolic process,immune system development,hematopoietic or lymphoid organ development,intracellular organelle part,hemopoiesis,organelle part…	fca05202	Transcriptional misregulation in cancer
LNC_001626	XLOC_053771	0	0.970586	#NAME?	4.23641e-05	0.0134694	Novel_lncRNA	co_location	ENSFCAG00000015603	CATSPERD	Cation channel sperm-associated protein subunit delta/epsilon	GO:0034704,GO:0036128,GO:0043234,GO:0005891,GO:0032991,GO:0034703,GO:0034702,GO:0005623,GO:0044464,GO:0044459,GO:0005575,GO:0071944,GO:0005886,GO:0016020,GO:0016021,GO:0031224,GO:0044425	calcium channel complex,CatSper complex,protein complex,voltage-gated calcium channel complex,macromolecular complex,cation channel complex,ion channel complex,cell,cell part,plasma membrane part,cellular_component,cell periphery,plasma membrane,membrane,integral to membrane,intrinsic to membrane,membrane part	--	--
LNC_001626	XLOC_053771	0	0.970586	#NAME?	4.23641e-05	0.0134694	Novel_lncRNA	co_location	ENSFCAG00000011836	-	MICOS complex subunit Mic13	GO:0044284,GO:0005622,GO:0044424,GO:0005623,GO:0044464,GO:0043227,GO:0009987,GO:0005737,GO:0008150,GO:0044444,GO:0006996,GO:0016043,GO:0005575,GO:0071840,GO:0043231,GO:0042407,GO:0044455,GO:0005743,GO:0043226,GO:0007005,GO:0016044,GO:0044699,GO:0061024,GO:0007007,GO:0019866,GO:0044763,GO:0043229,GO:0005739,GO:0031966,GO:0044446,GO:0005740,GO:0031967,GO:0031975,GO:0044429,GO:0016020,GO:0044422,GO:…	mitochondrial crista junction,intracellular,intracellular part,cell,cell part,membrane-bounded organelle,cellular process,cytoplasm,biological_process,cytoplasmic part,organelle organization,cellular component organization,cellular_component,cellular component organization or biogenesis,intracellular membrane-bounded organelle,cristae formation,mitochondrial membrane part,mitochondrial inner memb…	--	--
LNC_001626	XLOC_053771	0	0.970586	#NAME?	4.23641e-05	0.0134694	Novel_lncRNA	co_location	ENSFCAG00000011837	HSD11B1L	Short-chain dehydrogenase/reductase, conserved site||Short-chain dehydrogenase/reductase SDR||NAD(P)-binding domain superfamily	GO:0003824,GO:0005622,GO:0044424,GO:0005623,GO:0044464,GO:0008152,GO:0043227,GO:0008150,GO:0005575,GO:0044710,GO:0043231,GO:0043226,GO:0044428,GO:0043229,GO:0003674,GO:0005654,GO:0031981,GO:0044446,GO:0031974,GO:0070013,GO:0043233,GO:0044422,GO:0005634,GO:0055114,GO:0016491	catalytic activity,intracellular,intracellular part,cell,cell part,metabolic process,membrane-bounded organelle,biological_process,cellular_component,single-organism metabolic process,intracellular membrane-bounded organelle,organelle,nuclear part,intracellular organelle,molecular_function,nucleoplasm,nuclear lumen,intracellular organelle part,membrane-enclosed lumen,intracellular organelle lumen…	--	--
LNC_001626	XLOC_053771	0	0.970586	#NAME?	4.23641e-05	0.0134694	Novel_lncRNA	co_location	ENSFCAG00000011834	SAFB2	RNA recognition motif domain||Scaffold attachment factor B2||RNA-binding domain superfamily||SAP domain||Nucleotide-binding alpha-beta plait domain superfamily||SAP domain superfamily	GO:0006397,GO:0050684,GO:0048610,GO:0016071,GO:0003723,GO:0043170,GO:0006396,GO:0023051,GO:0005622,GO:0044424,GO:0000003,GO:0071704,GO:0005623,GO:0044464,GO:0008152,GO:0044238,GO:0060765,GO:0022414,GO:0030855,GO:0009966,GO:0010646,GO:0060429,GO:0030522,GO:0043227,GO:0009987,GO:0008150,GO:0048583,GO:0030521,GO:0005575,GO:0044237,GO:0003006,GO:0043231,GO:0060008,GO:0008584,GO:0005488,GO:0030518,GO:…	mRNA processing,regulation of mRNA processing,cellular process involved in reproduction,mRNA metabolic process,RNA binding,macromolecule metabolic process,RNA processing,regulation of signaling,intracellular,intracellular part,reproduction,organic substance metabolic process,cell,cell part,metabolic process,primary metabolic process,regulation of androgen receptor signaling pathway,reproductive p…	--	--
LNC_001626	XLOC_053771	0	0.970586	#NAME?	4.23641e-05	0.0134694	Novel_lncRNA	co_location	ENSFCAG00000011835	SAFB	SAP domain||SAP domain superfamily||Nucleotide-binding alpha-beta plait domain superfamily||Scaffold attachment factor B1||RNA recognition motif domain||RNA-binding domain superfamily	GO:0006397,GO:0050684,GO:0016071,GO:0003723,GO:0042445,GO:0043170,GO:0006396,GO:0005622,GO:0044424,GO:0071704,GO:0005623,GO:0044464,GO:0008152,GO:0044238,GO:0065008,GO:0030522,GO:0043227,GO:0009987,GO:0008150,GO:0005575,GO:0044237,GO:0043231,GO:0010817,GO:0005488,GO:0030518,GO:0043226,GO:0097159,GO:0010467,GO:0044699,GO:0048522,GO:0048518,GO:0044763,GO:0044428,GO:0043229,GO:0003674,GO:0005654,GO:…	mRNA processing,regulation of mRNA processing,mRNA metabolic process,RNA binding,hormone metabolic process,macromolecule metabolic process,RNA processing,intracellular,intracellular part,organic substance metabolic process,cell,cell part,metabolic process,primary metabolic process,regulation of biological quality,intracellular receptor signaling pathway,membrane-bounded organelle,cellular process…	--	--
LNC_001626	XLOC_053771	0	0.970586	#NAME?	4.23641e-05	0.0134694	Novel_lncRNA	co_location	ENSFCAG00000043020	TINCR	Ubiquitin domain||Ubiquitin-like domain superfamily	--	--	--	--
LNC_001626	XLOC_053771	0	0.970586	#NAME?	4.23641e-05	0.0134694	Novel_lncRNA	co_location	ENSFCAG00000011838	-	Ribosomal protein L36e domain superfamily||Ribosomal protein L36e	GO:0044237,GO:0044238,GO:0008152,GO:0071704,GO:0043170,GO:0044260,GO:0010467,GO:0019538,GO:0032991,GO:0044267,GO:0022625,GO:0009987,GO:0002181,GO:0022626,GO:0005622,GO:0044424,GO:0015934,GO:0005737,GO:0008150,GO:0034645,GO:0044249,GO:0044391,GO:0009059,GO:0003735,GO:0044445,GO:0005829,GO:0009058,GO:0044444,GO:1901576,GO:0006412,GO:0005840,GO:0030529,GO:0043229,GO:0044446,GO:0044422,GO:0043226,GO:…	cellular metabolic process,primary metabolic process,metabolic process,organic substance metabolic process,macromolecule metabolic process,cellular macromolecule metabolic process,gene expression,protein metabolic process,macromolecular complex,cellular protein metabolic process,cytosolic large ribosomal subunit,cellular process,cytoplasmic translation,cytosolic ribosome,intracellular,intracellul…	fca03010	Ribosome
LNC_001626	XLOC_053771	0	0.970586	#NAME?	4.23641e-05	0.0134694	Novel_lncRNA	co_location	ENSFCAG00000011839	LONP1	Ribosomal protein S5 domain 2-type fold, subgroup||ATPase, AAA-type, core||Peptidase S16, Lon proteolytic domain||PUA-like superfamily||AAA+ ATPase domain||Lon protease homologue, chloroplastic/mitochondrial||P-loop containing nucleoside triphosphate hydrolase||Peptidase S16, active site||Ribosomal protein S5 domain 2-type fold||Lon protease||Lon protease, bacterial/eukaryotic-type||Lon, substrat…	GO:0044237,GO:0044238,GO:0008152,GO:0071704,GO:0043170,GO:1901575,GO:0044260,GO:0043632,GO:0004176,GO:0009056,GO:0030163,GO:0019899,GO:0019941,GO:0019538,GO:0051603,GO:0044248,GO:0044257,GO:0009057,GO:0044265,GO:0070407,GO:0044267,GO:0006508,GO:0009987,GO:0003697,GO:0003723,GO:0043531,GO:0006515,GO:0001018,GO:0003727,GO:0005654,GO:0005759,GO:0005622,GO:0044424,GO:0005737,GO:0005488,GO:0051880,GO:…	cellular metabolic process,primary metabolic process,metabolic process,organic substance metabolic process,macromolecule metabolic process,organic substance catabolic process,cellular macromolecule metabolic process,modification-dependent macromolecule catabolic process,ATP-dependent peptidase activity,catabolic process,protein catabolic process,enzyme binding,modification-dependent protein catab…	--	--
LNC_002533	XLOC_071294	0.339047	0	Inf	0.000152585	0.0327456	Novel_lncRNA	co_location	ENSFCAG00000027547	-	GOLD domain superfamily||GOLD domain	--	--	--	--
LNC_002533	XLOC_071294	0.339047	0	Inf	0.000152585	0.0327456	Novel_lncRNA	co_location	ENSFCAG00000006824	LZTFL1	Leucine zipper transcription factor-like protein 1	GO:0005737,GO:0005488,GO:0005622,GO:0044424,GO:0005623,GO:0005515,GO:0044464,GO:0005575,GO:0044444,GO:0005829,GO:0042802,GO:0003674	cytoplasm,binding,intracellular,intracellular part,cell,protein binding,cell part,cellular_component,cytoplasmic part,cytosol,identical protein binding,molecular_function	--	--
LNC_002533	XLOC_071294	0.339047	0	Inf	0.000152585	0.0327456	Novel_lncRNA	co_location	ENSFCAG00000042611	CCR9	Chemokine receptor family||CC chemokine receptor 9||GPCR, rhodopsin-like, 7TM||G protein-coupled receptor, rhodopsin-like	GO:0009605,GO:0002521,GO:0002304,GO:0002305,GO:0030098,GO:0006955,GO:0050789,GO:0002376,GO:0050794,GO:0065007,GO:0030097,GO:0042492,GO:0070887,GO:0048534,GO:0046629,GO:0048869,GO:0002520,GO:0030154,GO:0010033,GO:0006935,GO:0042330,GO:0048513,GO:0016493,GO:0071310,GO:0001637,GO:0004950,GO:0046649,GO:0045321,GO:0042221,GO:0001775,GO:0051716,GO:0044767,GO:0016020,GO:0009987,GO:0040011,GO:0071345,GO:…	response to external stimulus,leukocyte differentiation,gamma-delta intraepithelial T cell differentiation,CD8-positive, gamma-delta intraepithelial T cell differentiation,lymphocyte differentiation,immune response,regulation of biological process,immune system process,regulation of cellular process,biological regulation,hemopoiesis,gamma-delta T cell differentiation,cellular response to chemical…	fca04062,fca04672,fca04060	Chemokine signaling pathway,Intestinal immune network for IgA production,Cytokine-cytokine receptor interaction
LNC_002533	XLOC_071294	0.339047	0	Inf	0.000152585	0.0327456	Novel_lncRNA	co_location	ENSFCAG00000006823	SLC6A20	Sodium:neurotransmitter symporter superfamily||Sodium:neurotransmitter symporter||Sodium:neurotransmitter symporter, orphan	GO:0005328,GO:0015804,GO:0005326,GO:0015175,GO:0003333,GO:0035524,GO:0015807,GO:0044459,GO:0015824,GO:0015816,GO:0015193,GO:0006865,GO:0015370,GO:0015179,GO:0006836,GO:0005887,GO:0046873,GO:0031226,GO:0015171,GO:0006812,GO:0071944,GO:0051179,GO:0015294,GO:0008324,GO:0015293,GO:0016020,GO:0009987,GO:0005886,GO:0022890,GO:0015081,GO:0005623,GO:0046943,GO:0034220,GO:0044464,GO:0005342,GO:0044763,GO:…	neurotransmitter:sodium symporter activity,neutral amino acid transport,neurotransmitter transporter activity,neutral amino acid transmembrane transporter activity,amino acid transmembrane transport,proline transmembrane transport,L-amino acid transport,plasma membrane part,proline transport,glycine transport,L-proline transmembrane transporter activity,amino acid transport,solute:sodium symporte…	--	--
LNC_002533	XLOC_071294	0.339047	0	Inf	0.000152585	0.0327456	Novel_lncRNA	co_location	ENSFCAG00000006822	SACM1L	SAC domain	GO:0043812,GO:0034596,GO:0044237,GO:0044459,GO:0043235,GO:0052744,GO:0071704,GO:0044238,GO:0006793,GO:0006796,GO:0005887,GO:0052866,GO:0032281,GO:0031226,GO:0046856,GO:0005737,GO:0008152,GO:0043234,GO:0071944,GO:0005622,GO:0044424,GO:0046839,GO:0016020,GO:0008328,GO:0009987,GO:0042578,GO:0016311,GO:0032991,GO:0005886,GO:0019637,GO:0043231,GO:0046488,GO:0005623,GO:0043227,GO:0046486,GO:0044464,GO:…	phosphatidylinositol-4-phosphate phosphatase activity,phosphatidylinositol phosphate 4-phosphatase activity,cellular metabolic process,plasma membrane part,receptor complex,phosphatidylinositol monophosphate phosphatase activity,organic substance metabolic process,primary metabolic process,phosphorus metabolic process,phosphate-containing compound metabolic process,integral to plasma membrane,pho…	--	--
LNC_002852	XLOC_080760	0	0.310567	#NAME?	0.000125201	0.0293314	Novel_lncRNA	co_location	ENSFCAG00000036552	-	Cytochrome c, class IA/ IB||Cytochrome c-like domain||Cytochrome c-like domain superfamily	--	--	fca05164,fca05168,fca05145,fca05210,fca05416,fca00920,fca05152,fca05014,fca04932,fca05016,fca05161,fca01100,fca05010,fca04115,fca05012,fca05200,fca04210,fca05222,fca05134	Influenza A,Herpes simplex infection,Toxoplasmosis,Colorectal cancer,Viral myocarditis,Sulfur metabolism,Tuberculosis,Amyotrophic lateral sclerosis (ALS),Non-alcoholic fatty liver disease (NAFLD),Huntington's disease,Hepatitis B,Metabolic pathways,Alzheimer's disease,p53 signaling pathway,Parkinson's disease,Pathways in cancer,Apoptosis,Small cell lung cancer,Legionellosis
LNC_002852	XLOC_080760	0	0.310567	#NAME?	0.000125201	0.0293314	Novel_lncRNA	co_location	ENSFCAG00000034184	-	Homeobox, conserved site||Homeobox-like domain superfamily||Homeobox domain	GO:0043170,GO:0005622,GO:0044424,GO:0071704,GO:0005623,GO:0044464,GO:0008152,GO:0044238,GO:0043227,GO:0009987,GO:0008150,GO:0005575,GO:0044237,GO:0043231,GO:0005488,GO:0043226,GO:0097159,GO:0010467,GO:0043229,GO:0003674,GO:0010468,GO:0044260,GO:0019222,GO:0009889,GO:0009058,GO:0044249,GO:1901363,GO:0006807,GO:0031323,GO:0031326,GO:1901576,GO:0060255,GO:0080090,GO:0016070,GO:0003676,GO:0005634,GO:…	macromolecule metabolic process,intracellular,intracellular part,organic substance metabolic process,cell,cell part,metabolic process,primary metabolic process,membrane-bounded organelle,cellular process,biological_process,cellular_component,cellular metabolic process,intracellular membrane-bounded organelle,binding,organelle,organic cyclic compound binding,gene expression,intracellular organelle…	fca04550,fca05205	Signaling pathways regulating pluripotency of stem cells,Proteoglycans in cancer
LNC_002852	XLOC_080760	0	0.310567	#NAME?	0.000125201	0.0293314	Novel_lncRNA	co_location	ENSFCAG00000023175	C7orf31	Protein of unknown function DUF4555	GO:0005622,GO:0044424,GO:0005623,GO:0044464,GO:0005575,GO:0043226,GO:0043229,GO:0005813,GO:0044446,GO:0015630,GO:0005815,GO:0044422,GO:0044430,GO:0005856,GO:0043228,GO:0043232	intracellular,intracellular part,cell,cell part,cellular_component,organelle,intracellular organelle,centrosome,intracellular organelle part,microtubule cytoskeleton,microtubule organizing center,organelle part,cytoskeletal part,cytoskeleton,non-membrane-bounded organelle,intracellular non-membrane-bounded organelle	--	--
LNC_002852	XLOC_080760	0	0.310567	#NAME?	0.000125201	0.0293314	Novel_lncRNA	co_location	ENSFCAG00000010032	OSBPL3	Pleckstrin homology domain||Oxysterol-binding protein superfamily||Oxysterol-binding protein||PH-like domain superfamily||Oxysterol-binding protein, conserved site	GO:0015485,GO:0032934,GO:0015248,GO:0005496,GO:0043178,GO:0015918,GO:0006869,GO:0015850,GO:0048471,GO:0005622,GO:0044424,GO:0036094,GO:0010876,GO:0005623,GO:0044464,GO:0005319,GO:0043227,GO:0005783,GO:0005737,GO:0008150,GO:0071944,GO:0044444,GO:0005575,GO:0097038,GO:0043231,GO:0008289,GO:0005488,GO:0005886,GO:0006810,GO:0033036,GO:0051234,GO:0043226,GO:0097159,GO:0044699,GO:0044765,GO:0051179,GO:…	cholesterol binding,sterol binding,sterol transporter activity,steroid binding,alcohol binding,sterol transport,lipid transport,organic hydroxy compound transport,perinuclear region of cytoplasm,intracellular,intracellular part,small molecule binding,lipid localization,cell,cell part,lipid transporter activity,membrane-bounded organelle,endoplasmic reticulum,cytoplasm,biological_process,cell peri…	--	--
LNC_004455	XLOC_120244	0	8.98431	#NAME?	3.84293e-05	0.0124781	Novel_lncRNA	co_expression	ENSFCAG00000011007	MSI1	Nucleotide-binding alpha-beta plait domain superfamily||RNA-binding protein Musashi homologue, RNA recognition motif 2||RNA-binding protein Musashi homologue, RNA recognition motif 1||RNA-binding domain superfamily||RNA recognition motif domain	GO:0003674,GO:0043226,GO:0043229,GO:0005844,GO:0043231,GO:0043227,GO:0005622,GO:0044424,GO:0005515,GO:0005623,GO:0005737,GO:0044464,GO:0005488,GO:0042802,GO:0005634,GO:0003723,GO:0003676,GO:0008266,GO:0008187,GO:0032991,GO:1901363,GO:0097159,GO:0005575,GO:0003727,GO:0030529	molecular_function,organelle,intracellular organelle,polysome,intracellular membrane-bounded organelle,membrane-bounded organelle,intracellular,intracellular part,protein binding,cell,cytoplasm,cell part,binding,identical protein binding,nucleus,RNA binding,nucleic acid binding,poly(U) RNA binding,poly-pyrimidine tract binding,macromolecular complex,heterocyclic compound binding,organic cyclic co…	fca03015	mRNA surveillance pathway
LNC_004455	XLOC_120244	0	8.98431	#NAME?	3.84293e-05	0.0124781	Novel_lncRNA	co_expression	ENSFCAG00000014294	USP46	Ubiquitin specific protease, conserved site||Ubiquitin specific protease domain||Peptidase C19, ubiquitin carboxyl-terminal hydrolase	GO:0035637,GO:0019226,GO:0003674,GO:0051969,GO:0031644,GO:0050877,GO:0003008,GO:0065007,GO:0050789,GO:0033555,GO:0044057,GO:0008150,GO:0007268,GO:0044700,GO:0023052,GO:0008343,GO:0060004,GO:0050794,GO:0007270,GO:0050804,GO:0007154,GO:0044707,GO:0044699,GO:0009987,GO:0006950,GO:0009605,GO:0001662,GO:0002209,GO:0051239,GO:0044763,GO:0042596,GO:0007267,GO:0032501,GO:0044248,GO:0048149,GO:0060013,GO:…	multicellular organismal signaling,transmission of nerve impulse,molecular_function,regulation of transmission of nerve impulse,regulation of neurological system process,neurological system process,system process,biological regulation,regulation of biological process,multicellular organismal response to stress,regulation of system process,biological_process,synaptic transmission,single organism s…	--	--
LNC_004455	XLOC_120244	0	8.98431	#NAME?	3.84293e-05	0.0124781	Novel_lncRNA	co_expression	ENSFCAG00000009759	CAPN11	Calpain subdomain III||Peptidase C2, calpain, large subunit, domain III||Peptidase C2, calpain family||EF-hand domain pair||Calpain large subunit, domain III superfamily||Peptidase C2, calpain, catalytic domain||Peptidase C2, calpain, domain III||EF-hand domain||EF-Hand 1, calcium-binding site||Cysteine peptidase, cysteine active site	GO:0003674,GO:0043226,GO:0043229,GO:0008150,GO:0001669,GO:0044444,GO:0043231,GO:0043227,GO:0005622,GO:0044424,GO:0005623,GO:0005737,GO:0044464,GO:0031410,GO:0004198,GO:0005488,GO:0016023,GO:0031982,GO:0031988,GO:0097223,GO:0004197,GO:0008234,GO:0044238,GO:0008152,GO:0030141,GO:0070011,GO:0071704,GO:0008233,GO:0005575,GO:0006508,GO:0043167,GO:0046872,GO:0043169,GO:0003824,GO:0004175,GO:0005509,GO:…	molecular_function,organelle,intracellular organelle,biological_process,acrosomal vesicle,cytoplasmic part,intracellular membrane-bounded organelle,membrane-bounded organelle,intracellular,intracellular part,cell,cytoplasm,cell part,cytoplasmic vesicle,calcium-dependent cysteine-type endopeptidase activity,binding,cytoplasmic membrane-bounded vesicle,vesicle,membrane-bounded vesicle,sperm part,cy…	--	--
LNC_004455	XLOC_120244	0	8.98431	#NAME?	3.84293e-05	0.0124781	Novel_lncRNA	co_expression	ENSFCAG00000037731	-	Nucleoside diphosphate kinase, active site||Nucleoside diphosphate kinase-like domain superfamily||Nucleoside diphosphate kinase||Nucleoside diphosphate kinase-like domain	GO:0044281,GO:0072527,GO:1901564,GO:0055086,GO:0046131,GO:0019637,GO:0006221,GO:0009119,GO:0009117,GO:0006753,GO:0009259,GO:0006213,GO:0019693,GO:0003674,GO:1901135,GO:0072528,GO:0009141,GO:0006220,GO:0046039,GO:0009150,GO:1901068,GO:0044710,GO:0009116,GO:0009205,GO:1901657,GO:0009199,GO:0009144,GO:0046128,GO:0042278,GO:0009220,GO:0046132,GO:0046134,GO:0009218,GO:0006163,GO:0008150,GO:0006807,GO:…	small molecule metabolic process,pyrimidine-containing compound metabolic process,organonitrogen compound metabolic process,nucleobase-containing small molecule metabolic process,pyrimidine ribonucleoside metabolic process,organophosphate metabolic process,pyrimidine nucleotide biosynthetic process,ribonucleoside metabolic process,nucleotide metabolic process,nucleoside phosphate metabolic proces…	fca01100,fca00240,fca00230	Metabolic pathways,Pyrimidine metabolism,Purine metabolism
LNC_004455	XLOC_120244	0	8.98431	#NAME?	3.84293e-05	0.0124781	Novel_lncRNA	co_expression	ENSFCAG00000005592	GMPR2	IMP dehydrogenase/GMP reductase||Aldolase-type TIM barrel||GMP reductase||IMP dehydrogenase / GMP reductase, conserved site	GO:0044281,GO:1901564,GO:0055086,GO:0019637,GO:0009117,GO:0006753,GO:0009259,GO:0019693,GO:0003674,GO:1901135,GO:0009150,GO:0044710,GO:0003920,GO:0015949,GO:0015950,GO:0015951,GO:0016657,GO:0006163,GO:0008150,GO:0006807,GO:0072521,GO:0046483,GO:0006725,GO:0034641,GO:0006793,GO:0006139,GO:0009987,GO:0016491,GO:0009112,GO:1901360,GO:0006796,GO:0005488,GO:0055114,GO:0006144,GO:0016651,GO:0044238,GO:…	small molecule metabolic process,organonitrogen compound metabolic process,nucleobase-containing small molecule metabolic process,organophosphate metabolic process,nucleotide metabolic process,nucleoside phosphate metabolic process,ribonucleotide metabolic process,ribose phosphate metabolic process,molecular_function,carbohydrate derivative metabolic process,purine ribonucleotide metabolic proces…	fca00230	Purine metabolism
LNC_004455	XLOC_120244	0	8.98431	#NAME?	3.84293e-05	0.0124781	Novel_lncRNA	co_expression	ENSFCAG00000011453	RPTOR	Armadillo-type fold||Raptor, N-terminal CASPase-like domain||WD40/YVTN repeat-like-containing domain superfamily||WD40-repeat-containing domain||Regulatory associated protein of TOR||WD40 repeat||WD40-repeat-containing domain superfamily||Armadillo-like helical	GO:0008047,GO:0001032,GO:0001016,GO:0003674,GO:1900087,GO:0043226,GO:1901992,GO:0043229,GO:1901989,GO:0043085,GO:0035556,GO:0065007,GO:0050789,GO:1901990,GO:0090068,GO:0044093,GO:0018107,GO:0008150,GO:0006807,GO:0032006,GO:0044446,GO:0051128,GO:2000045,GO:0009991,GO:0048584,GO:0018210,GO:0044700,GO:0044422,GO:0009967,GO:0023052,GO:0000975,GO:0044212,GO:0031929,GO:0042594,GO:0001067,GO:0031981,GO:…	enzyme activator activity,RNA polymerase III type 3 promoter DNA binding,RNA polymerase III regulatory region DNA binding,molecular_function,positive regulation of G1/S transition of mitotic cell cycle,organelle,positive regulation of mitotic cell cycle phase transition,intracellular organelle,positive regulation of cell cycle phase transition,positive regulation of catalytic activity,intracellul…	fca04150,fca04151,fca04152,fca05206,fca04910	mTOR signaling pathway,PI3K-Akt signaling pathway,AMPK signaling pathway,MicroRNAs in cancer,Insulin signaling pathway
LNC_004455	XLOC_120244	0	8.98431	#NAME?	3.84293e-05	0.0124781	Novel_lncRNA	co_expression	ENSFCAG00000037516	CENPH	Centromere protein H	GO:0065004,GO:0071824,GO:0003674,GO:0043226,GO:0043229,GO:0051382,GO:0044427,GO:0051383,GO:0008150,GO:0044446,GO:0005694,GO:0044422,GO:0031981,GO:0034508,GO:0016043,GO:0043231,GO:0071840,GO:0043227,GO:0044428,GO:0005622,GO:0044424,GO:0044699,GO:0009987,GO:0070013,GO:0043233,GO:0044763,GO:0031974,GO:0043515,GO:0022607,GO:0005623,GO:0043234,GO:0044085,GO:0070925,GO:0044464,GO:0000775,GO:0005488,GO:…	protein-DNA complex assembly,protein-DNA complex subunit organization,molecular_function,organelle,intracellular organelle,kinetochore assembly,chromosomal part,kinetochore organization,biological_process,intracellular organelle part,chromosome,organelle part,nuclear lumen,centromere complex assembly,cellular component organization,intracellular membrane-bounded organelle,cellular component organ…	--	--
LNC_004455	XLOC_120244	0	8.98431	#NAME?	3.84293e-05	0.0124781	Novel_lncRNA	co_expression	ENSFCAG00000015113	ELOVL1	Elongation of very long chain fatty acids protein 1||ELO family, conserved site||ELO family	GO:0003674,GO:0005737,GO:1901564,GO:0044710,GO:0035338,GO:0046949,GO:0044281,GO:0032787,GO:0006631,GO:0034625,GO:0044444,GO:0009922,GO:0019367,GO:0019368,GO:0004312,GO:0035336,GO:0043436,GO:0035337,GO:0019752,GO:0030497,GO:0006636,GO:0006082,GO:0042761,GO:0005789,GO:0006633,GO:0072330,GO:0006793,GO:0008150,GO:0042175,GO:0035384,GO:0071616,GO:0016053,GO:0046394,GO:0033559,GO:0000038,GO:0006637,GO:…	molecular_function,cytoplasm,organonitrogen compound metabolic process,single-organism metabolic process,long-chain fatty-acyl-CoA biosynthetic process,fatty-acyl-CoA biosynthetic process,small molecule metabolic process,monocarboxylic acid metabolic process,fatty acid metabolic process,fatty acid elongation, monounsaturated fatty acid,cytoplasmic part,fatty acid elongase activity,fatty acid elon…	fca00062	Fatty acid elongation
LNC_004455	XLOC_120244	0	8.98431	#NAME?	3.84293e-05	0.0124781	Novel_lncRNA	co_expression	ENSFCAG00000005096	QRSL1	Amidase signature (AS) superfamily||Glutamyl-tRNA(Gln) amidotransferase A subunit||Amidase||Amidase signature domain	GO:0044281,GO:1901564,GO:0003674,GO:0043226,GO:0044710,GO:0043229,GO:0065007,GO:0050789,GO:0004040,GO:0043436,GO:0008150,GO:0006807,GO:0006082,GO:0030956,GO:0050567,GO:0070681,GO:0044444,GO:0016043,GO:0043231,GO:0071840,GO:0019752,GO:0043227,GO:0046483,GO:0006725,GO:0034641,GO:0006139,GO:0005622,GO:0044424,GO:0044699,GO:0009987,GO:0044763,GO:1901360,GO:0007005,GO:0016884,GO:0005623,GO:0043234,GO:…	small molecule metabolic process,organonitrogen compound metabolic process,molecular_function,organelle,single-organism metabolic process,intracellular organelle,biological regulation,regulation of biological process,amidase activity,oxoacid metabolic process,biological_process,nitrogen compound metabolic process,organic acid metabolic process,glutamyl-tRNA(Gln) amidotransferase complex,glutaminy…	fca01100,fca00970	Metabolic pathways,Aminoacyl-tRNA biosynthesis
LNC_004455	XLOC_120244	0	8.98431	#NAME?	3.84293e-05	0.0124781	Novel_lncRNA	co_expression	ENSFCAG00000001358	-	Chromatin complexes subunit BAP18||SANT/Myb domain||Homeobox-like domain superfamily	GO:0003674,GO:0043226,GO:0043229,GO:0044446,GO:0044422,GO:0031981,GO:0043231,GO:0043227,GO:0003677,GO:0044428,GO:0005622,GO:0044424,GO:0016589,GO:0070013,GO:0043233,GO:0031974,GO:0005623,GO:0043234,GO:0031010,GO:0035097,GO:0005654,GO:0044464,GO:0005488,GO:0005634,GO:0034708,GO:0070603,GO:0044665,GO:0071339,GO:0044451,GO:0003676,GO:0032991,GO:1901363,GO:0097159,GO:0005575	molecular_function,organelle,intracellular organelle,intracellular organelle part,organelle part,nuclear lumen,intracellular membrane-bounded organelle,membrane-bounded organelle,DNA binding,nuclear part,intracellular,intracellular part,NURF complex,intracellular organelle lumen,organelle lumen,membrane-enclosed lumen,cell,protein complex,ISWI-type complex,histone methyltransferase complex,nucleo…	--	--
LNC_004455	XLOC_120244	0	8.98431	#NAME?	3.84293e-05	0.0124781	Novel_lncRNA	co_expression	ENSFCAG00000007327	RAPGEF2	PDZ superfamily||Ras-associating (RA) domain||PDZ domain||Rap guanine nucleotide exchange factor 2||Cyclic nucleotide-binding-like||Ubiquitin-like domain superfamily||Cyclic nucleotide-binding domain||Ras guanine-nucleotide exchange factors catalytic domain||RmlC-like jelly roll fold||Ras guanine nucleotide exchange factor domain superfamily||Ras-like guanine nucleotide exchange factor, N-terminal	GO:0003674,GO:0034655,GO:1901575,GO:0005488,GO:1901361,GO:0044270,GO:0046700,GO:0070887,GO:0019439,GO:0009119,GO:1901292,GO:0046128,GO:1901136,GO:0009116,GO:0042278,GO:1901565,GO:1901657,GO:0005515,GO:0009166,GO:0044248,GO:0009056,GO:0009144,GO:0008047,GO:0009143,GO:0009154,GO:0009261,GO:0043547,GO:0042454,GO:0071407,GO:0033036,GO:0009164,GO:0046434,GO:0044093,GO:0006195,GO:0009141,GO:0010033,GO:…	molecular_function,nucleobase-containing compound catabolic process,organic substance catabolic process,binding,organic cyclic compound catabolic process,cellular nitrogen compound catabolic process,heterocycle catabolic process,cellular response to chemical stimulus,aromatic compound catabolic process,ribonucleoside metabolic process,nucleoside phosphate catabolic process,purine ribonucleoside m…	fca04010,fca04015	MAPK signaling pathway,Rap1 signaling pathway
LNC_004455	XLOC_120244	0	8.98431	#NAME?	3.84293e-05	0.0124781	Novel_lncRNA	co_expression	ENSFCAG00000004966	ERAP1	ERAP1-like C-terminal domain||Endoplasmic reticulum aninopeptidase 1||Peptidase M1, membrane alanine aminopeptidase, N-terminal||Peptidase M1, alanine aminopeptidase/leukotriene A4 hydrolase||Aminopeptidase N-type	GO:1901564,GO:0002483,GO:0003674,GO:1901565,GO:0043226,GO:0003008,GO:0043229,GO:0019883,GO:0065007,GO:0048002,GO:0008150,GO:0006807,GO:0044446,GO:0019885,GO:0044422,GO:0044444,GO:0043231,GO:0042277,GO:0043227,GO:0005138,GO:0043603,GO:0033218,GO:0034641,GO:0005622,GO:0044424,GO:0044707,GO:0044699,GO:0009987,GO:0002376,GO:0032501,GO:0002474,GO:0005783,GO:0005515,GO:0005623,GO:0044248,GO:0009056,GO:…	organonitrogen compound metabolic process,antigen processing and presentation of endogenous peptide antigen,molecular_function,organonitrogen compound catabolic process,organelle,system process,intracellular organelle,antigen processing and presentation of endogenous antigen,biological regulation,antigen processing and presentation of peptide antigen,biological_process,nitrogen compound metabolic…	--	--
LNC_004455	XLOC_120244	0	8.98431	#NAME?	3.84293e-05	0.0124781	Novel_lncRNA	co_expression	ENSFCAG00000002582	MID1	RING-type zinc-finger, LisH dimerisation motif||Zinc finger, RING-type, conserved site||B-box-type zinc finger||Fibronectin type III superfamily||Zinc finger, RING-type||Zinc finger, RING/FYVE/PHD-type||Midline-1||Concanavalin A-like lectin/glucanase domain superfamily||SPRY domain||COS domain||Butyrophylin-like, SPRY domain||B-box, C-terminal||Immunoglobulin-like fold||B30.2/SPRY domain||Fibrone…	GO:0000165,GO:0007243,GO:0043408,GO:0031098,GO:0003674,GO:0043226,GO:0043229,GO:0035556,GO:0046982,GO:0065007,GO:0051403,GO:0050789,GO:0070304,GO:0010627,GO:0008150,GO:0070302,GO:0044446,GO:0048584,GO:0044700,GO:0044422,GO:0009967,GO:0023052,GO:0044444,GO:0050794,GO:0008092,GO:0032874,GO:0033554,GO:0023056,GO:0032872,GO:0010647,GO:0007154,GO:0005622,GO:0044424,GO:0044699,GO:0009987,GO:0006950,GO:…	MAPK cascade,intracellular protein kinase cascade,regulation of MAPK cascade,stress-activated protein kinase signaling cascade,molecular_function,organelle,intracellular organelle,intracellular signal transduction,protein heterodimerization activity,biological regulation,stress-activated MAPK cascade,regulation of biological process,positive regulation of stress-activated protein kinase signaling…	fca04120	Ubiquitin mediated proteolysis
LNC_004455	XLOC_120244	0	8.98431	#NAME?	3.84293e-05	0.0124781	Novel_lncRNA	co_expression	ENSFCAG00000014883	NDRG2	Protein NDRG2||Alpha/Beta hydrolase fold||NDRG	GO:0000165,GO:0007243,GO:0070373,GO:0043408,GO:0043409,GO:0043226,GO:0043229,GO:0035556,GO:0065007,GO:0090360,GO:0090361,GO:0050789,GO:0033002,GO:0010627,GO:0070371,GO:0008150,GO:0010741,GO:0044700,GO:0023052,GO:0044444,GO:0070372,GO:0050794,GO:0043231,GO:0043227,GO:0008283,GO:0007154,GO:0042127,GO:0005622,GO:0044424,GO:0044707,GO:0044699,GO:0009987,GO:0051239,GO:0044763,GO:0032501,GO:0005623,GO:…	MAPK cascade,intracellular protein kinase cascade,negative regulation of ERK1 and ERK2 cascade,regulation of MAPK cascade,negative regulation of MAPK cascade,organelle,intracellular organelle,intracellular signal transduction,biological regulation,platelet-derived growth factor production,regulation of platelet-derived growth factor production,regulation of biological process,muscle cell prolifer…	--	--
LNC_004455	XLOC_120244	0	8.98431	#NAME?	3.84293e-05	0.0124781	Novel_lncRNA	co_expression	ENSFCAG00000008957	ADAM28	EGF-like, conserved site||EGF-like domain||Reprolysin domain, adamalysin-type||Disintegrin domain superfamily||Metallopeptidase, catalytic domain superfamily||Disintegrin, conserved site||ADAM, cysteine-rich||Disintegrin domain||Peptidase M12B, propeptide||Peptidase M12B, ADAM/reprolysin	GO:0003674,GO:0043226,GO:0043229,GO:0008150,GO:0044444,GO:0043231,GO:0043227,GO:0005622,GO:0044424,GO:0005623,GO:0005739,GO:0005737,GO:0044464,GO:0044425,GO:0005886,GO:0071944,GO:0016020,GO:0044238,GO:0008152,GO:0004222,GO:0070011,GO:0071704,GO:0008233,GO:0008237,GO:0005575,GO:0006508,GO:0003824,GO:0004175,GO:0016021,GO:0031224,GO:0043170,GO:0016787,GO:0019538	molecular_function,organelle,intracellular organelle,biological_process,cytoplasmic part,intracellular membrane-bounded organelle,membrane-bounded organelle,intracellular,intracellular part,cell,mitochondrion,cytoplasm,cell part,membrane part,plasma membrane,cell periphery,membrane,primary metabolic process,metabolic process,metalloendopeptidase activity,peptidase activity, acting on L-amino acid…	--	--
LNC_004455	XLOC_120244	0	8.98431	#NAME?	3.84293e-05	0.0124781	Novel_lncRNA	co_expression	ENSFCAG00000005988	NPHP1	SH3 domain||Nephrocystin-1, SH3 domain||SH3-like domain superfamily	GO:0043226,GO:0043229,GO:0044446,GO:0005911,GO:0044422,GO:0043231,GO:0043227,GO:0005622,GO:0044424,GO:0030054,GO:0005623,GO:0044464,GO:0044441,GO:0035869,GO:0031514,GO:0042995,GO:0031513,GO:0072372,GO:0044463,GO:0005575,GO:0005929	organelle,intracellular organelle,intracellular organelle part,cell-cell junction,organelle part,intracellular membrane-bounded organelle,membrane-bounded organelle,intracellular,intracellular part,cell junction,cell,cell part,cilium part,ciliary transition zone,motile cilium,cell projection,nonmotile primary cilium,primary cilium,cell projection part,cellular_component,cilium	--	--
LNC_004455	XLOC_120244	0	8.98431	#NAME?	3.84293e-05	0.0124781	Novel_lncRNA	co_expression	ENSFCAG00000004249	NF2	FERM domain||Moesin/ezrin/radixin homologue 2||PH-like domain superfamily||FERM conserved site||Ubiquitin-like domain superfamily||FERM superfamily, second domain||FERM/acyl-CoA-binding protein superfamily||FERM, N-terminal||FERM central domain||Moesin tail domain superfamily||Band 4.1 domain||Ezrin/radixin/moesin, C-terminal||Ezrin/radixin/moesin-like||FERM, C-terminal PH-like domain||Ezrin/radi…	GO:0009888,GO:0097458,GO:0045177,GO:0008092,GO:0043005,GO:0009987,GO:0022408,GO:0042995,GO:0021761,GO:0060429,GO:0007417,GO:0003779,GO:0007399,GO:0051641,GO:0022407,GO:0030855,GO:0005488,GO:0044297,GO:0048729,GO:0051179,GO:0001704,GO:0014010,GO:0032155,GO:0048468,GO:0021766,GO:0034613,GO:0032153,GO:0044763,GO:0007420,GO:0003674,GO:0070727,GO:0021543,GO:0008150,GO:0007010,GO:0032880,GO:0042509,GO:…	tissue development,neuron part,apical part of cell,cytoskeletal protein binding,neuron projection,cellular process,negative regulation of cell-cell adhesion,cell projection,limbic system development,epithelium development,central nervous system development,actin binding,nervous system development,cellular localization,regulation of cell-cell adhesion,epithelial cell differentiation,binding,cell b…	fca04390	Hippo signaling pathway
LNC_004455	XLOC_120244	0	8.98431	#NAME?	3.84293e-05	0.0124781	Novel_lncRNA	co_expression	ENSFCAG00000004243	EWSR1	Nucleotide-binding alpha-beta plait domain superfamily||EWS, RNA recognition motif||Zinc finger, RanBP2-type||RNA-binding domain superfamily||RNA recognition motif domain||Zinc finger, RanBP2-type superfamily||RNA-binding protein EWS||TAF15/EWS/TLS family	GO:0043167,GO:0043231,GO:0043227,GO:0043229,GO:0043226,GO:0044446,GO:0005622,GO:0044424,GO:0044422,GO:0044428,GO:0031981,GO:0005634,GO:0070013,GO:0043233,GO:0031974,GO:0003674,GO:0046872,GO:0005488,GO:0097159,GO:0043169,GO:1901363,GO:0003676,GO:0044464,GO:0044238,GO:0005623,GO:1901360,GO:0003723,GO:0008152,GO:0005730,GO:0006725,GO:0071704,GO:0006139,GO:0005575,GO:0006807,GO:0010467,GO:0050794,GO:…	ion binding,intracellular membrane-bounded organelle,membrane-bounded organelle,intracellular organelle,organelle,intracellular organelle part,intracellular,intracellular part,organelle part,nuclear part,nuclear lumen,nucleus,intracellular organelle lumen,organelle lumen,membrane-enclosed lumen,molecular_function,metal ion binding,binding,organic cyclic compound binding,cation binding,heterocycli…	fca05202	Transcriptional misregulation in cancer
LNC_004455	XLOC_120244	0	8.98431	#NAME?	3.84293e-05	0.0124781	Novel_lncRNA	co_expression	ENSFCAG00000004268	DEK	DEK, C-terminal||SAP domain superfamily||SAP domain	GO:0003674,GO:0043226,GO:0043229,GO:0065007,GO:0050789,GO:0008150,GO:0006807,GO:0006281,GO:0044444,GO:0050794,GO:0043231,GO:0043227,GO:0046483,GO:0033554,GO:0006725,GO:0034641,GO:0006139,GO:0005622,GO:0044424,GO:0044699,GO:0009987,GO:0006950,GO:0006974,GO:0044763,GO:0051171,GO:0019219,GO:1901360,GO:0005515,GO:0005623,GO:2001032,GO:0005737,GO:0006259,GO:0044464,GO:0005488,GO:0005634,GO:0048583,GO:…	molecular_function,organelle,intracellular organelle,biological regulation,regulation of biological process,biological_process,nitrogen compound metabolic process,DNA repair,cytoplasmic part,regulation of cellular process,intracellular membrane-bounded organelle,membrane-bounded organelle,heterocycle metabolic process,cellular response to stress,cellular aromatic compound metabolic process,cellul…	--	--
LNC_004455	XLOC_120244	0	8.98431	#NAME?	3.84293e-05	0.0124781	Novel_lncRNA	co_expression	ENSFCAG00000024953	PDXDC1	Pyridoxal phosphate-dependent transferase||Pyridoxal phosphate-dependent transferase, major domain||Pyridoxal phosphate-dependent decarboxylase	GO:0044281,GO:1901564,GO:0003674,GO:1901565,GO:0043226,GO:0044710,GO:0043229,GO:0043436,GO:0008150,GO:0006807,GO:0008117,GO:0030149,GO:0006082,GO:0046466,GO:0044444,GO:0043231,GO:0019752,GO:0043227,GO:0016831,GO:0006665,GO:0006643,GO:0005622,GO:0044424,GO:0044699,GO:0009987,GO:0016832,GO:0044763,GO:0044255,GO:0005783,GO:0016830,GO:0001667,GO:0005623,GO:0044248,GO:0009056,GO:1901575,GO:0005737,GO:…	small molecule metabolic process,organonitrogen compound metabolic process,molecular_function,organonitrogen compound catabolic process,organelle,single-organism metabolic process,intracellular organelle,oxoacid metabolic process,biological_process,nitrogen compound metabolic process,sphinganine-1-phosphate aldolase activity,sphingolipid catabolic process,organic acid metabolic process,membrane l…	--	--
LNC_004455	XLOC_120244	0	8.98431	#NAME?	3.84293e-05	0.0124781	Novel_lncRNA	co_expression	ENSFCAG00000032620	ADAMTS19	Thrombospondin type-1 (TSP1) repeat||PLAC||ADAM-TS Spacer 1||Metallopeptidase, catalytic domain superfamily||Thrombospondin type-1 (TSP1) repeat superfamily||Peptidase M12B, propeptide||Peptidase M12B, ADAM/reprolysin	GO:0003674,GO:0008150,GO:0044238,GO:0008152,GO:0004222,GO:0070011,GO:0071704,GO:0008233,GO:0008237,GO:0006508,GO:0003824,GO:0004175,GO:0043170,GO:0016787,GO:0019538	molecular_function,biological_process,primary metabolic process,metabolic process,metalloendopeptidase activity,peptidase activity, acting on L-amino acid peptides,organic substance metabolic process,peptidase activity,metallopeptidase activity,proteolysis,catalytic activity,endopeptidase activity,macromolecule metabolic process,hydrolase activity,protein metabolic process	--	--
LNC_004455	XLOC_120244	0	8.98431	#NAME?	3.84293e-05	0.0124781	Novel_lncRNA	co_expression	ENSFCAG00000010947	DEPTOR	Winged helix-like DNA-binding domain superfamily||Winged helix DNA-binding domain superfamily||DEP domain||DEP domain-containing mTOR-interacting protein, DEP domain 2||PDZ superfamily||DEP domain-containing mTOR-interacting protein, DEP domain 1||PDZ domain||DEP domain-containing mTOR-interacting protein	GO:0035556,GO:0065007,GO:0050789,GO:0008150,GO:0032006,GO:0044700,GO:0023052,GO:0031929,GO:0016043,GO:0050794,GO:0071840,GO:0042981,GO:0043067,GO:0012501,GO:0007154,GO:0006793,GO:0010941,GO:0044699,GO:0009987,GO:0006915,GO:0008219,GO:0016265,GO:0044763,GO:0045792,GO:0006796,GO:0007165,GO:0048523,GO:0050790,GO:0051348,GO:0048519,GO:0023051,GO:0097190,GO:0010646,GO:0009966,GO:0019220,GO:0051174,GO:…	intracellular signal transduction,biological regulation,regulation of biological process,biological_process,regulation of TOR signaling cascade,single organism signaling,signaling,TOR signaling cascade,cellular component organization,regulation of cellular process,cellular component organization or biogenesis,regulation of apoptotic process,regulation of programmed cell death,programmed cell deat…	--	--
LNC_004455	XLOC_120244	0	8.98431	#NAME?	3.84293e-05	0.0124781	Novel_lncRNA	co_expression	ENSFCAG00000030242	-	Sushi/SCR/CCP superfamily||Regulator of chromosome condensation 1/beta-lactamase-inhibitor protein II||Regulator of chromosome condensation, RCC1||Sushi/SCR/CCP domain||Domain of unknown function DUF4174||Sushi repeat-containing protein SRPX||HYR domain	--	--	--	--
LNC_004455	XLOC_120244	0	8.98431	#NAME?	3.84293e-05	0.0124781	Novel_lncRNA	co_expression	ENSFCAG00000030412	RUNX1T1	TAFH/NHR1 domain superfamily||Protein CBFA2T1||NHR2-like||TAFH/NHR1||CBFA2T family||Zinc finger, MYND-type	GO:0003674,GO:0043226,GO:0043229,GO:0065007,GO:0050789,GO:0008150,GO:0006807,GO:0044446,GO:0044422,GO:0031981,GO:0050794,GO:0043231,GO:0043227,GO:0046483,GO:0001071,GO:0003700,GO:0044428,GO:0006725,GO:0034641,GO:0006139,GO:0005622,GO:0044424,GO:0009987,GO:0070013,GO:0043233,GO:0031974,GO:0051171,GO:0019219,GO:1901360,GO:0005623,GO:0048523,GO:0005654,GO:0048519,GO:0044464,GO:0018130,GO:0019438,GO:…	molecular_function,organelle,intracellular organelle,biological regulation,regulation of biological process,biological_process,nitrogen compound metabolic process,intracellular organelle part,organelle part,nuclear lumen,regulation of cellular process,intracellular membrane-bounded organelle,membrane-bounded organelle,heterocycle metabolic process,nucleic acid binding transcription factor activit…	fca05202,fca05221,fca05200	Transcriptional misregulation in cancer,Acute myeloid leukemia,Pathways in cancer
LNC_004455	XLOC_120244	0	8.98431	#NAME?	3.84293e-05	0.0124781	Novel_lncRNA	co_expression	ENSFCAG00000033222	TUSC3	Oligosaccharyl transferase complex, subunit OST3/OST6||Thioredoxin-like superfamily	GO:0003674,GO:1901135,GO:0043226,GO:0050877,GO:0003008,GO:0043229,GO:0008150,GO:0044446,GO:0044422,GO:0044444,GO:0043231,GO:0043227,GO:0005622,GO:0044424,GO:0044707,GO:0044699,GO:0009987,GO:0032501,GO:0005783,GO:1901137,GO:0005623,GO:0043234,GO:0008250,GO:0022891,GO:0072509,GO:0005737,GO:0015693,GO:0044464,GO:0015095,GO:0050890,GO:0070838,GO:0072511,GO:0006810,GO:0051234,GO:0005789,GO:0031090,GO:…	molecular_function,carbohydrate derivative metabolic process,organelle,neurological system process,system process,intracellular organelle,biological_process,intracellular organelle part,organelle part,cytoplasmic part,intracellular membrane-bounded organelle,membrane-bounded organelle,intracellular,intracellular part,single-multicellular organism process,single-organism process,cellular process,m…	fca01100,fca00510,fca04141	Metabolic pathways,N-Glycan biosynthesis,Protein processing in endoplasmic reticulum
LNC_004455	XLOC_120244	0	8.98431	#NAME?	3.84293e-05	0.0124781	Novel_lncRNA	co_expression	ENSFCAG00000027866	PSME4	Proteasome activator complex subunit 4 C-terminal domain||Proteasome activator complex subunit 4||Proteasome activator Blm10, mid region||Armadillo-type fold||Armadillo-like helical	GO:0003674,GO:0006950,GO:1901575,GO:0005488,GO:0005515,GO:0044248,GO:0009056,GO:0008047,GO:0044093,GO:0005737,GO:0065009,GO:0030234,GO:0043085,GO:0050790,GO:0044444,GO:0051336,GO:0050896,GO:0051345,GO:0009057,GO:0033554,GO:0010499,GO:0006508,GO:0005839,GO:0008150,GO:0005829,GO:1990111,GO:0051716,GO:0044265,GO:0050789,GO:0065007,GO:0035093,GO:0044699,GO:0071840,GO:0016043,GO:0019538,GO:0044763,GO:…	molecular_function,response to stress,organic substance catabolic process,binding,protein binding,cellular catabolic process,catabolic process,enzyme activator activity,positive regulation of molecular function,cytoplasm,regulation of molecular function,enzyme regulator activity,positive regulation of catalytic activity,regulation of catalytic activity,cytoplasmic part,regulation of hydrolase act…	fca03050	Proteasome
LNC_004455	XLOC_120244	0	8.98431	#NAME?	3.84293e-05	0.0124781	Novel_lncRNA	co_expression	ENSFCAG00000015080	PROM1	Prominin	GO:0005737,GO:0005622,GO:0044424,GO:0044444,GO:0030858,GO:0015485,GO:0072160,GO:0045595,GO:0005488,GO:0005515,GO:0030856,GO:0032934,GO:0044421,GO:0044699,GO:0072139,GO:2000698,GO:2000768,GO:0071914,GO:0008092,GO:0044464,GO:0035850,GO:0005496,GO:0072080,GO:0005623,GO:0043229,GO:0003674,GO:0061005,GO:0043226,GO:0044707,GO:2000026,GO:0061326,GO:0043231,GO:0044767,GO:0043227,GO:0042622,GO:0072009,GO:…	cytoplasm,intracellular,intracellular part,cytoplasmic part,positive regulation of epithelial cell differentiation,cholesterol binding,nephron tubule epithelial cell differentiation,regulation of cell differentiation,binding,protein binding,regulation of epithelial cell differentiation,sterol binding,extracellular region part,single-organism process,glomerular parietal epithelial cell differentia…	fca05202	Transcriptional misregulation in cancer
LNC_004455	XLOC_120244	0	8.98431	#NAME?	3.84293e-05	0.0124781	Novel_lncRNA	co_expression	ENSFCAG00000013209	-	Phosphoglycerate kinase, N-terminal||Phosphoglycerate kinase superfamily||Phosphoglycerate kinase||Phosphoglycerate kinase, conserved site	GO:0035637,GO:0019226,GO:0003674,GO:0050877,GO:0003008,GO:0065007,GO:0050789,GO:0007525,GO:0004618,GO:0008150,GO:0007268,GO:0016774,GO:0044700,GO:0023052,GO:0022603,GO:0044444,GO:0043531,GO:0033554,GO:0051093,GO:0007154,GO:0006793,GO:0005622,GO:0044424,GO:0044707,GO:0044699,GO:0006091,GO:0009987,GO:0006950,GO:0051239,GO:0044763,GO:0007267,GO:0032501,GO:2000026,GO:0019725,GO:0005623,GO:0050793,GO:…	multicellular organismal signaling,transmission of nerve impulse,molecular_function,neurological system process,system process,biological regulation,regulation of biological process,somatic muscle development,phosphoglycerate kinase activity,biological_process,synaptic transmission,phosphotransferase activity, carboxyl group as acceptor,single organism signaling,signaling,regulation of anatomical…	fca01200,fca01100,fca00010,fca01230	Carbon metabolism,Metabolic pathways,Glycolysis / Gluconeogenesis,Biosynthesis of amino acids
LNC_004455	XLOC_120244	0	8.98431	#NAME?	3.84293e-05	0.0124781	Novel_lncRNA	co_expression	ENSFCAG00000005230	PLAUR	CD59 antigen, conserved site||Urokinase plasminogen activator surface receptor||Ly-6 antigen/uPA receptor-like	GO:0043066,GO:0043069,GO:0030377,GO:0003674,GO:0043154,GO:0060548,GO:0051101,GO:0035556,GO:2000117,GO:0090200,GO:0065007,GO:0050789,GO:0044093,GO:0008150,GO:0051128,GO:2000116,GO:0048584,GO:0044700,GO:0009967,GO:0023052,GO:0016043,GO:2001268,GO:0050794,GO:0090199,GO:0071840,GO:0042981,GO:0051336,GO:0043067,GO:0023056,GO:0043281,GO:0012501,GO:0010647,GO:0007154,GO:0006793,GO:0010941,GO:0001836,GO:…	negative regulation of apoptotic process,negative regulation of programmed cell death,U-plasminogen activator receptor activity,molecular_function,negative regulation of cysteine-type endopeptidase activity involved in apoptotic process,negative regulation of cell death,regulation of DNA binding,intracellular signal transduction,negative regulation of cysteine-type endopeptidase activity,positive…	fca04610,fca05205	Complement and coagulation cascades,Proteoglycans in cancer
LNC_004455	XLOC_120244	0	8.98431	#NAME?	3.84293e-05	0.0124781	Novel_lncRNA	co_expression	ENSFCAG00000023059	FOXP1	Winged helix-like DNA-binding domain superfamily||Fork head domain conserved site 2||FOXP, coiled-coil domain||Winged helix DNA-binding domain superfamily||Fork head domain	GO:2000106,GO:0050855,GO:0071887,GO:0050853,GO:0070228,GO:0050861,GO:0097285,GO:0002902,GO:0070227,GO:0002329,GO:0050851,GO:0035051,GO:0002429,GO:0001783,GO:0003682,GO:0043066,GO:0050857,GO:0002768,GO:0031175,GO:0043069,GO:0070229,GO:0032602,GO:0050854,GO:0048666,GO:0002903,GO:0060038,GO:0002684,GO:0014855,GO:0003674,GO:0002327,GO:0042113,GO:0055017,GO:2000727,GO:0060548,GO:0043226,GO:0043229,GO:…	regulation of leukocyte apoptotic process,regulation of B cell receptor signaling pathway,leukocyte apoptotic process,B cell receptor signaling pathway,regulation of lymphocyte apoptotic process,positive regulation of B cell receptor signaling pathway,cell-type specific apoptotic process,regulation of B cell apoptotic process,lymphocyte apoptotic process,pre-B cell differentiation,antigen recepto…	--	--
LNC_004455	XLOC_120244	0	8.98431	#NAME?	3.84293e-05	0.0124781	Novel_lncRNA	co_expression	ENSFCAG00000012282	TRAP1	Histidine kinase/HSP90-like ATPase superfamily||Ribosomal protein S5 domain 2-type fold||Heat shock protein Hsp90 family||Heat shock protein Hsp90, N-terminal||Histidine kinase/HSP90-like ATPase||HSP90, C-terminal domain	GO:0003674,GO:0043226,GO:0044710,GO:0009386,GO:0043229,GO:0065007,GO:0050789,GO:1901856,GO:0008150,GO:0044446,GO:0044422,GO:0031981,GO:0044444,GO:0050794,GO:0043231,GO:0043227,GO:0044428,GO:0005622,GO:0044424,GO:0006091,GO:0009987,GO:0070013,GO:0043233,GO:0031974,GO:0005515,GO:0005623,GO:0043457,GO:0048523,GO:0031966,GO:0005654,GO:0005739,GO:0048519,GO:0005737,GO:0044464,GO:0005488,GO:0005740,GO:…	molecular_function,organelle,single-organism metabolic process,translational attenuation,intracellular organelle,biological regulation,regulation of biological process,negative regulation of cellular respiration,biological_process,intracellular organelle part,organelle part,nuclear lumen,cytoplasmic part,regulation of cellular process,intracellular membrane-bounded organelle,membrane-bounded orga…	--	--
LNC_004455	XLOC_120244	0	8.98431	#NAME?	3.84293e-05	0.0124781	Novel_lncRNA	co_expression	ENSFCAG00000013289	SF3B2	Domain of unknown function DUF382||SAP domain||PSP, proline-rich	GO:0043226,GO:0043229,GO:0008150,GO:0006807,GO:0044446,GO:0044422,GO:0031981,GO:0043231,GO:0043227,GO:0046483,GO:0044428,GO:0006725,GO:0034641,GO:0006139,GO:0005622,GO:0044424,GO:0009987,GO:0070013,GO:0043233,GO:0031974,GO:1901360,GO:0005623,GO:0005686,GO:0005654,GO:0044464,GO:0005689,GO:0005634,GO:0090304,GO:0044451,GO:0032991,GO:0016070,GO:0044238,GO:0008152,GO:0030532,GO:0044237,GO:0071704,GO:…	organelle,intracellular organelle,biological_process,nitrogen compound metabolic process,intracellular organelle part,organelle part,nuclear lumen,intracellular membrane-bounded organelle,membrane-bounded organelle,heterocycle metabolic process,nuclear part,cellular aromatic compound metabolic process,cellular nitrogen compound metabolic process,nucleobase-containing compound metabolic process,in…	fca03040	Spliceosome
LNC_004455	XLOC_120244	0	8.98431	#NAME?	3.84293e-05	0.0124781	Novel_lncRNA	co_expression	ENSFCAG00000008610	MTHFD2	NAD(P)-binding domain superfamily||Tetrahydrofolate dehydrogenase/cyclohydrolase, catalytic domain||Tetrahydrofolate dehydrogenase/cyclohydrolase, conserved site||Tetrahydrofolate dehydrogenase/cyclohydrolase||Tetrahydrofolate dehydrogenase/cyclohydrolase, NAD(P)-binding domain	GO:0044281,GO:0051186,GO:0035999,GO:0006732,GO:1901564,GO:0003674,GO:0046653,GO:0044710,GO:0006760,GO:0004477,GO:0004487,GO:0006730,GO:0043436,GO:0008150,GO:0006807,GO:0042558,GO:0019238,GO:0006082,GO:0016814,GO:0019752,GO:0046483,GO:0004488,GO:0006725,GO:0042301,GO:0009987,GO:0016491,GO:1901360,GO:0005488,GO:0016646,GO:0055114,GO:0016810,GO:1901605,GO:0016645,GO:0043168,GO:0006520,GO:0000287,GO:…	small molecule metabolic process,cofactor metabolic process,tetrahydrofolate interconversion,coenzyme metabolic process,organonitrogen compound metabolic process,molecular_function,tetrahydrofolate metabolic process,single-organism metabolic process,folic acid-containing compound metabolic process,methenyltetrahydrofolate cyclohydrolase activity,methylenetetrahydrofolate dehydrogenase (NAD+) acti…	fca00670,fca01100	One carbon pool by folate,Metabolic pathways
LNC_004455	XLOC_120244	0	8.98431	#NAME?	3.84293e-05	0.0124781	Novel_lncRNA	co_expression	ENSFCAG00000014287	PDCD1	Immunoglobulin-like domain||Immunoglobulin-like domain superfamily||Immunoglobulin-like fold||Immunoglobulin subtype||Immunoglobulin V-set domain	GO:2000106,GO:2000108,GO:0071887,GO:0070228,GO:0097285,GO:0070227,GO:0065007,GO:0050789,GO:0008150,GO:0070232,GO:0050794,GO:0042981,GO:0070234,GO:0043067,GO:0012501,GO:0010941,GO:0070231,GO:0044699,GO:0009987,GO:0006915,GO:0008219,GO:0016265,GO:0044763,GO:0070230,GO:0010942,GO:0048522,GO:0043065,GO:0043068,GO:0048518,GO:0044425,GO:0016020,GO:0005575,GO:0016021,GO:0031224	regulation of leukocyte apoptotic process,positive regulation of leukocyte apoptotic process,leukocyte apoptotic process,regulation of lymphocyte apoptotic process,cell-type specific apoptotic process,lymphocyte apoptotic process,biological regulation,regulation of biological process,biological_process,regulation of T cell apoptotic process,regulation of cellular process,regulation of apoptotic p…	fca04514,fca04660	Cell adhesion molecules (CAMs),T cell receptor signaling pathway
LNC_004455	XLOC_120244	0	8.98431	#NAME?	3.84293e-05	0.0124781	Novel_lncRNA	co_expression	ENSFCAG00000007595	ARHGAP25	Rho GTPase-activating protein domain||Pleckstrin homology domain||PH-like domain superfamily||Rho GTPase activation protein	GO:0044248,GO:0009056,GO:1901575,GO:0009117,GO:0006753,GO:1901564,GO:0009119,GO:0055086,GO:0009205,GO:0046039,GO:0042454,GO:0009199,GO:0043547,GO:0009259,GO:0033124,GO:0043087,GO:1901068,GO:0009144,GO:0019693,GO:0006184,GO:0009164,GO:1901069,GO:0009203,GO:0009207,GO:1901658,GO:0009146,GO:1901565,GO:0006140,GO:0009150,GO:1901361,GO:0030811,GO:0033121,GO:0009143,GO:0009116,GO:0019439,GO:0006152,GO:…	cellular catabolic process,catabolic process,organic substance catabolic process,nucleotide metabolic process,nucleoside phosphate metabolic process,organonitrogen compound metabolic process,ribonucleoside metabolic process,nucleobase-containing small molecule metabolic process,purine ribonucleoside triphosphate metabolic process,GTP metabolic process,ribonucleoside catabolic process,ribonucleosi…	--	--
LNC_004455	XLOC_120244	0	8.98431	#NAME?	3.84293e-05	0.0124781	Novel_lncRNA	co_expression	ENSFCAG00000044260	-	CD225/Dispanin family	--	--	--	--
LNC_004455	XLOC_120244	0	8.98431	#NAME?	3.84293e-05	0.0124781	Novel_lncRNA	co_expression	ENSFCAG00000030912	MSANTD3	Myb/SANT-like DNA-binding domain||Myb/SANT-like DNA-binding domain-containing protein 3	GO:0003674,GO:0005515,GO:0005488,GO:0042802	molecular_function,protein binding,binding,identical protein binding	--	--
LNC_004455	XLOC_120244	0	8.98431	#NAME?	3.84293e-05	0.0124781	Novel_lncRNA	co_expression	ENSFCAG00000023614	LYN	Tyrosine-protein kinase Lyn, SH2 domain||Tyrosine-protein kinase, active site||Tyrosine-protein kinase, catalytic domain||SH2 domain||SH3-like domain superfamily||Protein kinase-like domain superfamily||SH3 domain||SH2 domain superfamily||Protein kinase domain||Protein kinase, ATP binding site||Serine-threonine/tyrosine-protein kinase, catalytic domain||Tyrosine-protein kinase Lyn, SH3 domain	GO:2000106,GO:0070665,GO:0050855,GO:2000108,GO:0071887,GO:0050853,GO:0070228,GO:0050861,GO:0097285,GO:2000670,GO:0031663,GO:0000165,GO:0002902,GO:0070227,GO:0050851,GO:0050670,GO:0032944,GO:0002429,GO:0070663,GO:0001783,GO:0050857,GO:0097048,GO:2000668,GO:0071216,GO:0002768,GO:0031175,GO:0034144,GO:0050854,GO:0048666,GO:0007243,GO:0030888,GO:0070373,GO:0043408,GO:0031098,GO:0002684,GO:0002260,GO:…	regulation of leukocyte apoptotic process,positive regulation of leukocyte proliferation,regulation of B cell receptor signaling pathway,positive regulation of leukocyte apoptotic process,leukocyte apoptotic process,B cell receptor signaling pathway,regulation of lymphocyte apoptotic process,positive regulation of B cell receptor signaling pathway,cell-type specific apoptotic process,positive reg…	fca04662,fca04666,fca04730,fca05203,fca04664,fca04611,fca04064,fca05169,fca04062	B cell receptor signaling pathway,Fc gamma R-mediated phagocytosis,Long-term depression,Viral carcinogenesis,Fc epsilon RI signaling pathway,Platelet activation,NF-kappa B signaling pathway,Epstein-Barr virus infection,Chemokine signaling pathway
LNC_004455	XLOC_120244	0	8.98431	#NAME?	3.84293e-05	0.0124781	Novel_lncRNA	co_expression	ENSFCAG00000001177	TPD52L2	Tumour protein D52	--	--	--	--
LNC_004455	XLOC_120244	0	8.98431	#NAME?	3.84293e-05	0.0124781	Novel_lncRNA	co_expression	ENSFCAG00000029266	CSDE1	SUZ-C domain||Cold shock domain||Cold-shock protein, DNA-binding||Nucleic acid-binding, OB-fold||Cold-shock conserved site	GO:0044248,GO:0009056,GO:1901575,GO:1901361,GO:0019439,GO:0034655,GO:0044270,GO:0046700,GO:0009987,GO:0070966,GO:0005488,GO:0044265,GO:0003674,GO:0008150,GO:0009057,GO:0044444,GO:0070937,GO:0032991,GO:0097159,GO:0000956,GO:0006807,GO:1901363,GO:0034641,GO:0005794,GO:0046483,GO:0005829,GO:0005622,GO:0044424,GO:0006401,GO:0043234,GO:0006725,GO:0043229,GO:0006402,GO:0043226,GO:0005737,GO:0005623,GO:…	cellular catabolic process,catabolic process,organic substance catabolic process,organic cyclic compound catabolic process,aromatic compound catabolic process,nucleobase-containing compound catabolic process,cellular nitrogen compound catabolic process,heterocycle catabolic process,cellular process,nuclear-transcribed mRNA catabolic process, no-go decay,binding,cellular macromolecule catabolic pr…	--	--
LNC_004455	XLOC_120244	0	8.98431	#NAME?	3.84293e-05	0.0124781	Novel_lncRNA	co_expression	ENSFCAG00000008438	AGPAT3	Acyltransferase, C-terminal domain||Phospholipid/glycerol acyltransferase	GO:0019637,GO:0003674,GO:0043226,GO:0044710,GO:0043229,GO:0008150,GO:0044444,GO:0043231,GO:0043227,GO:0042171,GO:0003841,GO:0006793,GO:0071617,GO:0005622,GO:0044424,GO:0009987,GO:0008374,GO:0044255,GO:0005783,GO:0005623,GO:0006796,GO:0016411,GO:0005737,GO:0044464,GO:0044425,GO:0006644,GO:0006629,GO:0016740,GO:0016020,GO:0044238,GO:0008152,GO:0044237,GO:0071704,GO:0016747,GO:0005575,GO:0016746,GO:…	organophosphate metabolic process,molecular_function,organelle,single-organism metabolic process,intracellular organelle,biological_process,cytoplasmic part,intracellular membrane-bounded organelle,membrane-bounded organelle,lysophosphatidic acid acyltransferase activity,1-acylglycerol-3-phosphate O-acyltransferase activity,phosphorus metabolic process,lysophospholipid acyltransferase activity,in…	fca01100,fca00561,fca00564	Metabolic pathways,Glycerolipid metabolism,Glycerophospholipid metabolism
LNC_004455	XLOC_120244	0	8.98431	#NAME?	3.84293e-05	0.0124781	Novel_lncRNA	co_expression	ENSFCAG00000013912	LRCH2	CH domain superfamily||Leucine-rich repeat||Calponin homology domain||Leucine-rich repeat, typical subtype||Leucine-rich repeat domain superfamily	--	--	--	--
LNC_004455	XLOC_120244	0	8.98431	#NAME?	3.84293e-05	0.0124781	Novel_lncRNA	co_expression	ENSFCAG00000009230	TYMS	Thymidylate synthase||Thymidylate synthase, active site||Thymidylate synthase/dCMP hydroxymethylase domain||Thymidylate synthase/dCMP hydroxymethylase superfamily	GO:0044281,GO:0051186,GO:0035999,GO:0072527,GO:0006732,GO:1901564,GO:0055086,GO:0019637,GO:0006221,GO:0009117,GO:0006753,GO:0004799,GO:0042083,GO:0009130,GO:0003674,GO:1901135,GO:0009129,GO:0072528,GO:0046653,GO:0006220,GO:0043226,GO:0044710,GO:0043229,GO:0009263,GO:0065007,GO:0050789,GO:0006760,GO:0006231,GO:0046073,GO:0006730,GO:0043436,GO:0008150,GO:0006807,GO:0044446,GO:0042558,GO:0006082,GO:…	small molecule metabolic process,cofactor metabolic process,tetrahydrofolate interconversion,pyrimidine-containing compound metabolic process,coenzyme metabolic process,organonitrogen compound metabolic process,nucleobase-containing small molecule metabolic process,organophosphate metabolic process,pyrimidine nucleotide biosynthetic process,nucleotide metabolic process,nucleoside phosphate metabo…	fca00670,fca01100,fca00240	One carbon pool by folate,Metabolic pathways,Pyrimidine metabolism
LNC_004455	XLOC_120244	0	8.98431	#NAME?	3.84293e-05	0.0124781	Novel_lncRNA	co_expression	ENSFCAG00000032302	-	P-loop containing nucleoside triphosphate hydrolase||Uridine kinase-like||Uridine-cytidine kinase 1||Phosphoribulokinase/uridine kinase	GO:0044281,GO:0072527,GO:1901564,GO:0055086,GO:0046131,GO:0019637,GO:0006221,GO:0009119,GO:0009117,GO:0006753,GO:0009130,GO:0009259,GO:0006213,GO:0019693,GO:0003674,GO:1901135,GO:0009129,GO:0072528,GO:0006220,GO:0044710,GO:0009116,GO:1901657,GO:0009220,GO:0046132,GO:0046134,GO:0009218,GO:0008150,GO:0006807,GO:0004849,GO:0044444,GO:0046483,GO:0006222,GO:0009173,GO:0009174,GO:0046049,GO:0006725,GO:…	small molecule metabolic process,pyrimidine-containing compound metabolic process,organonitrogen compound metabolic process,nucleobase-containing small molecule metabolic process,pyrimidine ribonucleoside metabolic process,organophosphate metabolic process,pyrimidine nucleotide biosynthetic process,ribonucleoside metabolic process,nucleotide metabolic process,nucleoside phosphate metabolic proces…	fca01100,fca00240,fca00983	Metabolic pathways,Pyrimidine metabolism,Drug metabolism - other enzymes
LNC_004455	XLOC_120244	0	8.98431	#NAME?	3.84293e-05	0.0124781	Novel_lncRNA	co_expression	ENSFCAG00000004917	STAU2	Double-stranded RNA-binding domain||Staufen, C-terminal	GO:0003674,GO:0003725,GO:0005488,GO:0003723,GO:0003676,GO:1901363,GO:0097159	molecular_function,double-stranded RNA binding,binding,RNA binding,nucleic acid binding,heterocyclic compound binding,organic cyclic compound binding	--	--
LNC_004455	XLOC_120244	0	8.98431	#NAME?	3.84293e-05	0.0124781	Novel_lncRNA	co_expression	ENSFCAG00000005997	NFIA	MAD homology 1, Dwarfin-type||CTF transcription factor/nuclear factor 1, conserved site||CTF transcription factor/nuclear factor 1, N-terminal||CTF transcription factor/nuclear factor 1, DNA-binding domain||CTF transcription factor/nuclear factor 1	GO:0003682,GO:0003674,GO:0043226,GO:0043229,GO:0065007,GO:0050789,GO:0000981,GO:0008150,GO:0006807,GO:0044446,GO:0044422,GO:0000975,GO:0044212,GO:0001067,GO:0031981,GO:0000978,GO:0016043,GO:0050794,GO:0043231,GO:0071840,GO:0000987,GO:0001159,GO:0043227,GO:0003677,GO:0046483,GO:0001071,GO:0003700,GO:0000977,GO:0044428,GO:0000976,GO:0001012,GO:0006725,GO:0007399,GO:0001228,GO:0034641,GO:0006139,GO:…	chromatin binding,molecular_function,organelle,intracellular organelle,biological regulation,regulation of biological process,sequence-specific DNA binding RNA polymerase II transcription factor activity,biological_process,nitrogen compound metabolic process,intracellular organelle part,organelle part,regulatory region DNA binding,transcription regulatory region DNA binding,regulatory region nucl…	--	--
LNC_004455	XLOC_120244	0	8.98431	#NAME?	3.84293e-05	0.0124781	Novel_lncRNA	co_expression	ENSFCAG00000008691	HACD3	CS domain||Protein-tyrosine phosphatase-like, PTPLA||HSP20-like chaperone	GO:0000165,GO:0044281,GO:1901564,GO:0007243,GO:0019079,GO:0031098,GO:0003674,GO:0043226,GO:0044710,GO:0043229,GO:0035556,GO:0030497,GO:0065007,GO:0051403,GO:0050789,GO:0042761,GO:0043436,GO:0008150,GO:0006807,GO:0044446,GO:0006082,GO:0019048,GO:0016032,GO:0044764,GO:0044700,GO:0044422,GO:0023052,GO:0044003,GO:0044444,GO:0046726,GO:0050794,GO:0043231,GO:0000038,GO:0018812,GO:0019752,GO:0043227,GO:…	MAPK cascade,small molecule metabolic process,organonitrogen compound metabolic process,intracellular protein kinase cascade,viral genome replication,stress-activated protein kinase signaling cascade,molecular_function,organelle,single-organism metabolic process,intracellular organelle,intracellular signal transduction,fatty acid elongation,biological regulation,stress-activated MAPK cascade,regu…	--	--
LNC_004455	XLOC_120244	0	8.98431	#NAME?	3.84293e-05	0.0124781	Novel_lncRNA	co_expression	ENSFCAG00000004698	DOK4	PH-like domain superfamily||Pleckstrin homology domain||DOK4/5/6, PH domain||IRS-type PTB domain	GO:0000165,GO:0007243,GO:0043408,GO:0035556,GO:0065007,GO:0050789,GO:0010627,GO:0008150,GO:0048584,GO:0044700,GO:0009967,GO:0023052,GO:0050794,GO:0023056,GO:0007399,GO:0010647,GO:0007154,GO:0044707,GO:0044699,GO:0009987,GO:0044763,GO:0032501,GO:0048522,GO:0007165,GO:0043410,GO:0023051,GO:0048856,GO:0010646,GO:0009966,GO:0010740,GO:0048518,GO:0048583,GO:0051716,GO:0048731,GO:0007275,GO:0050896,GO:…	MAPK cascade,intracellular protein kinase cascade,regulation of MAPK cascade,intracellular signal transduction,biological regulation,regulation of biological process,regulation of intracellular protein kinase cascade,biological_process,positive regulation of response to stimulus,single organism signaling,positive regulation of signal transduction,signaling,regulation of cellular process,positive …	--	--
LNC_004455	XLOC_120244	0	8.98431	#NAME?	3.84293e-05	0.0124781	Novel_lncRNA	co_expression	ENSFCAG00000044914	SEC11C	Peptidase S24/S26A/S26B/S26C||Signal peptidase complex catalytic subunit SEC11C||Peptidase S26A, signal peptidase I, serine active site||LexA/Signal peptidase-like superfamily||Peptidase S26A, signal peptidase I, conserved site||Peptidase S26B	GO:1901564,GO:0003674,GO:0043226,GO:0043229,GO:0008150,GO:0006807,GO:0044446,GO:0005787,GO:0044422,GO:0044444,GO:0043231,GO:0043227,GO:0043603,GO:0034641,GO:0005622,GO:0044424,GO:0009987,GO:0005783,GO:0005623,GO:0043234,GO:0006465,GO:0005737,GO:0044464,GO:0006518,GO:0005789,GO:0031090,GO:0042175,GO:0044432,GO:0044425,GO:0016020,GO:0032991,GO:0008236,GO:0017171,GO:0044238,GO:0008152,GO:0044237,GO:…	organonitrogen compound metabolic process,molecular_function,organelle,intracellular organelle,biological_process,nitrogen compound metabolic process,intracellular organelle part,signal peptidase complex,organelle part,cytoplasmic part,intracellular membrane-bounded organelle,membrane-bounded organelle,cellular amide metabolic process,cellular nitrogen compound metabolic process,intracellular,int…	fca03060	Protein export
LNC_004455	XLOC_120244	0	8.98431	#NAME?	3.84293e-05	0.0124781	Novel_lncRNA	co_expression	ENSFCAG00000024881	SLC50A1	SWEET sugar transporter	GO:0042946,GO:0042947,GO:0003674,GO:0043226,GO:0043229,GO:1901656,GO:0008150,GO:0044444,GO:0034219,GO:0043231,GO:0043227,GO:0005622,GO:0044424,GO:0044699,GO:0009987,GO:0044763,GO:0005623,GO:0022891,GO:0005737,GO:0044464,GO:0006810,GO:0051234,GO:0022892,GO:0044425,GO:0051119,GO:0022857,GO:0005886,GO:0015144,GO:1901476,GO:0071944,GO:0008643,GO:0016020,GO:0005215,GO:0051179,GO:0044765,GO:0071702,GO:…	glucoside transport,glucoside transmembrane transporter activity,molecular_function,organelle,intracellular organelle,glycoside transport,biological_process,cytoplasmic part,carbohydrate transmembrane transport,intracellular membrane-bounded organelle,membrane-bounded organelle,intracellular,intracellular part,single-organism process,cellular process,single-organism cellular process,cell,substrat…	--	--
LNC_004455	XLOC_120244	0	8.98431	#NAME?	3.84293e-05	0.0124781	Novel_lncRNA	co_expression	ENSFCAG00000011940	SLCO2B1	Major facilitator superfamily domain||Kazal domain||Organic anion transporter polypeptide||MFS transporter superfamily	GO:0003674,GO:0008150,GO:0044699,GO:0009987,GO:0044763,GO:0005623,GO:0015125,GO:0015721,GO:0022891,GO:0044464,GO:0043252,GO:0015347,GO:0006810,GO:0051234,GO:0022892,GO:0044459,GO:0008514,GO:0044425,GO:0022857,GO:0005886,GO:0005319,GO:0046943,GO:0071944,GO:0005342,GO:0016020,GO:0008028,GO:0005215,GO:0051179,GO:0015075,GO:0044765,GO:0071702,GO:0055085,GO:0008509,GO:0015711,GO:0015718,GO:0006811,GO:…	molecular_function,biological_process,single-organism process,cellular process,single-organism cellular process,cell,bile acid transmembrane transporter activity,bile acid and bile salt transport,substrate-specific transmembrane transporter activity,cell part,sodium-independent organic anion transport,sodium-independent organic anion transmembrane transporter activity,transport,establishment of l…	--	--
LNC_004455	XLOC_120244	0	8.98431	#NAME?	3.84293e-05	0.0124781	Novel_lncRNA	co_expression	ENSFCAG00000023459	TTC13	Tetratricopeptide repeat-containing domain||Tetratricopeptide-like helical domain superfamily||Tetratricopeptide repeat||Tetratricopeptide repeat 1	--	--	--	--
LNC_004455	XLOC_120244	0	8.98431	#NAME?	3.84293e-05	0.0124781	Novel_lncRNA	co_expression	ENSFCAG00000005002	EP300	Bromodomain||Histone acetyltransferase Rtt109/CBP||Zinc finger, TAZ-type||CBP/p300, atypical RING domain superfamily||CBP/p300-type histone acetyltransferase domain||Zinc finger, ZZ-type||Coactivator CBP, KIX domain||Zinc finger, RING/FYVE/PHD-type||Nuclear receptor coactivator, CREB-bp-like, interlocking domain superfamily||TAZ domain superfamily||Nuclear receptor coactivator, CREB-bp-like, inte…	GO:0009888,GO:0007519,GO:0060538,GO:0014706,GO:0061061,GO:0060537,GO:0061515,GO:0007517,GO:0006984,GO:0019318,GO:0006006,GO:0043167,GO:0030099,GO:0010677,GO:0009987,GO:0051099,GO:0005996,GO:0046872,GO:0043169,GO:0032092,GO:0010975,GO:0007399,GO:0045912,GO:0045721,GO:0044281,GO:0006094,GO:0044262,GO:0044093,GO:0019319,GO:0051129,GO:0006990,GO:0035821,GO:0043969,GO:0030219,GO:0030097,GO:0046364,GO:…	tissue development,skeletal muscle tissue development,skeletal muscle organ development,striated muscle tissue development,muscle structure development,muscle tissue development,myeloid cell development,muscle organ development,ER-nucleus signaling pathway,hexose metabolic process,glucose metabolic process,ion binding,myeloid cell differentiation,negative regulation of cellular carbohydrate metab…	fca04916,fca04110,fca05166,fca04720,fca05211,fca05200,fca04066,fca04310,fca04919,fca04024,fca04520,fca05206,fca05215,fca04330,fca05203,fca04350,fca05161,fca04068,fca05016,fca05152,fca05168,fca04630,fca05169,fca05164	Melanogenesis,Cell cycle,HTLV-I infection,Long-term potentiation,Renal cell carcinoma,Pathways in cancer,HIF-1 signaling pathway,Wnt signaling pathway,Thyroid hormone signaling pathway,cAMP signaling pathway,Adherens junction,MicroRNAs in cancer,Prostate cancer,Notch signaling pathway,Viral carcinogenesis,TGF-beta signaling pathway,Hepatitis B,FoxO signaling pathway,Huntington's disease,Tuberculo…
LNC_004455	XLOC_120244	0	8.98431	#NAME?	3.84293e-05	0.0124781	Novel_lncRNA	co_expression	ENSFCAG00000004453	MYH10	Myosin S1 fragment, N-terminal||Kinesin motor domain superfamily||IQ motif, EF-hand binding site||Myosin tail||P-loop containing nucleoside triphosphate hydrolase||Myosin head, motor domain||Myosin, N-terminal, SH3-like||Myosin IQ motif-containing domain superfamily	GO:0055012,GO:0035051,GO:0031175,GO:0055015,GO:0048666,GO:0003674,GO:0001778,GO:0043226,GO:0021695,GO:0003779,GO:0050877,GO:0003008,GO:0043229,GO:0030239,GO:0010927,GO:0065007,GO:0050789,GO:0055007,GO:0030182,GO:0048027,GO:0031032,GO:0030048,GO:0016192,GO:0030029,GO:0030030,GO:0008150,GO:0044446,GO:0051128,GO:0005844,GO:0021592,GO:0044422,GO:0030036,GO:0051223,GO:0022603,GO:0050708,GO:0022008,GO:…	ventricular cardiac muscle cell differentiation,cardiocyte differentiation,neuron projection development,ventricular cardiac muscle cell development,neuron development,molecular_function,plasma membrane repair,organelle,cerebellar cortex development,actin binding,neurological system process,system process,intracellular organelle,myofibril assembly,cellular component assembly involved in morphogen…	fca04530	Tight junction
LNC_004455	XLOC_120244	0	8.98431	#NAME?	3.84293e-05	0.0124781	Novel_lncRNA	co_expression	ENSFCAG00000026588	COPS7B	Proteasome component (PCI) domain||COP9 signalosome complex subunit 7b	GO:0032991,GO:0005622,GO:0044424,GO:0043234,GO:0043229,GO:0043226,GO:0044446,GO:0005623,GO:0044464,GO:0044422,GO:0044428,GO:0008180,GO:0005575,GO:0043227,GO:0043231,GO:0005634	macromolecular complex,intracellular,intracellular part,protein complex,intracellular organelle,organelle,intracellular organelle part,cell,cell part,organelle part,nuclear part,COP9 signalosome,cellular_component,membrane-bounded organelle,intracellular membrane-bounded organelle,nucleus	--	--
LNC_004455	XLOC_120244	0	8.98431	#NAME?	3.84293e-05	0.0124781	Novel_lncRNA	co_expression	ENSFCAG00000002344	-	ATP synthase, F0 complex, subunit C, DCCD-binding site||V-ATPase proteolipid subunit C-like domain||F/V-ATP synthase subunit C superfamily||ATP synthase, F0 complex, subunit C||F1F0 ATP synthase subunit C superfamily	GO:0044281,GO:1901564,GO:0055086,GO:0019637,GO:0009119,GO:0009117,GO:0006753,GO:0009259,GO:0019693,GO:0003674,GO:1901135,GO:0009141,GO:0043226,GO:0009150,GO:0044710,GO:0009116,GO:0009205,GO:0043229,GO:1901657,GO:0009199,GO:0009144,GO:0046128,GO:0042278,GO:0006163,GO:0008150,GO:0006807,GO:0044446,GO:0044422,GO:0044444,GO:0072521,GO:0043231,GO:0043227,GO:0046483,GO:0006725,GO:0008289,GO:0034641,GO:…	small molecule metabolic process,organonitrogen compound metabolic process,nucleobase-containing small molecule metabolic process,organophosphate metabolic process,ribonucleoside metabolic process,nucleotide metabolic process,nucleoside phosphate metabolic process,ribonucleotide metabolic process,ribose phosphate metabolic process,molecular_function,carbohydrate derivative metabolic process,nucle…	fca01100,fca05012,fca05010,fca00190,fca05016	Metabolic pathways,Parkinson's disease,Alzheimer's disease,Oxidative phosphorylation,Huntington's disease
LNC_004455	XLOC_120244	0	8.98431	#NAME?	3.84293e-05	0.0124781	Novel_lncRNA	co_expression	ENSFCAG00000029914	CACNA2D1	von Willebrand factor A-like domain superfamily||VWA N-terminal||von Willebrand factor, type A||Voltage-dependent calcium channel, alpha-2/delta subunit, conserved region	GO:0005737,GO:0005622,GO:0044424,GO:0044444,GO:0060307,GO:0006928,GO:0044699,GO:0086011,GO:0086013,GO:0006810,GO:0051234,GO:0044057,GO:0051179,GO:0086057,GO:0060306,GO:0044464,GO:0086048,GO:0044765,GO:0086009,GO:0035637,GO:0005623,GO:0043229,GO:0003674,GO:0043226,GO:0044707,GO:0086028,GO:0086043,GO:0043231,GO:0043227,GO:0032970,GO:0086001,GO:0051239,GO:0007267,GO:0030029,GO:0051270,GO:0086036,GO:…	cytoplasm,intracellular,intracellular part,cytoplasmic part,regulation of ventricular cardiac muscle cell membrane repolarization,cellular component movement,single-organism process,membrane repolarization involved in regulation of action potential,membrane repolarization involved in regulation of cardiac muscle cell action potential,transport,establishment of localization,regulation of system pr…	fca04010,fca05412,fca04921,fca05410,fca05414,fca04261,fca04260	MAPK signaling pathway,Arrhythmogenic right ventricular cardiomyopathy (ARVC),Oxytocin signaling pathway,Hypertrophic cardiomyopathy (HCM),Dilated cardiomyopathy,Adrenergic signaling in cardiomyocytes,Cardiac muscle contraction
LNC_004455	XLOC_120244	0	8.98431	#NAME?	3.84293e-05	0.0124781	Novel_lncRNA	co_expression	ENSFCAG00000012867	PDE10A	3'5'-cyclic nucleotide phosphodiesterase, catalytic domain superfamily||HD/PDEase domain||GAF-like domain superfamily||3'5'-cyclic nucleotide phosphodiesterase||3'5'-cyclic nucleotide phosphodiesterase, catalytic domain||GAF domain||3'5'-cyclic nucleotide phosphodiesterase, conserved site	GO:0043167,GO:0004118,GO:0043169,GO:0010754,GO:0046872,GO:0010752,GO:0005488,GO:0065007,GO:0043949,GO:0032555,GO:0017076,GO:0032553,GO:0030552,GO:0019934,GO:0010627,GO:0007243,GO:0043168,GO:0036094,GO:0019933,GO:0050789,GO:0000166,GO:1901265,GO:0004114,GO:0004112,GO:0048523,GO:0030551,GO:0097159,GO:0023051,GO:0010646,GO:0050896,GO:1901363,GO:0032559,GO:0030554,GO:0019935,GO:0010738,GO:0050794,GO:…	ion binding,cGMP-stimulated cyclic-nucleotide phosphodiesterase activity,cation binding,negative regulation of cGMP-mediated signaling,metal ion binding,regulation of cGMP-mediated signaling,binding,biological regulation,regulation of cAMP-mediated signaling,purine ribonucleotide binding,purine nucleotide binding,ribonucleotide binding,cAMP binding,cGMP-mediated signaling,regulation of intracellu…	fca05032,fca00230	Morphine addiction,Purine metabolism
LNC_004455	XLOC_120244	0	8.98431	#NAME?	3.84293e-05	0.0124781	Novel_lncRNA	co_expression	ENSFCAG00000023223	SLC35A3	Nucleotide-sugar transporter	GO:0005737,GO:0005622,GO:0044424,GO:0044444,GO:0044699,GO:0006810,GO:0051234,GO:0051179,GO:0044464,GO:0044765,GO:0005623,GO:0043229,GO:0003674,GO:0043226,GO:0071702,GO:0043231,GO:0043227,GO:0044446,GO:0015931,GO:0090481,GO:0015165,GO:0015781,GO:0015780,GO:0005338,GO:0044422,GO:1901679,GO:0044763,GO:0072531,GO:0005575,GO:0015215,GO:0006862,GO:0015748,GO:0015932,GO:1901505,GO:1901677,GO:0009987,GO:…	cytoplasm,intracellular,intracellular part,cytoplasmic part,single-organism process,transport,establishment of localization,localization,cell part,single-organism transport,cell,intracellular organelle,molecular_function,organelle,organic substance transport,intracellular membrane-bounded organelle,membrane-bounded organelle,intracellular organelle part,nucleobase-containing compound transport,py…	--	--
LNC_004455	XLOC_120244	0	8.98431	#NAME?	3.84293e-05	0.0124781	Novel_lncRNA	co_expression	ENSFCAG00000014418	STMN4	Stathmin superfamily||Stathmin, conserved site||Stathmin family||Stathmin-4	GO:0031175,GO:0048666,GO:0003674,GO:0065007,GO:0050789,GO:0030182,GO:0030030,GO:0008150,GO:0051128,GO:0022008,GO:0048699,GO:0016043,GO:0050794,GO:0008092,GO:0071840,GO:0007399,GO:0007010,GO:0005622,GO:0044424,GO:0044707,GO:0044699,GO:0009987,GO:0044763,GO:0032501,GO:0007019,GO:0005515,GO:0005623,GO:0033043,GO:0005737,GO:0044767,GO:0044464,GO:0048856,GO:0005488,GO:0051261,GO:0031110,GO:0051493,GO:…	neuron projection development,neuron development,molecular_function,biological regulation,regulation of biological process,neuron differentiation,cell projection organization,biological_process,regulation of cellular component organization,neurogenesis,generation of neurons,cellular component organization,regulation of cellular process,cytoskeletal protein binding,cellular component organization …	--	--
LNC_004455	XLOC_120244	0	8.98431	#NAME?	3.84293e-05	0.0124781	Novel_lncRNA	co_expression	ENSFCAG00000025659	TFG	PB1 domain||Protein TFG||TFG, PB1 domain	GO:0003674,GO:0043226,GO:0043229,GO:0016192,GO:0008150,GO:0044446,GO:0044422,GO:0044444,GO:0016043,GO:0043231,GO:0071840,GO:0043227,GO:0051650,GO:0051656,GO:0051640,GO:0006888,GO:0016044,GO:0005622,GO:0044424,GO:0044699,GO:0009987,GO:0061024,GO:0044763,GO:0006901,GO:0022607,GO:0005783,GO:0051648,GO:0005515,GO:0005623,GO:0044085,GO:0048207,GO:0048208,GO:0016050,GO:0005737,GO:0044464,GO:0005488,GO:…	molecular_function,organelle,intracellular organelle,vesicle-mediated transport,biological_process,intracellular organelle part,organelle part,cytoplasmic part,cellular component organization,intracellular membrane-bounded organelle,cellular component organization or biogenesis,membrane-bounded organelle,establishment of vesicle localization,establishment of organelle localization,organelle local…	fca05216,fca05200	Thyroid cancer,Pathways in cancer
LNC_004455	XLOC_120244	0	8.98431	#NAME?	3.84293e-05	0.0124781	Novel_lncRNA	co_expression	ENSFCAG00000005659	ME2	Malic enzyme, N-terminal domain superfamily||NAD(P)-binding domain superfamily||Malic enzyme, conserved site||Malic enzyme, N-terminal domain||Malic oxidoreductase||Malic enzyme, NAD-binding	GO:0044281,GO:0051186,GO:0006732,GO:1901564,GO:0055086,GO:0019637,GO:0009117,GO:0006753,GO:0003674,GO:0043226,GO:0044710,GO:0043229,GO:0065007,GO:0050789,GO:0006140,GO:0043436,GO:0008150,GO:0006807,GO:0006082,GO:0044444,GO:1902031,GO:0050794,GO:0043231,GO:0019752,GO:0043227,GO:0004470,GO:0004471,GO:0004473,GO:0046483,GO:0006725,GO:0034641,GO:0006793,GO:0006139,GO:0005622,GO:0044424,GO:0009987,GO:…	small molecule metabolic process,cofactor metabolic process,coenzyme metabolic process,organonitrogen compound metabolic process,nucleobase-containing small molecule metabolic process,organophosphate metabolic process,nucleotide metabolic process,nucleoside phosphate metabolic process,molecular_function,organelle,single-organism metabolic process,intracellular organelle,biological regulation,regu…	fca01200,fca00620	Carbon metabolism,Pyruvate metabolism
LNC_004455	XLOC_120244	0	8.98431	#NAME?	3.84293e-05	0.0124781	Novel_lncRNA	co_expression	ENSFCAG00000027979	CUL4B	Cullin repeat-like-containing domain superfamily||Cullin homology domain superfamily||Cullin, N-terminal||Winged helix DNA-binding domain superfamily||Cullin-4B||Cullin, conserved site||Cullin protein, neddylation domain||Winged helix-like DNA-binding domain superfamily||Cullin homology domain	GO:0033522,GO:0003674,GO:1900087,GO:0043226,GO:1901992,GO:0043229,GO:1901989,GO:0065007,GO:0050789,GO:1901990,GO:0090068,GO:0035518,GO:0008150,GO:0006807,GO:0016574,GO:0044446,GO:2000045,GO:0044422,GO:0006281,GO:0031981,GO:0044444,GO:0016043,GO:0050794,GO:0043231,GO:0071840,GO:0010390,GO:0043227,GO:0003677,GO:0046483,GO:0031465,GO:0044428,GO:0033554,GO:0006725,GO:1901987,GO:0034641,GO:0006139,GO:…	histone H2A ubiquitination,molecular_function,positive regulation of G1/S transition of mitotic cell cycle,organelle,positive regulation of mitotic cell cycle phase transition,intracellular organelle,positive regulation of cell cycle phase transition,biological regulation,regulation of biological process,regulation of mitotic cell cycle phase transition,positive regulation of cell cycle process,h…	fca04120,fca03420	Ubiquitin mediated proteolysis,Nucleotide excision repair
LNC_004455	XLOC_120244	0	8.98431	#NAME?	3.84293e-05	0.0124781	Novel_lncRNA	co_expression	ENSFCAG00000013333	TRIM37	TRAF-like||TRIM37, MATH domain||B-box, C-terminal||Zinc finger, RING/FYVE/PHD-type||MATH/TRAF domain||Zinc finger, RING-type||B-box-type zinc finger	GO:0003682,GO:0033522,GO:0003674,GO:0043226,GO:0043229,GO:0065007,GO:0050789,GO:0044093,GO:0035518,GO:0008150,GO:0006807,GO:0016574,GO:0044446,GO:0051128,GO:0044422,GO:0031981,GO:0044444,GO:0016043,GO:0050794,GO:0043231,GO:0071840,GO:0010390,GO:0043227,GO:0046483,GO:0005777,GO:0042579,GO:0044428,GO:0006725,GO:0007010,GO:0051129,GO:0034641,GO:0006139,GO:0005622,GO:0044424,GO:0044699,GO:0009987,GO:…	chromatin binding,histone H2A ubiquitination,molecular_function,organelle,intracellular organelle,biological regulation,regulation of biological process,positive regulation of molecular function,histone H2A monoubiquitination,biological_process,nitrogen compound metabolic process,histone ubiquitination,intracellular organelle part,regulation of cellular component organization,organelle part,nucle…	fca04120	Ubiquitin mediated proteolysis
LNC_004455	XLOC_120244	0	8.98431	#NAME?	3.84293e-05	0.0124781	Novel_lncRNA	co_expression	ENSFCAG00000025759	ADGRL2	GPCR family 2, extracellular hormone receptor domain superfamily||GPCR, family 2, secretin-like, conserved site||Latrophilin-2||GPCR, family 2-like||GPCR, family 2, extracellular hormone receptor domain||D-galactoside/L-rhamnose binding SUEL lectin domain||GPCR, family 2, latrophilin||GPCR, family 2, secretin-like||GAIN domain, N-terminal||GPCR, family 2, latrophilin, C-terminal||GPS motif||Olfac…	GO:0005488,GO:0005886,GO:0044699,GO:0044459,GO:0003674,GO:0071944,GO:0050896,GO:0007188,GO:0007187,GO:0051716,GO:0008150,GO:0007154,GO:0009987,GO:0044700,GO:0023052,GO:0044464,GO:0065007,GO:0005623,GO:0007165,GO:0007189,GO:0044763,GO:0007166,GO:0050789,GO:0043005,GO:0007420,GO:0032501,GO:0097458,GO:0044707,GO:0042995,GO:0007417,GO:0005575,GO:0048856,GO:0050794,GO:0030246,GO:0007275,GO:0032502,GO:…	binding,plasma membrane,single-organism process,plasma membrane part,molecular_function,cell periphery,response to stimulus,adenylate cyclase-modulating G-protein coupled receptor signaling pathway,G-protein coupled receptor signaling pathway, coupled to cyclic nucleotide second messenger,cellular response to stimulus,biological_process,cell communication,cellular process,single organism signalin…	--	--
LNC_004455	XLOC_120244	0	8.98431	#NAME?	3.84293e-05	0.0124781	Novel_lncRNA	co_expression	ENSFCAG00000026567	SGCE	Epsilon-sarcoglycan||Dystroglycan-type cadherin-like||Sarcoglycan alpha/epsilon	GO:0003674,GO:0043226,GO:0043229,GO:0008150,GO:0044444,GO:0043231,GO:0043227,GO:0005622,GO:0044424,GO:0044707,GO:0044699,GO:0032501,GO:0005515,GO:0005623,GO:0043234,GO:0016012,GO:0031252,GO:0016011,GO:0005737,GO:0044767,GO:0044464,GO:0048856,GO:0005488,GO:0014706,GO:0060537,GO:0048731,GO:0016010,GO:0007275,GO:0044459,GO:0097458,GO:0044425,GO:0032590,GO:0005886,GO:0061061,GO:0071944,GO:0032502,GO:…	molecular_function,organelle,intracellular organelle,biological_process,cytoplasmic part,intracellular membrane-bounded organelle,membrane-bounded organelle,intracellular,intracellular part,single-multicellular organism process,single-organism process,multicellular organismal process,protein binding,cell,protein complex,sarcoglycan complex,cell leading edge,dystroglycan complex,cytoplasm,single-o…	--	--
LNC_005170	XLOC_130551	0.14734	0	Inf	9.45388e-05	0.0243141	Novel_lncRNA	co_location	ENSFCAG00000029009	C4orf45	Protein of unknown function DUF4562	--	--	--	--
LNC_005170	XLOC_130551	0.14734	0	Inf	9.45388e-05	0.0243141	Novel_lncRNA	co_location	ENSFCAG00000007327	RAPGEF2	PDZ superfamily||Ras-associating (RA) domain||PDZ domain||Rap guanine nucleotide exchange factor 2||Cyclic nucleotide-binding-like||Ubiquitin-like domain superfamily||Cyclic nucleotide-binding domain||Ras guanine-nucleotide exchange factors catalytic domain||RmlC-like jelly roll fold||Ras guanine nucleotide exchange factor domain superfamily||Ras-like guanine nucleotide exchange factor, N-terminal	GO:0003674,GO:0034655,GO:1901575,GO:0005488,GO:1901361,GO:0044270,GO:0046700,GO:0070887,GO:0019439,GO:0009119,GO:1901292,GO:0046128,GO:1901136,GO:0009116,GO:0042278,GO:1901565,GO:1901657,GO:0005515,GO:0009166,GO:0044248,GO:0009056,GO:0009144,GO:0008047,GO:0009143,GO:0009154,GO:0009261,GO:0043547,GO:0042454,GO:0071407,GO:0033036,GO:0009164,GO:0046434,GO:0044093,GO:0006195,GO:0009141,GO:0010033,GO:…	molecular_function,nucleobase-containing compound catabolic process,organic substance catabolic process,binding,organic cyclic compound catabolic process,cellular nitrogen compound catabolic process,heterocycle catabolic process,cellular response to chemical stimulus,aromatic compound catabolic process,ribonucleoside metabolic process,nucleoside phosphate catabolic process,purine ribonucleoside m…	fca04010,fca04015	MAPK signaling pathway,Rap1 signaling pathway
LNC_005170	XLOC_130551	0.14734	0	Inf	9.45388e-05	0.0243141	Novel_lncRNA	co_expression	ENSFCAG00000015755	HOMER1	WH1/EVH1 domain||Testis-specific protein TEX28/transmembrane and coiled-coil domains protein||PH-like domain superfamily||-	GO:0009888,GO:0007519,GO:0060538,GO:0097458,GO:0014706,GO:0061061,GO:0042692,GO:0070588,GO:0060537,GO:0045177,GO:0055001,GO:0051146,GO:0007517,GO:0055002,GO:0030424,GO:0048741,GO:0043005,GO:0009987,GO:0048747,GO:0042995,GO:0048878,GO:0048148,GO:1901700,GO:0072511,GO:0006941,GO:0042220,GO:0051234,GO:0060359,GO:0005488,GO:0006810,GO:0051179,GO:0009719,GO:0048468,GO:0044463,GO:0070838,GO:0044763,GO:…	tissue development,skeletal muscle tissue development,skeletal muscle organ development,neuron part,striated muscle tissue development,muscle structure development,muscle cell differentiation,calcium ion transmembrane transport,muscle tissue development,apical part of cell,muscle cell development,striated muscle cell differentiation,muscle organ development,striated muscle cell development,axon,s…	fca04724,fca04068	Glutamatergic synapse,FoxO signaling pathway
LNC_005397	XLOC_139607	0	1.27793	#NAME?	2.01714e-05	0.00782832	Novel_lncRNA	co_location	ENSFCAG00000043440	-	Ribosomal protein S21e||Ribosomal protein S21e superfamily	--	--	fca03010	Ribosome
LNC_005397	XLOC_139607	0	1.27793	#NAME?	2.01714e-05	0.00782832	Novel_lncRNA	co_location	ENSFCAG00000027332	OCIAD2	Ovarian carcinoma immunoreactive antigen	GO:0009607,GO:0051704,GO:0050896,GO:0051707,GO:0009617,GO:0008150	response to biotic stimulus,multi-organism process,response to stimulus,response to other organism,response to bacterium,biological_process	--	--
LNC_005397	XLOC_139607	0	1.27793	#NAME?	2.01714e-05	0.00782832	Novel_lncRNA	co_location	ENSFCAG00000023294	OCIAD1	Ovarian carcinoma immunoreactive antigen	GO:0005768,GO:0050789,GO:0050794,GO:0065007,GO:0048869,GO:0030154,GO:0005737,GO:0045595,GO:0048863,GO:0005622,GO:0044424,GO:0050793,GO:0009987,GO:2000736,GO:0032502,GO:0043231,GO:0005623,GO:0043227,GO:0044464,GO:0044763,GO:0044699,GO:0005575,GO:0044444,GO:0043229,GO:0043226,GO:0008150	endosome,regulation of biological process,regulation of cellular process,biological regulation,cellular developmental process,cell differentiation,cytoplasm,regulation of cell differentiation,stem cell differentiation,intracellular,intracellular part,regulation of developmental process,cellular process,regulation of stem cell differentiation,developmental process,intracellular membrane-bounded or…	--	--
LNC_005397	XLOC_139607	0	1.27793	#NAME?	2.01714e-05	0.00782832	Novel_lncRNA	co_location	ENSFCAG00000042189	--	--	--	--	--	--
LNC_005397	XLOC_139607	0	1.27793	#NAME?	2.01714e-05	0.00782832	Novel_lncRNA	co_expression	ENSFCAG00000027180	NFKBID	Ankyrin repeat-containing domain superfamily||Ankyrin repeat-containing domain||Ankyrin repeat	GO:0044763,GO:0044699,GO:0003674,GO:2000321,GO:0045624,GO:0023052,GO:0044700,GO:0051239,GO:0065007,GO:0007154,GO:0009987,GO:0050793,GO:0097285,GO:2000026,GO:0043372,GO:0044767,GO:0048856,GO:0051251,GO:2000516,GO:0048518,GO:2000514,GO:0050794,GO:0048869,GO:0008150,GO:0045622,GO:0046649,GO:0032502,GO:0035556,GO:0050789,GO:0050870,GO:0048522,GO:0030097,GO:0002696,GO:1902105,GO:0050867,GO:2000319,GO:…	single-organism cellular process,single-organism process,molecular_function,positive regulation of T-helper 17 cell differentiation,positive regulation of T-helper cell differentiation,signaling,single organism signaling,regulation of multicellular organismal process,biological regulation,cell communication,cellular process,regulation of developmental process,cell-type specific apoptotic process,…	--	--
LNC_005397	XLOC_139607	0	1.27793	#NAME?	2.01714e-05	0.00782832	Novel_lncRNA	co_expression	ENSFCAG00000001495	SLC25A25	Graves disease carrier protein||Mitochondrial substrate/solute carrier||EF-hand domain||EF-hand domain pair||Mitochondrial carrier domain superfamily||Mitochondrial carrier protein	GO:0019637,GO:0009205,GO:0009199,GO:0000295,GO:0005346,GO:0009119,GO:0009144,GO:0051179,GO:0015216,GO:0009141,GO:0044763,GO:0009150,GO:0046128,GO:0009259,GO:0042278,GO:0044699,GO:0015211,GO:0019693,GO:0003674,GO:0006812,GO:0015868,GO:0051503,GO:0006810,GO:0009116,GO:1901657,GO:0015865,GO:0072521,GO:0070588,GO:0005337,GO:0006163,GO:0051234,GO:0055086,GO:1901135,GO:0009117,GO:0051239,GO:0006753,GO:…	organophosphate metabolic process,purine ribonucleoside triphosphate metabolic process,ribonucleoside triphosphate metabolic process,adenine nucleotide transmembrane transporter activity,purine ribonucleotide transmembrane transporter activity,ribonucleoside metabolic process,purine nucleoside triphosphate metabolic process,localization,purine nucleotide transmembrane transporter activity,nucleos…	--	--
LNC_005397	XLOC_139607	0	1.27793	#NAME?	2.01714e-05	0.00782832	Novel_lncRNA	co_expression	ENSFCAG00000018873	FER1L5	Ferlin B-domain||Fer-1-like protein 5||Ferlin, sixth C2 domain||Peroxin/Ferlin domain||Ferlin A-domain||C2 domain superfamily||Ferlin, fifth C2 domain||Ferlin family||Ferlin, C-terminal domain||FerIin domain||C2 domain||Ferlin, fourth C2 domain||Ferlin, second C2 domain	--	--	--	--
LNC_005397	XLOC_139607	0	1.27793	#NAME?	2.01714e-05	0.00782832	Novel_lncRNA	co_expression	ENSFCAG00000034143	ELAVL1	HuR, RNA recognition motif 2||Paraneoplastic encephalomyelitis antigen||RNA recognition motif domain||RNA-binding domain superfamily||Splicing factor ELAV/Hu, RNA recognition motif 1||Nucleotide-binding alpha-beta plait domain superfamily||Splicing factor ELAV/Hu	GO:0048255,GO:0043489,GO:0060965,GO:0060969,GO:0060149,GO:0060967,GO:0003723,GO:0010608,GO:0035195,GO:0035194,GO:0003729,GO:0016441,GO:0016458,GO:0070935,GO:0043488,GO:0031047,GO:0005737,GO:0040029,GO:0006417,GO:0043487,GO:0005829,GO:0060968,GO:0060964,GO:0044422,GO:0097159,GO:0045727,GO:0044446,GO:0060147,GO:0060966,GO:0044267,GO:0005622,GO:0044424,GO:1901363,GO:0017091,GO:0003676,GO:0003730,GO:…	mRNA stabilization,RNA stabilization,negative regulation of gene silencing by miRNA,negative regulation of gene silencing,negative regulation of posttranscriptional gene silencing,negative regulation of gene silencing by RNA,RNA binding,posttranscriptional regulation of gene expression,gene silencing by miRNA,posttranscriptional gene silencing by RNA,mRNA binding,posttranscriptional gene silencin…	fca04152	AMPK signaling pathway
LNC_005397	XLOC_139607	0	1.27793	#NAME?	2.01714e-05	0.00782832	Novel_lncRNA	co_expression	ENSFCAG00000007614	ACAP3	AH/BAR domain superfamily||Ankyrin repeat-containing domain superfamily||ArfGAP domain superfamily||PH-like domain superfamily||Ankyrin repeat-containing domain||ARFGAP/RecO-like zinc finger||Arf GTPase activating protein||Pleckstrin homology domain||Ankyrin repeat	GO:0043547,GO:0042454,GO:0009164,GO:1901658,GO:0034655,GO:0033124,GO:0043087,GO:0044270,GO:0006184,GO:0046700,GO:1901069,GO:0009203,GO:0009207,GO:1901361,GO:0019439,GO:0009146,GO:1901136,GO:0009143,GO:0006152,GO:0046130,GO:0009154,GO:0009261,GO:0046039,GO:1901068,GO:0044248,GO:0009056,GO:0051345,GO:1900542,GO:0097458,GO:0030811,GO:0033121,GO:0006140,GO:0019637,GO:0009118,GO:0009205,GO:0009199,GO:…	positive regulation of GTPase activity,ribonucleoside catabolic process,nucleoside catabolic process,glycosyl compound catabolic process,nucleobase-containing compound catabolic process,regulation of GTP catabolic process,regulation of GTPase activity,cellular nitrogen compound catabolic process,GTP catabolic process,heterocycle catabolic process,guanosine-containing compound catabolic process,ri…	fca04144	Endocytosis
LNC_005397	XLOC_139607	0	1.27793	#NAME?	2.01714e-05	0.00782832	Novel_lncRNA	co_expression	ENSFCAG00000024352	RAB2A	Small GTPase superfamily||P-loop containing nucleoside triphosphate hydrolase||Small GTP-binding protein domain	GO:0051179,GO:0043168,GO:0044763,GO:0044699,GO:0003674,GO:0006810,GO:0023052,GO:0051234,GO:0044700,GO:0065007,GO:0007154,GO:0009987,GO:0043167,GO:0071840,GO:0050794,GO:0008150,GO:0016043,GO:0035556,GO:0050789,GO:0070727,GO:0032553,GO:0032555,GO:0034613,GO:0036094,GO:0017076,GO:0035639,GO:0032550,GO:0051716,GO:0001883,GO:0032549,GO:0007264,GO:0001882,GO:0051641,GO:0000166,GO:1901265,GO:0007165,GO:…	localization,anion binding,single-organism cellular process,single-organism process,molecular_function,transport,signaling,establishment of localization,single organism signaling,biological regulation,cell communication,cellular process,ion binding,cellular component organization or biogenesis,regulation of cellular process,biological_process,cellular component organization,intracellular signal t…	fca04152	AMPK signaling pathway
LNC_005531	XLOC_144025	0	0.557871	#NAME?	2.23048e-05	0.00840463	Novel_lncRNA	co_location	ENSFCAG00000043643	FGFRL1	Immunoglobulin subtype 2||Immunoglobulin subtype||Immunoglobulin I-set||Immunoglobulin-like domain||Immunoglobulin-like domain superfamily||Immunoglobulin-like fold	GO:0004714,GO:0030054,GO:0019199,GO:0003824,GO:0004713,GO:0005911,GO:0043167,GO:0005622,GO:0044424,GO:0005623,GO:0044464,GO:0005007,GO:0060539,GO:0016301,GO:0003281,GO:0008285,GO:0031982,GO:0004672,GO:0016773,GO:0043227,GO:0060412,GO:0009987,GO:0005737,GO:0097367,GO:0003179,GO:0008150,GO:0071944,GO:0044444,GO:0022607,GO:0016043,GO:0005575,GO:0016772,GO:0003170,GO:0008283,GO:0031988,GO:0071840,GO:…	transmembrane receptor protein tyrosine kinase activity,cell junction,transmembrane receptor protein kinase activity,catalytic activity,protein tyrosine kinase activity,cell-cell junction,ion binding,intracellular,intracellular part,cell,cell part,fibroblast growth factor-activated receptor activity,diaphragm development,kinase activity,ventricular septum development,negative regulation of cell p…	--	--
LNC_005531	XLOC_144025	0	0.557871	#NAME?	2.23048e-05	0.00840463	Novel_lncRNA	co_location	ENSFCAG00000018929	-	TMP21-related||Transmembrane emp24 domain-containing protein 11||GOLD domain	GO:0005622,GO:0044424,GO:0005623,GO:0044464,GO:0007030,GO:0031982,GO:0016192,GO:0043227,GO:0009987,GO:0005783,GO:0005737,GO:0008150,GO:0044444,GO:0006996,GO:0016043,GO:0005575,GO:0031988,GO:0071840,GO:0043231,GO:0006810,GO:0033036,GO:0051234,GO:0043226,GO:0005793,GO:0044699,GO:0030133,GO:0044765,GO:0051179,GO:0044763,GO:0043229,GO:0005794,GO:0008104,GO:0016023,GO:0031410,GO:0005789,GO:0044446,GO:…	intracellular,intracellular part,cell,cell part,Golgi organization,vesicle,vesicle-mediated transport,membrane-bounded organelle,cellular process,endoplasmic reticulum,cytoplasm,biological_process,cytoplasmic part,organelle organization,cellular component organization,cellular_component,membrane-bounded vesicle,cellular component organization or biogenesis,intracellular membrane-bounded organelle…	--	--
LNC_005531	XLOC_144025	0	0.557871	#NAME?	2.23048e-05	0.00840463	Novel_lncRNA	co_location	ENSFCAG00000026340	SLC26A1	Sulphate anion transporter, conserved site||STAS domain||Solute carrier family 26 member 1||STAS domain superfamily||SLC26A/SulP transporter domain||SLC26A/SulP transporter	GO:0044459,GO:0015711,GO:0005623,GO:0044464,GO:0006820,GO:0005887,GO:0006811,GO:0072348,GO:0009987,GO:0008150,GO:0071944,GO:0031226,GO:0019531,GO:0005575,GO:0019532,GO:0008271,GO:0005886,GO:0006810,GO:0015291,GO:0015849,GO:0046942,GO:0015116,GO:0051234,GO:0008272,GO:0015106,GO:0044699,GO:0015701,GO:0044765,GO:0015301,GO:0051179,GO:0044763,GO:1901682,GO:0003674,GO:0005310,GO:0022892,GO:0055085,GO:…	plasma membrane part,organic anion transport,cell,cell part,anion transport,integral to plasma membrane,ion transport,sulfur compound transport,cellular process,biological_process,cell periphery,intrinsic to plasma membrane,oxalate transmembrane transporter activity,cellular_component,oxalate transport,secondary active sulfate transmembrane transporter activity,plasma membrane,transport,secondary…	--	--
LNC_005531	XLOC_144025	0	0.557871	#NAME?	2.23048e-05	0.00840463	Novel_lncRNA	co_location	ENSFCAG00000004723	IDUA	Fibronectin type III superfamily||Immunoglobulin-like fold||Glycoside hydrolase, family 39||Glycoside hydrolase superfamily	GO:0016787,GO:0019538,GO:0003824,GO:0004553,GO:0003940,GO:0030205,GO:0030209,GO:0030211,GO:0043170,GO:1901575,GO:0016798,GO:0044273,GO:0071704,GO:0019752,GO:0050655,GO:0044248,GO:0009056,GO:0008152,GO:0044238,GO:0030202,GO:1901136,GO:0043436,GO:0006082,GO:0009987,GO:0008150,GO:0032787,GO:0044710,GO:0044237,GO:0005975,GO:0044281,GO:0009057,GO:0044282,GO:0044712,GO:1901564,GO:0006027,GO:1901565,GO:…	hydrolase activity,protein metabolic process,catalytic activity,hydrolase activity, hydrolyzing O-glycosyl compounds,L-iduronidase activity,dermatan sulfate metabolic process,dermatan sulfate catabolic process,heparin catabolic process,macromolecule metabolic process,organic substance catabolic process,hydrolase activity, acting on glycosyl bonds,sulfur compound catabolic process,organic substanc…	--	--
LNC_005531	XLOC_144025	0	0.557871	#NAME?	2.23048e-05	0.00840463	Novel_lncRNA	co_location	ENSFCAG00000012659	DGKQ	Inorganic polyphosphate/ATP-NAD kinase, N-terminal||Diacylglycerol kinase, catalytic domain||Ubiquitin-like domain superfamily||Ras-associating (RA) domain||Protein kinase C-like, phorbol ester/diacylglycerol-binding domain||Diacylglycerol kinase, accessory domain||Diacylglycerol/phorbol-ester binding||NAD kinase/diacylglycerol kinase-like domain superfamily||Diacylglycerol kinase	GO:0019218,GO:0046890,GO:0019216,GO:0051591,GO:0008610,GO:1901617,GO:0046165,GO:0010033,GO:0006694,GO:0044283,GO:2000064,GO:0008211,GO:0044711,GO:0034651,GO:0031946,GO:0019538,GO:0006638,GO:0006639,GO:0010565,GO:0046683,GO:0003824,GO:0034754,GO:0031943,GO:0014074,GO:0050810,GO:0034650,GO:0005768,GO:0090030,GO:0044255,GO:0010566,GO:0010801,GO:0006704,GO:0043167,GO:0006629,GO:0006700,GO:0030545,GO:…	regulation of steroid metabolic process,regulation of lipid biosynthetic process,regulation of lipid metabolic process,response to cAMP,lipid biosynthetic process,organic hydroxy compound biosynthetic process,alcohol biosynthetic process,response to organic substance,steroid biosynthetic process,small molecule biosynthetic process,regulation of cortisol biosynthetic process,glucocorticoid metabol…	--	--
LNC_005531	XLOC_144025	0	0.557871	#NAME?	2.23048e-05	0.00840463	Novel_lncRNA	co_location	ENSFCAG00000046779	RNF212	Zinc finger, RING-type, conserved site||Zinc finger, RING-type	--	--	--	--
LNC_005531	XLOC_144025	0	0.557871	#NAME?	2.23048e-05	0.00840463	Novel_lncRNA	co_location	ENSFCAG00000008230	GAK	Chaperone J-domain superfamily||Protein kinase-like domain superfamily||Tensin-type phosphatase domain||Serine/threonine-protein kinase, active site||Protein-tyrosine phosphatase-like||Tensin phosphatase, C2 domain||Protein kinase domain||DnaJ domain	GO:0006897,GO:0019538,GO:0003824,GO:0043167,GO:0006898,GO:0043170,GO:0005622,GO:0044424,GO:0036094,GO:0071704,GO:0005623,GO:0072318,GO:0044464,GO:0008152,GO:0044238,GO:0072319,GO:0007030,GO:0016301,GO:0051128,GO:0031982,GO:0032553,GO:0051960,GO:0016192,GO:0004672,GO:0016773,GO:0043227,GO:0090160,GO:0009987,GO:0032555,GO:0005737,GO:0051239,GO:0017076,GO:0008150,GO:0044444,GO:0006996,GO:0001882,GO:…	endocytosis,protein metabolic process,catalytic activity,ion binding,receptor-mediated endocytosis,macromolecule metabolic process,intracellular,intracellular part,small molecule binding,organic substance metabolic process,cell,clathrin coat disassembly,cell part,metabolic process,primary metabolic process,vesicle uncoating,Golgi organization,kinase activity,regulation of cellular component organ…	--	--
LNC_005531	XLOC_144025	0	0.557871	#NAME?	2.23048e-05	0.00840463	Novel_lncRNA	co_location	ENSFCAG00000012656	TMEM175	Endosomal/lysomomal potassium channel TMEM175	GO:0006897,GO:0050801,GO:0005768,GO:0006944,GO:0048878,GO:0061025,GO:0055082,GO:0006873,GO:0019725,GO:0005622,GO:0044424,GO:0005623,GO:0044464,GO:0030003,GO:0055080,GO:0048284,GO:0006909,GO:0042592,GO:0065008,GO:0046873,GO:0006906,GO:0006811,GO:0090385,GO:0005764,GO:0016192,GO:0000323,GO:0043227,GO:0009987,GO:0005737,GO:0035751,GO:0008150,GO:0044444,GO:0015077,GO:0006996,GO:0022607,GO:0016043,GO:…	endocytosis,ion homeostasis,endosome,cellular membrane fusion,chemical homeostasis,membrane fusion,cellular chemical homeostasis,cellular ion homeostasis,cellular homeostasis,intracellular,intracellular part,cell,cell part,cellular cation homeostasis,cation homeostasis,organelle fusion,phagocytosis,homeostatic process,regulation of biological quality,metal ion transmembrane transporter activity,v…	--	--
LNC_005531	XLOC_144025	0	0.557871	#NAME?	2.23048e-05	0.00840463	Novel_lncRNA	co_location	ENSFCAG00000036077	SPON2	Thrombospondin type-1 (TSP1) repeat||Spondin, N-terminal||Spondin, N-terminal domain superfamily||Thrombospondin type-1 (TSP1) repeat superfamily	--	--	--	--
LNC_005531	XLOC_144025	0	0.557871	#NAME?	2.23048e-05	0.00840463	Novel_lncRNA	co_expression	ENSFCAG00000002945	SUMO2	Rad60/SUMO-like domain||Ubiquitin domain||Ubiquitin-like domain superfamily||Sumo domain	GO:0044248,GO:0009056,GO:1901575,GO:0009987,GO:0006508,GO:0009894,GO:0001222,GO:0031329,GO:0005488,GO:0044265,GO:0019787,GO:0003674,GO:0009896,GO:0031625,GO:0008150,GO:0009057,GO:0045732,GO:0031386,GO:0001221,GO:0051603,GO:0016881,GO:0044389,GO:0016879,GO:0045862,GO:0044257,GO:0006511,GO:0005515,GO:0019941,GO:0019789,GO:0043632,GO:0032436,GO:0031331,GO:0016925,GO:0006807,GO:0010498,GO:0051247,GO:…	cellular catabolic process,catabolic process,organic substance catabolic process,cellular process,proteolysis,regulation of catabolic process,transcription corepressor binding,regulation of cellular catabolic process,binding,cellular macromolecule catabolic process,small conjugating protein ligase activity,molecular_function,positive regulation of catabolic process,ubiquitin protein ligase bindin…	fca03013	RNA transport
LNC_005531	XLOC_144025	0	0.557871	#NAME?	2.23048e-05	0.00840463	Novel_lncRNA	co_expression	ENSFCAG00000037723	FAM168A	FAM168A/MANI	--	--	--	--
LNC_005723	XLOC_151336	0.671037	0	Inf	0.000186935	0.0378576	Novel_lncRNA	co_location	ENSFCAG00000039669	-	EF-hand domain pair||EF-Hand 1, calcium-binding site||EF-hand domain	GO:0044763,GO:0044699,GO:0005488,GO:0009987,GO:0008150,GO:0019722,GO:0035556,GO:0046872,GO:0043167,GO:0005509,GO:0043169,GO:0019932,GO:0003674,GO:0050794,GO:0065007,GO:0050896,GO:0051716,GO:0050789,GO:0007154,GO:0007165,GO:0044700,GO:0023052	single-organism cellular process,single-organism process,binding,cellular process,biological_process,calcium-mediated signaling,intracellular signal transduction,metal ion binding,ion binding,calcium ion binding,cation binding,second-messenger-mediated signaling,molecular_function,regulation of cellular process,biological regulation,response to stimulus,cellular response to stimulus,regulation of…	fca05034,fca05152,fca05010,fca04261,fca04744,fca04114,fca05133,fca04912,fca04910,fca04024,fca04270,fca05214,fca04722,fca04971,fca04970,fca04713,fca04022,fca04020,fca04728,fca05031,fca04720,fca04921,fca04070,fca04750,fca04915,fca04916,fca04015,fca04014,fca04740	Alcoholism,Tuberculosis,Alzheimer's disease,Adrenergic signaling in cardiomyocytes,Phototransduction,Oocyte meiosis,Pertussis,GnRH signaling pathway,Insulin signaling pathway,cAMP signaling pathway,Vascular smooth muscle contraction,Glioma,Neurotrophin signaling pathway,Gastric acid secretion,Salivary secretion,Circadian entrainment,cGMP-PKG signaling pathway,Calcium signaling pathway,Dopaminergi…
LNC_005723	XLOC_151336	0.671037	0	Inf	0.000186935	0.0378576	Novel_lncRNA	co_location	ENSFCAG00000024391	-	High mobility group protein HMGN	GO:0031492,GO:0031490,GO:0000785,GO:0031491,GO:0044422,GO:0097159,GO:0044446,GO:0005622,GO:0044424,GO:1901363,GO:0043566,GO:0003676,GO:0044427,GO:0005694,GO:0005634,GO:0043226,GO:0043229,GO:0043231,GO:0043228,GO:0043232,GO:0043227,GO:0003682,GO:0003677,GO:0005488,GO:0005623,GO:0005575,GO:0044464,GO:0003674	nucleosomal DNA binding,chromatin DNA binding,chromatin,nucleosome binding,organelle part,organic cyclic compound binding,intracellular organelle part,intracellular,intracellular part,heterocyclic compound binding,structure-specific DNA binding,nucleic acid binding,chromosomal part,chromosome,nucleus,organelle,intracellular organelle,intracellular membrane-bounded organelle,non-membrane-bounded o…	--	--
LNC_005723	XLOC_151336	0.671037	0	Inf	0.000186935	0.0378576	Novel_lncRNA	co_location	ENSFCAG00000031288	RPS3A	Ribosomal protein S3Ae||40S ribosomal protein S1/3, eukaryotes||Ribosomal protein S3Ae, conserved site	GO:0003723,GO:0003729,GO:0005737,GO:0005829,GO:0044422,GO:0097159,GO:0048027,GO:0044446,GO:0044267,GO:0005622,GO:0044424,GO:1901363,GO:0003676,GO:0019538,GO:0005634,GO:0006412,GO:0044260,GO:0032991,GO:0043170,GO:0044444,GO:0043226,GO:0043229,GO:0044428,GO:0043231,GO:0030529,GO:0043228,GO:0043232,GO:0043227,GO:0044237,GO:0044763,GO:0044699,GO:0005488,GO:0009987,GO:0005623,GO:0008152,GO:0044238,GO:…	RNA binding,mRNA binding,cytoplasm,cytosol,organelle part,organic cyclic compound binding,mRNA 5'-UTR binding,intracellular organelle part,cellular protein metabolic process,intracellular,intracellular part,heterocyclic compound binding,nucleic acid binding,protein metabolic process,nucleus,translation,cellular macromolecule metabolic process,macromolecular complex,macromolecule metabolic process…	fca03010	Ribosome
LNC_005723	XLOC_151336	0.671037	0	Inf	0.000186935	0.0378576	Novel_lncRNA	co_location	ENSFCAG00000011212	SH3D19	SH3-like domain superfamily||SH3 domain-containing protein 19, SH3 domain 3||SH3 domain||SH3 domain-containing protein 19, SH3 domain 1	GO:0005737,GO:0006996,GO:0005829,GO:0044422,GO:0044446,GO:0044267,GO:0005622,GO:0044424,GO:0019538,GO:0005634,GO:0071840,GO:0044260,GO:0043170,GO:0044444,GO:0016043,GO:0045862,GO:0043226,GO:0051044,GO:0044248,GO:0043229,GO:0044428,GO:0032268,GO:0043231,GO:0031331,GO:0043227,GO:0044237,GO:0031329,GO:0005654,GO:0051043,GO:0009056,GO:0032270,GO:0044763,GO:0044699,GO:0009987,GO:0005623,GO:0008152,GO:…	cytoplasm,organelle organization,cytosol,organelle part,intracellular organelle part,cellular protein metabolic process,intracellular,intracellular part,protein metabolic process,nucleus,cellular component organization or biogenesis,cellular macromolecule metabolic process,macromolecule metabolic process,cytoplasmic part,cellular component organization,positive regulation of proteolysis,organelle…	--	--
LNC_005723	XLOC_151336	0.671037	0	Inf	0.000186935	0.0378576	Novel_lncRNA	co_location	ENSFCAG00000025294	LRBA	WD40 repeat||WD40-repeat-containing domain||WD40/YVTN repeat-like-containing domain superfamily||BEACH domain||Armadillo-type fold||PH-BEACH domain||Armadillo-like helical||Concanavalin A-like lectin/glucanase domain superfamily||Domain of unknown function DUF1088||Domain of unknown function DUF4704||WD40-repeat-containing domain superfamily||BEACH domain superfamily	--	--	--	--
LNC_006031	XLOC_162221	0	0.320164	#NAME?	7.62136e-05	0.0208237	Novel_lncRNA	co_location	ENSFCAG00000015080	PROM1	Prominin	GO:0005737,GO:0005622,GO:0044424,GO:0044444,GO:0030858,GO:0015485,GO:0072160,GO:0045595,GO:0005488,GO:0005515,GO:0030856,GO:0032934,GO:0044421,GO:0044699,GO:0072139,GO:2000698,GO:2000768,GO:0071914,GO:0008092,GO:0044464,GO:0035850,GO:0005496,GO:0072080,GO:0005623,GO:0043229,GO:0003674,GO:0061005,GO:0043226,GO:0044707,GO:2000026,GO:0061326,GO:0043231,GO:0044767,GO:0043227,GO:0042622,GO:0072009,GO:…	cytoplasm,intracellular,intracellular part,cytoplasmic part,positive regulation of epithelial cell differentiation,cholesterol binding,nephron tubule epithelial cell differentiation,regulation of cell differentiation,binding,protein binding,regulation of epithelial cell differentiation,sterol binding,extracellular region part,single-organism process,glomerular parietal epithelial cell differentia…	fca05202	Transcriptional misregulation in cancer
LNC_006031	XLOC_162221	0	0.320164	#NAME?	7.62136e-05	0.0208237	Novel_lncRNA	co_location	ENSFCAG00000001369	TAPT1	Tapt1 family	GO:0005737,GO:0006996,GO:0044422,GO:0044446,GO:0005622,GO:0044424,GO:0034613,GO:0070727,GO:0072595,GO:0005815,GO:0005813,GO:0035437,GO:0071840,GO:0070972,GO:0033365,GO:0015630,GO:0044444,GO:0016043,GO:1902115,GO:0032507,GO:0043226,GO:0005856,GO:0043229,GO:0008104,GO:0043231,GO:0070925,GO:0045724,GO:0043228,GO:0043232,GO:0045185,GO:0043227,GO:0051641,GO:0044430,GO:0033036,GO:0051651,GO:0044763,GO:…	cytoplasm,organelle organization,organelle part,intracellular organelle part,intracellular,intracellular part,cellular protein localization,cellular macromolecule localization,maintenance of protein localization in organelle,microtubule organizing center,centrosome,maintenance of protein localization in endoplasmic reticulum,cellular component organization or biogenesis,protein localization to en…	--	--
LNC_006031	XLOC_162221	0	0.320164	#NAME?	7.62136e-05	0.0208237	Novel_lncRNA	co_expression	ENSFCAG00000030803	CCDC138	-	--	--	--	--
LNC_006031	XLOC_162221	0	0.320164	#NAME?	7.62136e-05	0.0208237	Novel_lncRNA	co_expression	ENSFCAG00000019293	CENPA	Histone H3/CENP-A||Histone H2A/H2B/H3||Histone-fold	GO:0003682,GO:0031490,GO:0065004,GO:0071824,GO:0031618,GO:0003674,GO:0000785,GO:0043226,GO:0043229,GO:0046982,GO:0051382,GO:0044427,GO:0000792,GO:0044454,GO:0031492,GO:0031491,GO:0051383,GO:0008150,GO:0006807,GO:0043566,GO:0044446,GO:0000790,GO:0005721,GO:0000939,GO:0000228,GO:0000780,GO:0005694,GO:0044422,GO:0031981,GO:0034508,GO:0016043,GO:0043231,GO:0000788,GO:0071840,GO:0043227,GO:0003677,GO:…	chromatin binding,chromatin DNA binding,protein-DNA complex assembly,protein-DNA complex subunit organization,nuclear centromeric heterochromatin,molecular_function,chromatin,organelle,intracellular organelle,protein heterodimerization activity,kinetochore assembly,chromosomal part,heterochromatin,nuclear chromosome part,nucleosomal DNA binding,nucleosome binding,kinetochore organization,biologic…	--	--
LNC_006031	XLOC_162221	0	0.320164	#NAME?	7.62136e-05	0.0208237	Novel_lncRNA	co_expression	ENSFCAG00000027259	TRAPPC6A	Transport protein particle (TRAPP) component||TRAPP complex, Trs33 subunit||NO signalling/Golgi transport ligand-binding domain superfamily||-	GO:0044281,GO:1901564,GO:0055086,GO:0019637,GO:0009119,GO:0009117,GO:0006753,GO:0009259,GO:0019693,GO:1901135,GO:1901565,GO:0009141,GO:0046039,GO:0042454,GO:0043226,GO:0009150,GO:1901068,GO:0044710,GO:0009116,GO:0009205,GO:0009164,GO:0043229,GO:1901657,GO:0009199,GO:1901658,GO:0009144,GO:0034655,GO:0065007,GO:0050789,GO:0046128,GO:0033124,GO:0043087,GO:0006140,GO:0006184,GO:1901069,GO:0009203,GO:…	small molecule metabolic process,organonitrogen compound metabolic process,nucleobase-containing small molecule metabolic process,organophosphate metabolic process,ribonucleoside metabolic process,nucleotide metabolic process,nucleoside phosphate metabolic process,ribonucleotide metabolic process,ribose phosphate metabolic process,carbohydrate derivative metabolic process,organonitrogen compound …	--	--
LNC_006246	XLOC_167859	2.77439	0.00754133	8.52313	6.58802e-09	1.25581e-05	Novel_lncRNA	co_location	ENSFCAG00000046115	-	Heat shock protein 70kD, C-terminal domain superfamily||Heat shock protein 70kD, peptide-binding domain superfamily||Heat shock protein 70 family||Heat shock protein 70, conserved site	--	--	--	--
LNC_006246	XLOC_167859	2.77439	0.00754133	8.52313	6.58802e-09	1.25581e-05	Novel_lncRNA	co_location	ENSFCAG00000004519	SKIV2L	ATP-dependent RNA helicase Ski2, C-terminal||ATP-dependent RNA helicase Ski2-like||DEAD/DEAH box helicase domain||-||P-loop containing nucleoside triphosphate hydrolase||Helicase, C-terminal||rRNA-processing arch domain||Helicase superfamily 1/2, ATP-binding domain	GO:0016787,GO:0003824,GO:0016071,GO:0003723,GO:0043167,GO:0070478,GO:0043170,GO:1901575,GO:0005622,GO:0044424,GO:0000288,GO:0036094,GO:0071704,GO:0005623,GO:0044464,GO:0055087,GO:0044248,GO:0009056,GO:0008152,GO:0044238,GO:0032553,GO:0034427,GO:0016462,GO:0009987,GO:0016818,GO:0032555,GO:0005737,GO:0016817,GO:0017076,GO:0008150,GO:0044444,GO:0001882,GO:0005575,GO:0043234,GO:0043928,GO:0044237,GO:…	hydrolase activity,catalytic activity,mRNA metabolic process,RNA binding,ion binding,nuclear-transcribed mRNA catabolic process, 3'-5' exonucleolytic nonsense-mediated decay,macromolecule metabolic process,organic substance catabolic process,intracellular,intracellular part,nuclear-transcribed mRNA catabolic process, deadenylation-dependent decay,small molecule binding,organic substance metabolic…	--	--
LNC_006246	XLOC_167859	2.77439	0.00754133	8.52313	6.58802e-09	1.25581e-05	Novel_lncRNA	co_location	ENSFCAG00000004509	VWA7	von Willebrand factor A-like domain superfamily	--	--	--	--
LNC_006246	XLOC_167859	2.77439	0.00754133	8.52313	6.58802e-09	1.25581e-05	Novel_lncRNA	co_location	ENSFCAG00000024446	NEU1	Sialidase||Sialidase family||Sialidase superfamily	GO:0016787,GO:0030054,GO:0003824,GO:0044255,GO:0006629,GO:0004553,GO:0044242,GO:0016042,GO:1901575,GO:0016798,GO:0005622,GO:0044424,GO:0071704,GO:0005623,GO:0044464,GO:0044248,GO:0004308,GO:0016997,GO:0009056,GO:0008152,GO:0006664,GO:0044238,GO:1901136,GO:0006689,GO:0005764,GO:0000323,GO:0009313,GO:0043227,GO:0009987,GO:0006672,GO:0005737,GO:0006687,GO:0006643,GO:0008150,GO:0044444,GO:0005575,GO:…	hydrolase activity,cell junction,catalytic activity,cellular lipid metabolic process,lipid metabolic process,hydrolase activity, hydrolyzing O-glycosyl compounds,cellular lipid catabolic process,lipid catabolic process,organic substance catabolic process,hydrolase activity, acting on glycosyl bonds,intracellular,intracellular part,organic substance metabolic process,cell,cell part,cellular catabo…	--	--
LNC_006246	XLOC_167859	2.77439	0.00754133	8.52313	6.58802e-09	1.25581e-05	Novel_lncRNA	co_location	ENSFCAG00000004518	NELFE	RNA recognition motif domain||RNA-binding domain superfamily||Nucleotide-binding alpha-beta plait domain superfamily||Negative elongation factor E||Negative elongation factor E, RNA recognition motif	GO:0032021,GO:0006397,GO:0050684,GO:0016071,GO:0003723,GO:0034244,GO:0032785,GO:0043170,GO:0006396,GO:0005622,GO:0044424,GO:0071704,GO:0005623,GO:0044464,GO:0008152,GO:0044238,GO:0034243,GO:0031124,GO:0031440,GO:0006378,GO:0043227,GO:0009987,GO:0043631,GO:0008150,GO:0071944,GO:1900364,GO:0032784,GO:0006368,GO:0005575,GO:0043234,GO:0044237,GO:0031441,GO:1900363,GO:0043231,GO:0032991,GO:0005488,GO:…	NELF complex,mRNA processing,regulation of mRNA processing,mRNA metabolic process,RNA binding,negative regulation of transcription elongation from RNA polymerase II promoter,negative regulation of DNA-dependent transcription, elongation,macromolecule metabolic process,RNA processing,intracellular,intracellular part,organic substance metabolic process,cell,cell part,metabolic process,primary metab…	--	--
LNC_006246	XLOC_167859	2.77439	0.00754133	8.52313	6.58802e-09	1.25581e-05	Novel_lncRNA	co_location	ENSFCAG00000045887	LSM2	U6 snRNA-associated Sm-like protein LSm2||LSM domain, eukaryotic/archaea-type||LSM domain superfamily	GO:0006397,GO:0016071,GO:0046540,GO:0043170,GO:0006396,GO:0005684,GO:0005622,GO:0044424,GO:0071704,GO:0005623,GO:0044464,GO:0008152,GO:0044238,GO:0000375,GO:0000377,GO:0000398,GO:0071005,GO:0071011,GO:0008380,GO:0043227,GO:0030532,GO:0009987,GO:0019899,GO:0008150,GO:0005575,GO:0017160,GO:0044237,GO:0043231,GO:0032991,GO:0005488,GO:0043226,GO:0010467,GO:0005681,GO:0044428,GO:0005515,GO:0043229,GO:…	mRNA processing,mRNA metabolic process,U4/U6 x U5 tri-snRNP complex,macromolecule metabolic process,RNA processing,U2-type spliceosomal complex,intracellular,intracellular part,organic substance metabolic process,cell,cell part,metabolic process,primary metabolic process,RNA splicing, via transesterification reactions,RNA splicing, via transesterification reactions with bulged adenosine as nucleo…	--	--
LNC_006246	XLOC_167859	2.77439	0.00754133	8.52313	6.58802e-09	1.25581e-05	Novel_lncRNA	co_location	ENSFCAG00000004376	HSPA1L	Heat shock protein 70, conserved site||Heat shock protein 70 family||Heat shock protein 70kD, peptide-binding domain superfamily||Heat shock protein 70kD, C-terminal domain superfamily	GO:0010033,GO:0016787,GO:0019538,GO:0003824,GO:0048610,GO:0071310,GO:0043167,GO:0043170,GO:0005622,GO:0044424,GO:0036094,GO:0000003,GO:0071704,GO:0005623,GO:0044464,GO:0009566,GO:0008152,GO:0044238,GO:0022414,GO:0007338,GO:0070887,GO:0031072,GO:0007339,GO:0008037,GO:0044297,GO:0042026,GO:0032553,GO:0035036,GO:0002199,GO:0044702,GO:0043227,GO:0016462,GO:0009987,GO:0016818,GO:0032555,GO:0005737,GO:…	response to organic substance,hydrolase activity,protein metabolic process,catalytic activity,cellular process involved in reproduction,cellular response to organic substance,ion binding,macromolecule metabolic process,intracellular,intracellular part,small molecule binding,reproduction,organic substance metabolic process,cell,cell part,fertilization,metabolic process,primary metabolic process,re…	--	--
LNC_006246	XLOC_167859	2.77439	0.00754133	8.52313	6.58802e-09	1.25581e-05	Novel_lncRNA	co_location	ENSFCAG00000004508	-	DNA mismatch repair protein MutS, clamp||DNA mismatch repair protein MutS, core domain superfamily||DNA mismatch repair protein MutS, C-terminal||DNA mismatch repair protein MutS, core||DNA mismatch repair Msh2-type||P-loop containing nucleoside triphosphate hydrolase	GO:0016787,GO:0003824,GO:0048610,GO:0007126,GO:0043167,GO:0070192,GO:0043170,GO:0051321,GO:0007129,GO:0005622,GO:0044424,GO:0036094,GO:0000003,GO:0071704,GO:0005623,GO:0044464,GO:0008152,GO:0044238,GO:0032143,GO:0032137,GO:0051026,GO:0032138,GO:0032553,GO:0032135,GO:0007131,GO:0035825,GO:0016462,GO:0009987,GO:0016818,GO:0032555,GO:0016817,GO:0017076,GO:0032300,GO:0008150,GO:0045132,GO:0006996,GO:…	hydrolase activity,catalytic activity,cellular process involved in reproduction,meiosis,ion binding,chromosome organization involved in meiosis,macromolecule metabolic process,meiotic cell cycle,synapsis,intracellular,intracellular part,small molecule binding,reproduction,organic substance metabolic process,cell,cell part,metabolic process,primary metabolic process,single thymine insertion bindin…	--	--
LNC_006246	XLOC_167859	2.77439	0.00754133	8.52313	6.58802e-09	1.25581e-05	Novel_lncRNA	co_location	ENSFCAG00000038245	C2	Serine proteases, trypsin domain||Sushi/SCR/CCP domain||Serine proteases, trypsin family, histidine active site||von Willebrand factor, type A||Sushi/SCR/CCP superfamily||von Willebrand factor A-like domain superfamily||Peptidase S1, PA clan||Complement B/C2||Serine proteases, trypsin family, serine active site||Complement C2||Peptidase S1A, chymotrypsin family	GO:0008233,GO:0004175,GO:0070011,GO:0016787,GO:0006897,GO:0019538,GO:0006508,GO:0003824,GO:0045807,GO:0048584,GO:0051050,GO:2000425,GO:2000427,GO:0002253,GO:0030100,GO:0006956,GO:0050766,GO:0043170,GO:0017171,GO:0050778,GO:0071704,GO:0002252,GO:0072376,GO:0016064,GO:0019724,GO:0050764,GO:0008152,GO:0044238,GO:0050776,GO:0006909,GO:0002455,GO:0008236,GO:0006955,GO:0051130,GO:0051128,GO:0043277,GO:…	peptidase activity,endopeptidase activity,peptidase activity, acting on L-amino acid peptides,hydrolase activity,endocytosis,protein metabolic process,proteolysis,catalytic activity,positive regulation of endocytosis,positive regulation of response to stimulus,positive regulation of transport,regulation of apoptotic cell clearance,positive regulation of apoptotic cell clearance,activation of immu…	--	--
LNC_006246	XLOC_167859	2.77439	0.00754133	8.52313	6.58802e-09	1.25581e-05	Novel_lncRNA	co_location	ENSFCAG00000031296	ZBTB12	Zinc finger C2H2 superfamily||Zinc finger C2H2-type||SKP1/BTB/POZ domain superfamily||BTB/POZ domain	GO:0005488,GO:0097159,GO:0003674,GO:1901363,GO:0003676	binding,organic cyclic compound binding,molecular_function,heterocyclic compound binding,nucleic acid binding	--	--
LNC_006246	XLOC_167859	2.77439	0.00754133	8.52313	6.58802e-09	1.25581e-05	Novel_lncRNA	co_location	ENSFCAG00000043383	-	Heat shock protein 70, conserved site||Heat shock protein 70kD, peptide-binding domain superfamily||Heat shock protein 70 family||Heat shock protein 70kD, C-terminal domain superfamily	--	--	--	--
LNC_006246	XLOC_167859	2.77439	0.00754133	8.52313	6.58802e-09	1.25581e-05	Novel_lncRNA	co_location	ENSFCAG00000004520	DXO	RAI1-like	GO:0005622,GO:0044424,GO:0005623,GO:0044464,GO:0043227,GO:0005737,GO:0071944,GO:0044444,GO:0005575,GO:0043231,GO:0005886,GO:0043226,GO:0043229,GO:0016020,GO:0005829,GO:0005634	intracellular,intracellular part,cell,cell part,membrane-bounded organelle,cytoplasm,cell periphery,cytoplasmic part,cellular_component,intracellular membrane-bounded organelle,plasma membrane,organelle,intracellular organelle,membrane,cytosol,nucleus	--	--
LNC_006246	XLOC_167859	2.77439	0.00754133	8.52313	6.58802e-09	1.25581e-05	Novel_lncRNA	co_location	ENSFCAG00000004521	-	Serine-threonine protein kinase 19	--	--	--	--
LNC_006246	XLOC_167859	2.77439	0.00754133	8.52313	6.58802e-09	1.25581e-05	Novel_lncRNA	co_location	ENSFCAG00000004517	-	Serine proteases, trypsin domain||Sushi/SCR/CCP domain||Serine proteases, trypsin family, histidine active site||Complement factor B||von Willebrand factor, type A||Sushi/SCR/CCP superfamily||von Willebrand factor A-like domain superfamily||Peptidase S1, PA clan||Complement B/C2||Serine proteases, trypsin family, serine active site||Peptidase S1A, chymotrypsin family	GO:0008233,GO:0004175,GO:0070011,GO:0016787,GO:0019538,GO:0006508,GO:0003824,GO:0048584,GO:0002253,GO:0006956,GO:0043170,GO:0017171,GO:0050778,GO:0071704,GO:0002252,GO:0072376,GO:0008152,GO:0044238,GO:0050776,GO:0008236,GO:0006955,GO:0005576,GO:0006959,GO:0002684,GO:0008150,GO:0048583,GO:0004252,GO:0002682,GO:0005575,GO:0002376,GO:0044699,GO:0048518,GO:0003674,GO:0050896,GO:0065007,GO:0050789	peptidase activity,endopeptidase activity,peptidase activity, acting on L-amino acid peptides,hydrolase activity,protein metabolic process,proteolysis,catalytic activity,positive regulation of response to stimulus,activation of immune response,complement activation,macromolecule metabolic process,serine hydrolase activity,positive regulation of immune response,organic substance metabolic process,…	--	--
LNC_006246	XLOC_167859	2.77439	0.00754133	8.52313	6.58802e-09	1.25581e-05	Novel_lncRNA	co_location	ENSFCAG00000018602	-	Terpenoid cyclases/protein prenyltransferase alpha-alpha toroid||Alpha-2-macroglobulin, N-terminal 2||Anaphylatoxin, complement system domain||Alpha-2-macroglobulin||Complement component C4-A||Alpha-macroglobulin, receptor-binding domain superfamily||Alpha-macroglobulin, receptor-binding||Netrin module, non-TIMP type||Alpha-macroglobulin complement component||Tissue inhibitor of metalloproteinase…	GO:0044421,GO:0044699,GO:0050896,GO:0005615,GO:0002682,GO:0048583,GO:0002376,GO:0004857,GO:0006950,GO:0003674,GO:0004866,GO:0009611,GO:0061135,GO:0006952,GO:0005576,GO:0030414,GO:0006959,GO:0010951,GO:0061134,GO:0010466,GO:0002252,GO:0052548,GO:0065007,GO:0052547,GO:0006955,GO:0019538,GO:0005575,GO:0048584,GO:0006956,GO:0002443,GO:0051346,GO:0030234,GO:0050789,GO:0072376,GO:0002449,GO:0044238,GO:…	extracellular region part,single-organism process,response to stimulus,extracellular space,regulation of immune system process,regulation of response to stimulus,immune system process,enzyme inhibitor activity,response to stress,molecular_function,endopeptidase inhibitor activity,response to wounding,endopeptidase regulator activity,defense response,extracellular region,peptidase inhibitor activi…	fca05150,fca05322,fca05133,fca04610	Staphylococcus aureus infection,Systemic lupus erythematosus,Pertussis,Complement and coagulation cascades
LNC_006246	XLOC_167859	2.77439	0.00754133	8.52313	6.58802e-09	1.25581e-05	Novel_lncRNA	co_location	ENSFCAG00000004515	EHMT2	Ankyrin repeat-containing domain superfamily||Ankyrin repeat-containing domain||Histone-lysine N-methyltransferase EHMT2||Pre-SET domain||Ankyrin repeat||SET domain	GO:0043565,GO:0048663,GO:0030182,GO:0045165,GO:0003677,GO:0048699,GO:0000977,GO:0022008,GO:0007399,GO:0000976,GO:0001012,GO:0000975,GO:0044212,GO:0001067,GO:0048731,GO:0030154,GO:0007275,GO:0048869,GO:0032502,GO:0048468,GO:0048856,GO:0048665,GO:0044707,GO:0032501,GO:0044767,GO:0001708,GO:0006366,GO:0009888,GO:0006357,GO:0006351,GO:0032774,GO:0006355,GO:0030534,GO:2001141,GO:0031326,GO:0009889,GO:…	sequence-specific DNA binding,neuron fate commitment,neuron differentiation,cell fate commitment,DNA binding,generation of neurons,RNA polymerase II regulatory region sequence-specific DNA binding,neurogenesis,nervous system development,transcription regulatory region sequence-specific DNA binding,RNA polymerase II regulatory region DNA binding,regulatory region DNA binding,transcription regulato…	fca00310	Lysine degradation
LNC_006246	XLOC_167859	2.77439	0.00754133	8.52313	6.58802e-09	1.25581e-05	Novel_lncRNA	co_location	ENSFCAG00000004514	SLC44A4	Choline transporter-like	GO:0008291,GO:1900619,GO:0090422,GO:0015850,GO:0044459,GO:0015748,GO:0061526,GO:0030974,GO:0015711,GO:0042133,GO:0071704,GO:0005623,GO:0044464,GO:0008292,GO:1900620,GO:0008152,GO:0015220,GO:0006820,GO:0065008,GO:0051128,GO:0045177,GO:0015871,GO:0006811,GO:0072348,GO:0009987,GO:0001505,GO:0008150,GO:0045117,GO:0042136,GO:0071944,GO:0016043,GO:0005575,GO:0044710,GO:0044237,GO:0016324,GO:0071840,GO:…	acetylcholine metabolic process,acetate ester metabolic process,thiamine pyrophosphate transporter activity,organic hydroxy compound transport,plasma membrane part,organophosphate ester transport,acetylcholine secretion,thiamine pyrophosphate transport,organic anion transport,neurotransmitter metabolic process,organic substance metabolic process,cell,cell part,acetylcholine biosynthetic process,a…	--	--
LNC_006246	XLOC_167859	2.77439	0.00754133	8.52313	6.58802e-09	1.25581e-05	Novel_lncRNA	co_location	ENSFCAG00000025141	SAPCD1	Suppressor APC domain-containing protein 1/2	--	--	--	--
LNC_006246	XLOC_167859	2.77439	0.00754133	8.52313	6.58802e-09	1.25581e-05	Novel_lncRNA	co_location	ENSFCAG00000004510	VARS	Valyl/Leucyl/Isoleucyl-tRNA synthetase, editing domain||Aminoacyl-tRNA synthetase, class Ia, anticodon-binding||Aminoacyl-tRNA synthetase, class I, conserved site||Glutathione S-transferase, C-terminal||Valine-tRNA ligase||Glutathione S-transferase, C-terminal domain superfamily||Valyl tRNA synthetase, anticodon-binding domain||Aminoacyl-tRNA synthetase, class Ia||Methionyl/Valyl/Leucyl/Isoleucyl…	GO:0016787,GO:0019538,GO:0003824,GO:0043167,GO:0043170,GO:0004832,GO:0006438,GO:0005622,GO:0044424,GO:0036094,GO:0071704,GO:0005623,GO:0044464,GO:0019752,GO:0008152,GO:0044238,GO:0043436,GO:0032553,GO:0006082,GO:0009987,GO:0032555,GO:0005737,GO:0017076,GO:0008150,GO:0044444,GO:0001882,GO:0005575,GO:0006418,GO:0004812,GO:0016875,GO:0016876,GO:0044710,GO:0044237,GO:0002161,GO:0000166,GO:1901265,GO:…	hydrolase activity,protein metabolic process,catalytic activity,ion binding,macromolecule metabolic process,valine-tRNA ligase activity,valyl-tRNA aminoacylation,intracellular,intracellular part,small molecule binding,organic substance metabolic process,cell,cell part,carboxylic acid metabolic process,metabolic process,primary metabolic process,oxoacid metabolic process,ribonucleotide binding,org…	--	--
LNC_006363	XLOC_170013	1.76361	0	Inf	1.34014e-05	0.00575203	Novel_lncRNA	co_location	ENSFCAG00000022171	GCLC	Glutamine synthetase/guanido kinase, catalytic domain||Glutamate-cysteine ligase catalytic subunit	GO:0000096,GO:0000287,GO:0045732,GO:0016595,GO:0004357,GO:0017109,GO:0019222,GO:0050789,GO:0006536,GO:0045454,GO:0031323,GO:0080090,GO:0043169,GO:0043604,GO:0050794,GO:0065007,GO:0043648,GO:0009069,GO:0009889,GO:1901800,GO:0048585,GO:0006750,GO:0031326,GO:0046872,GO:0008637,GO:0044237,GO:0019852,GO:0019725,GO:0090066,GO:0048519,GO:0032550,GO:0001883,GO:0032549,GO:0001882,GO:0019184,GO:1901605,GO:…	sulfur amino acid metabolic process,magnesium ion binding,positive regulation of protein catabolic process,glutamate binding,glutamate-cysteine ligase activity,glutamate-cysteine ligase complex,regulation of metabolic process,regulation of biological process,glutamate metabolic process,cell redox homeostasis,regulation of cellular metabolic process,regulation of primary metabolic process,cation b…	fca00480,fca01100	Glutathione metabolism,Metabolic pathways
LNC_006363	XLOC_170013	1.76361	0	Inf	1.34014e-05	0.00575203	Novel_lncRNA	co_location	ENSFCAG00000014353	KLHL31	BTB/Kelch-associated||Kelch-type beta propeller||Kelch repeat type 1||BTB-kelch protein||BTB/POZ domain||SKP1/BTB/POZ domain superfamily	GO:0016020,GO:0005575,GO:0044425,GO:0016021,GO:0031224	membrane,cellular_component,membrane part,integral to membrane,intrinsic to membrane	--	--
LNC_006384	XLOC_170358	0	0.381131	#NAME?	4.78417e-06	0.00269623	Novel_lncRNA	co_location	ENSFCAG00000034859	-	SUI1 domain superfamily	GO:0003723,GO:0097159,GO:0044267,GO:1901363,GO:0003676,GO:0019538,GO:0006412,GO:0008135,GO:0044260,GO:0043170,GO:0006413,GO:0003743,GO:0044237,GO:0005488,GO:0009987,GO:0008152,GO:0044238,GO:0010467,GO:0071704,GO:0008150,GO:0034645,GO:0009059,GO:0009058,GO:1901576,GO:0044249,GO:0003674	RNA binding,organic cyclic compound binding,cellular protein metabolic process,heterocyclic compound binding,nucleic acid binding,protein metabolic process,translation,translation factor activity, nucleic acid binding,cellular macromolecule metabolic process,macromolecule metabolic process,translational initiation,translation initiation factor activity,cellular metabolic process,binding,cellular …	fca03013	RNA transport
LNC_006384	XLOC_170358	0	0.381131	#NAME?	4.78417e-06	0.00269623	Novel_lncRNA	co_location	ENSFCAG00000028438	DST	EF-hand domain||GAR domain superfamily||EF-Hand 1, calcium-binding site||Plakin repeat superfamily||Calponin homology domain||Plectin||Actinin-type actin-binding domain, conserved site||Spectrin repeat||GAR domain||EF-hand domain pair||CH domain superfamily||Plectin repeat||Spectrin/alpha-actinin	GO:0005737,GO:0006996,GO:0044422,GO:0044446,GO:0005622,GO:0044424,GO:0031581,GO:0030056,GO:0071840,GO:0032991,GO:0016043,GO:0043226,GO:0005856,GO:0043229,GO:0043228,GO:0043232,GO:0044430,GO:0043234,GO:0044763,GO:0044699,GO:0005488,GO:0045111,GO:0009987,GO:0005623,GO:0044085,GO:0005575,GO:0045104,GO:0045103,GO:0005515,GO:0007017,GO:0042060,GO:0022607,GO:0044464,GO:0031122,GO:0000226,GO:0008150,GO:…	cytoplasm,organelle organization,organelle part,intracellular organelle part,intracellular,intracellular part,hemidesmosome assembly,hemidesmosome,cellular component organization or biogenesis,macromolecular complex,cellular component organization,organelle,cytoskeleton,intracellular organelle,non-membrane-bounded organelle,intracellular non-membrane-bounded organelle,cytoskeletal part,protein co…	--	--
LNC_006384	XLOC_170358	0	0.381131	#NAME?	4.78417e-06	0.00269623	Novel_lncRNA	co_expression	ENSFCAG00000030803	CCDC138	-	--	--	--	--
LNC_006384	XLOC_170358	0	0.381131	#NAME?	4.78417e-06	0.00269623	Novel_lncRNA	co_expression	ENSFCAG00000027259	TRAPPC6A	Transport protein particle (TRAPP) component||TRAPP complex, Trs33 subunit||NO signalling/Golgi transport ligand-binding domain superfamily||-	GO:0044281,GO:1901564,GO:0055086,GO:0019637,GO:0009119,GO:0009117,GO:0006753,GO:0009259,GO:0019693,GO:1901135,GO:1901565,GO:0009141,GO:0046039,GO:0042454,GO:0043226,GO:0009150,GO:1901068,GO:0044710,GO:0009116,GO:0009205,GO:0009164,GO:0043229,GO:1901657,GO:0009199,GO:1901658,GO:0009144,GO:0034655,GO:0065007,GO:0050789,GO:0046128,GO:0033124,GO:0043087,GO:0006140,GO:0006184,GO:1901069,GO:0009203,GO:…	small molecule metabolic process,organonitrogen compound metabolic process,nucleobase-containing small molecule metabolic process,organophosphate metabolic process,ribonucleoside metabolic process,nucleotide metabolic process,nucleoside phosphate metabolic process,ribonucleotide metabolic process,ribose phosphate metabolic process,carbohydrate derivative metabolic process,organonitrogen compound …	--	--
LNC_006736	XLOC_181394	0	0.341806	#NAME?	9.07554e-06	0.004357	Novel_lncRNA	co_location	ENSFCAG00000040479	-	TATA box binding protein associated factor (TAF)||Histone H4||Histone-fold||CENP-T/Histone H4, histone fold||Histone H4, conserved site	--	--	fca05034,fca05203,fca05322	Alcoholism,Viral carcinogenesis,Systemic lupus erythematosus
LNC_006736	XLOC_181394	0	0.341806	#NAME?	9.07554e-06	0.004357	Novel_lncRNA	co_location	ENSFCAG00000042117	-	Histone H2B||Histone H2A/H2B/H3||Histone-fold	GO:0005515,GO:0005575,GO:0005488,GO:0016043,GO:0044699,GO:0022607,GO:0071840,GO:0044464,GO:0008150,GO:0003674,GO:0006996,GO:0044085,GO:0005623,GO:0043933,GO:0044763,GO:0034622,GO:0065003,GO:0005622,GO:0044424,GO:0051276,GO:0034728,GO:0097159,GO:0006325,GO:0044427,GO:1901363,GO:0006323,GO:0006807,GO:0005694,GO:1901360,GO:0034641,GO:0046983,GO:0071824,GO:0006259,GO:0006725,GO:0032991,GO:0044237,GO:…	protein binding,cellular_component,binding,cellular component organization,single-organism process,cellular component assembly,cellular component organization or biogenesis,cell part,biological_process,molecular_function,organelle organization,cellular component biogenesis,cell,macromolecular complex subunit organization,single-organism cellular process,cellular macromolecular complex assembly,ma…	fca05322,fca05034,fca05203	Systemic lupus erythematosus,Alcoholism,Viral carcinogenesis
LNC_006736	XLOC_181394	0	0.341806	#NAME?	9.07554e-06	0.004357	Novel_lncRNA	co_location	ENSFCAG00000012326	-	Cyclophilin-type peptidyl-prolyl cis-trans isomerase||Cyclophilin-like domain superfamily||Cyclophilin-type peptidyl-prolyl cis-trans isomerase domain	GO:0044237,GO:0016853,GO:0044260,GO:0071704,GO:0000413,GO:0003755,GO:0044238,GO:0016859,GO:0043170,GO:0018208,GO:0016018,GO:0042277,GO:0033218,GO:0008152,GO:0005488,GO:0042026,GO:0009987,GO:0006464,GO:0036211,GO:0043412,GO:0044267,GO:0005515,GO:0019538,GO:0008144,GO:0006457,GO:0018193,GO:0003824,GO:0051082,GO:0008150,GO:0003674	cellular metabolic process,isomerase activity,cellular macromolecule metabolic process,organic substance metabolic process,protein peptidyl-prolyl isomerization,peptidyl-prolyl cis-trans isomerase activity,primary metabolic process,cis-trans isomerase activity,macromolecule metabolic process,peptidyl-proline modification,cyclosporin A binding,peptide binding,amide binding,metabolic process,bindin…	--	--
LNC_006736	XLOC_181394	0	0.341806	#NAME?	9.07554e-06	0.004357	Novel_lncRNA	co_location	ENSFCAG00000030175	PRSS16	Alpha/Beta hydrolase fold||Peptidase S28	GO:0005768,GO:0008239,GO:0008238,GO:0071704,GO:0044238,GO:0043170,GO:0017171,GO:0005737,GO:0008152,GO:0005622,GO:0044424,GO:0006508,GO:0008236,GO:0070011,GO:0043231,GO:0005764,GO:0000323,GO:0008233,GO:0005623,GO:0043227,GO:0019538,GO:0044464,GO:0005575,GO:0044444,GO:0043229,GO:0043226,GO:0005773,GO:0003824,GO:0008150,GO:0016787,GO:0003674	endosome,dipeptidyl-peptidase activity,exopeptidase activity,organic substance metabolic process,primary metabolic process,macromolecule metabolic process,serine hydrolase activity,cytoplasm,metabolic process,intracellular,intracellular part,proteolysis,serine-type peptidase activity,peptidase activity, acting on L-amino acid peptides,intracellular membrane-bounded organelle,lysosome,lytic vacuol…	--	--
LNC_006736	XLOC_181394	0	0.341806	#NAME?	9.07554e-06	0.004357	Novel_lncRNA	co_location	ENSFCAG00000041371	-	Histone H2A, C-terminal domain||Histone H2A||Histone H2A conserved site||Histone-fold||Histone H2A/H2B/H3	--	--	fca05034,fca05322	Alcoholism,Systemic lupus erythematosus
LNC_006736	XLOC_181394	0	0.341806	#NAME?	9.07554e-06	0.004357	Novel_lncRNA	co_location	ENSFCAG00000025970	FELCATV1R14	GPCR, rhodopsin-like, 7TM||Vomeronasal receptor, type 1	GO:0050789,GO:0050794,GO:0065007,GO:0010033,GO:0016503,GO:0019236,GO:0071944,GO:0042221,GO:0051716,GO:0016020,GO:0009987,GO:0005886,GO:0050896,GO:0005623,GO:0044464,GO:0044763,GO:0044699,GO:0005575,GO:0007154,GO:0044425,GO:0007165,GO:0044700,GO:0023052,GO:0007166,GO:0008150,GO:0016021,GO:0031224,GO:0003674,GO:0004871,GO:0060089,GO:0007186,GO:0038023,GO:0004888,GO:0004872,GO:0004930	regulation of biological process,regulation of cellular process,biological regulation,response to organic substance,pheromone receptor activity,response to pheromone,cell periphery,response to chemical stimulus,cellular response to stimulus,membrane,cellular process,plasma membrane,response to stimulus,cell,cell part,single-organism cellular process,single-organism process,cellular_component,cell…	--	--
LNC_006736	XLOC_181394	0	0.341806	#NAME?	9.07554e-06	0.004357	Novel_lncRNA	co_location	ENSFCAG00000024356	-	Retrovirus capsid, N-terminal||Core shell protein Gag P30||Gamma-retroviral matrix protein||Gamma-retroviral matrix domain superfamily||Zinc finger, CCHC-type superfamily||Retroviral matrix protein	GO:0043169,GO:0046872,GO:0043167,GO:0019068,GO:0097159,GO:1901363,GO:0048610,GO:0022607,GO:0005488,GO:0003676,GO:0046914,GO:0019067,GO:0009987,GO:0044085,GO:0016043,GO:0051704,GO:0008270,GO:0071840,GO:0000003,GO:0044403,GO:0044419,GO:0008150,GO:0019058,GO:0005198,GO:0003674,GO:0016032,GO:0044764	cation binding,metal ion binding,ion binding,virion assembly,organic cyclic compound binding,heterocyclic compound binding,cellular process involved in reproduction,cellular component assembly,binding,nucleic acid binding,transition metal ion binding,viral assembly, maturation, egress, and release,cellular process,cellular component biogenesis,cellular component organization,multi-organism proces…	--	--
LNC_007159	XLOC_194712	0	0.197156	#NAME?	0.000259466	0.0464537	Novel_lncRNA	co_location	ENSFCAG00000026753	CCDC28A	Domain of unknown function DUF4061	--	--	--	--
LNC_007159	XLOC_194712	0	0.197156	#NAME?	0.000259466	0.0464537	Novel_lncRNA	co_location	ENSFCAG00000027100	NHSL1	Nance-Horan syndrome protein family	GO:0009987,GO:0008150,GO:0032502,GO:0030154,GO:0044763,GO:0048869,GO:0044699	cellular process,biological_process,developmental process,cell differentiation,single-organism cellular process,cellular developmental process,single-organism process	--	--
LNC_007251	XLOC_197053	3.83593	0.0433967	6.46585	3.67106e-05	0.0122013	Novel_lncRNA	co_location	ENSFCAG00000030309	KIF25	Kinesin motor domain, conserved site||Kinesin motor domain||Kinesin-like protein||P-loop containing nucleoside triphosphate hydrolase||Kinesin motor domain superfamily	GO:0051647,GO:0046602,GO:0007100,GO:0051299,GO:0046603,GO:0019222,GO:0050789,GO:0031323,GO:0050794,GO:0065007,GO:0031023,GO:0046606,GO:0044237,GO:0007088,GO:0051783,GO:0048519,GO:0032550,GO:0001883,GO:0032549,GO:0051726,GO:0001882,GO:0009892,GO:0010507,GO:0043167,GO:0032555,GO:0017076,GO:0051656,GO:0032553,GO:0035639,GO:0007010,GO:0031324,GO:0007049,GO:0046605,GO:0000226,GO:0007098,GO:0070507,GO:…	nucleus localization,regulation of mitotic centrosome separation,mitotic centrosome separation,centrosome separation,negative regulation of mitotic centrosome separation,regulation of metabolic process,regulation of biological process,regulation of cellular metabolic process,regulation of cellular process,biological regulation,microtubule organizing center organization,negative regulation of cent…	--	--
LNC_007251	XLOC_197053	3.83593	0.0433967	6.46585	3.67106e-05	0.0122013	Novel_lncRNA	co_location	ENSFCAG00000000864	AFDN	Forkhead-associated (FHA) domain||PDZ superfamily||Ras-associating (RA) domain||PDZ domain||Ubiquitin-like domain superfamily||Afadin, cargo binding domain||SMAD/FHA domain superfamily||Dilute domain||Afadin	GO:0034332,GO:0002065,GO:0034330,GO:0060563,GO:0045216,GO:0050789,GO:0034334,GO:0070444,GO:0070445,GO:0048854,GO:0016604,GO:0050794,GO:0065007,GO:0044451,GO:0060019,GO:0034331,GO:0032879,GO:0048869,GO:0050767,GO:0005912,GO:0005654,GO:0070161,GO:0030154,GO:0065008,GO:0007155,GO:0022610,GO:0008283,GO:0048513,GO:0007420,GO:0021987,GO:0005913,GO:0016337,GO:0060284,GO:0032880,GO:0043954,GO:0005737,GO:…	adherens junction organization,columnar/cuboidal epithelial cell differentiation,cell junction organization,neuroepithelial cell differentiation,cell-cell junction organization,regulation of biological process,adherens junction maintenance,oligodendrocyte progenitor proliferation,regulation of oligodendrocyte progenitor proliferation,brain morphogenesis,nuclear body,regulation of cellular process…	fca04520,fca04024,fca04670,fca04015,fca04014,fca04530	Adherens junction,cAMP signaling pathway,Leukocyte transendothelial migration,Rap1 signaling pathway,Ras signaling pathway,Tight junction
LNC_007251	XLOC_197053	3.83593	0.0433967	6.46585	3.67106e-05	0.0122013	Novel_lncRNA	co_location	ENSFCAG00000041618	-	FERM domain||FERM central domain||FERM, N-terminal||FERM/acyl-CoA-binding protein superfamily||FERM superfamily, second domain||Ubiquitin-like domain superfamily||Band 4.1 domain||FERM, C-terminal PH-like domain	--	--	fca04390	Hippo signaling pathway
LNC_007251	XLOC_197053	3.83593	0.0433967	6.46585	3.67106e-05	0.0122013	Novel_lncRNA	co_expression	ENSFCAG00000045370	GFOD1	NAD(P)-binding domain superfamily||Oxidoreductase, C-terminal||Oxidoreductase, N-terminal	GO:0003674,GO:0008150,GO:0044710,GO:0055114,GO:0016491,GO:0008152,GO:0003824	molecular_function,biological_process,single-organism metabolic process,oxidation-reduction process,oxidoreductase activity,metabolic process,catalytic activity	--	--
LNC_007251	XLOC_197053	3.83593	0.0433967	6.46585	3.67106e-05	0.0122013	Novel_lncRNA	co_expression	ENSFCAG00000024403	RXFP1	Leucine-rich repeat domain superfamily||Leucine-rich repeat, typical subtype||G protein-coupled receptor, rhodopsin-like||Low-density lipoprotein (LDL) receptor class A, conserved site||Relaxin receptor||GPCR, rhodopsin-like, 7TM||Leucine-rich repeat N-terminal domain||Leucine-rich repeat||LDL receptor-like superfamily||Low-density lipoprotein (LDL) receptor class A repeat	GO:1900542,GO:0006140,GO:0019637,GO:0044763,GO:0009150,GO:0044459,GO:0009259,GO:0044699,GO:0019693,GO:0003674,GO:0072521,GO:0023052,GO:0006163,GO:0055086,GO:0044700,GO:1901135,GO:0009117,GO:0006753,GO:0065007,GO:0007154,GO:0009987,GO:0043085,GO:0044767,GO:0048856,GO:0005886,GO:0071840,GO:0048518,GO:0050794,GO:0048869,GO:0008150,GO:0016043,GO:0071944,GO:0032502,GO:0050789,GO:0060427,GO:0060618,GO:…	regulation of purine nucleotide metabolic process,regulation of nucleotide metabolic process,organophosphate metabolic process,single-organism cellular process,purine ribonucleotide metabolic process,plasma membrane part,ribonucleotide metabolic process,single-organism process,ribose phosphate metabolic process,molecular_function,purine-containing compound metabolic process,signaling,purine nucle…	fca04080	Neuroactive ligand-receptor interaction
LNC_007251	XLOC_197053	3.83593	0.0433967	6.46585	3.67106e-05	0.0122013	Novel_lncRNA	co_expression	ENSFCAG00000013197	SLC4A2	Anion exchange, conserved site||Phosphotransferase/anion transporter||Band 3 cytoplasmic domain||Bicarbonate transporter, C-terminal||Anion exchange protein||Bicarbonate transporter, eukaryotic||Anion exchange protein 2	GO:0055082,GO:0051179,GO:0048878,GO:0044763,GO:0042592,GO:0044459,GO:0044699,GO:0003674,GO:0050801,GO:0006810,GO:0019725,GO:0051234,GO:0005452,GO:0065007,GO:0009987,GO:0022891,GO:0015075,GO:0005886,GO:0006873,GO:0055080,GO:0008150,GO:0030003,GO:0022857,GO:0015711,GO:0071944,GO:0044765,GO:0015701,GO:0065008,GO:0022892,GO:0006811,GO:0015301,GO:0005215,GO:0044425,GO:0008509,GO:0006820,GO:0030004,GO:…	cellular chemical homeostasis,localization,chemical homeostasis,single-organism cellular process,homeostatic process,plasma membrane part,single-organism process,molecular_function,ion homeostasis,transport,cellular homeostasis,establishment of localization,inorganic anion exchanger activity,biological regulation,cellular process,substrate-specific transmembrane transporter activity,ion transmemb…	fca04972,fca04976,fca04970,fca04971	Pancreatic secretion,Bile secretion,Salivary secretion,Gastric acid secretion
LNC_007251	XLOC_197053	3.83593	0.0433967	6.46585	3.67106e-05	0.0122013	Novel_lncRNA	co_expression	ENSFCAG00000022943	SPSB1	SPRY domain||SOCS box domain||B30.2/SPRY domain||Concanavalin A-like lectin/glucanase domain superfamily	GO:0044248,GO:0009056,GO:1901575,GO:0003674,GO:0009987,GO:0008150,GO:0005829,GO:0044265,GO:0009057,GO:0005623,GO:0019005,GO:0043234,GO:0044464,GO:0005575,GO:0019787,GO:0010498,GO:0043632,GO:0032991,GO:0016881,GO:0006511,GO:0004842,GO:0000151,GO:0031461,GO:0019941,GO:0044444,GO:0051603,GO:0043161,GO:0005622,GO:0044424,GO:0044257,GO:0016879,GO:0005737,GO:0070647,GO:0044237,GO:0030163,GO:0016874,GO:…	cellular catabolic process,catabolic process,organic substance catabolic process,molecular_function,cellular process,biological_process,cytosol,cellular macromolecule catabolic process,macromolecule catabolic process,cell,SCF ubiquitin ligase complex,protein complex,cell part,cellular_component,small conjugating protein ligase activity,proteasomal protein catabolic process,modification-dependent …	--	--
LNC_007251	XLOC_197053	3.83593	0.0433967	6.46585	3.67106e-05	0.0122013	Novel_lncRNA	co_expression	ENSFCAG00000031935	-	SCAN domain superfamily||SCAN domain	GO:0003674,GO:0065007,GO:0009987,GO:0050794,GO:0008150,GO:0050789,GO:0005623,GO:0044464,GO:0005575,GO:0051171,GO:0019219,GO:0043229,GO:0005622,GO:0044424,GO:0043226,GO:0031323,GO:0046483,GO:0001071,GO:0003700,GO:0080090,GO:0019222,GO:0006725,GO:0034641,GO:1901360,GO:0006139,GO:0006807,GO:0044237,GO:0006355,GO:2001141,GO:0008152,GO:0009889,GO:0043227,GO:0043231,GO:0031326,GO:2000112,GO:0006351,GO:…	molecular_function,biological regulation,cellular process,regulation of cellular process,biological_process,regulation of biological process,cell,cell part,cellular_component,regulation of nitrogen compound metabolic process,regulation of nucleobase-containing compound metabolic process,intracellular organelle,intracellular,intracellular part,organelle,regulation of cellular metabolic process,het…	--	--
LNC_007251	XLOC_197053	3.83593	0.0433967	6.46585	3.67106e-05	0.0122013	Novel_lncRNA	co_expression	ENSFCAG00000005881	AAAS	WD40 repeat||WD40/YVTN repeat-like-containing domain superfamily||WD40-repeat-containing domain||WD40 repeat, conserved site||WD40-repeat-containing domain superfamily	GO:0051179,GO:0044763,GO:0044699,GO:0006810,GO:0051234,GO:0050890,GO:0009987,GO:0007611,GO:0008150,GO:0050877,GO:0007612,GO:0051641,GO:0044425,GO:0007610,GO:0003008,GO:0005829,GO:0043228,GO:0043232,GO:0044707,GO:0046907,GO:0044708,GO:0005856,GO:0050896,GO:0032501,GO:0051649,GO:0016020,GO:0005623,GO:0043234,GO:0044430,GO:0044464,GO:0016021,GO:0005575,GO:0031224,GO:0046930,GO:0044446,GO:0044422,GO:…	localization,single-organism cellular process,single-organism process,transport,establishment of localization,cognition,cellular process,learning or memory,biological_process,neurological system process,learning,cellular localization,membrane part,behavior,system process,cytosol,non-membrane-bounded organelle,intracellular non-membrane-bounded organelle,single-multicellular organism process,intra…	fca03013	RNA transport
LNC_007251	XLOC_197053	3.83593	0.0433967	6.46585	3.67106e-05	0.0122013	Novel_lncRNA	co_expression	ENSFCAG00000031835	EPB41L1	FERM, C-terminal PH-like domain||Band 4.1 domain||Ezrin/radixin/moesin-like||SAB domain||FERM adjacent (FA)||Ubiquitin-like domain superfamily||FERM conserved site||FERM, N-terminal||FERM superfamily, second domain||FERM/acyl-CoA-binding protein superfamily||FERM central domain||FERM domain||Band 4.1, C-terminal||PH-like domain superfamily	GO:0003674,GO:0005488,GO:0005515,GO:0007010,GO:0030865,GO:0008150,GO:0030029,GO:0003779,GO:0005198,GO:0071944,GO:0030036,GO:0044699,GO:0008092,GO:0030866,GO:0071840,GO:0016043,GO:0044763,GO:0005622,GO:0044424,GO:0005886,GO:0005575,GO:0044464,GO:0031032,GO:0005623,GO:0006996,GO:0016020,GO:0009987,GO:0043229,GO:0043226,GO:0005856,GO:0043228,GO:0043232	molecular_function,binding,protein binding,cytoskeleton organization,cortical cytoskeleton organization,biological_process,actin filament-based process,actin binding,structural molecule activity,cell periphery,actin cytoskeleton organization,single-organism process,cytoskeletal protein binding,cortical actin cytoskeleton organization,cellular component organization or biogenesis,cellular componen…	fca04530	Tight junction
LNC_007251	XLOC_197053	3.83593	0.0433967	6.46585	3.67106e-05	0.0122013	Novel_lncRNA	co_expression	ENSFCAG00000042868	FOXO6	Winged helix DNA-binding domain superfamily||FOXO protein, transactivation domain||Fork head domain||Fork head domain conserved site 2||Winged helix-like DNA-binding domain superfamily||FOXO protein, KIX-binding domain	GO:0044763,GO:0044699,GO:0048666,GO:0003674,GO:0007399,GO:0048699,GO:0051960,GO:0031175,GO:0010975,GO:0051239,GO:0022008,GO:0030182,GO:0065007,GO:0050890,GO:0009987,GO:0050793,GO:2000026,GO:0048468,GO:0050767,GO:0007611,GO:0044767,GO:0048856,GO:0071840,GO:0048518,GO:0030030,GO:0045664,GO:0050794,GO:0048869,GO:0008150,GO:0016043,GO:0032502,GO:0050789,GO:0016358,GO:0031344,GO:0050877,GO:0030154,GO:…	single-organism cellular process,single-organism process,neuron development,molecular_function,nervous system development,generation of neurons,regulation of nervous system development,neuron projection development,regulation of neuron projection development,regulation of multicellular organismal process,neurogenesis,neuron differentiation,biological regulation,cognition,cellular process,regulati…	fca04068	FoxO signaling pathway
LNC_007251	XLOC_197053	3.83593	0.0433967	6.46585	3.67106e-05	0.0122013	Novel_lncRNA	co_expression	ENSFCAG00000025103	DHX35	P-loop containing nucleoside triphosphate hydrolase||DNA/RNA helicase, ATP-dependent, DEAH-box type, conserved site||Helicase, C-terminal||Domain of unknown function DUF1605||Helicase superfamily 1/2, ATP-binding domain||Helicase-associated domain	GO:0043168,GO:0003674,GO:0043167,GO:0032553,GO:0032555,GO:0036094,GO:0017076,GO:0035639,GO:0005524,GO:0032550,GO:0001883,GO:0032559,GO:0032549,GO:0030554,GO:0001882,GO:0000166,GO:1901265,GO:0005488,GO:0016462,GO:0016818,GO:0005623,GO:0016817,GO:0017111,GO:0044464,GO:0016887,GO:0005575,GO:0044446,GO:0044422,GO:0032991,GO:0097159,GO:1901363,GO:0042623,GO:0034459,GO:0043229,GO:0005622,GO:0044424,GO:…	anion binding,molecular_function,ion binding,ribonucleotide binding,purine ribonucleotide binding,small molecule binding,purine nucleotide binding,purine ribonucleoside triphosphate binding,ATP binding,purine ribonucleoside binding,purine nucleoside binding,adenyl ribonucleotide binding,ribonucleoside binding,adenyl nucleotide binding,nucleoside binding,nucleotide binding,nucleoside phosphate bin…	--	--
LNC_007251	XLOC_197053	3.83593	0.0433967	6.46585	3.67106e-05	0.0122013	Novel_lncRNA	co_expression	ENSFCAG00000032749	P2RY2	GPCR, rhodopsin-like, 7TM||G protein-coupled receptor, rhodopsin-like||P2Y2 purinoceptor	GO:0051179,GO:0044763,GO:0044699,GO:0003674,GO:0006810,GO:0023052,GO:0051234,GO:0044700,GO:0051239,GO:0065007,GO:0007154,GO:0009987,GO:0048518,GO:0050794,GO:0008150,GO:0032879,GO:0044765,GO:0065008,GO:0050789,GO:0051716,GO:0044425,GO:0007165,GO:0044707,GO:0050896,GO:0032501,GO:0001608,GO:0035589,GO:0045028,GO:0016020,GO:0070257,GO:0032941,GO:0007589,GO:0051049,GO:0051240,GO:0070255,GO:0070254,GO:…	localization,single-organism cellular process,single-organism process,molecular_function,transport,signaling,establishment of localization,single organism signaling,regulation of multicellular organismal process,biological regulation,cell communication,cellular process,positive regulation of biological process,regulation of cellular process,biological_process,regulation of localization,single-org…	fca04750,fca04080	Inflammatory mediator regulation of TRP channels,Neuroactive ligand-receptor interaction
LNC_007251	XLOC_197053	3.83593	0.0433967	6.46585	3.67106e-05	0.0122013	Novel_lncRNA	co_expression	ENSFCAG00000040402	--	--	--	--	--	--
LNC_007251	XLOC_197053	3.83593	0.0433967	6.46585	3.67106e-05	0.0122013	Novel_lncRNA	co_expression	ENSFCAG00000009006	AP1M1	AP-2 complex subunit mu, C-terminal superfamily||AP complex, mu/sigma subunit||Longin-like domain superfamily||Mu homology domain||Clathrin adaptor, mu subunit, conserved site||Clathrin adaptor, mu subunit	GO:0051179,GO:0044763,GO:0044699,GO:0006810,GO:0051234,GO:0009987,GO:0044767,GO:0016192,GO:0071840,GO:0048869,GO:0008150,GO:0016043,GO:0044765,GO:0032502,GO:0070727,GO:0030154,GO:0009605,GO:0034613,GO:0051716,GO:0051641,GO:0044425,GO:0046907,GO:0033036,GO:0008104,GO:0050896,GO:0051649,GO:0030119,GO:0016197,GO:0006886,GO:0016020,GO:0071702,GO:0035646,GO:0043476,GO:0043482,GO:0043485,GO:0048757,GO:…	localization,single-organism cellular process,single-organism process,transport,establishment of localization,cellular process,single-organism developmental process,vesicle-mediated transport,cellular component organization or biogenesis,cellular developmental process,biological_process,cellular component organization,single-organism transport,developmental process,cellular macromolecule localiza…	fca04142	Lysosome
LNC_007251	XLOC_197053	3.83593	0.0433967	6.46585	3.67106e-05	0.0122013	Novel_lncRNA	co_expression	ENSFCAG00000022001	HACE1	Ankyrin repeat-containing domain||Ankyrin repeat-containing domain superfamily||HECT domain||HECT, E3 ligase catalytic domain||Ankyrin repeat	GO:0044248,GO:0009056,GO:0051179,GO:0044763,GO:0044699,GO:1901575,GO:0003674,GO:0065007,GO:0009987,GO:0071840,GO:0050794,GO:0008150,GO:0032879,GO:0016043,GO:0050789,GO:0051270,GO:0070936,GO:0048365,GO:0006928,GO:0030334,GO:0040012,GO:2000145,GO:0005488,GO:0061024,GO:0017137,GO:0044265,GO:0009057,GO:0000209,GO:0017048,GO:0016020,GO:0005623,GO:0007030,GO:0044464,GO:0016477,GO:0040011,GO:0017016,GO:…	cellular catabolic process,catabolic process,localization,single-organism cellular process,single-organism process,organic substance catabolic process,molecular_function,biological regulation,cellular process,cellular component organization or biogenesis,regulation of cellular process,biological_process,regulation of localization,cellular component organization,regulation of biological process,re…	--	--
LNC_007251	XLOC_197053	3.83593	0.0433967	6.46585	3.67106e-05	0.0122013	Novel_lncRNA	co_expression	ENSFCAG00000012671	FZD9	Frizzled/Smoothened, transmembrane domain||Frizzled cysteine-rich domain superfamily||GPCR, family 2-like||Frizzled/secreted frizzled-related protein||Frizzled domain	GO:0044763,GO:0044459,GO:0044699,GO:0003674,GO:0042995,GO:0007399,GO:0048699,GO:0023052,GO:0044700,GO:0051239,GO:0022008,GO:0044463,GO:0065007,GO:0007154,GO:0050890,GO:0009987,GO:0050793,GO:0097285,GO:2000026,GO:0035567,GO:0007611,GO:0044767,GO:0048856,GO:0005886,GO:0046982,GO:0048518,GO:0050794,GO:0048869,GO:0008150,GO:0071944,GO:0046649,GO:0032502,GO:0009986,GO:0050789,GO:0050877,GO:0048522,GO:…	single-organism cellular process,plasma membrane part,single-organism process,molecular_function,cell projection,nervous system development,generation of neurons,signaling,single organism signaling,regulation of multicellular organismal process,neurogenesis,cell projection part,biological regulation,cell communication,cognition,cellular process,regulation of developmental process,cell-type specif…	fca05217,fca04310,fca04550,fca04390,fca05205,fca05166,fca04916,fca05200	Basal cell carcinoma,Wnt signaling pathway,Signaling pathways regulating pluripotency of stem cells,Hippo signaling pathway,Proteoglycans in cancer,HTLV-I infection,Melanogenesis,Pathways in cancer
LNC_007251	XLOC_197053	3.83593	0.0433967	6.46585	3.67106e-05	0.0122013	Novel_lncRNA	co_expression	ENSFCAG00000001199	PTP4A1	Protein-tyrosine phosphatase, catalytic||Dual specificity phosphatase, catalytic domain||Tyrosine specific protein phosphatases domain||Protein-tyrosine phosphatase-like	GO:0003674,GO:0009987,GO:0008150,GO:0006793,GO:0006796,GO:0016788,GO:0006470,GO:0004721,GO:0016787,GO:0042578,GO:0016791,GO:0008138,GO:0044237,GO:0008152,GO:0016311,GO:0003824,GO:0071704,GO:0044238,GO:0044260,GO:0006464,GO:0036211,GO:0043412,GO:0043170,GO:0044267,GO:0019538	molecular_function,cellular process,biological_process,phosphorus metabolic process,phosphate-containing compound metabolic process,hydrolase activity, acting on ester bonds,protein dephosphorylation,phosphoprotein phosphatase activity,hydrolase activity,phosphoric ester hydrolase activity,phosphatase activity,protein tyrosine/serine/threonine phosphatase activity,cellular metabolic process,metab…	--	--
LNC_007251	XLOC_197053	3.83593	0.0433967	6.46585	3.67106e-05	0.0122013	Novel_lncRNA	co_expression	ENSFCAG00000006523	TXLNG	Taxilin family	GO:0044763,GO:0044699,GO:0003674,GO:0051239,GO:0065007,GO:0009987,GO:0050793,GO:2000026,GO:0048856,GO:0046982,GO:0050794,GO:0008150,GO:0032502,GO:0050789,GO:0048731,GO:0009888,GO:0007275,GO:0046983,GO:0005829,GO:0044707,GO:0010564,GO:0005488,GO:0032501,GO:0016020,GO:0048513,GO:0005623,GO:0022402,GO:0031214,GO:0044464,GO:0001503,GO:0005575,GO:0000149,GO:0005515,GO:0044446,GO:0070167,GO:0030278,GO:…	single-organism cellular process,single-organism process,molecular_function,regulation of multicellular organismal process,biological regulation,cellular process,regulation of developmental process,regulation of multicellular organismal development,anatomical structure development,protein heterodimerization activity,regulation of cellular process,biological_process,developmental process,regulatio…	--	--
LNC_007251	XLOC_197053	3.83593	0.0433967	6.46585	3.67106e-05	0.0122013	Novel_lncRNA	co_expression	ENSFCAG00000031908	ARHGDIG	Rho protein GDP-dissociation inhibitor||Immunoglobulin E-set||Rho GDP-dissociation inhibitor domain superfamily	GO:0030695,GO:0051179,GO:0044763,GO:0060589,GO:0044699,GO:0003674,GO:0023052,GO:0044700,GO:0065007,GO:0007154,GO:0009987,GO:0044767,GO:0048856,GO:0005886,GO:0050794,GO:0008150,GO:0032879,GO:0071944,GO:0032502,GO:0005092,GO:0035556,GO:0050789,GO:0030234,GO:0048365,GO:0051716,GO:0007275,GO:0007264,GO:0005094,GO:0007165,GO:0005829,GO:0044707,GO:0033036,GO:0008104,GO:0050896,GO:0001824,GO:0005488,GO:…	GTPase regulator activity,localization,single-organism cellular process,nucleoside-triphosphatase regulator activity,single-organism process,molecular_function,signaling,single organism signaling,biological regulation,cell communication,cellular process,single-organism developmental process,anatomical structure development,plasma membrane,regulation of cellular process,biological_process,regulati…	fca04962,fca04722	Vasopressin-regulated water reabsorption,Neurotrophin signaling pathway
LNC_007251	XLOC_197053	3.83593	0.0433967	6.46585	3.67106e-05	0.0122013	Novel_lncRNA	co_expression	ENSFCAG00000026557	TOM1L2	GAT domain superfamily||GAT domain||Target of Myb protein 1||Target of Myb1-like 2||ENTH/VHS||VHS domain	GO:0051179,GO:0044763,GO:0044699,GO:0003674,GO:0006810,GO:0023052,GO:0051234,GO:0044700,GO:0065007,GO:0007154,GO:0009987,GO:0071840,GO:0051129,GO:0050794,GO:0008150,GO:0016043,GO:0050789,GO:0070727,GO:0034613,GO:0051716,GO:0051641,GO:0007165,GO:0030276,GO:0046907,GO:0033036,GO:0045839,GO:0051784,GO:0008104,GO:0010564,GO:0050896,GO:0010639,GO:0005488,GO:0051649,GO:0051128,GO:0010948,GO:0006886,GO:…	localization,single-organism cellular process,single-organism process,molecular_function,transport,signaling,establishment of localization,single organism signaling,biological regulation,cell communication,cellular process,cellular component organization or biogenesis,negative regulation of cellular component organization,regulation of cellular process,biological_process,cellular component organi…	--	--
LNC_007251	XLOC_197053	3.83593	0.0433967	6.46585	3.67106e-05	0.0122013	Novel_lncRNA	co_expression	ENSFCAG00000013041	SLC37A3	Major facilitator superfamily||MFS transporter superfamily||Major facilitator superfamily domain||Sugar phosphate transporter	GO:0051179,GO:0044763,GO:0044699,GO:0003674,GO:0006810,GO:0051234,GO:0009987,GO:0008150,GO:0022857,GO:0044765,GO:0005215,GO:0044425,GO:0005829,GO:0016020,GO:0055085,GO:0005623,GO:0044464,GO:0016021,GO:0005575,GO:0031224,GO:0044446,GO:0044422,GO:0044444,GO:0043229,GO:0005622,GO:0044424,GO:0043226,GO:0031301,GO:0005737,GO:0031300,GO:0030176,GO:0005783,GO:0005789,GO:0031227,GO:0042175,GO:0031090,GO:…	localization,single-organism cellular process,single-organism process,molecular_function,transport,establishment of localization,cellular process,biological_process,transmembrane transporter activity,single-organism transport,transporter activity,membrane part,cytosol,membrane,transmembrane transport,cell,cell part,integral to membrane,cellular_component,intrinsic to membrane,intracellular organe…	--	--
LNC_007251	XLOC_197053	3.83593	0.0433967	6.46585	3.67106e-05	0.0122013	Novel_lncRNA	co_expression	ENSFCAG00000008879	SCN1B	Immunoglobulin-like fold||Immunoglobulin-like domain superfamily||Sodium channel subunit beta-1/beta-3||Immunoglobulin V-set domain	GO:0003674,GO:0005488,GO:0051234,GO:0005515,GO:0006810,GO:0051049,GO:0051179,GO:0065009,GO:0051050,GO:0030054,GO:0005911,GO:0044765,GO:0042221,GO:0033268,GO:0086062,GO:0050896,GO:0044304,GO:0043005,GO:0060284,GO:0042592,GO:0034765,GO:1902305,GO:0009605,GO:0086017,GO:0086029,GO:0086047,GO:0086068,GO:0032844,GO:0030424,GO:0032879,GO:0034762,GO:0021966,GO:0086010,GO:0008150,GO:0060307,GO:0001518,GO:…	molecular_function,binding,establishment of localization,protein binding,transport,regulation of transport,localization,regulation of molecular function,positive regulation of transport,cell junction,cell-cell junction,single-organism transport,response to chemical stimulus,node of Ranvier,voltage-gated sodium channel activity involved in regulation of Purkinje myocyte action potential,response t…	fca04261	Adrenergic signaling in cardiomyocytes
LNC_007251	XLOC_197053	3.83593	0.0433967	6.46585	3.67106e-05	0.0122013	Novel_lncRNA	co_expression	ENSFCAG00000015742	UEVLD	NAD(P)-binding domain superfamily||Lactate/malate dehydrogenase, N-terminal||Lactate dehydrogenase/glycoside hydrolase, family 4, C-terminal||Ubiquitin E2 variant, N-terminal||Lactate/malate dehydrogenase, C-terminal||Ubiquitin-conjugating enzyme/RWD-like||L-lactate/malate dehydrogenase	GO:0051179,GO:0003674,GO:0006810,GO:0051234,GO:0009987,GO:0008150,GO:0044710,GO:0044281,GO:0033036,GO:0008104,GO:0005975,GO:0071702,GO:0055114,GO:0016491,GO:0015031,GO:0045184,GO:0016616,GO:0016614,GO:0044237,GO:0006082,GO:0043436,GO:0008152,GO:0019752,GO:0003824,GO:0071704,GO:0044238,GO:0044260,GO:0006464,GO:0036211,GO:0043412,GO:0043170,GO:0044267,GO:0019538	localization,molecular_function,transport,establishment of localization,cellular process,biological_process,single-organism metabolic process,small molecule metabolic process,macromolecule localization,protein localization,carbohydrate metabolic process,organic substance transport,oxidation-reduction process,oxidoreductase activity,protein transport,establishment of protein localization,oxidoredu…	--	--
LNC_007251	XLOC_197053	3.83593	0.0433967	6.46585	3.67106e-05	0.0122013	Novel_lncRNA	co_expression	ENSFCAG00000002047	GNAZ	G protein alpha subunit, helical insertion||P-loop containing nucleoside triphosphate hydrolase||G-protein alpha subunit, group I||Guanine nucleotide binding protein (G-protein), alpha subunit	GO:0097458,GO:0043168,GO:0044763,GO:0044459,GO:0044699,GO:0003674,GO:0042995,GO:0023052,GO:0044700,GO:0065007,GO:0007154,GO:0009987,GO:0044297,GO:0043167,GO:0005886,GO:0050794,GO:0008150,GO:0071944,GO:0050789,GO:0032553,GO:0007188,GO:0032555,GO:0036094,GO:0017076,GO:0035639,GO:0030425,GO:0032550,GO:0051716,GO:0001883,GO:0032549,GO:0001882,GO:0019897,GO:0007187,GO:0044425,GO:0000166,GO:1901265,GO:…	neuron part,anion binding,single-organism cellular process,plasma membrane part,single-organism process,molecular_function,cell projection,signaling,single organism signaling,biological regulation,cell communication,cellular process,cell body,ion binding,plasma membrane,regulation of cellular process,biological_process,cell periphery,regulation of biological process,ribonucleotide binding,adenyla…	fca04730	Long-term depression
LNC_007251	XLOC_197053	3.83593	0.0433967	6.46585	3.67106e-05	0.0122013	Novel_lncRNA	co_expression	ENSFCAG00000008142	SEMA7A	Immunoglobulin-like domain superfamily||Sema domain superfamily||Semaphorin||PSI domain||Sema domain||Plexin repeat||WD40/YVTN repeat-like-containing domain superfamily||Immunoglobulin-like domain||Immunoglobulin-like fold	GO:0030215,GO:0051179,GO:0071526,GO:0044763,GO:0030517,GO:0048843,GO:0044459,GO:0050768,GO:0044699,GO:0048666,GO:0003674,GO:0045499,GO:0007409,GO:0048588,GO:0007399,GO:0050919,GO:0050771,GO:0061564,GO:0048699,GO:0050922,GO:0050770,GO:0048841,GO:0048521,GO:0023052,GO:0051960,GO:0031175,GO:0048640,GO:1990138,GO:0044700,GO:0010975,GO:0051239,GO:0048667,GO:0022008,GO:0007411,GO:0010721,GO:0097485,GO:…	semaphorin receptor binding,localization,semaphorin-plexin signaling pathway,single-organism cellular process,negative regulation of axon extension,negative regulation of axon extension involved in axon guidance,plasma membrane part,negative regulation of neurogenesis,single-organism process,neuron development,molecular_function,chemorepellent activity,axonogenesis,developmental cell growth,nervo…	fca04360	Axon guidance
LNC_007251	XLOC_197053	3.83593	0.0433967	6.46585	3.67106e-05	0.0122013	Novel_lncRNA	co_expression	ENSFCAG00000031911	H6PD	Glucose-6-phosphate dehydrogenase, NAD-binding||Glucosamine/galactosamine-6-phosphate isomerase||Glucose-6-phosphate dehydrogenase, C-terminal||6-phosphogluconolactonase, DevB-type||NagB/RpiA transferase-like||Glucose-6-phosphate dehydrogenase, active site||Glucose-6-phosphate dehydrogenase||NAD(P)-binding domain superfamily	GO:0009056,GO:0019637,GO:1901575,GO:0003674,GO:0019320,GO:0046365,GO:0044724,GO:0016052,GO:0055086,GO:0009117,GO:0005996,GO:0006753,GO:0009987,GO:0019318,GO:0006006,GO:0008150,GO:0006007,GO:0017057,GO:0004345,GO:0044710,GO:0044281,GO:0036094,GO:1901564,GO:0006793,GO:0000166,GO:1901265,GO:0006796,GO:0050661,GO:0005488,GO:0005975,GO:0006098,GO:0006740,GO:0055114,GO:0016788,GO:0016491,GO:0050662,GO:…	catabolic process,organophosphate metabolic process,organic substance catabolic process,molecular_function,hexose catabolic process,monosaccharide catabolic process,single-organism carbohydrate catabolic process,carbohydrate catabolic process,nucleobase-containing small molecule metabolic process,nucleotide metabolic process,monosaccharide metabolic process,nucleoside phosphate metabolic process,…	fca01200,fca00030,fca01100	Carbon metabolism,Pentose phosphate pathway,Metabolic pathways
LNC_007251	XLOC_197053	3.83593	0.0433967	6.46585	3.67106e-05	0.0122013	Novel_lncRNA	co_expression	ENSFCAG00000026486	HRH3	Histamine H3 receptor||GPCR, rhodopsin-like, 7TM||G protein-coupled receptor, rhodopsin-like	GO:0014047,GO:0001505,GO:0044464,GO:0007267,GO:0014061,GO:0048243,GO:0007268,GO:0005623,GO:0014063,GO:0019226,GO:0014050,GO:0014062,GO:0006835,GO:0035637,GO:0051956,GO:0030425,GO:0051179,GO:0007197,GO:0016907,GO:0065007,GO:0005575,GO:0015874,GO:0050433,GO:0051953,GO:0043005,GO:0014048,GO:0032940,GO:0050432,GO:0046903,GO:0051046,GO:0060341,GO:0001820,GO:0071705,GO:0032891,GO:0004969,GO:0097458,GO:…	glutamate secretion,regulation of neurotransmitter levels,cell part,cell-cell signaling,regulation of norepinephrine secretion,norepinephrine secretion,synaptic transmission,cell,negative regulation of serotonin secretion,transmission of nerve impulse,negative regulation of glutamate secretion,regulation of serotonin secretion,dicarboxylic acid transport,multicellular organismal signaling,negativ…	fca04080	Neuroactive ligand-receptor interaction
LNC_007251	XLOC_197053	3.83593	0.0433967	6.46585	3.67106e-05	0.0122013	Novel_lncRNA	co_expression	ENSFCAG00000000567	PQLC1	PQ-loop repeat	GO:0051179,GO:0044763,GO:0044699,GO:0006810,GO:0051234,GO:0065007,GO:0009987,GO:0016192,GO:0071840,GO:0008150,GO:0016043,GO:0015711,GO:0044765,GO:0065008,GO:0015748,GO:0006811,GO:0051641,GO:0005802,GO:0044425,GO:0005768,GO:0006820,GO:0005829,GO:0046907,GO:0034204,GO:0045332,GO:0033036,GO:0051649,GO:0061024,GO:0016197,GO:0016020,GO:0042147,GO:0071702,GO:0097035,GO:0005623,GO:0016044,GO:0044464,GO:…	localization,single-organism cellular process,single-organism process,transport,establishment of localization,biological regulation,cellular process,vesicle-mediated transport,cellular component organization or biogenesis,biological_process,cellular component organization,organic anion transport,single-organism transport,regulation of biological quality,organophosphate ester transport,ion transpo…	--	--
LNC_007251	XLOC_197053	3.83593	0.0433967	6.46585	3.67106e-05	0.0122013	Novel_lncRNA	co_expression	ENSFCAG00000026122	BLVRA	Biliverdin reductase A||NAD(P)-binding domain superfamily||Biliverdin reductase, catalytic||Oxidoreductase, N-terminal	GO:0044270,GO:0046700,GO:1901361,GO:0019439,GO:0044248,GO:0009056,GO:1901565,GO:1901575,GO:0003674,GO:0009987,GO:0043167,GO:0008150,GO:0044710,GO:0004074,GO:1901564,GO:0006787,GO:0042167,GO:0046149,GO:0005829,GO:0005488,GO:0033015,GO:0043169,GO:0005623,GO:0046872,GO:0055114,GO:0044464,GO:0016491,GO:0005575,GO:0051187,GO:0016628,GO:0042168,GO:0046914,GO:0044444,GO:0005622,GO:0044424,GO:0006778,GO:…	cellular nitrogen compound catabolic process,heterocycle catabolic process,organic cyclic compound catabolic process,aromatic compound catabolic process,cellular catabolic process,catabolic process,organonitrogen compound catabolic process,organic substance catabolic process,molecular_function,cellular process,ion binding,biological_process,single-organism metabolic process,biliverdin reductase a…	fca00860	Porphyrin and chlorophyll metabolism
LNC_007251	XLOC_197053	3.83593	0.0433967	6.46585	3.67106e-05	0.0122013	Novel_lncRNA	co_expression	ENSFCAG00000008390	SRGAP3	AH/BAR domain superfamily||Rho GTPase activation protein||F-BAR domain||SH3-like domain superfamily||SH3 domain||srGAP1/2/3, SH3 domain||FCH domain||Rho GTPase-activating protein domain	GO:0043547,GO:0042454,GO:0009164,GO:1901658,GO:0034655,GO:0033124,GO:0043087,GO:0044270,GO:0006184,GO:0046700,GO:1901069,GO:0009203,GO:0009207,GO:1901361,GO:0019439,GO:0009146,GO:1901136,GO:0009143,GO:0006152,GO:0046130,GO:0009154,GO:0009261,GO:0046039,GO:1901068,GO:0044248,GO:0009056,GO:0051345,GO:1900542,GO:0030811,GO:0033121,GO:0006140,GO:0019637,GO:0009118,GO:0009205,GO:0009199,GO:0009119,GO:…	positive regulation of GTPase activity,ribonucleoside catabolic process,nucleoside catabolic process,glycosyl compound catabolic process,nucleobase-containing compound catabolic process,regulation of GTP catabolic process,regulation of GTPase activity,cellular nitrogen compound catabolic process,GTP catabolic process,heterocycle catabolic process,guanosine-containing compound catabolic process,ri…	fca04360	Axon guidance
LNC_007251	XLOC_197053	3.83593	0.0433967	6.46585	3.67106e-05	0.0122013	Novel_lncRNA	co_expression	ENSFCAG00000002339	TLE4	WD40 repeat, conserved site||WD40-repeat-containing domain superfamily||Groucho/transducin-like enhancer||WD40 repeat||Groucho/TLE, N-terminal Q-rich domain||WD40-repeat-containing domain||WD40/YVTN repeat-like-containing domain superfamily	GO:0044763,GO:0044699,GO:0003674,GO:0023052,GO:0044700,GO:0065007,GO:0007154,GO:0009987,GO:0050794,GO:0008150,GO:0050789,GO:0051716,GO:0007165,GO:0050896,GO:0005488,GO:0090090,GO:0005623,GO:0043234,GO:0044464,GO:0060828,GO:0030178,GO:0023051,GO:0048583,GO:0005575,GO:0060070,GO:0005515,GO:0044446,GO:0010646,GO:0030111,GO:0044422,GO:0032991,GO:0051171,GO:0019219,GO:0043229,GO:0005622,GO:0044424,GO:…	single-organism cellular process,single-organism process,molecular_function,signaling,single organism signaling,biological regulation,cell communication,cellular process,regulation of cellular process,biological_process,regulation of biological process,cellular response to stimulus,signal transduction,response to stimulus,binding,negative regulation of canonical Wnt receptor signaling pathway,cel…	--	--
LNC_007251	XLOC_197053	3.83593	0.0433967	6.46585	3.67106e-05	0.0122013	Novel_lncRNA	co_expression	ENSFCAG00000008617	HECW2	HECT, E3 ligase catalytic domain||WW domain superfamily||C2 domain superfamily||HECT domain||C2 domain||WW domain||E3 ubiquitin-protein ligase HECW1/2, N-terminal||E3 ubiquitin-protein ligase HECW, C2 domain	GO:0044248,GO:0009056,GO:0051179,GO:0044763,GO:0044699,GO:1901575,GO:0048666,GO:0003674,GO:0006812,GO:0006810,GO:0007399,GO:0048699,GO:0051960,GO:0051234,GO:0031175,GO:0010975,GO:0051239,GO:0048667,GO:0022008,GO:0030182,GO:0048812,GO:0032989,GO:0065007,GO:0022604,GO:0009987,GO:0050793,GO:2000026,GO:0048468,GO:0050767,GO:0044767,GO:0048856,GO:0048858,GO:0009894,GO:0022603,GO:0071840,GO:0048518,GO:…	cellular catabolic process,catabolic process,localization,single-organism cellular process,single-organism process,organic substance catabolic process,neuron development,molecular_function,cation transport,transport,nervous system development,generation of neurons,regulation of nervous system development,establishment of localization,neuron projection development,regulation of neuron projection d…	--	--
LNC_007251	XLOC_197053	3.83593	0.0433967	6.46585	3.67106e-05	0.0122013	Novel_lncRNA	co_expression	ENSFCAG00000004031	ATP2B3	P-type ATPase, A domain superfamily||P-type ATPase, phosphorylation site||P-type ATPase, cytoplasmic domain N||HAD-like superfamily||Cation-transporting P-type ATPase, N-terminal||Plasma membrane calcium transporting P-type ATPase, C-terminal||Cation-transporting P-type ATPase, C-terminal||Plasma membrane calcium-transporting ATPase 3||P-type ATPase||P-type ATPase, subfamily IIB||P-type ATPase, t…	GO:0005388,GO:0055082,GO:0051179,GO:0048878,GO:0043168,GO:0044763,GO:0042592,GO:0044459,GO:0044699,GO:0008324,GO:0015662,GO:0003674,GO:0006812,GO:0050801,GO:0006810,GO:0019725,GO:0070588,GO:0051234,GO:0022890,GO:0065007,GO:0009987,GO:0070838,GO:0046873,GO:0072511,GO:0006816,GO:0022891,GO:0015075,GO:0072509,GO:0043167,GO:0005886,GO:0019829,GO:0042625,GO:0006873,GO:0015085,GO:0055080,GO:0008150,GO:…	calcium-transporting ATPase activity,cellular chemical homeostasis,localization,chemical homeostasis,anion binding,single-organism cellular process,homeostatic process,plasma membrane part,single-organism process,cation transmembrane transporter activity,ATPase activity, coupled to transmembrane movement of ions, phosphorylative mechanism,molecular_function,cation transport,ion homeostasis,transp…	fca04261,fca04022,fca04020,fca04972,fca04970,fca04024	Adrenergic signaling in cardiomyocytes,cGMP-PKG signaling pathway,Calcium signaling pathway,Pancreatic secretion,Salivary secretion,cAMP signaling pathway
LNC_007251	XLOC_197053	3.83593	0.0433967	6.46585	3.67106e-05	0.0122013	Novel_lncRNA	co_expression	ENSFCAG00000008451	AIFM1	FAD/NAD(P)-binding domain superfamily||FAD/NAD-linked reductase, dimerisation domain superfamily||Protein MGARP, N-terminal||FAD/NAD(P)-binding domain||Mitochondrial apoptosis-inducing factor, C-terminal domain	GO:0051345,GO:0043168,GO:0044763,GO:0044699,GO:0003674,GO:0023052,GO:0051336,GO:0044700,GO:0065007,GO:0007154,GO:0009987,GO:0097285,GO:0043085,GO:0043167,GO:0016174,GO:0048518,GO:0050794,GO:0008150,GO:0035556,GO:0050789,GO:0048522,GO:0070997,GO:0044093,GO:0051402,GO:0044710,GO:0036094,GO:0051716,GO:0046983,GO:0050664,GO:0000166,GO:1901265,GO:0007165,GO:0005829,GO:0050896,GO:0005488,GO:0010950,GO:…	positive regulation of hydrolase activity,anion binding,single-organism cellular process,single-organism process,molecular_function,signaling,regulation of hydrolase activity,single organism signaling,biological regulation,cell communication,cellular process,cell-type specific apoptotic process,positive regulation of catalytic activity,ion binding,NAD(P)H oxidase activity,positive regulation of b…	fca04210	Apoptosis
LNC_007251	XLOC_197053	3.83593	0.0433967	6.46585	3.67106e-05	0.0122013	Novel_lncRNA	co_expression	ENSFCAG00000011212	SH3D19	SH3-like domain superfamily||SH3 domain-containing protein 19, SH3 domain 3||SH3 domain||SH3 domain-containing protein 19, SH3 domain 1	GO:0005737,GO:0006996,GO:0005829,GO:0044422,GO:0044446,GO:0044267,GO:0005622,GO:0044424,GO:0019538,GO:0005634,GO:0071840,GO:0044260,GO:0043170,GO:0044444,GO:0016043,GO:0045862,GO:0043226,GO:0051044,GO:0044248,GO:0043229,GO:0044428,GO:0032268,GO:0043231,GO:0031331,GO:0043227,GO:0044237,GO:0031329,GO:0005654,GO:0051043,GO:0009056,GO:0032270,GO:0044763,GO:0044699,GO:0009987,GO:0005623,GO:0008152,GO:…	cytoplasm,organelle organization,cytosol,organelle part,intracellular organelle part,cellular protein metabolic process,intracellular,intracellular part,protein metabolic process,nucleus,cellular component organization or biogenesis,cellular macromolecule metabolic process,macromolecule metabolic process,cytoplasmic part,cellular component organization,positive regulation of proteolysis,organelle…	--	--
LNC_007251	XLOC_197053	3.83593	0.0433967	6.46585	3.67106e-05	0.0122013	Novel_lncRNA	co_expression	ENSFCAG00000038353	-	Single-stranded DNA-binding protein||Primosome PriB/single-strand DNA-binding||Nucleic acid-binding, OB-fold	GO:0051345,GO:0044763,GO:0044699,GO:0003674,GO:0051336,GO:0065007,GO:0009987,GO:0043085,GO:0071840,GO:0008150,GO:0016043,GO:0050789,GO:0044093,GO:0043228,GO:0043232,GO:0005488,GO:0043566,GO:0000002,GO:0050790,GO:0051096,GO:0051095,GO:0005623,GO:0003697,GO:0006264,GO:0044464,GO:0065009,GO:0005575,GO:0006996,GO:0032042,GO:0044446,GO:0044422,GO:0006259,GO:0044444,GO:0097159,GO:1901363,GO:0043229,GO:…	positive regulation of hydrolase activity,single-organism cellular process,single-organism process,molecular_function,regulation of hydrolase activity,biological regulation,cellular process,positive regulation of catalytic activity,cellular component organization or biogenesis,biological_process,cellular component organization,regulation of biological process,positive regulation of molecular func…	fca03440,fca03430,fca03030	Homologous recombination,Mismatch repair,DNA replication
LNC_007251	XLOC_197053	3.83593	0.0433967	6.46585	3.67106e-05	0.0122013	Novel_lncRNA	co_expression	ENSFCAG00000030278	MCL1	Blc2 family||Bcl2-like||Blc2-like superfamily||Apoptosis regulator, Mcl-1||Apoptosis regulator, Bcl-2, BH1 motif, conserved site||Apoptosis regulator, Bcl-2, BH2 motif, conserved site||Apoptosis regulator, Bcl-2, BH3 motif, conserved site	GO:0044248,GO:0009056,GO:0044763,GO:0044699,GO:0003674,GO:0031329,GO:0023052,GO:0044700,GO:0065007,GO:0007154,GO:0009987,GO:0009894,GO:0046982,GO:2001239,GO:0050794,GO:0008150,GO:0035556,GO:0050789,GO:1901099,GO:2001240,GO:0051716,GO:0042802,GO:0046983,GO:0038034,GO:0097192,GO:0044425,GO:0007165,GO:0005829,GO:0051400,GO:0051434,GO:0097136,GO:0050896,GO:0042803,GO:0010507,GO:0005488,GO:0006914,GO:…	cellular catabolic process,catabolic process,single-organism cellular process,single-organism process,molecular_function,regulation of cellular catabolic process,signaling,single organism signaling,biological regulation,cell communication,cellular process,regulation of catabolic process,protein heterodimerization activity,regulation of extrinsic apoptotic signaling pathway in absence of ligand,re…	fca04151,fca05206	PI3K-Akt signaling pathway,MicroRNAs in cancer
LNC_007251	XLOC_197053	3.83593	0.0433967	6.46585	3.67106e-05	0.0122013	Novel_lncRNA	co_expression	ENSFCAG00000037304	-	Small GTPase superfamily, ARF type||Small GTP-binding protein domain||Small GTPase superfamily, ARF/SAR type||P-loop containing nucleoside triphosphate hydrolase	GO:0043168,GO:0003674,GO:0043167,GO:0032553,GO:0032555,GO:0036094,GO:0017076,GO:0035639,GO:0032550,GO:0001883,GO:0032549,GO:0001882,GO:0000166,GO:1901265,GO:0005488,GO:0005623,GO:0044464,GO:0005575,GO:0032561,GO:0019001,GO:0044444,GO:0097159,GO:1901363,GO:0005525,GO:0043229,GO:0005622,GO:0044424,GO:0043226,GO:0005737,GO:0005794,GO:0043227,GO:0043231	anion binding,molecular_function,ion binding,ribonucleotide binding,purine ribonucleotide binding,small molecule binding,purine nucleotide binding,purine ribonucleoside triphosphate binding,purine ribonucleoside binding,purine nucleoside binding,ribonucleoside binding,nucleoside binding,nucleotide binding,nucleoside phosphate binding,binding,cell,cell part,cellular_component,guanyl ribonucleotide…	fca04144	Endocytosis
LNC_007251	XLOC_197053	3.83593	0.0433967	6.46585	3.67106e-05	0.0122013	Novel_lncRNA	co_expression	ENSFCAG00000009460	ASIC1	Epithelial sodium channel||Epithelial sodium channel, chordates||Epithelial sodium channel, conserved site	GO:0051179,GO:0044057,GO:0035637,GO:0044763,GO:0044459,GO:0044699,GO:0008324,GO:0003674,GO:0006812,GO:0006810,GO:0046929,GO:0019226,GO:0070588,GO:0023052,GO:0051234,GO:0022890,GO:0044700,GO:0051239,GO:0051589,GO:0065007,GO:0007154,GO:0050890,GO:0009987,GO:0045202,GO:0046928,GO:0070838,GO:0001505,GO:0046873,GO:0072511,GO:0006816,GO:0051969,GO:0022891,GO:0007611,GO:0015075,GO:0015081,GO:0031644,GO:…	localization,regulation of system process,multicellular organismal signaling,single-organism cellular process,plasma membrane part,single-organism process,cation transmembrane transporter activity,molecular_function,cation transport,transport,negative regulation of neurotransmitter secretion,transmission of nerve impulse,calcium ion transmembrane transport,signaling,establishment of localization,…	fca04750	Inflammatory mediator regulation of TRP channels
LNC_007251	XLOC_197053	3.83593	0.0433967	6.46585	3.67106e-05	0.0122013	Novel_lncRNA	co_expression	ENSFCAG00000011484	ASTN2	Fibronectin type III||Astrotactin||Membrane attack complex component/perforin (MACPF) domain||Fibronectin type III superfamily	GO:0051179,GO:0043168,GO:0044763,GO:0044699,GO:0003674,GO:0065007,GO:0009987,GO:0044767,GO:0048856,GO:0043167,GO:0050794,GO:0008150,GO:0032879,GO:0032502,GO:0050789,GO:2000009,GO:0070727,GO:0009653,GO:0034613,GO:0036094,GO:0009888,GO:0051641,GO:0044425,GO:0005768,GO:0033036,GO:0043533,GO:0008104,GO:0002009,GO:0005488,GO:0060187,GO:0001738,GO:0016020,GO:0048104,GO:0048105,GO:0043169,GO:0005623,GO:…	localization,anion binding,single-organism cellular process,single-organism process,molecular_function,biological regulation,cellular process,single-organism developmental process,anatomical structure development,ion binding,regulation of cellular process,biological_process,regulation of localization,developmental process,regulation of biological process,negative regulation of protein localizatio…	--	--
LNC_007251	XLOC_197053	3.83593	0.0433967	6.46585	3.67106e-05	0.0122013	Novel_lncRNA	co_expression	ENSFCAG00000025651	FAM241B	Domain of unknown function DUF4605	GO:0044425,GO:0016020,GO:0016021,GO:0005575,GO:0031224	membrane part,membrane,integral to membrane,cellular_component,intrinsic to membrane	--	--
LNC_007251	XLOC_197053	3.83593	0.0433967	6.46585	3.67106e-05	0.0122013	Novel_lncRNA	co_expression	ENSFCAG00000033577	LBHD2	-	--	--	--	--
LNC_007251	XLOC_197053	3.83593	0.0433967	6.46585	3.67106e-05	0.0122013	Novel_lncRNA	co_expression	ENSFCAG00000008329	CSNK1D	Protein kinase, ATP binding site||Serine/threonine-protein kinase, active site||Protein kinase domain||Protein kinase-like domain superfamily	GO:0009967,GO:0023056,GO:0010562,GO:0045937,GO:0010647,GO:0005488,GO:0033036,GO:0005886,GO:0044699,GO:0048584,GO:0005622,GO:0044424,GO:0031331,GO:0009966,GO:0031401,GO:0003674,GO:0009896,GO:0071944,GO:0048583,GO:0050896,GO:0051641,GO:0034613,GO:0070727,GO:0023051,GO:0043167,GO:0010646,GO:0019222,GO:0001934,GO:0042327,GO:0008104,GO:0051179,GO:0010467,GO:0032270,GO:0019220,GO:0043229,GO:0051716,GO:…	positive regulation of signal transduction,positive regulation of signaling,positive regulation of phosphorus metabolic process,positive regulation of phosphate metabolic process,positive regulation of cell communication,binding,macromolecule localization,plasma membrane,single-organism process,positive regulation of response to stimulus,intracellular,intracellular part,positive regulation of cel…	fca04710,fca04340,fca04390,fca04540	Circadian rhythm,Hedgehog signaling pathway,Hippo signaling pathway,Gap junction
LNC_007251	XLOC_197053	3.83593	0.0433967	6.46585	3.67106e-05	0.0122013	Novel_lncRNA	co_expression	ENSFCAG00000045309	PALM2	Paralemmin	--	--	--	--
LNC_007251	XLOC_197053	3.83593	0.0433967	6.46585	3.67106e-05	0.0122013	Novel_lncRNA	co_expression	ENSFCAG00000044995	SPP1	Osteopontin, conserved site||Osteopontin	GO:1901575,GO:1901361,GO:0070887,GO:0051234,GO:0006810,GO:0009056,GO:0071407,GO:0033036,GO:0010033,GO:0005737,GO:0051049,GO:0071310,GO:0051179,GO:0044710,GO:0051050,GO:0051047,GO:0005615,GO:0044421,GO:0044765,GO:0042221,GO:0042447,GO:0051046,GO:0014070,GO:0044444,GO:0007155,GO:0022610,GO:0033993,GO:0060341,GO:0071702,GO:0032940,GO:0050896,GO:0046903,GO:0071396,GO:0005576,GO:0048545,GO:0032370,GO:…	organic substance catabolic process,organic cyclic compound catabolic process,cellular response to chemical stimulus,establishment of localization,transport,catabolic process,cellular response to organic cyclic compound,macromolecule localization,response to organic substance,cytoplasm,regulation of transport,cellular response to organic substance,localization,single-organism metabolic process,po…	fca04512,fca04510,fca04620,fca04151	ECM-receptor interaction,Focal adhesion,Toll-like receptor signaling pathway,PI3K-Akt signaling pathway
LNC_007251	XLOC_197053	3.83593	0.0433967	6.46585	3.67106e-05	0.0122013	Novel_lncRNA	co_expression	ENSFCAG00000010631	ALG13	Glycosyl transferase, family 28, C-terminal||OTU domain||Tudor domain	GO:0003674,GO:1901135,GO:0008150,GO:0006488,GO:0016740,GO:0008152,GO:1901137,GO:0003824,GO:0071704,GO:0016758,GO:0009058,GO:0016757,GO:1901576	molecular_function,carbohydrate derivative metabolic process,biological_process,dolichol-linked oligosaccharide biosynthetic process,transferase activity,metabolic process,carbohydrate derivative biosynthetic process,catalytic activity,organic substance metabolic process,transferase activity, transferring hexosyl groups,biosynthetic process,transferase activity, transferring glycosyl groups,organ…	fca00510,fca01100	N-Glycan biosynthesis,Metabolic pathways
LNC_007251	XLOC_197053	3.83593	0.0433967	6.46585	3.67106e-05	0.0122013	Novel_lncRNA	co_expression	ENSFCAG00000001166	ABCG4	ABC-2 type transporter||ABC transporter, conserved site||AAA+ ATPase domain||ABC transporter-like||P-loop containing nucleoside triphosphate hydrolase	GO:0051179,GO:0043168,GO:0044763,GO:0044699,GO:0003674,GO:0006810,GO:0051234,GO:0009987,GO:0043167,GO:0005886,GO:0046982,GO:0008150,GO:0022857,GO:0071944,GO:0044765,GO:0032553,GO:0032555,GO:0036094,GO:0017076,GO:0035639,GO:0005215,GO:0043492,GO:0005524,GO:0032550,GO:0001883,GO:0032559,GO:0032549,GO:0042802,GO:0046983,GO:0030554,GO:0001882,GO:0044425,GO:0000166,GO:1901265,GO:0033036,GO:0022804,GO:…	localization,anion binding,single-organism cellular process,single-organism process,molecular_function,transport,establishment of localization,cellular process,ion binding,plasma membrane,protein heterodimerization activity,biological_process,transmembrane transporter activity,cell periphery,single-organism transport,ribonucleotide binding,purine ribonucleotide binding,small molecule binding,puri…	fca02010	ABC transporters
LNC_007251	XLOC_197053	3.83593	0.0433967	6.46585	3.67106e-05	0.0122013	Novel_lncRNA	co_expression	ENSFCAG00000012420	MYO1D	P-loop containing nucleoside triphosphate hydrolase||Myosin head, motor domain||Kinesin motor domain superfamily||IQ motif, EF-hand binding site||Class I myosin tail homology domain||Class I myosin, motor domain	GO:0097458,GO:0051179,GO:0043168,GO:0044763,GO:0044699,GO:0003674,GO:0042995,GO:0051336,GO:0065007,GO:0009987,GO:0044297,GO:0003779,GO:0043167,GO:0043025,GO:0008092,GO:0050794,GO:0008150,GO:0030424,GO:0050789,GO:0032553,GO:0032555,GO:0036094,GO:0017076,GO:0035639,GO:0005524,GO:0032550,GO:0001883,GO:0032559,GO:0032549,GO:0006793,GO:0030554,GO:0001882,GO:0051641,GO:0000166,GO:1901265,GO:0043228,GO:…	neuron part,localization,anion binding,single-organism cellular process,single-organism process,molecular_function,cell projection,regulation of hydrolase activity,biological regulation,cellular process,cell body,actin binding,ion binding,neuronal cell body,cytoskeletal protein binding,regulation of cellular process,biological_process,axon,regulation of biological process,ribonucleotide binding,p…	--	--
LNC_007251	XLOC_197053	3.83593	0.0433967	6.46585	3.67106e-05	0.0122013	Novel_lncRNA	co_expression	ENSFCAG00000031387	BSN	Protein bassoon||Zinc finger, RING/FYVE/PHD-type||Zinc finger, piccolo-type||Zinc finger, FYVE/PHD-type	GO:0097458,GO:0051179,GO:0044763,GO:0044699,GO:0003674,GO:0042995,GO:0007399,GO:0044463,GO:0009987,GO:0045202,GO:0048856,GO:0043167,GO:0044306,GO:0071840,GO:0008150,GO:0016043,GO:0030424,GO:0032502,GO:0009986,GO:0044456,GO:0048731,GO:0030425,GO:0050808,GO:0007275,GO:0043228,GO:0043232,GO:0044707,GO:0005856,GO:0033036,GO:0008104,GO:0043005,GO:0048786,GO:0048790,GO:0005488,GO:0032501,GO:0014069,GO:…	neuron part,localization,single-organism cellular process,single-organism process,molecular_function,cell projection,nervous system development,cell projection part,cellular process,synapse,anatomical structure development,ion binding,neuron projection terminus,cellular component organization or biogenesis,biological_process,cellular component organization,axon,developmental process,cell surface,…	--	--
LNC_007251	XLOC_197053	3.83593	0.0433967	6.46585	3.67106e-05	0.0122013	Novel_lncRNA	co_expression	ENSFCAG00000041838	--	--	--	--	--	--
LNC_007251	XLOC_197053	3.83593	0.0433967	6.46585	3.67106e-05	0.0122013	Novel_lncRNA	co_expression	ENSFCAG00000007016	CACNA2D2	Voltage-dependent calcium channel, alpha-2/delta subunit, conserved region||VWA N-terminal||von Willebrand factor, type A||von Willebrand factor A-like domain superfamily	GO:0051179,GO:0044057,GO:0035637,GO:0044763,GO:0044459,GO:0044699,GO:0008324,GO:0007528,GO:0003674,GO:0006812,GO:0006810,GO:0019226,GO:0070588,GO:0023052,GO:0051234,GO:0022890,GO:0044700,GO:0051239,GO:0060024,GO:0065007,GO:0007154,GO:0009987,GO:0005891,GO:0070838,GO:0046873,GO:0072511,GO:0048468,GO:0006816,GO:0051969,GO:0022891,GO:0034704,GO:0015075,GO:0044767,GO:0072509,GO:0005245,GO:0048856,GO:…	localization,regulation of system process,multicellular organismal signaling,single-organism cellular process,plasma membrane part,single-organism process,cation transmembrane transporter activity,neuromuscular junction development,molecular_function,cation transport,transport,transmission of nerve impulse,calcium ion transmembrane transport,signaling,establishment of localization,inorganic catio…	fca04261,fca05412,fca04260,fca05414,fca05410,fca04921,fca04010	Adrenergic signaling in cardiomyocytes,Arrhythmogenic right ventricular cardiomyopathy (ARVC),Cardiac muscle contraction,Dilated cardiomyopathy,Hypertrophic cardiomyopathy (HCM),Oxytocin signaling pathway,MAPK signaling pathway
LNC_007251	XLOC_197053	3.83593	0.0433967	6.46585	3.67106e-05	0.0122013	Novel_lncRNA	co_expression	ENSFCAG00000002018	KRT27	Keratin, type I||Intermediate filament protein	GO:0044699,GO:0003674,GO:0044767,GO:0048856,GO:0008150,GO:0032502,GO:0009653,GO:0048731,GO:0005198,GO:0045111,GO:0009888,GO:0007275,GO:0043228,GO:0043232,GO:0044707,GO:0005856,GO:0032501,GO:0005882,GO:0048513,GO:0005623,GO:0048729,GO:0043234,GO:0044430,GO:0044464,GO:0008544,GO:0005575,GO:0044446,GO:0044422,GO:0032991,GO:0031069,GO:0043229,GO:0005622,GO:0044424,GO:0043226,GO:0048730,GO:0043588,GO:…	single-organism process,molecular_function,single-organism developmental process,anatomical structure development,biological_process,developmental process,anatomical structure morphogenesis,system development,structural molecule activity,intermediate filament cytoskeleton,tissue development,multicellular organismal development,non-membrane-bounded organelle,intracellular non-membrane-bounded orga…	--	--
LNC_007251	XLOC_197053	3.83593	0.0433967	6.46585	3.67106e-05	0.0122013	Novel_lncRNA	co_expression	ENSFCAG00000000286	-	Intermediate filament protein, conserved site||Intermediate filament protein||Keratin, type II||Keratin type II head	GO:0003674,GO:0005198,GO:0045111,GO:0043228,GO:0043232,GO:0005856,GO:0005882,GO:0005623,GO:0043234,GO:0044430,GO:0044464,GO:0005575,GO:0044446,GO:0044422,GO:0032991,GO:0043229,GO:0005622,GO:0044424,GO:0043226,GO:0045095	molecular_function,structural molecule activity,intermediate filament cytoskeleton,non-membrane-bounded organelle,intracellular non-membrane-bounded organelle,cytoskeleton,intermediate filament,cell,protein complex,cytoskeletal part,cell part,cellular_component,intracellular organelle part,organelle part,macromolecular complex,intracellular organelle,intracellular,intracellular part,organelle,ker…	--	--
LNC_007251	XLOC_197053	3.83593	0.0433967	6.46585	3.67106e-05	0.0122013	Novel_lncRNA	co_expression	ENSFCAG00000000934	SEMA5B	Thrombospondin type-1 (TSP1) repeat||Sema domain superfamily||Thrombospondin type-1 (TSP1) repeat superfamily||Semaphorin||WD40/YVTN repeat-like-containing domain superfamily||Sema domain||PSI domain	GO:0030215,GO:0051179,GO:0071526,GO:0044763,GO:0030517,GO:0048843,GO:0050768,GO:0044699,GO:0048666,GO:0003674,GO:0045499,GO:0007409,GO:0048588,GO:0007399,GO:0050919,GO:0050771,GO:0061564,GO:0048699,GO:0050922,GO:0050770,GO:0048841,GO:0048521,GO:0023052,GO:0051960,GO:0031175,GO:0048640,GO:1990138,GO:0044700,GO:0010975,GO:0051239,GO:0048667,GO:0022008,GO:0007411,GO:0010721,GO:0097485,GO:0030182,GO:…	semaphorin receptor binding,localization,semaphorin-plexin signaling pathway,single-organism cellular process,negative regulation of axon extension,negative regulation of axon extension involved in axon guidance,negative regulation of neurogenesis,single-organism process,neuron development,molecular_function,chemorepellent activity,axonogenesis,developmental cell growth,nervous system development…	fca04360	Axon guidance
LNC_007251	XLOC_197053	3.83593	0.0433967	6.46585	3.67106e-05	0.0122013	Novel_lncRNA	co_expression	ENSFCAG00000008649	SEC14L4	CRAL/TRIO, N-terminal domain||CRAL/TRIO, N-terminal domain superfamily||CRAL-TRIO lipid binding domain superfamily||GOLD domain superfamily||GOLD domain||CRAL-TRIO lipid binding domain	--	--	--	--
LNC_007251	XLOC_197053	3.83593	0.0433967	6.46585	3.67106e-05	0.0122013	Novel_lncRNA	co_expression	ENSFCAG00000023113	SEC14L3	GOLD domain||CRAL-TRIO lipid binding domain||GOLD domain superfamily||CRAL-TRIO lipid binding domain superfamily||CRAL/TRIO, N-terminal domain superfamily||CRAL/TRIO, N-terminal domain	--	--	--	--
LNC_007251	XLOC_197053	3.83593	0.0433967	6.46585	3.67106e-05	0.0122013	Novel_lncRNA	co_expression	ENSFCAG00000013307	-	Chemokine-like protein, FAM19A2	GO:0044421,GO:0005575,GO:0005615,GO:0005576	extracellular region part,cellular_component,extracellular space,extracellular region	--	--
LNC_007251	XLOC_197053	3.83593	0.0433967	6.46585	3.67106e-05	0.0122013	Novel_lncRNA	co_expression	ENSFCAG00000009054	SYT14	C2 domain||Synaptotagmin-14||C2 domain superfamily	GO:0044425,GO:0016020,GO:0016021,GO:0005575,GO:0031224	membrane part,membrane,integral to membrane,cellular_component,intrinsic to membrane	--	--
LNC_007251	XLOC_197053	3.83593	0.0433967	6.46585	3.67106e-05	0.0122013	Novel_lncRNA	co_expression	ENSFCAG00000041336	-	Winged helix-like DNA-binding domain superfamily||Heat shock factor (HSF)-type, DNA-binding||Heat shock transcription factor family||Winged helix DNA-binding domain superfamily	--	--	--	--
LNC_007251	XLOC_197053	3.83593	0.0433967	6.46585	3.67106e-05	0.0122013	Novel_lncRNA	co_expression	ENSFCAG00000023450	KIF19	Kinesin-like protein||P-loop containing nucleoside triphosphate hydrolase||Kinesin motor domain superfamily||Kinesin motor domain, conserved site||Kinesin motor domain	GO:0043168,GO:0044763,GO:0044699,GO:0003674,GO:0042995,GO:0044463,GO:0009987,GO:0005929,GO:0043167,GO:0008092,GO:0071840,GO:0060404,GO:0070462,GO:0008150,GO:0016043,GO:0032553,GO:0032555,GO:0036094,GO:0017076,GO:0035639,GO:0005524,GO:0032550,GO:0001883,GO:0032559,GO:0032549,GO:0030554,GO:0001882,GO:0000166,GO:1901265,GO:0005871,GO:0043228,GO:0043232,GO:0005856,GO:0006928,GO:0007010,GO:0005488,GO:…	anion binding,single-organism cellular process,single-organism process,molecular_function,cell projection,cell projection part,cellular process,cilium,ion binding,cytoskeletal protein binding,cellular component organization or biogenesis,axonemal microtubule depolymerization,plus-end specific microtubule depolymerization,biological_process,cellular component organization,ribonucleotide binding,pu…	--	--
LNC_007251	XLOC_197053	3.83593	0.0433967	6.46585	3.67106e-05	0.0122013	Novel_lncRNA	co_expression	ENSFCAG00000003774	SWAP70	PH-like domain superfamily||Pleckstrin homology domain||EF-hand domain pair	GO:0055082,GO:0051179,GO:0048878,GO:0043168,GO:0044763,GO:1902309,GO:0042592,GO:0044699,GO:0003674,GO:0050801,GO:1902308,GO:0019725,GO:0065007,GO:0009987,GO:0048856,GO:0043167,GO:0035308,GO:0006873,GO:0050920,GO:0071840,GO:0055080,GO:0048518,GO:0030029,GO:0051129,GO:0050794,GO:0008150,GO:0032879,GO:0030003,GO:0050795,GO:0016043,GO:0065008,GO:0035305,GO:0046649,GO:0032502,GO:0050789,GO:0048522,GO:…	cellular chemical homeostasis,localization,chemical homeostasis,anion binding,single-organism cellular process,negative regulation of peptidyl-serine dephosphorylation,homeostatic process,single-organism process,molecular_function,ion homeostasis,regulation of peptidyl-serine dephosphorylation,cellular homeostasis,biological regulation,cellular process,anatomical structure development,ion binding…	--	--
LNC_007251	XLOC_197053	3.83593	0.0433967	6.46585	3.67106e-05	0.0122013	Novel_lncRNA	co_expression	ENSFCAG00000036421	WNT2	Wnt||Wnt-2 protein||Wnt protein, conserved site	GO:0044763,GO:0044459,GO:0044699,GO:0003674,GO:0007399,GO:0048699,GO:0023052,GO:0044700,GO:0051239,GO:0022008,GO:0030182,GO:0032989,GO:0065007,GO:0007154,GO:0009987,GO:0050793,GO:2000026,GO:0048468,GO:0016331,GO:0044767,GO:0048856,GO:0005886,GO:0007417,GO:0022603,GO:0071840,GO:0048518,GO:0000902,GO:0050794,GO:0048869,GO:0008150,GO:0016043,GO:0071944,GO:0032502,GO:0009986,GO:0050789,GO:0048522,GO:…	single-organism cellular process,plasma membrane part,single-organism process,molecular_function,nervous system development,generation of neurons,signaling,single organism signaling,regulation of multicellular organismal process,neurogenesis,neuron differentiation,cellular component morphogenesis,biological regulation,cell communication,cellular process,regulation of developmental process,regulat…	fca04340,fca05217,fca04310,fca04550,fca04390,fca05205,fca05166,fca04916,fca05200	Hedgehog signaling pathway,Basal cell carcinoma,Wnt signaling pathway,Signaling pathways regulating pluripotency of stem cells,Hippo signaling pathway,Proteoglycans in cancer,HTLV-I infection,Melanogenesis,Pathways in cancer
LNC_007251	XLOC_197053	3.83593	0.0433967	6.46585	3.67106e-05	0.0122013	Novel_lncRNA	co_expression	ENSFCAG00000009649	NOTCH2	Notch||Ankyrin repeat-containing domain superfamily||Notch, NOD domain||Growth factor receptor cysteine-rich domain superfamily||EGF-type aspartate/asparagine hydroxylation site||Ankyrin repeat-containing domain||EGF-like calcium-binding domain||Ankyrin repeat||Neurogenic locus Notch 2||EGF-like calcium-binding, conserved site||Notch, NODP domain||EGF-like domain||EGF-like, conserved site||Notch …	GO:0044763,GO:0044459,GO:0044699,GO:0003674,GO:0003184,GO:0023052,GO:0044700,GO:0003177,GO:0051239,GO:0065007,GO:0007154,GO:0009987,GO:0050793,GO:2000026,GO:0048468,GO:0044767,GO:0048856,GO:0043167,GO:0005886,GO:0045926,GO:0048518,GO:0050794,GO:0048869,GO:0008150,GO:0071944,GO:0032502,GO:0009986,GO:0035556,GO:0050789,GO:0048522,GO:0030097,GO:2001204,GO:1902105,GO:0009653,GO:0030154,GO:0048731,GO:…	single-organism cellular process,plasma membrane part,single-organism process,molecular_function,pulmonary valve morphogenesis,signaling,single organism signaling,pulmonary valve development,regulation of multicellular organismal process,biological regulation,cell communication,cellular process,regulation of developmental process,regulation of multicellular organismal development,cell development…	fca05206,fca04919,fca04330,fca04320	MicroRNAs in cancer,Thyroid hormone signaling pathway,Notch signaling pathway,Dorso-ventral axis formation
LNC_007251	XLOC_197053	3.83593	0.0433967	6.46585	3.67106e-05	0.0122013	Novel_lncRNA	co_expression	ENSFCAG00000024088	CYTH3	PH-like domain superfamily||Sec7 domain superfamily||Pleckstrin homology domain||Sec7 domain||Sec7, C-terminal domain superfamily	GO:0030695,GO:0051179,GO:0043168,GO:0044763,GO:0060589,GO:0044459,GO:0044699,GO:0003674,GO:0042995,GO:0006810,GO:0023052,GO:0051234,GO:0044700,GO:0065007,GO:0007154,GO:0009987,GO:0016192,GO:0043167,GO:0005886,GO:0005543,GO:0005086,GO:0048518,GO:0050794,GO:0008150,GO:0032011,GO:0032012,GO:0071944,GO:0044765,GO:0035556,GO:0050789,GO:0048522,GO:0030234,GO:0031252,GO:0007155,GO:0022610,GO:0051716,GO:…	GTPase regulator activity,localization,anion binding,single-organism cellular process,nucleoside-triphosphatase regulator activity,plasma membrane part,single-organism process,molecular_function,cell projection,transport,signaling,establishment of localization,single organism signaling,biological regulation,cell communication,cellular process,vesicle-mediated transport,ion binding,plasma membrane…	fca04144	Endocytosis
LNC_007251	XLOC_197053	3.83593	0.0433967	6.46585	3.67106e-05	0.0122013	Novel_lncRNA	co_expression	ENSFCAG00000007376	RAB3IL1	GDP/GTP exchange factor Sec2, N-terminal	GO:0030695,GO:0060589,GO:0003674,GO:0030234,GO:0005085,GO:0005083,GO:0017112,GO:0005088	GTPase regulator activity,nucleoside-triphosphatase regulator activity,molecular_function,enzyme regulator activity,guanyl-nucleotide exchange factor activity,small GTPase regulator activity,Rab guanyl-nucleotide exchange factor activity,Ras guanyl-nucleotide exchange factor activity	--	--
LNC_007251	XLOC_197053	3.83593	0.0433967	6.46585	3.67106e-05	0.0122013	Novel_lncRNA	co_expression	ENSFCAG00000003161	SCN5A	Ion transport domain||Voltage-dependent channel domain superfamily||Sodium ion transport-associated||Voltage gated sodium channel, alpha subunit||Voltage-gated Na+ ion channel, cytoplasmic domain||Voltage gated sodium channel, alpha-5 subunit	GO:0044464,GO:0007267,GO:0005623,GO:0019226,GO:0030424,GO:0035637,GO:0051179,GO:0065007,GO:0005575,GO:0043005,GO:0003254,GO:0097458,GO:0051234,GO:0006810,GO:0050789,GO:0032879,GO:0044765,GO:0048878,GO:0060371,GO:0086016,GO:0086027,GO:0050801,GO:0051899,GO:0044707,GO:0086067,GO:0050877,GO:0050794,GO:0051049,GO:0003674,GO:0042592,GO:0044763,GO:0044699,GO:0007154,GO:0044057,GO:0003008,GO:0001518,GO:…	cell part,cell-cell signaling,cell,transmission of nerve impulse,axon,multicellular organismal signaling,localization,biological regulation,cellular_component,neuron projection,regulation of membrane depolarization,neuron part,establishment of localization,transport,regulation of biological process,regulation of localization,single-organism transport,chemical homeostasis,regulation of atrial card…	fca04261	Adrenergic signaling in cardiomyocytes
LNC_007251	XLOC_197053	3.83593	0.0433967	6.46585	3.67106e-05	0.0122013	Novel_lncRNA	co_expression	ENSFCAG00000000079	ADCY6	Adenylate cyclase, N-terminal||Adenylyl cyclase class-3/4/guanylyl cyclase||Adenylate cyclase||Adenylate cyclase, conserved domain||Adenylyl cyclase class-4/guanylyl cyclase, conserved site||Nucleotide cyclase	GO:0019637,GO:0043168,GO:0044763,GO:0009150,GO:0044459,GO:0009259,GO:0044699,GO:0019693,GO:0003674,GO:0072521,GO:1901655,GO:0023052,GO:0006163,GO:0055086,GO:0044700,GO:1901135,GO:0009117,GO:0006753,GO:0065007,GO:0007154,GO:0009987,GO:0043167,GO:0005886,GO:0050794,GO:0008150,GO:0071944,GO:0035556,GO:0050789,GO:1901654,GO:0032553,GO:0009190,GO:0052652,GO:0007188,GO:0044710,GO:0032555,GO:0044281,GO:…	organophosphate metabolic process,anion binding,single-organism cellular process,purine ribonucleotide metabolic process,plasma membrane part,ribonucleotide metabolic process,single-organism process,ribose phosphate metabolic process,molecular_function,purine-containing compound metabolic process,cellular response to ketone,signaling,purine nucleotide metabolic process,nucleobase-containing small…	fca04261,fca04022,fca04911,fca04270,fca04742,fca04962,fca05414,fca04972,fca04976,fca04750,fca04970,fca04921,fca05166,fca04725,fca04024,fca04915,fca04916,fca04914,fca04540,fca05032,fca04015,fca04611,fca04918,fca04723,fca04971,fca00230,fca04961,fca04724,fca04913,fca04912,fca04727,fca04713,fca04062,fca04114	Adrenergic signaling in cardiomyocytes,cGMP-PKG signaling pathway,Insulin secretion,Vascular smooth muscle contraction,Taste transduction,Vasopressin-regulated water reabsorption,Dilated cardiomyopathy,Pancreatic secretion,Bile secretion,Inflammatory mediator regulation of TRP channels,Salivary secretion,Oxytocin signaling pathway,HTLV-I infection,Cholinergic synapse,cAMP signaling pathway,Estrog…
LNC_007251	XLOC_197053	3.83593	0.0433967	6.46585	3.67106e-05	0.0122013	Novel_lncRNA	co_expression	ENSFCAG00000004198	SERINC2	Serine incorporator 2||Serine incorporator/TMS membrane protein	GO:0019637,GO:1901135,GO:0009987,GO:0008150,GO:0046486,GO:0044710,GO:0044281,GO:1901564,GO:0006793,GO:0006650,GO:0044425,GO:0006644,GO:0006796,GO:0052646,GO:0016020,GO:0006658,GO:0016021,GO:0005575,GO:0031224,GO:0044255,GO:0006665,GO:0006629,GO:0006643,GO:0006807,GO:0044237,GO:0006082,GO:0043436,GO:0008152,GO:0006575,GO:0006520,GO:0019752,GO:0071704,GO:0044238	organophosphate metabolic process,carbohydrate derivative metabolic process,cellular process,biological_process,glycerolipid metabolic process,single-organism metabolic process,small molecule metabolic process,organonitrogen compound metabolic process,phosphorus metabolic process,glycerophospholipid metabolic process,membrane part,phospholipid metabolic process,phosphate-containing compound metab…	--	--
LNC_007251	XLOC_197053	3.83593	0.0433967	6.46585	3.67106e-05	0.0122013	Novel_lncRNA	co_expression	ENSFCAG00000018948	PLIN5	Perilipin	GO:0005488,GO:0033036,GO:0044699,GO:0006631,GO:0005622,GO:0044424,GO:0031331,GO:0009966,GO:0003674,GO:0009896,GO:0032787,GO:0010897,GO:0048583,GO:0050896,GO:0050790,GO:0051641,GO:0023051,GO:0010646,GO:0044281,GO:0019222,GO:0019432,GO:0043436,GO:0046460,GO:0046463,GO:0051179,GO:0006082,GO:0051716,GO:0008150,GO:0006996,GO:0031329,GO:0035359,GO:0007154,GO:0055114,GO:0090209,GO:0005737,GO:0044710,GO:…	binding,macromolecule localization,single-organism process,fatty acid metabolic process,intracellular,intracellular part,positive regulation of cellular catabolic process,regulation of signal transduction,molecular_function,positive regulation of catabolic process,monocarboxylic acid metabolic process,negative regulation of triglyceride catabolic process,regulation of response to stimulus,respons…	--	--
LNC_007251	XLOC_197053	3.83593	0.0433967	6.46585	3.67106e-05	0.0122013	Novel_lncRNA	co_expression	ENSFCAG00000038971	SLC35B2	UAA transporter	GO:0015215,GO:0046963,GO:0046964,GO:0006862,GO:0003674,GO:0015932,GO:0043226,GO:0043229,GO:1901677,GO:0015748,GO:0008150,GO:0044444,GO:0043231,GO:0043227,GO:0005622,GO:0044424,GO:0000295,GO:0005346,GO:1901505,GO:0044699,GO:0009987,GO:0015216,GO:0044763,GO:0015211,GO:0015868,GO:0051503,GO:0005623,GO:1901264,GO:0015865,GO:0005337,GO:0022891,GO:0005737,GO:0044464,GO:0015858,GO:0006810,GO:0051234,GO:…	nucleotide transmembrane transporter activity,3'-phosphoadenosine 5'-phosphosulfate transport,3'-phosphoadenosine 5'-phosphosulfate transmembrane transporter activity,nucleotide transport,molecular_function,nucleobase-containing compound transmembrane transporter activity,organelle,intracellular organelle,phosphate transmembrane transporter activity,organophosphate ester transport,biological_proc…	--	--
LNC_007251	XLOC_197053	3.83593	0.0433967	6.46585	3.67106e-05	0.0122013	Novel_lncRNA	co_expression	ENSFCAG00000014180	-	Zinc finger, RING/FYVE/PHD-type||Drought induced 19 protein type, zinc-binding domain||Zinc finger, RING-type||Zinc finger C2HC RNF-type||Zinc finger, MIZ-type	GO:0006950,GO:0019439,GO:0044248,GO:0090305,GO:0005575,GO:0006308,GO:0009056,GO:1901361,GO:0044270,GO:0046700,GO:0034655,GO:0005488,GO:0000738,GO:0010792,GO:0044699,GO:0033554,GO:0044464,GO:0008150,GO:1901575,GO:0003674,GO:0045002,GO:0005623,GO:0050896,GO:0044763,GO:0044265,GO:0035861,GO:0005622,GO:0044424,GO:0000729,GO:0009057,GO:0097159,GO:0044427,GO:1901363,GO:0006807,GO:0005694,GO:1901360,GO:…	response to stress,aromatic compound catabolic process,cellular catabolic process,nucleic acid phosphodiester bond hydrolysis,cellular_component,DNA catabolic process,catabolic process,organic cyclic compound catabolic process,cellular nitrogen compound catabolic process,heterocycle catabolic process,nucleobase-containing compound catabolic process,binding,DNA catabolic process, exonucleolytic,DN…	--	--
LNC_007251	XLOC_197053	3.83593	0.0433967	6.46585	3.67106e-05	0.0122013	Novel_lncRNA	co_expression	ENSFCAG00000014617	FBXL20	Leucine-rich repeat||Leucine-rich repeat, cysteine-containing subtype||F-box domain||Leucine-rich repeat domain superfamily	GO:0044248,GO:0009056,GO:0044699,GO:1901575,GO:0003674,GO:0009987,GO:0008150,GO:0007610,GO:0044707,GO:0044708,GO:0050896,GO:0033555,GO:0032501,GO:0044265,GO:0009057,GO:0005623,GO:0019005,GO:0043234,GO:0044464,GO:0001662,GO:0002209,GO:0042596,GO:0005575,GO:0019787,GO:0010498,GO:0043632,GO:0032991,GO:0016881,GO:0006511,GO:0004842,GO:0000151,GO:0031461,GO:0019941,GO:0051603,GO:0043161,GO:0005622,GO:…	cellular catabolic process,catabolic process,single-organism process,organic substance catabolic process,molecular_function,cellular process,biological_process,behavior,single-multicellular organism process,single-organism behavior,response to stimulus,multicellular organismal response to stress,multicellular organismal process,cellular macromolecule catabolic process,macromolecule catabolic proc…	--	--
LNC_007251	XLOC_197053	3.83593	0.0433967	6.46585	3.67106e-05	0.0122013	Novel_lncRNA	co_expression	ENSFCAG00000004451	NDEL1	NUDE domain||NUDE family||Nuclear distribution protein nudE-like 1	GO:0043547,GO:0042454,GO:0009164,GO:1901658,GO:0034655,GO:0033124,GO:0043087,GO:0044270,GO:0006184,GO:0046700,GO:1901069,GO:0009203,GO:0009207,GO:1901361,GO:0019439,GO:0009146,GO:1901136,GO:0009143,GO:0006152,GO:0046130,GO:0009154,GO:0009261,GO:0046039,GO:1901068,GO:0044248,GO:0009056,GO:0051345,GO:1900542,GO:0097458,GO:0030811,GO:0033121,GO:0006140,GO:0019637,GO:0009118,GO:0009205,GO:0009199,GO:…	positive regulation of GTPase activity,ribonucleoside catabolic process,nucleoside catabolic process,glycosyl compound catabolic process,nucleobase-containing compound catabolic process,regulation of GTP catabolic process,regulation of GTPase activity,cellular nitrogen compound catabolic process,GTP catabolic process,heterocycle catabolic process,guanosine-containing compound catabolic process,ri…	--	--
LNC_007251	XLOC_197053	3.83593	0.0433967	6.46585	3.67106e-05	0.0122013	Novel_lncRNA	co_expression	ENSFCAG00000005498	FAN1	tRNA endonuclease-like domain superfamily||VRR-NUC domain||Zinc finger, Rad18-type putative||Fanconi-associated nuclease 1-like	GO:0044763,GO:0044699,GO:0003674,GO:0009987,GO:0043167,GO:0008150,GO:0045171,GO:0051716,GO:0070336,GO:0008409,GO:0005829,GO:0090305,GO:0050896,GO:0036297,GO:0005488,GO:0004527,GO:0043566,GO:0017108,GO:0033683,GO:0004528,GO:0048256,GO:0043169,GO:0005623,GO:0046872,GO:0004520,GO:0016788,GO:0044464,GO:0044421,GO:0004518,GO:0006310,GO:0016888,GO:0005575,GO:0044446,GO:0000724,GO:0006289,GO:0000725,GO:…	single-organism cellular process,single-organism process,molecular_function,cellular process,ion binding,biological_process,intercellular bridge,cellular response to stimulus,flap-structured DNA binding,5'-3' exonuclease activity,cytosol,nucleic acid phosphodiester bond hydrolysis,response to stimulus,interstrand cross-link repair,binding,exonuclease activity,structure-specific DNA binding,5'-fla…	fca03460	Fanconi anemia pathway
LNC_007251	XLOC_197053	3.83593	0.0433967	6.46585	3.67106e-05	0.0122013	Novel_lncRNA	co_expression	ENSFCAG00000012025	MIP	Aquaporin transporter||Aquaporin-like||Major intrinsic protein||Major intrinsic protein, conserved site	GO:0051179,GO:0044763,GO:0044459,GO:0044699,GO:0003674,GO:0006810,GO:0051234,GO:0065007,GO:0009987,GO:0022891,GO:0005372,GO:0044767,GO:0048856,GO:0005886,GO:0051262,GO:0071840,GO:0016324,GO:0048518,GO:0050794,GO:0008150,GO:0022857,GO:0016043,GO:0071944,GO:0044765,GO:0022892,GO:0032502,GO:0050789,GO:0045177,GO:0050877,GO:0048522,GO:0006833,GO:0048731,GO:0007155,GO:0005198,GO:0022610,GO:0005215,GO:…	localization,single-organism cellular process,plasma membrane part,single-organism process,molecular_function,transport,establishment of localization,biological regulation,cellular process,substrate-specific transmembrane transporter activity,water transmembrane transporter activity,single-organism developmental process,anatomical structure development,plasma membrane,protein tetramerization,cell…	--	--
LNC_007251	XLOC_197053	3.83593	0.0433967	6.46585	3.67106e-05	0.0122013	Novel_lncRNA	co_expression	ENSFCAG00000042047	--	--	--	--	--	--
LNC_007251	XLOC_197053	3.83593	0.0433967	6.46585	3.67106e-05	0.0122013	Novel_lncRNA	co_expression	ENSFCAG00000028228	FAM20C	FAM20||FAM20, C-terminal	GO:0044699,GO:0003674,GO:0009987,GO:0044767,GO:0048856,GO:0043167,GO:0008150,GO:0032502,GO:0070166,GO:0009653,GO:0016773,GO:0048731,GO:0009888,GO:0007275,GO:0006793,GO:0034505,GO:0097186,GO:0044707,GO:0006796,GO:0016301,GO:0005488,GO:0032501,GO:0030145,GO:0043169,GO:0016772,GO:0048513,GO:0005623,GO:0046872,GO:0031214,GO:0044464,GO:0044421,GO:0005575,GO:0042475,GO:0004672,GO:0005615,GO:0004674,GO:…	single-organism process,molecular_function,cellular process,single-organism developmental process,anatomical structure development,ion binding,biological_process,developmental process,enamel mineralization,anatomical structure morphogenesis,phosphotransferase activity, alcohol group as acceptor,system development,tissue development,multicellular organismal development,phosphorus metabolic process…	--	--
LNC_007251	XLOC_197053	3.83593	0.0433967	6.46585	3.67106e-05	0.0122013	Novel_lncRNA	co_expression	ENSFCAG00000015013	WAPL	WAPL domain||Armadillo-type fold||Armadillo-like helical||Wings apart-like protein	GO:0051179,GO:0044763,GO:0044699,GO:0065007,GO:0009987,GO:0071840,GO:0048518,GO:0051129,GO:0045132,GO:0050794,GO:0008150,GO:0032879,GO:0000794,GO:0016043,GO:0050789,GO:0048522,GO:0070727,GO:0060623,GO:0045875,GO:0034613,GO:0000795,GO:0051641,GO:0048145,GO:0043228,GO:0043232,GO:0048144,GO:0071922,GO:0033036,GO:0008104,GO:0010564,GO:0050896,GO:0007126,GO:0010639,GO:0051128,GO:0044454,GO:0000228,GO:…	localization,single-organism cellular process,single-organism process,biological regulation,cellular process,cellular component organization or biogenesis,positive regulation of biological process,negative regulation of cellular component organization,meiotic chromosome segregation,regulation of cellular process,biological_process,regulation of localization,condensed nuclear chromosome,cellular c…	--	--
LNC_007251	XLOC_197053	3.83593	0.0433967	6.46585	3.67106e-05	0.0122013	Novel_lncRNA	co_expression	ENSFCAG00000009907	-	Small GTPase superfamily, ARF type||Small GTP-binding protein domain||P-loop containing nucleoside triphosphate hydrolase||Small GTPase superfamily, ARF/SAR type	GO:0051179,GO:0043168,GO:0044763,GO:0044699,GO:0003674,GO:0006810,GO:0051234,GO:0009987,GO:0016192,GO:0043167,GO:0005886,GO:0008150,GO:0071944,GO:0070727,GO:0032553,GO:0032555,GO:0034613,GO:0036094,GO:0017076,GO:0035639,GO:0032550,GO:0001883,GO:0032549,GO:0001882,GO:0051641,GO:0000166,GO:1901265,GO:0046907,GO:0033036,GO:0008104,GO:0005488,GO:0051649,GO:0006886,GO:0016020,GO:0071702,GO:0005623,GO:…	localization,anion binding,single-organism cellular process,single-organism process,molecular_function,transport,establishment of localization,cellular process,vesicle-mediated transport,ion binding,plasma membrane,biological_process,cell periphery,cellular macromolecule localization,ribonucleotide binding,purine ribonucleotide binding,cellular protein localization,small molecule binding,purine n…	--	--
LNC_007251	XLOC_197053	3.83593	0.0433967	6.46585	3.67106e-05	0.0122013	Novel_lncRNA	co_expression	ENSFCAG00000009904	GRB7	BPS (Between PH and SH2) domain||SH2 domain||Growth factor receptor-bound protein 7||SH2 domain superfamily||PH-like domain superfamily||Ras-associating (RA) domain||Ubiquitin-like domain superfamily||Pleckstrin homology domain	GO:0051179,GO:0043168,GO:0044763,GO:0044699,GO:0003674,GO:0023052,GO:0044700,GO:0065007,GO:0007154,GO:0009987,GO:0043167,GO:0005543,GO:0071840,GO:0048518,GO:0050794,GO:0008150,GO:0032879,GO:0016043,GO:0050789,GO:0048522,GO:0051270,GO:0034063,GO:0030335,GO:0040017,GO:0051716,GO:0042802,GO:2000147,GO:0008289,GO:0051272,GO:0007165,GO:0005829,GO:0030054,GO:0043228,GO:0043232,GO:0006928,GO:0030334,GO:…	localization,anion binding,single-organism cellular process,single-organism process,molecular_function,signaling,single organism signaling,biological regulation,cell communication,cellular process,ion binding,phospholipid binding,cellular component organization or biogenesis,positive regulation of biological process,regulation of cellular process,biological_process,regulation of localization,cell…	--	--
LNC_007251	XLOC_197053	3.83593	0.0433967	6.46585	3.67106e-05	0.0122013	Novel_lncRNA	co_expression	ENSFCAG00000022856	PARVB	Parvin||Calponin homology domain||CH domain superfamily	GO:0044763,GO:0044699,GO:0003674,GO:0042995,GO:0032989,GO:0065007,GO:0022604,GO:0009987,GO:0050793,GO:0048468,GO:0003779,GO:0044767,GO:0048856,GO:0030027,GO:0008092,GO:0022603,GO:0071840,GO:0030030,GO:0030029,GO:0000902,GO:0050794,GO:0048869,GO:0008150,GO:0016043,GO:0065008,GO:0032502,GO:0050789,GO:0071963,GO:0031252,GO:0009653,GO:0000904,GO:0030154,GO:0007155,GO:0022610,GO:0030036,GO:0030054,GO:…	single-organism cellular process,single-organism process,molecular_function,cell projection,cellular component morphogenesis,biological regulation,regulation of cell morphogenesis,cellular process,regulation of developmental process,cell development,actin binding,single-organism developmental process,anatomical structure development,lamellipodium,cytoskeletal protein binding,regulation of anatomi…	fca04510	Focal adhesion
LNC_007251	XLOC_197053	3.83593	0.0433967	6.46585	3.67106e-05	0.0122013	Novel_lncRNA	co_expression	ENSFCAG00000031869	BCORL1	Ankyrin repeat-containing domain||Ankyrin repeat-containing domain superfamily||BCL-6 corepressor, PCGF1 binding domain||PCGF Ub-like fold discriminator superfamily||Ankyrin repeat	GO:0005622,GO:0044424,GO:0044464,GO:0005623,GO:0043229,GO:0043226,GO:0043231,GO:0043227,GO:0044446,GO:0005634,GO:0044422,GO:0005575,GO:0005654,GO:0044428,GO:0070013,GO:0043233,GO:0031974,GO:0031981,GO:0071944,GO:0005886,GO:0016020	intracellular,intracellular part,cell part,cell,intracellular organelle,organelle,intracellular membrane-bounded organelle,membrane-bounded organelle,intracellular organelle part,nucleus,organelle part,cellular_component,nucleoplasm,nuclear part,intracellular organelle lumen,organelle lumen,membrane-enclosed lumen,nuclear lumen,cell periphery,plasma membrane,membrane	--	--
LNC_007251	XLOC_197053	3.83593	0.0433967	6.46585	3.67106e-05	0.0122013	Novel_lncRNA	co_expression	ENSFCAG00000031723	-	14-3-3 protein||14-3-3 domain superfamily||14-3-3 protein, conserved site||14-3-3 domain	GO:0003674,GO:0005488,GO:0019904,GO:0005515	molecular_function,binding,protein domain specific binding,protein binding	fca04151,fca04722,fca04110,fca04390,fca05203,fca05169,fca04114	PI3K-Akt signaling pathway,Neurotrophin signaling pathway,Cell cycle,Hippo signaling pathway,Viral carcinogenesis,Epstein-Barr virus infection,Oocyte meiosis
LNC_007251	XLOC_197053	3.83593	0.0433967	6.46585	3.67106e-05	0.0122013	Novel_lncRNA	co_expression	ENSFCAG00000014563	NEK6	Protein kinase, ATP binding site||Protein kinase domain||Serine/threonine-protein kinase, active site||Serine-threonine/tyrosine-protein kinase, catalytic domain||Protein kinase-like domain superfamily	GO:0043168,GO:0044763,GO:0044699,GO:0003674,GO:0065007,GO:0009987,GO:0043167,GO:0008092,GO:0071840,GO:0050794,GO:0008150,GO:0001221,GO:0016043,GO:0050789,GO:0032553,GO:0030071,GO:0016773,GO:1902099,GO:0032555,GO:0001222,GO:0007091,GO:0036094,GO:0017076,GO:0035639,GO:0005524,GO:0044784,GO:0032550,GO:0001883,GO:0032559,GO:0032549,GO:0006793,GO:0030554,GO:0001882,GO:0000166,GO:1901265,GO:0005829,GO:…	anion binding,single-organism cellular process,single-organism process,molecular_function,biological regulation,cellular process,ion binding,cytoskeletal protein binding,cellular component organization or biogenesis,regulation of cellular process,biological_process,transcription cofactor binding,cellular component organization,regulation of biological process,ribonucleotide binding,regulation of …	--	--
LNC_007251	XLOC_197053	3.83593	0.0433967	6.46585	3.67106e-05	0.0122013	Novel_lncRNA	co_expression	ENSFCAG00000005466	EFTUD2	Ribosomal protein S5 domain 2-type fold||116kDa U5 small nuclear ribonucleoprotein component, N-terminal||Small GTP-binding protein domain||116kDa U5 small nuclear ribonucleoprotein component, C-terminal||Translation elongation factor EFG/EF2, domain IV||Translation elongation factor EFTu-like, domain 2||Translation protein, beta-barrel domain superfamily||Elongation factor EFG, domain V-like||Ri…	GO:0043168,GO:0003674,GO:0009987,GO:0043167,GO:0008150,GO:0032553,GO:0032555,GO:0030623,GO:0036094,GO:0017076,GO:0035639,GO:0032550,GO:0001883,GO:0032549,GO:0001882,GO:0000166,GO:1901265,GO:0005829,GO:0005488,GO:0015030,GO:0016462,GO:0016818,GO:0005623,GO:0016817,GO:0017111,GO:0044464,GO:0005575,GO:0044446,GO:0003924,GO:0044422,GO:0032991,GO:0032561,GO:0019001,GO:0071007,GO:0044444,GO:0097159,GO:…	anion binding,molecular_function,cellular process,ion binding,biological_process,ribonucleotide binding,purine ribonucleotide binding,U5 snRNA binding,small molecule binding,purine nucleotide binding,purine ribonucleoside triphosphate binding,purine ribonucleoside binding,purine nucleoside binding,ribonucleoside binding,nucleoside binding,nucleotide binding,nucleoside phosphate binding,cytosol,bi…	fca03040	Spliceosome
LNC_007251	XLOC_197053	3.83593	0.0433967	6.46585	3.67106e-05	0.0122013	Novel_lncRNA	co_expression	ENSFCAG00000023495	C9orf84	-	GO:0044763,GO:0044699,GO:0003674,GO:0009987,GO:0045132,GO:0008150,GO:0000794,GO:0043228,GO:0043232,GO:0007126,GO:0005488,GO:0043566,GO:0000228,GO:0000793,GO:0016462,GO:0016818,GO:0005623,GO:0051304,GO:0016817,GO:0022402,GO:0003697,GO:0017111,GO:0044464,GO:0051321,GO:0007131,GO:0035825,GO:0006310,GO:0016887,GO:0005694,GO:0007059,GO:0005575,GO:0044446,GO:0000712,GO:0044422,GO:0006259,GO:0051307,GO:…	single-organism cellular process,single-organism process,molecular_function,cellular process,meiotic chromosome segregation,biological_process,condensed nuclear chromosome,non-membrane-bounded organelle,intracellular non-membrane-bounded organelle,meiosis,binding,structure-specific DNA binding,nuclear chromosome,condensed chromosome,pyrophosphatase activity,hydrolase activity, acting on acid anhy…	--	--
LNC_007251	XLOC_197053	3.83593	0.0433967	6.46585	3.67106e-05	0.0122013	Novel_lncRNA	co_expression	ENSFCAG00000044458	PLLP	Myelin and lymphocyte (MAL) protein||Marvel domain	GO:0035637,GO:0019226,GO:0003674,GO:0050877,GO:0003008,GO:0001508,GO:0065007,GO:0019228,GO:0042552,GO:0007272,GO:0008366,GO:0008150,GO:0044700,GO:0023052,GO:0019911,GO:0007399,GO:0007154,GO:0044707,GO:0044699,GO:0009987,GO:0044763,GO:0042391,GO:0032501,GO:0048856,GO:0048731,GO:0007275,GO:0044425,GO:0032502,GO:0016020,GO:0065008,GO:0005575,GO:0016021,GO:0005198,GO:0031224	multicellular organismal signaling,transmission of nerve impulse,molecular_function,neurological system process,system process,regulation of action potential,biological regulation,regulation of action potential in neuron,myelination,ensheathment of neurons,axon ensheathment,biological_process,single organism signaling,signaling,structural constituent of myelin sheath,nervous system development,ce…	--	--
LNC_007251	XLOC_197053	3.83593	0.0433967	6.46585	3.67106e-05	0.0122013	Novel_lncRNA	co_expression	ENSFCAG00000029864	METAP2	Peptidase M24A, methionine aminopeptidase, subfamily 2, binding site||Winged helix DNA-binding domain superfamily||Creatinase/aminopeptidase-like||Peptidase M24A, methionine aminopeptidase, subfamily 2||Peptidase M24||Peptidase M24, methionine aminopeptidase||Winged helix-like DNA-binding domain superfamily	GO:0003674,GO:0009987,GO:0043167,GO:0005886,GO:0008150,GO:0071944,GO:0005829,GO:0070084,GO:0005488,GO:0016020,GO:0043169,GO:0005623,GO:0046872,GO:0044464,GO:0018206,GO:0004177,GO:0005575,GO:0044444,GO:0005622,GO:0044424,GO:0031365,GO:0005737,GO:0070006,GO:0016787,GO:0008238,GO:0044237,GO:0008152,GO:0006508,GO:0003824,GO:0008237,GO:0016485,GO:0008235,GO:0071704,GO:0044238,GO:0070011,GO:0008233,GO:…	molecular_function,cellular process,ion binding,plasma membrane,biological_process,cell periphery,cytosol,protein initiator methionine removal,binding,membrane,cation binding,cell,metal ion binding,cell part,peptidyl-methionine modification,aminopeptidase activity,cellular_component,cytoplasmic part,intracellular,intracellular part,N-terminal protein amino acid modification,cytoplasm,metalloamino…	--	--
LNC_007251	XLOC_197053	3.83593	0.0433967	6.46585	3.67106e-05	0.0122013	Novel_lncRNA	co_expression	ENSFCAG00000010466	ADGRG7	GPCR, family 2-like||GPS motif||GPCR, family 2, secretin-like	GO:0044763,GO:0044459,GO:0044699,GO:0003674,GO:0023052,GO:0044700,GO:0065007,GO:0007154,GO:0009987,GO:0005886,GO:0050794,GO:0008150,GO:0071944,GO:0050789,GO:0007188,GO:0051716,GO:0007187,GO:0044425,GO:0007165,GO:0050896,GO:0016020,GO:0007189,GO:0005623,GO:0044464,GO:0016021,GO:0005575,GO:0031224,GO:0031226,GO:0005887,GO:0004930,GO:0004872,GO:0007186,GO:0007166,GO:0038023,GO:0004871,GO:0060089,GO:…	single-organism cellular process,plasma membrane part,single-organism process,molecular_function,signaling,single organism signaling,biological regulation,cell communication,cellular process,plasma membrane,regulation of cellular process,biological_process,cell periphery,regulation of biological process,adenylate cyclase-modulating G-protein coupled receptor signaling pathway,cellular response to…	--	--
LNC_007251	XLOC_197053	3.83593	0.0433967	6.46585	3.67106e-05	0.0122013	Novel_lncRNA	co_expression	ENSFCAG00000027646	ROBO2	Immunoglobulin V-set domain||Immunoglobulin subtype||Immunoglobulin-like domain superfamily||Fibronectin type III||Immunoglobulin subtype 2||Roundabout homologue 2||Fibronectin type III superfamily||Immunoglobulin I-set||Immunoglobulin-like domain||Immunoglobulin-like fold	GO:0097458,GO:0044763,GO:0044459,GO:0044699,GO:0048666,GO:0003674,GO:0042995,GO:0007409,GO:0007399,GO:0050919,GO:0061564,GO:0048699,GO:0050922,GO:0050770,GO:0048521,GO:0023052,GO:0051960,GO:0031175,GO:0044700,GO:0010975,GO:0051239,GO:0048667,GO:0022008,GO:0044463,GO:0007411,GO:0097485,GO:0030182,GO:0048812,GO:0032989,GO:0065007,GO:0022604,GO:0007154,GO:0009987,GO:0050793,GO:2000026,GO:0048468,GO:…	neuron part,single-organism cellular process,plasma membrane part,single-organism process,neuron development,molecular_function,cell projection,axonogenesis,nervous system development,negative chemotaxis,axon development,generation of neurons,negative regulation of chemotaxis,regulation of axonogenesis,negative regulation of behavior,signaling,regulation of nervous system development,neuron proje…	fca04360	Axon guidance
LNC_007251	XLOC_197053	3.83593	0.0433967	6.46585	3.67106e-05	0.0122013	Novel_lncRNA	co_expression	ENSFCAG00000008557	-	Cytochrome P450, E-class, group I||Cytochrome P450 superfamily||Cytochrome P450||Cytochrome P450, conserved site||Cytochrome P450, E-class, group I, CYP2A-like	GO:0005737,GO:0005622,GO:0044424,GO:0044248,GO:0009056,GO:0043167,GO:0043169,GO:0044464,GO:0046872,GO:0005623,GO:0005488,GO:0009804,GO:0005575,GO:0009698,GO:0043231,GO:0008391,GO:0008392,GO:0019373,GO:0043227,GO:0006690,GO:1901568,GO:0043229,GO:0043226,GO:0097159,GO:0001676,GO:0050896,GO:1901363,GO:0071704,GO:0046914,GO:0044237,GO:0042738,GO:0006631,GO:0042737,GO:0019369,GO:0044710,GO:0008395,GO:…	cytoplasm,intracellular,intracellular part,cellular catabolic process,catabolic process,ion binding,cation binding,cell part,metal ion binding,cell,binding,coumarin metabolic process,cellular_component,phenylpropanoid metabolic process,intracellular membrane-bounded organelle,arachidonic acid monooxygenase activity,arachidonic acid epoxygenase activity,epoxygenase P450 pathway,membrane-bounded or…	fca00980,fca05204	Metabolism of xenobiotics by cytochrome P450,Chemical carcinogenesis
LNC_007251	XLOC_197053	3.83593	0.0433967	6.46585	3.67106e-05	0.0122013	Novel_lncRNA	co_expression	ENSFCAG00000012600	BBS9	Parathyroid hormone-responsive B1||PTHB1, C-terminal domain||PTHB1, N-terminal domain	GO:0051179,GO:0044763,GO:0031513,GO:0072372,GO:0044441,GO:0044699,GO:0042995,GO:0044463,GO:0009987,GO:0005929,GO:0031514,GO:0061512,GO:0008150,GO:0070727,GO:0034613,GO:0051641,GO:0043228,GO:0043232,GO:0005856,GO:0033036,GO:0008104,GO:0016020,GO:0005623,GO:0043234,GO:0044430,GO:0044464,GO:0034464,GO:0005575,GO:0044446,GO:0044422,GO:0032991,GO:0044444,GO:0043229,GO:0005622,GO:0044424,GO:0043226,GO:…	localization,single-organism cellular process,nonmotile primary cilium,primary cilium,cilium part,single-organism process,cell projection,cell projection part,cellular process,cilium,motile cilium,protein localization to cilium,biological_process,cellular macromolecule localization,cellular protein localization,cellular localization,non-membrane-bounded organelle,intracellular non-membrane-bounde…	--	--
LNC_007251	XLOC_197053	3.83593	0.0433967	6.46585	3.67106e-05	0.0122013	Novel_lncRNA	co_expression	ENSFCAG00000015492	CACNB2	Voltage-dependent calcium channel, L-type, beta subunit||SH3-like domain superfamily||CACNB2, SH3 domain||Voltage-dependent calcium channel, L-type, beta-2 subunit||Guanylate kinase/L-type calcium channel beta subunit||P-loop containing nucleoside triphosphate hydrolase||SH3 domain	GO:0008016,GO:0001508,GO:0002027,GO:0086036,GO:0051179,GO:0086019,GO:0086010,GO:0061337,GO:0044057,GO:0035637,GO:0044763,GO:0044459,GO:0086001,GO:0044699,GO:0008324,GO:0060047,GO:0007528,GO:0003674,GO:0006812,GO:0006810,GO:0003015,GO:0086012,GO:0019226,GO:0070588,GO:0023052,GO:0051234,GO:0086065,GO:0022890,GO:0044700,GO:0086091,GO:0051239,GO:0065007,GO:0007154,GO:0009987,GO:0005891,GO:0070838,GO:…	regulation of heart contraction,regulation of action potential,regulation of heart rate,regulation of cardiac muscle cell membrane potential,localization,cell-cell signaling involved in cardiac conduction,membrane depolarization involved in regulation of action potential,cardiac conduction,regulation of system process,multicellular organismal signaling,single-organism cellular process,plasma memb…	fca04261,fca05412,fca04260,fca05414,fca05410,fca04921,fca04010	Adrenergic signaling in cardiomyocytes,Arrhythmogenic right ventricular cardiomyopathy (ARVC),Cardiac muscle contraction,Dilated cardiomyopathy,Hypertrophic cardiomyopathy (HCM),Oxytocin signaling pathway,MAPK signaling pathway
LNC_007251	XLOC_197053	3.83593	0.0433967	6.46585	3.67106e-05	0.0122013	Novel_lncRNA	co_expression	ENSFCAG00000035252	DPH3	Zinc finger, DPH-type||DPH Zinc finger superfamily	GO:0005737,GO:0005622,GO:0044424,GO:0051099,GO:0043167,GO:0043169,GO:0044464,GO:0044093,GO:0046872,GO:0005623,GO:0005488,GO:0051098,GO:0051179,GO:0065007,GO:0005575,GO:0032940,GO:0046903,GO:0051046,GO:0060341,GO:0051224,GO:0065009,GO:0051234,GO:0044444,GO:0006810,GO:0043231,GO:0033036,GO:0043227,GO:0043229,GO:0050789,GO:0005829,GO:0043226,GO:0048523,GO:0051649,GO:0071702,GO:0032879,GO:0044765,GO:…	cytoplasm,intracellular,intracellular part,positive regulation of binding,ion binding,cation binding,cell part,positive regulation of molecular function,metal ion binding,cell,binding,regulation of binding,localization,biological regulation,cellular_component,secretion by cell,secretion,regulation of secretion,regulation of cellular localization,negative regulation of protein transport,regulation…	--	--
LNC_007251	XLOC_197053	3.83593	0.0433967	6.46585	3.67106e-05	0.0122013	Novel_lncRNA	co_expression	ENSFCAG00000013433	ZFYVE27	Zinc finger, RING/FYVE/PHD-type||Zinc finger, FYVE-related||Zinc finger, FYVE/PHD-type||FYVE zinc finger	GO:0097458,GO:0051179,GO:0044763,GO:0044459,GO:0044699,GO:0048666,GO:0003674,GO:0042995,GO:0007409,GO:0006810,GO:0048588,GO:0007399,GO:0061564,GO:0048699,GO:0050770,GO:0023052,GO:0051960,GO:0051234,GO:0031175,GO:1990138,GO:0044700,GO:0010975,GO:0051239,GO:0048667,GO:0022008,GO:0044463,GO:0030182,GO:0048812,GO:0032989,GO:0065007,GO:0022604,GO:0007154,GO:0009987,GO:0030516,GO:0050793,GO:2000026,GO:…	neuron part,localization,single-organism cellular process,plasma membrane part,single-organism process,neuron development,molecular_function,cell projection,axonogenesis,transport,developmental cell growth,nervous system development,axon development,generation of neurons,regulation of axonogenesis,signaling,regulation of nervous system development,establishment of localization,neuron projection d…	--	--
LNC_007251	XLOC_197053	3.83593	0.0433967	6.46585	3.67106e-05	0.0122013	Novel_lncRNA	co_expression	ENSFCAG00000014636	NYAP2	Neuronal tyrosine-phosphorylated phosphoinositide-3-kinase adapter, C-terminal domain||Neuronal tyrosine-phosphorylated phosphoinositide-3-kinase adapter 2||Neuronal tyrosine-phosphorylated phosphoinositide-3-kinase adapter 1/2	GO:0044763,GO:0044699,GO:0048666,GO:0007399,GO:0048699,GO:0023052,GO:0031175,GO:0044700,GO:0022008,GO:0030182,GO:0048812,GO:0014065,GO:0032989,GO:0065007,GO:0007154,GO:0009987,GO:0048468,GO:0044767,GO:0048856,GO:0048858,GO:0048015,GO:0071840,GO:0048017,GO:0030030,GO:0032990,GO:0000902,GO:0050794,GO:0048869,GO:0008150,GO:0016043,GO:0032502,GO:0035556,GO:0050789,GO:0009653,GO:0030154,GO:0048731,GO:…	single-organism cellular process,single-organism process,neuron development,nervous system development,generation of neurons,signaling,neuron projection development,single organism signaling,neurogenesis,neuron differentiation,neuron projection morphogenesis,phosphatidylinositol 3-kinase cascade,cellular component morphogenesis,biological regulation,cell communication,cellular process,cell develo…	--	--
LNC_007251	XLOC_197053	3.83593	0.0433967	6.46585	3.67106e-05	0.0122013	Novel_lncRNA	co_expression	ENSFCAG00000025895	SRP19	-||Signal recognition particle, SRP19 subunit||Signal recognition particle, subunit SRP19-like superfamily	GO:0051179,GO:0044763,GO:0044699,GO:0003674,GO:0006810,GO:0051234,GO:0009987,GO:0006617,GO:0071840,GO:0008150,GO:0016043,GO:0044765,GO:0070727,GO:0034613,GO:0051641,GO:0043228,GO:0043232,GO:0046907,GO:0033036,GO:0005786,GO:0008104,GO:0008312,GO:0050896,GO:0005488,GO:0051649,GO:0006886,GO:0048500,GO:0071702,GO:0006616,GO:0055085,GO:0072594,GO:0005623,GO:0044464,GO:0044085,GO:0005575,GO:0022607,GO:…	localization,single-organism cellular process,single-organism process,molecular_function,transport,establishment of localization,cellular process,SRP-dependent cotranslational protein targeting to membrane, signal sequence recognition,cellular component organization or biogenesis,biological_process,cellular component organization,single-organism transport,cellular macromolecule localization,cellu…	fca03060	Protein export
LNC_007251	XLOC_197053	3.83593	0.0433967	6.46585	3.67106e-05	0.0122013	Novel_lncRNA	co_expression	ENSFCAG00000010683	CAMKV	Protein kinase domain||Protein kinase-like domain superfamily	GO:0043168,GO:0003674,GO:0009987,GO:0043167,GO:0008150,GO:0032553,GO:0016773,GO:0032555,GO:0036094,GO:0017076,GO:0035639,GO:0005524,GO:0032550,GO:0001883,GO:0032559,GO:0032549,GO:0006793,GO:0030554,GO:0001882,GO:0000166,GO:1901265,GO:0006796,GO:0016301,GO:0005488,GO:0016772,GO:0005516,GO:0005515,GO:0004672,GO:0004674,GO:0097159,GO:1901363,GO:0016740,GO:0004683,GO:0016310,GO:0044237,GO:0008152,GO:…	anion binding,molecular_function,cellular process,ion binding,biological_process,ribonucleotide binding,phosphotransferase activity, alcohol group as acceptor,purine ribonucleotide binding,small molecule binding,purine nucleotide binding,purine ribonucleoside triphosphate binding,ATP binding,purine ribonucleoside binding,purine nucleoside binding,adenyl ribonucleotide binding,ribonucleoside bindi…	--	--
LNC_007252	XLOC_197053	1.60634	0	Inf	1.62784e-05	0.00659388	Novel_lncRNA	co_location	ENSFCAG00000030309	KIF25	Kinesin motor domain, conserved site||Kinesin motor domain||Kinesin-like protein||P-loop containing nucleoside triphosphate hydrolase||Kinesin motor domain superfamily	GO:0051647,GO:0046602,GO:0007100,GO:0051299,GO:0046603,GO:0019222,GO:0050789,GO:0031323,GO:0050794,GO:0065007,GO:0031023,GO:0046606,GO:0044237,GO:0007088,GO:0051783,GO:0048519,GO:0032550,GO:0001883,GO:0032549,GO:0051726,GO:0001882,GO:0009892,GO:0010507,GO:0043167,GO:0032555,GO:0017076,GO:0051656,GO:0032553,GO:0035639,GO:0007010,GO:0031324,GO:0007049,GO:0046605,GO:0000226,GO:0007098,GO:0070507,GO:…	nucleus localization,regulation of mitotic centrosome separation,mitotic centrosome separation,centrosome separation,negative regulation of mitotic centrosome separation,regulation of metabolic process,regulation of biological process,regulation of cellular metabolic process,regulation of cellular process,biological regulation,microtubule organizing center organization,negative regulation of cent…	--	--
LNC_007252	XLOC_197053	1.60634	0	Inf	1.62784e-05	0.00659388	Novel_lncRNA	co_location	ENSFCAG00000000864	AFDN	Forkhead-associated (FHA) domain||PDZ superfamily||Ras-associating (RA) domain||PDZ domain||Ubiquitin-like domain superfamily||Afadin, cargo binding domain||SMAD/FHA domain superfamily||Dilute domain||Afadin	GO:0034332,GO:0002065,GO:0034330,GO:0060563,GO:0045216,GO:0050789,GO:0034334,GO:0070444,GO:0070445,GO:0048854,GO:0016604,GO:0050794,GO:0065007,GO:0044451,GO:0060019,GO:0034331,GO:0032879,GO:0048869,GO:0050767,GO:0005912,GO:0005654,GO:0070161,GO:0030154,GO:0065008,GO:0007155,GO:0022610,GO:0008283,GO:0048513,GO:0007420,GO:0021987,GO:0005913,GO:0016337,GO:0060284,GO:0032880,GO:0043954,GO:0005737,GO:…	adherens junction organization,columnar/cuboidal epithelial cell differentiation,cell junction organization,neuroepithelial cell differentiation,cell-cell junction organization,regulation of biological process,adherens junction maintenance,oligodendrocyte progenitor proliferation,regulation of oligodendrocyte progenitor proliferation,brain morphogenesis,nuclear body,regulation of cellular process…	fca04520,fca04024,fca04670,fca04015,fca04014,fca04530	Adherens junction,cAMP signaling pathway,Leukocyte transendothelial migration,Rap1 signaling pathway,Ras signaling pathway,Tight junction
LNC_007252	XLOC_197053	1.60634	0	Inf	1.62784e-05	0.00659388	Novel_lncRNA	co_location	ENSFCAG00000041618	-	FERM domain||FERM central domain||FERM, N-terminal||FERM/acyl-CoA-binding protein superfamily||FERM superfamily, second domain||Ubiquitin-like domain superfamily||Band 4.1 domain||FERM, C-terminal PH-like domain	--	--	fca04390	Hippo signaling pathway
LNC_007252	XLOC_197053	1.60634	0	Inf	1.62784e-05	0.00659388	Novel_lncRNA	co_expression	ENSFCAG00000010563	-	Luc7-related	GO:0097159,GO:0005488,GO:1901363,GO:0003676,GO:0016043,GO:0071840,GO:0005634,GO:0006725,GO:0044260,GO:0046483,GO:0006139,GO:0003674,GO:0009987,GO:1901360,GO:0090304,GO:0034641,GO:0006807,GO:0005623,GO:0044464,GO:0008150,GO:0016070,GO:0043170,GO:0044237,GO:0005622,GO:0044424,GO:0043933,GO:0032991,GO:0022607,GO:0043226,GO:0043229,GO:0044085,GO:0031981,GO:0044238,GO:0071704,GO:0044451,GO:0071004,GO:…	organic cyclic compound binding,binding,heterocyclic compound binding,nucleic acid binding,cellular component organization,cellular component organization or biogenesis,nucleus,cellular aromatic compound metabolic process,cellular macromolecule metabolic process,heterocycle metabolic process,nucleobase-containing compound metabolic process,molecular_function,cellular process,organic cyclic compou…	--	--
LNC_007252	XLOC_197053	1.60634	0	Inf	1.62784e-05	0.00659388	Novel_lncRNA	co_expression	ENSFCAG00000018551	ADAM23	EGF-like, conserved site||EGF-like domain||Reprolysin domain, adamalysin-type||Disintegrin domain superfamily||Metallopeptidase, catalytic domain superfamily||ADAM, cysteine-rich||Disintegrin domain||Peptidase M12B, propeptide||Peptidase M12B, ADAM/reprolysin	GO:0005575,GO:0004175,GO:0004222,GO:0071704,GO:0019538,GO:0043170,GO:0008152,GO:0070011,GO:0044238,GO:0008233,GO:0016787,GO:0003674,GO:0003824,GO:0006508,GO:0008237,GO:0008150,GO:0016020,GO:0044425,GO:0031224,GO:0016021	cellular_component,endopeptidase activity,metalloendopeptidase activity,organic substance metabolic process,protein metabolic process,macromolecule metabolic process,metabolic process,peptidase activity, acting on L-amino acid peptides,primary metabolic process,peptidase activity,hydrolase activity,molecular_function,catalytic activity,proteolysis,metallopeptidase activity,biological_process,memb…	--	--
LNC_007252	XLOC_197053	1.60634	0	Inf	1.62784e-05	0.00659388	Novel_lncRNA	co_expression	ENSFCAG00000003189	MAPK8IP1	JIP1, SH3 domain||PTB/PI domain||SH3 domain||PH-like domain superfamily	GO:0005737,GO:0005622,GO:0044424,GO:0044464,GO:0005623,GO:0005488,GO:0044302,GO:0030424,GO:0035740,GO:2000564,GO:0030425,GO:0051179,GO:0065007,GO:0005575,GO:0016192,GO:0043005,GO:0050670,GO:0032944,GO:0070663,GO:0010627,GO:0046328,GO:0007243,GO:0033554,GO:0097458,GO:0051234,GO:0044444,GO:0006810,GO:0019222,GO:0007254,GO:0000165,GO:0007258,GO:0031323,GO:0031098,GO:0006351,GO:0032774,GO:0050789,GO:…	cytoplasm,intracellular,intracellular part,cell part,cell,binding,dentate gyrus mossy fiber,axon,CD8-positive, alpha-beta T cell proliferation,regulation of CD8-positive, alpha-beta T cell proliferation,dendrite,localization,biological regulation,cellular_component,vesicle-mediated transport,neuron projection,regulation of lymphocyte proliferation,regulation of mononuclear cell proliferation,regu…	fca04010	MAPK signaling pathway
LNC_007252	XLOC_197053	1.60634	0	Inf	1.62784e-05	0.00659388	Novel_lncRNA	co_expression	ENSFCAG00000012951	ANK1	Ankyrin repeat-containing domain||-||Ankyrin repeat-containing domain superfamily||ZU5 domain||Death-like domain superfamily||Death domain||Ankyrin repeat	GO:0005737,GO:0005622,GO:0044424,GO:0044464,GO:0005623,GO:0005488,GO:0030424,GO:0051179,GO:0065007,GO:0005575,GO:0016192,GO:0043005,GO:0097458,GO:0051234,GO:0006810,GO:0033036,GO:0043229,GO:0050789,GO:0043226,GO:0051649,GO:0014731,GO:0044765,GO:0050896,GO:0016044,GO:0008093,GO:0061024,GO:0008104,GO:0005515,GO:0008092,GO:0050794,GO:0019899,GO:0071840,GO:0051641,GO:0003674,GO:0044763,GO:0044699,GO:…	cytoplasm,intracellular,intracellular part,cell part,cell,binding,axon,localization,biological regulation,cellular_component,vesicle-mediated transport,neuron projection,neuron part,establishment of localization,transport,macromolecule localization,intracellular organelle,regulation of biological process,organelle,establishment of localization in cell,spectrin-associated cytoskeleton,single-organ…	fca05205	Proteoglycans in cancer
LNC_007644	XLOC_207362	0	0.170751	#NAME?	2.87024e-05	0.0102462	Novel_lncRNA	co_expression	ENSFCAG00000023932	RIC8B	Armadillo-type fold||Synembryn||Armadillo-like helical||Guanine nucleotide exchange factor, Ric8	GO:0008047,GO:0044281,GO:1901564,GO:0055086,GO:0019637,GO:0009119,GO:0009117,GO:0006753,GO:0051345,GO:0043547,GO:0009259,GO:0019693,GO:0003674,GO:1901135,GO:1901565,GO:0009141,GO:0046039,GO:0042454,GO:0043226,GO:0009150,GO:1901068,GO:0044710,GO:0009116,GO:0009205,GO:0009164,GO:0043229,GO:1901657,GO:0043085,GO:0009199,GO:1901658,GO:0009144,GO:0034655,GO:0065007,GO:0050789,GO:0046128,GO:0033124,GO:…	enzyme activator activity,small molecule metabolic process,organonitrogen compound metabolic process,nucleobase-containing small molecule metabolic process,organophosphate metabolic process,ribonucleoside metabolic process,nucleotide metabolic process,nucleoside phosphate metabolic process,positive regulation of hydrolase activity,positive regulation of GTPase activity,ribonucleotide metabolic pr…	--	--
LNC_007644	XLOC_207362	0	0.170751	#NAME?	2.87024e-05	0.0102462	Novel_lncRNA	co_expression	ENSFCAG00000002585	FBXL19	Zinc finger, CXXC-type||F-box domain||Leucine-rich repeat, cysteine-containing subtype||Zinc finger, PHD-finger||Leucine-rich repeat domain superfamily||Zinc finger, FYVE/PHD-type||Zinc finger, PHD-type||Zinc finger, PHD-type, conserved site||Zinc finger, RING/FYVE/PHD-type	GO:0044248,GO:0009056,GO:1901575,GO:0003674,GO:0009987,GO:0043167,GO:0008150,GO:0005488,GO:0044265,GO:0009057,GO:0043169,GO:0005623,GO:0046872,GO:0019005,GO:0043234,GO:0044464,GO:0005575,GO:0010498,GO:0043632,GO:0032991,GO:0006511,GO:0000151,GO:0031461,GO:0046914,GO:0019941,GO:0051603,GO:0097159,GO:1901363,GO:0043161,GO:0005622,GO:0044424,GO:0044257,GO:0008270,GO:0044237,GO:0030163,GO:0003677,GO:…	cellular catabolic process,catabolic process,organic substance catabolic process,molecular_function,cellular process,ion binding,biological_process,binding,cellular macromolecule catabolic process,macromolecule catabolic process,cation binding,cell,metal ion binding,SCF ubiquitin ligase complex,protein complex,cell part,cellular_component,proteasomal protein catabolic process,modification-depende…	--	--
LNC_007644	XLOC_207362	0	0.170751	#NAME?	2.87024e-05	0.0102462	Novel_lncRNA	co_expression	ENSFCAG00000003816	SUPT20H	Transcription factor Spt20	GO:0003674,GO:0044262,GO:0005996,GO:0065007,GO:0009987,GO:0019318,GO:0006006,GO:0048518,GO:0050794,GO:0008150,GO:0050789,GO:0048522,GO:0044710,GO:0044281,GO:0043228,GO:0043232,GO:0045913,GO:0035948,GO:0005975,GO:0035947,GO:0006094,GO:0072366,GO:0019319,GO:0072364,GO:0010907,GO:0005623,GO:0046364,GO:0043234,GO:0044464,GO:0010676,GO:0045722,GO:0000124,GO:0005575,GO:0044446,GO:0044422,GO:0032991,GO:…	molecular_function,cellular carbohydrate metabolic process,monosaccharide metabolic process,biological regulation,cellular process,hexose metabolic process,glucose metabolic process,positive regulation of biological process,regulation of cellular process,biological_process,regulation of biological process,positive regulation of cellular process,single-organism metabolic process,small molecule met…	--	--
LNC_007644	XLOC_207362	0	0.170751	#NAME?	2.87024e-05	0.0102462	Novel_lncRNA	co_expression	ENSFCAG00000029035	-	Chromo/chromo shadow domain||Chromobox protein homolog 3||Chromo shadow domain||Chromo domain||Chromo-like domain superfamily	GO:0065007,GO:0009987,GO:0050794,GO:0008150,GO:0050789,GO:0043228,GO:0043232,GO:0044454,GO:0000228,GO:0005623,GO:0044464,GO:0044427,GO:0005694,GO:0000790,GO:0000785,GO:0005575,GO:0044446,GO:0044422,GO:0051171,GO:0005719,GO:0019219,GO:0043229,GO:0005622,GO:0044424,GO:0043226,GO:0000791,GO:0031981,GO:0031323,GO:0048519,GO:0046483,GO:0044428,GO:0080090,GO:0019222,GO:0006725,GO:0048523,GO:0031974,GO:…	biological regulation,cellular process,regulation of cellular process,biological_process,regulation of biological process,non-membrane-bounded organelle,intracellular non-membrane-bounded organelle,nuclear chromosome part,nuclear chromosome,cell,cell part,chromosomal part,chromosome,nuclear chromatin,chromatin,cellular_component,intracellular organelle part,organelle part,regulation of nitrogen c…	--	--
LNC_007644	XLOC_207362	0	0.170751	#NAME?	2.87024e-05	0.0102462	Novel_lncRNA	co_expression	ENSFCAG00000026360	USH2A	Laminin, N-terminal||Laminin, N-terminal domain superfamily||Fibronectin type III superfamily||Immunoglobulin-like fold||LamG-like jellyroll fold||Laminin G domain||Usherin||Concanavalin A-like lectin/glucanase domain superfamily||Laminin EGF domain||Fibronectin type III	GO:0097458,GO:0051179,GO:0044763,GO:0042592,GO:0044459,GO:0031513,GO:0072372,GO:0044441,GO:0044699,GO:0003674,GO:0042995,GO:0007399,GO:0048699,GO:0051234,GO:0022008,GO:0044463,GO:0030182,GO:0065007,GO:0002139,GO:0002141,GO:0002142,GO:0009987,GO:0050793,GO:0005929,GO:0031514,GO:0060113,GO:0045494,GO:0044767,GO:0048856,GO:0005886,GO:0042490,GO:0035315,GO:0008092,GO:0016324,GO:0032391,GO:0001895,GO:…	neuron part,localization,single-organism cellular process,homeostatic process,plasma membrane part,nonmotile primary cilium,primary cilium,cilium part,single-organism process,molecular_function,cell projection,nervous system development,generation of neurons,establishment of localization,neurogenesis,cell projection part,neuron differentiation,biological regulation,stereocilia coupling link,stere…	--	--
LNC_007644	XLOC_207362	0	0.170751	#NAME?	2.87024e-05	0.0102462	Novel_lncRNA	co_expression	ENSFCAG00000030732	IKZF3	Zinc finger C2H2-type||Zinc finger C2H2 superfamily	GO:0044763,GO:0044699,GO:0003674,GO:0051239,GO:0065007,GO:0009987,GO:0050793,GO:2000026,GO:0044767,GO:0048856,GO:0005886,GO:0046982,GO:0045577,GO:0048518,GO:0050794,GO:0048869,GO:0008150,GO:0071944,GO:0050670,GO:0046649,GO:0032944,GO:0032502,GO:0050789,GO:0048522,GO:0030097,GO:0070663,GO:0042113,GO:1902105,GO:0030154,GO:0048731,GO:0045595,GO:0046651,GO:0032943,GO:0042802,GO:0007275,GO:0051249,GO:…	single-organism cellular process,single-organism process,molecular_function,regulation of multicellular organismal process,biological regulation,cellular process,regulation of developmental process,regulation of multicellular organismal development,single-organism developmental process,anatomical structure development,plasma membrane,protein heterodimerization activity,regulation of B cell differ…	--	--
LNC_007644	XLOC_207362	0	0.170751	#NAME?	2.87024e-05	0.0102462	Novel_lncRNA	co_expression	ENSFCAG00000005285	ERI3	Ribonuclease H-like superfamily||Ribonuclease H superfamily||Exonuclease, RNase T/DNA polymerase III	GO:0034655,GO:0044270,GO:0046700,GO:1901361,GO:0019439,GO:0044248,GO:0009056,GO:1901575,GO:0003674,GO:0009987,GO:0000459,GO:0000467,GO:0031125,GO:0000738,GO:0071840,GO:0008150,GO:0043628,GO:0000469,GO:0000466,GO:0006308,GO:0090503,GO:0090305,GO:0000460,GO:0005488,GO:0004527,GO:0044265,GO:0009057,GO:0016896,GO:0004532,GO:0016788,GO:0044085,GO:0004518,GO:0090501,GO:0031123,GO:0006259,GO:0008408,GO:…	nucleobase-containing compound catabolic process,cellular nitrogen compound catabolic process,heterocycle catabolic process,organic cyclic compound catabolic process,aromatic compound catabolic process,cellular catabolic process,catabolic process,organic substance catabolic process,molecular_function,cellular process,exonucleolytic trimming involved in rRNA processing,exonucleolytic trimming to g…	--	--
LNC_007644	XLOC_207362	0	0.170751	#NAME?	2.87024e-05	0.0102462	Novel_lncRNA	co_expression	ENSFCAG00000033973	-	Prothymosin/parathymosin	--	--	--	--
LNC_007644	XLOC_207362	0	0.170751	#NAME?	2.87024e-05	0.0102462	Novel_lncRNA	co_expression	ENSFCAG00000024468	USP38	Ubiquitin-specific peptidase 38||Ubiquitin specific protease, conserved site||Peptidase C19, ubiquitin carboxyl-terminal hydrolase||Ubiquitin specific protease domain	GO:0044248,GO:0009056,GO:1901575,GO:0003674,GO:0009987,GO:0008150,GO:0004843,GO:0019783,GO:0044265,GO:0009057,GO:0016579,GO:0070646,GO:0008234,GO:0043632,GO:0006511,GO:0019941,GO:0051603,GO:0044257,GO:0016787,GO:0070647,GO:0044237,GO:0030163,GO:0004197,GO:0008152,GO:0006508,GO:0003824,GO:0071704,GO:0044238,GO:0070011,GO:0008233,GO:0044260,GO:0006464,GO:0036211,GO:0043412,GO:0004175,GO:0043170,GO:…	cellular catabolic process,catabolic process,organic substance catabolic process,molecular_function,cellular process,biological_process,ubiquitin-specific protease activity,small conjugating protein-specific protease activity,cellular macromolecule catabolic process,macromolecule catabolic process,protein deubiquitination,protein modification by small protein removal,cysteine-type peptidase activ…	--	--
LNC_007644	XLOC_207362	0	0.170751	#NAME?	2.87024e-05	0.0102462	Novel_lncRNA	co_expression	ENSFCAG00000001104	SMG9	Smg8/Smg9	GO:0034655,GO:0044270,GO:0046700,GO:1901361,GO:0019439,GO:0044248,GO:0009056,GO:0044699,GO:1901575,GO:0003674,GO:0007399,GO:0009987,GO:0044767,GO:0048856,GO:0007417,GO:0008150,GO:0032502,GO:0048731,GO:0042802,GO:0007275,GO:0007507,GO:0044707,GO:0006402,GO:0006401,GO:0000956,GO:0005488,GO:0032501,GO:0000184,GO:0007420,GO:0044265,GO:0009057,GO:0001654,GO:0048513,GO:0007423,GO:0005515,GO:0046483,GO:…	nucleobase-containing compound catabolic process,cellular nitrogen compound catabolic process,heterocycle catabolic process,organic cyclic compound catabolic process,aromatic compound catabolic process,cellular catabolic process,catabolic process,single-organism process,organic substance catabolic process,molecular_function,nervous system development,cellular process,single-organism developmental…	--	--
LNC_007644	XLOC_207362	0	0.170751	#NAME?	2.87024e-05	0.0102462	Novel_lncRNA	co_expression	ENSFCAG00000026484	UPK1B	Tetraspanin||Tetraspanin, EC2 domain superfamily||Tetraspanin/Peripherin||Uroplakin-1b	GO:0044763,GO:0044459,GO:0044699,GO:0023052,GO:0044700,GO:0065007,GO:0007154,GO:0009987,GO:0048856,GO:0005886,GO:0016324,GO:0050794,GO:0048869,GO:0008150,GO:0071944,GO:0032502,GO:0050789,GO:0045177,GO:0030154,GO:0051716,GO:0009888,GO:0044425,GO:0007165,GO:0050896,GO:0016020,GO:0005623,GO:0044464,GO:0016021,GO:0005575,GO:0031224,GO:0031226,GO:0005887,GO:0060429,GO:0009607,GO:0051704,GO:0007166,GO:…	single-organism cellular process,plasma membrane part,single-organism process,signaling,single organism signaling,biological regulation,cell communication,cellular process,anatomical structure development,plasma membrane,apical plasma membrane,regulation of cellular process,cellular developmental process,biological_process,cell periphery,developmental process,regulation of biological process,apic…	--	--
LNC_007644	XLOC_207362	0	0.170751	#NAME?	2.87024e-05	0.0102462	Novel_lncRNA	co_expression	ENSFCAG00000011340	SLC43A3	MFS transporter superfamily||Solute carrier family 43 member 3||Major facilitator superfamily||Major facilitator superfamily domain	GO:0051179,GO:0044763,GO:0044699,GO:0006810,GO:0051234,GO:0009987,GO:0008150,GO:0044765,GO:0044425,GO:0016020,GO:0055085,GO:0016021,GO:0005575,GO:0031224	localization,single-organism cellular process,single-organism process,transport,establishment of localization,cellular process,biological_process,single-organism transport,membrane part,membrane,transmembrane transport,integral to membrane,cellular_component,intrinsic to membrane	--	--
LNC_007644	XLOC_207362	0	0.170751	#NAME?	2.87024e-05	0.0102462	Novel_lncRNA	co_expression	ENSFCAG00000013713	-	E3 ubiquitin-protein ligase SIN-like||Zinc finger, SIAH-type||TRAF-like||Zinc finger, RING/FYVE/PHD-type||Seven-in-absentia protein, TRAF-like domain	GO:0044248,GO:0009056,GO:0044699,GO:1901575,GO:0003674,GO:0009987,GO:0043167,GO:0008150,GO:0032502,GO:0007275,GO:0044707,GO:0005488,GO:0032501,GO:0044265,GO:0009057,GO:0043169,GO:0005623,GO:0046872,GO:0044464,GO:0005575,GO:0005515,GO:0010498,GO:0043632,GO:0006511,GO:0046914,GO:0019941,GO:0051603,GO:0043161,GO:0043229,GO:0005622,GO:0044424,GO:0043226,GO:0044257,GO:0031624,GO:0070647,GO:0044390,GO:…	cellular catabolic process,catabolic process,single-organism process,organic substance catabolic process,molecular_function,cellular process,ion binding,biological_process,developmental process,multicellular organismal development,single-multicellular organism process,binding,multicellular organismal process,cellular macromolecule catabolic process,macromolecule catabolic process,cation binding,c…	fca04310,fca04115,fca04120	Wnt signaling pathway,p53 signaling pathway,Ubiquitin mediated proteolysis
LNC_007644	XLOC_207362	0	0.170751	#NAME?	2.87024e-05	0.0102462	Novel_lncRNA	co_expression	ENSFCAG00000008939	NINJ2	Ninjurin	GO:0044763,GO:0044699,GO:0009987,GO:0044767,GO:0048856,GO:0008150,GO:0032502,GO:0007155,GO:0022610,GO:0009888,GO:0044425,GO:0048589,GO:0050896,GO:0040007,GO:0016020,GO:0031099,GO:0016021,GO:0005575,GO:0031224,GO:0042246,GO:0042060,GO:0006950,GO:0009611	single-organism cellular process,single-organism process,cellular process,single-organism developmental process,anatomical structure development,biological_process,developmental process,cell adhesion,biological adhesion,tissue development,membrane part,developmental growth,response to stimulus,growth,membrane,regeneration,integral to membrane,cellular_component,intrinsic to membrane,tissue regene…	--	--
LNC_007644	XLOC_207362	0	0.170751	#NAME?	2.87024e-05	0.0102462	Novel_lncRNA	co_expression	ENSFCAG00000027414	SASH1	SH3-like domain superfamily||Sterile alpha motif domain||SASH1, SAM domain repeat 2||SASH1, SAM domain repeat 1||SH3 domain||SAM and SH3 domain-containing protein 1, SH3 domain||SAM/SH3 domain-containing||Sterile alpha motif/pointed domain superfamily	GO:0051179,GO:0044763,GO:0044699,GO:0003674,GO:0023052,GO:0044700,GO:0051239,GO:0065007,GO:0007154,GO:0009987,GO:0050793,GO:2000026,GO:0043085,GO:0044767,GO:0048856,GO:0022603,GO:0048518,GO:0050794,GO:0008150,GO:0032879,GO:0032502,GO:0035556,GO:0050789,GO:0048522,GO:0051270,GO:0044093,GO:0009653,GO:0048731,GO:0030335,GO:0005198,GO:0032874,GO:0040017,GO:0070304,GO:0051716,GO:0007275,GO:0006793,GO:…	localization,single-organism cellular process,single-organism process,molecular_function,signaling,single organism signaling,regulation of multicellular organismal process,biological regulation,cell communication,cellular process,regulation of developmental process,regulation of multicellular organismal development,positive regulation of catalytic activity,single-organism developmental process,an…	--	--
LNC_007644	XLOC_207362	0	0.170751	#NAME?	2.87024e-05	0.0102462	Novel_lncRNA	co_expression	ENSFCAG00000025853	MUT	Cobalamin (vitamin B12)-dependent enzyme, catalytic||Methylmalonyl-CoA mutase, alpha/beta chain, catalytic||Methylmalonyl-CoA mutase, alpha chain, catalytic||Methylmalonyl-CoA mutase, C-terminal||Cobalamin-binding domain superfamily||Cobalamin (vitamin B12)-binding domain	GO:0043547,GO:0042454,GO:0009164,GO:1901658,GO:0034655,GO:0033124,GO:0043087,GO:0044270,GO:0006184,GO:0046700,GO:1901069,GO:0009203,GO:0009207,GO:1901361,GO:0019439,GO:0009146,GO:1901136,GO:0009143,GO:0006152,GO:0046130,GO:0009154,GO:0009261,GO:0046039,GO:1901068,GO:0044248,GO:0009056,GO:0051345,GO:1900542,GO:0030811,GO:0033121,GO:0006140,GO:0019637,GO:0009118,GO:0009205,GO:0009199,GO:0009119,GO:…	positive regulation of GTPase activity,ribonucleoside catabolic process,nucleoside catabolic process,glycosyl compound catabolic process,nucleobase-containing compound catabolic process,regulation of GTP catabolic process,regulation of GTPase activity,cellular nitrogen compound catabolic process,GTP catabolic process,heterocycle catabolic process,guanosine-containing compound catabolic process,ri…	fca01200,fca00280,fca00630,fca00640,fca01100	Carbon metabolism,Valine, leucine and isoleucine degradation,Glyoxylate and dicarboxylate metabolism,Propanoate metabolism,Metabolic pathways
LNC_007644	XLOC_207362	0	0.170751	#NAME?	2.87024e-05	0.0102462	Novel_lncRNA	co_expression	ENSFCAG00000031835	EPB41L1	FERM, C-terminal PH-like domain||Band 4.1 domain||Ezrin/radixin/moesin-like||SAB domain||FERM adjacent (FA)||Ubiquitin-like domain superfamily||FERM conserved site||FERM, N-terminal||FERM superfamily, second domain||FERM/acyl-CoA-binding protein superfamily||FERM central domain||FERM domain||Band 4.1, C-terminal||PH-like domain superfamily	GO:0003674,GO:0005488,GO:0005515,GO:0007010,GO:0030865,GO:0008150,GO:0030029,GO:0003779,GO:0005198,GO:0071944,GO:0030036,GO:0044699,GO:0008092,GO:0030866,GO:0071840,GO:0016043,GO:0044763,GO:0005622,GO:0044424,GO:0005886,GO:0005575,GO:0044464,GO:0031032,GO:0005623,GO:0006996,GO:0016020,GO:0009987,GO:0043229,GO:0043226,GO:0005856,GO:0043228,GO:0043232	molecular_function,binding,protein binding,cytoskeleton organization,cortical cytoskeleton organization,biological_process,actin filament-based process,actin binding,structural molecule activity,cell periphery,actin cytoskeleton organization,single-organism process,cytoskeletal protein binding,cortical actin cytoskeleton organization,cellular component organization or biogenesis,cellular componen…	fca04530	Tight junction
LNC_007644	XLOC_207362	0	0.170751	#NAME?	2.87024e-05	0.0102462	Novel_lncRNA	co_expression	ENSFCAG00000008951	UBE3B	HECT, E3 ligase catalytic domain||IQ motif, EF-hand binding site||HECT domain	GO:0044248,GO:0009056,GO:1901575,GO:0003674,GO:0009987,GO:0008150,GO:0044265,GO:0009057,GO:0000209,GO:0019787,GO:0043632,GO:0016881,GO:0006511,GO:0004842,GO:0019941,GO:0051603,GO:0044257,GO:0016740,GO:0016879,GO:0070647,GO:0044237,GO:0030163,GO:0016874,GO:0008152,GO:0032446,GO:0006508,GO:0016567,GO:0003824,GO:0071704,GO:0044238,GO:0044260,GO:0006464,GO:0036211,GO:0043412,GO:0043170,GO:0044267,GO:…	cellular catabolic process,catabolic process,organic substance catabolic process,molecular_function,cellular process,biological_process,cellular macromolecule catabolic process,macromolecule catabolic process,protein polyubiquitination,small conjugating protein ligase activity,modification-dependent macromolecule catabolic process,acid-amino acid ligase activity,ubiquitin-dependent protein catabo…	fca04120	Ubiquitin mediated proteolysis
LNC_007644	XLOC_207362	0	0.170751	#NAME?	2.87024e-05	0.0102462	Novel_lncRNA	co_expression	ENSFCAG00000015130	IFRD1	Armadillo-type fold||Interferon-related developmental regulator, C-terminal||Interferon-related developmental regulator, N-terminal	GO:0044763,GO:0030517,GO:0050768,GO:0044699,GO:0048666,GO:0007409,GO:0048588,GO:0007399,GO:0050771,GO:0061564,GO:0048699,GO:0050770,GO:0051960,GO:0031175,GO:0048640,GO:1990138,GO:0010975,GO:0051239,GO:0048667,GO:0022008,GO:0010721,GO:0030182,GO:0048812,GO:0032989,GO:0065007,GO:0022604,GO:0009987,GO:0030516,GO:0050793,GO:2000026,GO:0048468,GO:0050767,GO:0044767,GO:0048856,GO:0048858,GO:0045926,GO:…	single-organism cellular process,negative regulation of axon extension,negative regulation of neurogenesis,single-organism process,neuron development,axonogenesis,developmental cell growth,nervous system development,negative regulation of axonogenesis,axon development,generation of neurons,regulation of axonogenesis,regulation of nervous system development,neuron projection development,negative r…	--	--
LNC_007644	XLOC_207362	0	0.170751	#NAME?	2.87024e-05	0.0102462	Novel_lncRNA	co_expression	ENSFCAG00000033591	-	Mitochondrial cytochrome c oxidase subunit VIc/VIIs superfamily||Cytochrome c oxidase subunit 6C||Mitochondrial cytochrome c oxidase subunit VIc/VIIs	GO:0008324,GO:0003674,GO:0022890,GO:0009987,GO:0015078,GO:0022891,GO:0015075,GO:0008150,GO:0015077,GO:0022857,GO:0022892,GO:0044710,GO:0005215,GO:0044425,GO:0006091,GO:0004129,GO:0015002,GO:0016675,GO:0016676,GO:0016020,GO:0055114,GO:0016491,GO:0016021,GO:0005575,GO:0031224,GO:0022900,GO:0044237,GO:0008152,GO:0003824	cation transmembrane transporter activity,molecular_function,inorganic cation transmembrane transporter activity,cellular process,hydrogen ion transmembrane transporter activity,substrate-specific transmembrane transporter activity,ion transmembrane transporter activity,biological_process,monovalent inorganic cation transmembrane transporter activity,transmembrane transporter activity,substrate-s…	fca05010,fca04260,fca04932,fca00190,fca05012,fca05016,fca01100	Alzheimer's disease,Cardiac muscle contraction,Non-alcoholic fatty liver disease (NAFLD),Oxidative phosphorylation,Parkinson's disease,Huntington's disease,Metabolic pathways
LNC_007644	XLOC_207362	0	0.170751	#NAME?	2.87024e-05	0.0102462	Novel_lncRNA	co_expression	ENSFCAG00000034620	LRCH1	Calponin homology domain||Leucine-rich repeat||CH domain superfamily||Leucine-rich repeat domain superfamily||Leucine-rich repeat, typical subtype	GO:0042454,GO:0009164,GO:1901658,GO:0034655,GO:0033124,GO:0043087,GO:0044270,GO:0006184,GO:0046700,GO:1901069,GO:0009203,GO:0009207,GO:1901361,GO:0019439,GO:0009146,GO:1901136,GO:0009143,GO:0006152,GO:0046130,GO:0009154,GO:0009261,GO:0046039,GO:1901068,GO:0044248,GO:0009056,GO:1900542,GO:0030811,GO:0033121,GO:0006140,GO:0019637,GO:0009118,GO:0009205,GO:0009199,GO:0009119,GO:0009144,GO:0051179,GO:…	ribonucleoside catabolic process,nucleoside catabolic process,glycosyl compound catabolic process,nucleobase-containing compound catabolic process,regulation of GTP catabolic process,regulation of GTPase activity,cellular nitrogen compound catabolic process,GTP catabolic process,heterocycle catabolic process,guanosine-containing compound catabolic process,ribonucleoside triphosphate catabolic pro…	--	--
LNC_007644	XLOC_207362	0	0.170751	#NAME?	2.87024e-05	0.0102462	Novel_lncRNA	co_expression	ENSFCAG00000004597	KIF21B	Kinesin motor domain||Kinesin motor domain, conserved site||WD40 repeat||WD40/YVTN repeat-like-containing domain superfamily||WD40-repeat-containing domain||P-loop containing nucleoside triphosphate hydrolase||WD40 repeat, conserved site||WD40-repeat-containing domain superfamily||Kinesin-like protein||Kinesin motor domain superfamily	GO:0043168,GO:0044763,GO:0044699,GO:0003674,GO:0009987,GO:0043167,GO:0008092,GO:0008150,GO:0032553,GO:0032555,GO:0036094,GO:0017076,GO:0035639,GO:0005524,GO:0032550,GO:0001883,GO:0032559,GO:0032549,GO:0030554,GO:0001882,GO:0000166,GO:1901265,GO:0005871,GO:0043228,GO:0043232,GO:0005856,GO:0006928,GO:0005488,GO:0016462,GO:0007018,GO:0016818,GO:0005623,GO:0016817,GO:0005875,GO:0043234,GO:0017111,GO:…	anion binding,single-organism cellular process,single-organism process,molecular_function,cellular process,ion binding,cytoskeletal protein binding,biological_process,ribonucleotide binding,purine ribonucleotide binding,small molecule binding,purine nucleotide binding,purine ribonucleoside triphosphate binding,ATP binding,purine ribonucleoside binding,purine nucleoside binding,adenyl ribonucleoti…	--	--
LNC_007644	XLOC_207362	0	0.170751	#NAME?	2.87024e-05	0.0102462	Novel_lncRNA	co_expression	ENSFCAG00000003899	C8B	Growth factor receptor cysteine-rich domain superfamily||Membrane attack complex component/perforin (MACPF) domain||Membrane attack complex component/perforin/complement C9||Thrombospondin type-1 (TSP1) repeat||Low-density lipoprotein (LDL) receptor class A, conserved site||Thrombospondin type-1 (TSP1) repeat superfamily||Complement component C8 beta chain||Membrane attack complex component/perfo…	GO:0031226,GO:0005887,GO:0044459,GO:0048518,GO:0071944,GO:0005886,GO:0050789,GO:0065007,GO:0044699,GO:0043234,GO:0005579,GO:0043170,GO:0044238,GO:0071704,GO:0006956,GO:0050896,GO:0005575,GO:0008152,GO:0044425,GO:0032991,GO:0016021,GO:0008150,GO:0046930,GO:0031224,GO:0016020,GO:0048584,GO:0072376,GO:0044464,GO:0005623,GO:0048583,GO:0002253,GO:0006959,GO:0002684,GO:0002682,GO:0050778,GO:0050776,GO:…	intrinsic to plasma membrane,integral to plasma membrane,plasma membrane part,positive regulation of biological process,cell periphery,plasma membrane,regulation of biological process,biological regulation,single-organism process,protein complex,membrane attack complex,macromolecule metabolic process,primary metabolic process,organic substance metabolic process,complement activation,response to s…	fca05020,fca04610,fca05146,fca05322	Prion diseases,Complement and coagulation cascades,Amoebiasis,Systemic lupus erythematosus
LNC_007644	XLOC_207362	0	0.170751	#NAME?	2.87024e-05	0.0102462	Novel_lncRNA	co_expression	ENSFCAG00000005171	USP31	-||Ubiquitin specific protease, conserved site||Ubiquitin specific protease domain||Peptidase C19, ubiquitin carboxyl-terminal hydrolase	GO:0003674,GO:0009987,GO:0008150,GO:0004843,GO:0019783,GO:0016579,GO:0005623,GO:0044464,GO:0070646,GO:0008234,GO:0005575,GO:0043229,GO:0005622,GO:0044424,GO:0043226,GO:0016787,GO:0070647,GO:0044237,GO:0008152,GO:0043227,GO:0043231,GO:0003824,GO:0071704,GO:0044238,GO:0070011,GO:0005634,GO:0008233,GO:0044260,GO:0006464,GO:0036211,GO:0043412,GO:0043170,GO:0044267,GO:0019538	molecular_function,cellular process,biological_process,ubiquitin-specific protease activity,small conjugating protein-specific protease activity,protein deubiquitination,cell,cell part,protein modification by small protein removal,cysteine-type peptidase activity,cellular_component,intracellular organelle,intracellular,intracellular part,organelle,hydrolase activity,protein modification by small …	--	--
LNC_007644	XLOC_207362	0	0.170751	#NAME?	2.87024e-05	0.0102462	Novel_lncRNA	co_expression	ENSFCAG00000005648	-	GPCR, family 2, CD97 antigen||GPCR, family 2, secretin-like||EGF-type aspartate/asparagine hydroxylation site||GPCR family 2, EMR1-like receptor||GPCR, family 2-like||EGF-like calcium-binding domain||GPCR, family 2, secretin-like, conserved site||EGF-like domain||GPS motif||EGF-like calcium-binding, conserved site	GO:0031226,GO:0005887,GO:0044459,GO:0005509,GO:0005488,GO:0044699,GO:0007189,GO:0065007,GO:0043169,GO:0050794,GO:0007188,GO:0050789,GO:0071944,GO:0007187,GO:0046872,GO:0005886,GO:0023052,GO:0003674,GO:0007154,GO:0044700,GO:0043167,GO:0044763,GO:0016021,GO:0031224,GO:0007165,GO:0050896,GO:0007166,GO:0044425,GO:0005575,GO:0009987,GO:0008150,GO:0016020,GO:0044464,GO:0005623,GO:0051716,GO:0007186,GO:…	intrinsic to plasma membrane,integral to plasma membrane,plasma membrane part,calcium ion binding,binding,single-organism process,adenylate cyclase-activating G-protein coupled receptor signaling pathway,biological regulation,cation binding,regulation of cellular process,adenylate cyclase-modulating G-protein coupled receptor signaling pathway,regulation of biological process,cell periphery,G-pro…	--	--
LNC_007644	XLOC_207362	0	0.170751	#NAME?	2.87024e-05	0.0102462	Novel_lncRNA	co_expression	ENSFCAG00000045573	-	Ubiquitin-like domain superfamily	--	--	--	--
LNC_007644	XLOC_207362	0	0.170751	#NAME?	2.87024e-05	0.0102462	Novel_lncRNA	co_expression	ENSFCAG00000013261	LYPD6B	-	GO:0003674,GO:0030545,GO:0030548	molecular_function,receptor regulator activity,acetylcholine receptor regulator activity	--	--
LNC_007644	XLOC_207362	0	0.170751	#NAME?	2.87024e-05	0.0102462	Novel_lncRNA	co_expression	ENSFCAG00000003178	ATXN2	Ataxin-2, C-terminal||LsmAD domain||Ataxin 2, SM domain||Ataxin-2	GO:0051179,GO:0044763,GO:0044699,GO:0003674,GO:0006810,GO:0051234,GO:0065007,GO:0009987,GO:0006898,GO:0016192,GO:0071840,GO:0051129,GO:0050794,GO:0008150,GO:0032879,GO:0016043,GO:0044765,GO:0050789,GO:0048261,GO:0006897,GO:0034063,GO:0031623,GO:0060627,GO:0005802,GO:0005829,GO:0043228,GO:0043232,GO:0030100,GO:0048471,GO:0043112,GO:0048259,GO:0005488,GO:0002091,GO:0051128,GO:0010494,GO:0051049,GO:…	localization,single-organism cellular process,single-organism process,molecular_function,transport,establishment of localization,biological regulation,cellular process,receptor-mediated endocytosis,vesicle-mediated transport,cellular component organization or biogenesis,negative regulation of cellular component organization,regulation of cellular process,biological_process,regulation of localizat…	--	--
LNC_007644	XLOC_207362	0	0.170751	#NAME?	2.87024e-05	0.0102462	Novel_lncRNA	co_expression	ENSFCAG00000001135	MCTP2	Phosphoribosyltransferase C-terminal||C2 domain||C2 domain superfamily	GO:0003674,GO:0045202,GO:0043167,GO:0008021,GO:0044456,GO:0044425,GO:0005829,GO:0030136,GO:0030135,GO:0005488,GO:0016020,GO:0030672,GO:0043169,GO:0005623,GO:0046872,GO:0030665,GO:0031988,GO:0044464,GO:0031410,GO:0031982,GO:0016021,GO:0005575,GO:0031224,GO:0044446,GO:0044422,GO:0016023,GO:0044444,GO:0043229,GO:0005622,GO:0044424,GO:0043226,GO:0030662,GO:0031981,GO:0005737,GO:0044428,GO:0012506,GO:…	molecular_function,synapse,ion binding,synaptic vesicle,synapse part,membrane part,cytosol,clathrin-coated vesicle,coated vesicle,binding,membrane,synaptic vesicle membrane,cation binding,cell,metal ion binding,clathrin-coated vesicle membrane,membrane-bounded vesicle,cell part,cytoplasmic vesicle,vesicle,integral to membrane,cellular_component,intrinsic to membrane,intracellular organelle part,o…	--	--
LNC_007644	XLOC_207362	0	0.170751	#NAME?	2.87024e-05	0.0102462	Novel_lncRNA	co_expression	ENSFCAG00000028670	ETV5	Winged helix-like DNA-binding domain superfamily||Winged helix DNA-binding domain superfamily||PEA3-type ETS-domain transcription factor, N-terminal||Ets domain	GO:0051179,GO:0035637,GO:0044763,GO:0044699,GO:0007528,GO:0003674,GO:0019226,GO:0023052,GO:0044700,GO:0051239,GO:0065007,GO:0007154,GO:0009987,GO:0050793,GO:2000026,GO:0048468,GO:0044767,GO:0048856,GO:0005886,GO:0022603,GO:0071840,GO:0048518,GO:0050794,GO:0048869,GO:0008150,GO:0016043,GO:0071944,GO:0043113,GO:0065008,GO:0032502,GO:0050789,GO:0050877,GO:0048522,GO:0042692,GO:0070727,GO:0009653,GO:…	localization,multicellular organismal signaling,single-organism cellular process,single-organism process,neuromuscular junction development,molecular_function,transmission of nerve impulse,signaling,single organism signaling,regulation of multicellular organismal process,biological regulation,cell communication,cellular process,regulation of developmental process,regulation of multicellular organ…	fca05202	Transcriptional misregulation in cancer
LNC_007644	XLOC_207362	0	0.170751	#NAME?	2.87024e-05	0.0102462	Novel_lncRNA	co_expression	ENSFCAG00000004612	RGS12	PH-like domain superfamily||PDZ superfamily||RGS, subdomain 1/3||Raf-like Ras-binding||RGS12, RGS domain||PTB/PI domain||PDZ domain||RGS domain||Ubiquitin-like domain superfamily||RGS domain superfamily||GoLoco motif	GO:0030695,GO:0044763,GO:0060589,GO:0044699,GO:0003674,GO:0023052,GO:0044700,GO:0065007,GO:0007154,GO:0009987,GO:0050794,GO:0008150,GO:0050789,GO:0030234,GO:0051716,GO:0007165,GO:0005829,GO:0043228,GO:0043232,GO:0050896,GO:0050790,GO:0005623,GO:0044464,GO:0065009,GO:0005575,GO:0044446,GO:0044422,GO:0044444,GO:0043229,GO:0005622,GO:0044424,GO:0043226,GO:0031981,GO:0005737,GO:0044428,GO:0019222,GO:…	GTPase regulator activity,single-organism cellular process,nucleoside-triphosphatase regulator activity,single-organism process,molecular_function,signaling,single organism signaling,biological regulation,cell communication,cellular process,regulation of cellular process,biological_process,regulation of biological process,enzyme regulator activity,cellular response to stimulus,signal transduction…	--	--
LNC_007644	XLOC_207362	0	0.170751	#NAME?	2.87024e-05	0.0102462	Novel_lncRNA	co_expression	ENSFCAG00000011866	XPR1	EXS, C-terminal||SPX domain	GO:0005488,GO:0043167,GO:0044444,GO:0005737,GO:0005622,GO:0044424,GO:0043168,GO:0043229,GO:0005794,GO:0043226,GO:0003674,GO:0043231,GO:0043227,GO:0050896,GO:0044699,GO:0044464,GO:0000822,GO:0005623,GO:0015562,GO:0036094,GO:0008150,GO:0030643,GO:0072502,GO:0001618,GO:0055062,GO:0072506,GO:0065007,GO:0051707,GO:0044763,GO:0015114,GO:0030002,GO:0009607,GO:0035435,GO:0051701,GO:0006817,GO:0051704,GO:…	binding,ion binding,cytoplasmic part,cytoplasm,intracellular,intracellular part,anion binding,intracellular organelle,Golgi apparatus,organelle,molecular_function,intracellular membrane-bounded organelle,membrane-bounded organelle,response to stimulus,single-organism process,cell part,inositol hexakisphosphate binding,cell,efflux transmembrane transporter activity,small molecule binding,biologica…	--	--
LNC_007644	XLOC_207362	0	0.170751	#NAME?	2.87024e-05	0.0102462	Novel_lncRNA	co_expression	ENSFCAG00000012641	RGL1	Ras guanine nucleotide exchange factor domain superfamily||Ras-like guanine nucleotide exchange factor, N-terminal||Ras guanine-nucleotide exchange factor, conserved site||Ras guanine-nucleotide exchange factor catalytic domain superfamily||Ras guanine-nucleotide exchange factors catalytic domain||Ral guanine nucleotide dissociation stimulator-like 1||Ubiquitin-like domain superfamily||Ras-associ…	GO:0030695,GO:0044763,GO:0060589,GO:0044699,GO:0003674,GO:0023052,GO:0044700,GO:0065007,GO:0007154,GO:0009987,GO:0050794,GO:0008150,GO:0035556,GO:0050789,GO:0030234,GO:0051716,GO:0007264,GO:0007165,GO:0008321,GO:0050896,GO:0005085,GO:0005083,GO:0005088	GTPase regulator activity,single-organism cellular process,nucleoside-triphosphatase regulator activity,single-organism process,molecular_function,signaling,single organism signaling,biological regulation,cell communication,cellular process,regulation of cellular process,biological_process,intracellular signal transduction,regulation of biological process,enzyme regulator activity,cellular respon…	fca04014	Ras signaling pathway
LNC_007644	XLOC_207362	0	0.170751	#NAME?	2.87024e-05	0.0102462	Novel_lncRNA	co_expression	ENSFCAG00000012955	DLGAP4	SAPAP family||Disks large-associated protein 4	GO:0023052,GO:0045202,GO:0008150,GO:0005575	signaling,synapse,biological_process,cellular_component	--	--
LNC_007644	XLOC_207362	0	0.170751	#NAME?	2.87024e-05	0.0102462	Novel_lncRNA	co_expression	ENSFCAG00000009310	DPP3	Dipeptidyl-peptidase 3	GO:0003674,GO:0005488,GO:0008237,GO:0005737,GO:0070011,GO:0008233,GO:0008238,GO:0044444,GO:0043169,GO:0008239,GO:0046872,GO:0008270,GO:0043167,GO:0016787,GO:0004177,GO:0006508,GO:0008150,GO:0005829,GO:0046914,GO:0071944,GO:0019538,GO:0005622,GO:0044424,GO:0008152,GO:0005886,GO:0005575,GO:0003824,GO:0044464,GO:0031974,GO:0044238,GO:0005654,GO:0005623,GO:0071704,GO:0070013,GO:0043233,GO:0016020,GO:…	molecular_function,binding,metallopeptidase activity,cytoplasm,peptidase activity, acting on L-amino acid peptides,peptidase activity,exopeptidase activity,cytoplasmic part,cation binding,dipeptidyl-peptidase activity,metal ion binding,zinc ion binding,ion binding,hydrolase activity,aminopeptidase activity,proteolysis,biological_process,cytosol,transition metal ion binding,cell periphery,protein …	--	--
LNC_007644	XLOC_207362	0	0.170751	#NAME?	2.87024e-05	0.0102462	Novel_lncRNA	co_expression	ENSFCAG00000024824	OR52E4	GPCR, rhodopsin-like, 7TM||G protein-coupled receptor, rhodopsin-like||Olfactory receptor	GO:0044763,GO:0044699,GO:0003674,GO:0023052,GO:0044700,GO:0065007,GO:0007154,GO:0009987,GO:0005886,GO:0050794,GO:0008150,GO:0071944,GO:0050789,GO:0050877,GO:0051716,GO:0044425,GO:0003008,GO:0007165,GO:0044707,GO:0050896,GO:0032501,GO:0016020,GO:0005623,GO:0044464,GO:0016021,GO:0005575,GO:0031224,GO:0004930,GO:0004872,GO:0007600,GO:0042221,GO:0007186,GO:0007166,GO:0004984,GO:0050911,GO:0038023,GO:…	single-organism cellular process,single-organism process,molecular_function,signaling,single organism signaling,biological regulation,cell communication,cellular process,plasma membrane,regulation of cellular process,biological_process,cell periphery,regulation of biological process,neurological system process,cellular response to stimulus,membrane part,system process,signal transduction,single-m…	fca04740	Olfactory transduction
LNC_007644	XLOC_207362	0	0.170751	#NAME?	2.87024e-05	0.0102462	Novel_lncRNA	co_expression	ENSFCAG00000007884	PLXNA2	Plexin repeat||Plexin, cytoplasmic RasGAP domain||Immunoglobulin E-set||Sema domain superfamily||PSI domain||Sema domain||IPT domain||Plexin family||Rho GTPase activation protein||WD40/YVTN repeat-like-containing domain superfamily||Immunoglobulin-like fold	GO:0051179,GO:0071526,GO:0044763,GO:0044459,GO:0044699,GO:0003674,GO:0021915,GO:0007399,GO:0023052,GO:0044700,GO:0065007,GO:0007154,GO:0009987,GO:0044767,GO:0048856,GO:0005886,GO:0007417,GO:0050794,GO:0008150,GO:0032879,GO:0071944,GO:0032502,GO:0050789,GO:0051270,GO:0021935,GO:0009653,GO:0048731,GO:0021535,GO:0021934,GO:0051716,GO:0042802,GO:0007275,GO:0051642,GO:0051641,GO:0044425,GO:0007165,GO:…	localization,semaphorin-plexin signaling pathway,single-organism cellular process,plasma membrane part,single-organism process,molecular_function,neural tube development,nervous system development,signaling,single organism signaling,biological regulation,cell communication,cellular process,single-organism developmental process,anatomical structure development,plasma membrane,central nervous syste…	fca04360	Axon guidance
LNC_007644	XLOC_207362	0	0.170751	#NAME?	2.87024e-05	0.0102462	Novel_lncRNA	co_expression	ENSFCAG00000022343	-	Cyclophilin-type peptidyl-prolyl cis-trans isomerase, conserved site||Cyclophilin-type peptidyl-prolyl cis-trans isomerase domain||Cyclophilin-like domain superfamily||Cyclophilin-type peptidyl-prolyl cis-trans isomerase	GO:0044260,GO:0043170,GO:0006457,GO:0003674,GO:0044238,GO:0071704,GO:0044237,GO:0008152,GO:0000413,GO:0003755,GO:0018193,GO:0016859,GO:0009987,GO:0018208,GO:0008150,GO:0006464,GO:0036211,GO:0044267,GO:0043412,GO:0019538,GO:0016853,GO:0003824	cellular macromolecule metabolic process,macromolecule metabolic process,protein folding,molecular_function,primary metabolic process,organic substance metabolic process,cellular metabolic process,metabolic process,protein peptidyl-prolyl isomerization,peptidyl-prolyl cis-trans isomerase activity,peptidyl-amino acid modification,cis-trans isomerase activity,cellular process,peptidyl-proline modif…	--	--
LNC_007644	XLOC_207362	0	0.170751	#NAME?	2.87024e-05	0.0102462	Novel_lncRNA	co_expression	ENSFCAG00000000919	ESF1	NUC153	GO:0071840,GO:0005634,GO:0006725,GO:0044260,GO:0046483,GO:0006139,GO:0009987,GO:1901360,GO:0090304,GO:0034641,GO:0006807,GO:0005623,GO:0044464,GO:0008150,GO:0016070,GO:0043170,GO:0044237,GO:0005622,GO:0044424,GO:0043226,GO:0043229,GO:0044085,GO:0044238,GO:0071704,GO:0005575,GO:0010467,GO:0008152,GO:0043227,GO:0043231,GO:0006364,GO:0016072,GO:0042254,GO:0034660,GO:0022613,GO:0034470,GO:0006396	cellular component organization or biogenesis,nucleus,cellular aromatic compound metabolic process,cellular macromolecule metabolic process,heterocycle metabolic process,nucleobase-containing compound metabolic process,cellular process,organic cyclic compound metabolic process,nucleic acid metabolic process,cellular nitrogen compound metabolic process,nitrogen compound metabolic process,cell,cell…	--	--
LNC_007644	XLOC_207362	0	0.170751	#NAME?	2.87024e-05	0.0102462	Novel_lncRNA	co_expression	ENSFCAG00000045247	-	KRAB domain superfamily||Krueppel-associated box	--	--	--	--
LNC_007644	XLOC_207362	0	0.170751	#NAME?	2.87024e-05	0.0102462	Novel_lncRNA	co_expression	ENSFCAG00000025668	MRPL48	Ribosomal protein S10 domain superfamily||Ribosomal protein S10 domain||Mitochondrial ribosomal protein L48	GO:0043228,GO:0043232,GO:0015934,GO:0044391,GO:0005623,GO:0044464,GO:0005575,GO:0044446,GO:0044422,GO:0032991,GO:0044444,GO:0043229,GO:0005622,GO:0044424,GO:0043226,GO:0005737,GO:0030529,GO:0031974,GO:0005840,GO:0000315,GO:0005762,GO:0070013,GO:0043233,GO:0043227,GO:0043231,GO:0000313,GO:0005761,GO:0044429,GO:0005759,GO:0005739	non-membrane-bounded organelle,intracellular non-membrane-bounded organelle,large ribosomal subunit,ribosomal subunit,cell,cell part,cellular_component,intracellular organelle part,organelle part,macromolecular complex,cytoplasmic part,intracellular organelle,intracellular,intracellular part,organelle,cytoplasm,ribonucleoprotein complex,membrane-enclosed lumen,ribosome,organellar large ribosomal …	--	--
LNC_007644	XLOC_207362	0	0.170751	#NAME?	2.87024e-05	0.0102462	Novel_lncRNA	co_expression	ENSFCAG00000023425	-	Ribosomal protein L27e||Ribosomal protein L27e, conserved site||Ribosomal protein L27e superfamily	GO:0003674,GO:0009987,GO:0008150,GO:0044445,GO:0022625,GO:0005198,GO:0005829,GO:0022626,GO:0043228,GO:0043232,GO:0015934,GO:0044391,GO:0005623,GO:0044464,GO:0005575,GO:0044446,GO:0044422,GO:0032991,GO:0044444,GO:0043229,GO:0005622,GO:0044424,GO:0043226,GO:0005737,GO:0030529,GO:0003735,GO:0005840,GO:0044237,GO:0008152,GO:0006412,GO:0071704,GO:0044238,GO:0044260,GO:0009058,GO:1901576,GO:0044249,GO:…	molecular_function,cellular process,biological_process,cytosolic part,cytosolic large ribosomal subunit,structural molecule activity,cytosol,cytosolic ribosome,non-membrane-bounded organelle,intracellular non-membrane-bounded organelle,large ribosomal subunit,ribosomal subunit,cell,cell part,cellular_component,intracellular organelle part,organelle part,macromolecular complex,cytoplasmic part,int…	fca03010	Ribosome
LNC_007644	XLOC_207362	0	0.170751	#NAME?	2.87024e-05	0.0102462	Novel_lncRNA	co_expression	ENSFCAG00000041962	-	NADH dehydrogenase [ubiquinone] 1 alpha subcomplex subunit 3	--	--	fca05010,fca04932,fca00190,fca05012,fca05016,fca01100	Alzheimer's disease,Non-alcoholic fatty liver disease (NAFLD),Oxidative phosphorylation,Parkinson's disease,Huntington's disease,Metabolic pathways
LNC_007644	XLOC_207362	0	0.170751	#NAME?	2.87024e-05	0.0102462	Novel_lncRNA	co_expression	ENSFCAG00000009257	ATP6V1C2	Vacuolar ATP synthase subunit C superfamily||ATPase, V1 complex, subunit C	GO:0051179,GO:0044763,GO:0044699,GO:0008324,GO:0015662,GO:0003674,GO:0006812,GO:0006810,GO:0023052,GO:0051234,GO:0022890,GO:0044700,GO:0008553,GO:0065007,GO:0007154,GO:0009987,GO:0015078,GO:0022891,GO:0015075,GO:0019829,GO:0042625,GO:0048518,GO:0050794,GO:0008150,GO:0015077,GO:0022857,GO:0044765,GO:0022892,GO:0050789,GO:0048522,GO:0006811,GO:0005215,GO:0043492,GO:0051716,GO:0046983,GO:0044425,GO:…	localization,single-organism cellular process,single-organism process,cation transmembrane transporter activity,ATPase activity, coupled to transmembrane movement of ions, phosphorylative mechanism,molecular_function,cation transport,transport,signaling,establishment of localization,inorganic cation transmembrane transporter activity,single organism signaling,hydrogen-exporting ATPase activity, p…	fca04145,fca04966,fca00190,fca04721,fca05323,fca01100	Phagosome,Collecting duct acid secretion,Oxidative phosphorylation,Synaptic vesicle cycle,Rheumatoid arthritis,Metabolic pathways
LNC_007644	XLOC_207362	0	0.170751	#NAME?	2.87024e-05	0.0102462	Novel_lncRNA	co_expression	ENSFCAG00000025176	-	Ribosomal protein L29/L35||Ribosomal protein L29/L35 superfamily	GO:0003674,GO:0009987,GO:0071840,GO:0008150,GO:0044445,GO:0022625,GO:0005198,GO:0005829,GO:0022626,GO:0043228,GO:0043232,GO:0015934,GO:0005488,GO:0044391,GO:0005623,GO:0042273,GO:0000463,GO:0044464,GO:0044085,GO:0005575,GO:0044446,GO:0000470,GO:0044422,GO:0032991,GO:0044444,GO:0097159,GO:1901363,GO:0043229,GO:0005622,GO:0044424,GO:0043226,GO:0006364,GO:0042254,GO:0016072,GO:0005737,GO:0046483,GO:…	molecular_function,cellular process,cellular component organization or biogenesis,biological_process,cytosolic part,cytosolic large ribosomal subunit,structural molecule activity,cytosol,cytosolic ribosome,non-membrane-bounded organelle,intracellular non-membrane-bounded organelle,large ribosomal subunit,binding,ribosomal subunit,cell,ribosomal large subunit biogenesis,maturation of LSU-rRNA from…	fca03010	Ribosome
LNC_007644	XLOC_207362	0	0.170751	#NAME?	2.87024e-05	0.0102462	Novel_lncRNA	co_expression	ENSFCAG00000025304	MSANTD2	-	--	--	--	--
LNC_007644	XLOC_207362	0	0.170751	#NAME?	2.87024e-05	0.0102462	Novel_lncRNA	co_expression	ENSFCAG00000034298	-	CASP, C-terminal	GO:0051179,GO:0044763,GO:0044699,GO:0006810,GO:0051234,GO:0009987,GO:0016192,GO:0008150,GO:0044765,GO:0051641,GO:0044425,GO:0046907,GO:0051649,GO:0016020,GO:0005623,GO:0044464,GO:0016021,GO:0005575,GO:0031224,GO:0044446,GO:0030173,GO:0044422,GO:0031228,GO:0044444,GO:0043229,GO:0005622,GO:0044424,GO:0043226,GO:0031301,GO:0048193,GO:0006891,GO:0005737,GO:0031300,GO:0031090,GO:0005794,GO:0043227,GO:…	localization,single-organism cellular process,single-organism process,transport,establishment of localization,cellular process,vesicle-mediated transport,biological_process,single-organism transport,cellular localization,membrane part,intracellular transport,establishment of localization in cell,membrane,cell,cell part,integral to membrane,cellular_component,intrinsic to membrane,intracellular or…	--	--
LNC_007644	XLOC_207362	0	0.170751	#NAME?	2.87024e-05	0.0102462	Novel_lncRNA	co_expression	ENSFCAG00000045072	-	Four-helical cytokine-like, core||Interferon alpha/beta/delta	GO:0044763,GO:0044699,GO:0003674,GO:0023052,GO:0044700,GO:0065007,GO:0007154,GO:0009987,GO:0050794,GO:0008150,GO:0050789,GO:0051716,GO:0007165,GO:0002252,GO:0002376,GO:0050896,GO:0005488,GO:0009615,GO:0044421,GO:0065009,GO:0023051,GO:0048583,GO:0005575,GO:0005515,GO:0010646,GO:0005615,GO:0005102,GO:0051607,GO:0009607,GO:0051704,GO:0005576,GO:0009966,GO:0051707,GO:0006950,GO:0005125,GO:0010469,GO:…	single-organism cellular process,single-organism process,molecular_function,signaling,single organism signaling,biological regulation,cell communication,cellular process,regulation of cellular process,biological_process,regulation of biological process,cellular response to stimulus,signal transduction,immune effector process,immune system process,response to stimulus,binding,response to virus,ext…	fca04151,fca04140,fca05320,fca05160,fca05161,fca05164,fca04620,fca05152,fca05168,fca05162,fca04622,fca04623,fca04650,fca04630,fca04060	PI3K-Akt signaling pathway,Regulation of autophagy,Autoimmune thyroid disease,Hepatitis C,Hepatitis B,Influenza A,Toll-like receptor signaling pathway,Tuberculosis,Herpes simplex infection,Measles,RIG-I-like receptor signaling pathway,Cytosolic DNA-sensing pathway,Natural killer cell mediated cytotoxicity,Jak-STAT signaling pathway,Cytokine-cytokine receptor interaction
LNC_007644	XLOC_207362	0	0.170751	#NAME?	2.87024e-05	0.0102462	Novel_lncRNA	co_expression	ENSFCAG00000033840	-	High mobility group protein HMGA||HMG-I/HMG-Y, DNA-binding, conserved site||AT hook, DNA-binding motif	GO:0003674,GO:0000785,GO:0043226,GO:0043229,GO:0065007,GO:0050789,GO:0044427,GO:0008150,GO:0006807,GO:0044446,GO:0005694,GO:0044422,GO:0050794,GO:0043231,GO:0043227,GO:0003677,GO:0046483,GO:0006725,GO:0034641,GO:0006139,GO:0005622,GO:0044424,GO:0009987,GO:0051171,GO:0019219,GO:1901360,GO:0005623,GO:0044464,GO:0018130,GO:0019438,GO:0034654,GO:0005488,GO:1901362,GO:0044271,GO:0005634,GO:0006355,GO:…	molecular_function,chromatin,organelle,intracellular organelle,biological regulation,regulation of biological process,chromosomal part,biological_process,nitrogen compound metabolic process,intracellular organelle part,chromosome,organelle part,regulation of cellular process,intracellular membrane-bounded organelle,membrane-bounded organelle,DNA binding,heterocycle metabolic process,cellular arom…	--	--
LNC_007644	XLOC_207362	0	0.170751	#NAME?	2.87024e-05	0.0102462	Novel_lncRNA	co_expression	ENSFCAG00000027402	ESRRA	Nuclear hormone receptor||Oestrogen-related receptor||Zinc finger, NHR/GATA-type||Oestrogen receptor/oestrogen-related receptor||Zinc finger, nuclear hormone receptor-type||Nuclear hormone receptor, ligand-binding domain||Nuclear hormone receptor-like domain superfamily	GO:0005737,GO:0005622,GO:0044424,GO:0043167,GO:0043169,GO:0044464,GO:0046872,GO:0005623,GO:0005488,GO:0065007,GO:0005575,GO:0010604,GO:0009893,GO:0000978,GO:0019222,GO:0043231,GO:0043227,GO:0031323,GO:0000987,GO:0001159,GO:0006351,GO:0043229,GO:0032774,GO:0050789,GO:0043226,GO:0006355,GO:0048523,GO:0097159,GO:2001141,GO:0048518,GO:0009891,GO:0060255,GO:0050896,GO:0019219,GO:1901363,GO:0010468,GO:…	cytoplasm,intracellular,intracellular part,ion binding,cation binding,cell part,metal ion binding,cell,binding,biological regulation,cellular_component,positive regulation of macromolecule metabolic process,positive regulation of metabolic process,RNA polymerase II core promoter proximal region sequence-specific DNA binding,regulation of metabolic process,intracellular membrane-bounded organelle,…	--	--
LNC_007644	XLOC_207362	0	0.170751	#NAME?	2.87024e-05	0.0102462	Novel_lncRNA	co_expression	ENSFCAG00000035480	-	Ferritin-like||Ferritin||Ferritin/DPS protein domain||Ferritin-like superfamily||Ferritin-like diiron domain	GO:0055082,GO:0051179,GO:0048878,GO:0044763,GO:0042592,GO:0044699,GO:0003674,GO:0006812,GO:0050801,GO:0006810,GO:0019725,GO:0051234,GO:0065007,GO:0009987,GO:0043167,GO:0006873,GO:0055080,GO:0055076,GO:0008150,GO:0030003,GO:0044765,GO:0046916,GO:0065008,GO:0030001,GO:0006811,GO:0008199,GO:0055065,GO:0006875,GO:0055072,GO:0005488,GO:0006879,GO:0043169,GO:0005623,GO:0046872,GO:0006826,GO:0005575,GO:…	cellular chemical homeostasis,localization,chemical homeostasis,single-organism cellular process,homeostatic process,single-organism process,molecular_function,cation transport,ion homeostasis,transport,cellular homeostasis,establishment of localization,biological regulation,cellular process,ion binding,cellular ion homeostasis,cation homeostasis,transition metal ion homeostasis,biological_proces…	fca04978	Mineral absorption
LNC_007644	XLOC_207362	0	0.170751	#NAME?	2.87024e-05	0.0102462	Novel_lncRNA	co_expression	ENSFCAG00000028130	-	Cytochrome oxidase assembly protein 1	--	--	--	--
LNC_007644	XLOC_207362	0	0.170751	#NAME?	2.87024e-05	0.0102462	Novel_lncRNA	co_expression	ENSFCAG00000025726	ZNF471	KRAB domain superfamily||Zinc finger C2H2-type||Krueppel-associated box||Zinc finger C2H2 superfamily	GO:0003674,GO:0065007,GO:0009987,GO:0050794,GO:0008150,GO:0050789,GO:0005488,GO:0005623,GO:0044464,GO:0005575,GO:0051171,GO:0019219,GO:0097159,GO:1901363,GO:0043229,GO:0005622,GO:0044424,GO:0043226,GO:0031323,GO:0046483,GO:0080090,GO:0019222,GO:0006725,GO:0034641,GO:1901360,GO:0006139,GO:0006807,GO:0044237,GO:0006355,GO:2001141,GO:0008152,GO:0009889,GO:0043227,GO:0043231,GO:0031326,GO:2000112,GO:…	molecular_function,biological regulation,cellular process,regulation of cellular process,biological_process,regulation of biological process,binding,cell,cell part,cellular_component,regulation of nitrogen compound metabolic process,regulation of nucleobase-containing compound metabolic process,organic cyclic compound binding,heterocyclic compound binding,intracellular organelle,intracellular,int…	--	--
LNC_007644	XLOC_207362	0	0.170751	#NAME?	2.87024e-05	0.0102462	Novel_lncRNA	co_expression	ENSFCAG00000000241	HNF1B	Hepatocyte nuclear factor 1, N-terminal domain superfamily||Homeobox-like domain superfamily||Homeobox domain||Hepatocyte nuclear factor 1, beta isoform, C-terminal||Hepatocyte nuclear factor 1, N-terminal||Lambda repressor-like, DNA-binding domain superfamily	GO:0007389,GO:0003002,GO:0007417,GO:0045165,GO:0003677,GO:0001071,GO:0003700,GO:0000981,GO:0007399,GO:0000975,GO:0044212,GO:0001067,GO:0048731,GO:0030154,GO:0007275,GO:0048869,GO:0032502,GO:0007420,GO:0045944,GO:0048468,GO:0048513,GO:0048856,GO:0044707,GO:0009887,GO:0032501,GO:0060284,GO:0005667,GO:0009952,GO:0048562,GO:0048598,GO:0044767,GO:0045893,GO:0001708,GO:0006366,GO:0009888,GO:0006357,GO:…	pattern specification process,regionalization,central nervous system development,cell fate commitment,DNA binding,nucleic acid binding transcription factor activity,sequence-specific DNA binding transcription factor activity,sequence-specific DNA binding RNA polymerase II transcription factor activity,nervous system development,regulatory region DNA binding,transcription regulatory region DNA bin…	fca04950	Maturity onset diabetes of the young
LNC_007644	XLOC_207362	0	0.170751	#NAME?	2.87024e-05	0.0102462	Novel_lncRNA	co_expression	ENSFCAG00000013508	PIK3R4	WD40-repeat-containing domain||WD40/YVTN repeat-like-containing domain superfamily||WD40 repeat||Armadillo-type fold||Serine/threonine-protein kinase, active site||Protein kinase-like domain superfamily||Armadillo-like helical||WD40-repeat-containing domain superfamily||Protein kinase domain||WD40 repeat, conserved site||HEAT, type 2	GO:0031667,GO:0009991,GO:0006950,GO:0031669,GO:0031668,GO:0044444,GO:0005829,GO:0033036,GO:0071496,GO:0044710,GO:0009267,GO:0044248,GO:0043167,GO:0042594,GO:0015031,GO:0006623,GO:0006810,GO:0072666,GO:0071702,GO:0045184,GO:0005575,GO:0009056,GO:0071561,GO:0051234,GO:0072665,GO:0008104,GO:0009605,GO:0005488,GO:0044445,GO:0007034,GO:0033674,GO:0016043,GO:0005737,GO:0051179,GO:0043552,GO:0044765,GO:…	response to nutrient levels,response to extracellular stimulus,response to stress,cellular response to nutrient levels,cellular response to extracellular stimulus,cytoplasmic part,cytosol,macromolecule localization,cellular response to external stimulus,single-organism metabolic process,cellular response to starvation,cellular catabolic process,ion binding,response to starvation,protein transport…	fca04140	Regulation of autophagy
LNC_007644	XLOC_207362	0	0.170751	#NAME?	2.87024e-05	0.0102462	Novel_lncRNA	co_expression	ENSFCAG00000033051	PSD3	Sec7, C-terminal domain superfamily||Pleckstrin homology domain, spectrin-type||Sec7 domain superfamily||Pleckstrin homology domain||Sec7 domain||PH-like domain superfamily	GO:0030695,GO:0043168,GO:0044763,GO:0060589,GO:0044459,GO:0044699,GO:0003674,GO:0042995,GO:0023052,GO:0044700,GO:0044463,GO:0065007,GO:0007154,GO:0009987,GO:0043167,GO:0005886,GO:0005543,GO:0005086,GO:0050794,GO:0008150,GO:0032011,GO:0032012,GO:0071944,GO:0035556,GO:0050789,GO:0030234,GO:0031252,GO:0051716,GO:0007264,GO:0008289,GO:0044425,GO:0007165,GO:0050896,GO:0005085,GO:0005488,GO:0031253,GO:…	GTPase regulator activity,anion binding,single-organism cellular process,nucleoside-triphosphatase regulator activity,plasma membrane part,single-organism process,molecular_function,cell projection,signaling,single organism signaling,cell projection part,biological regulation,cell communication,cellular process,ion binding,plasma membrane,phospholipid binding,ARF guanyl-nucleotide exchange factor…	fca04144	Endocytosis
LNC_007644	XLOC_207362	0	0.170751	#NAME?	2.87024e-05	0.0102462	Novel_lncRNA	co_expression	ENSFCAG00000001556	APP	Pancreatic trypsin inhibitor Kunitz domain||Amyloidogenic glycoprotein, intracellular domain, conserved site||Amyloidogenic glycoprotein, heparin-binding domain superfamily||Amyloidogenic glycoprotein, amyloid-beta peptide||Proteinase inhibitor I2, Kunitz, conserved site||Amyloidogenic glycoprotein, E2 domain||Amyloidogenic glycoprotein, copper-binding||Beta-amyloid precursor protein C-terminal||…	GO:0097458,GO:0055082,GO:0051179,GO:0048878,GO:0044057,GO:0043168,GO:0035637,GO:0044763,GO:0042592,GO:0044441,GO:0044699,GO:0045360,GO:0045362,GO:0050722,GO:0050725,GO:0007528,GO:0048666,GO:0003674,GO:0042995,GO:0050801,GO:0007409,GO:0006810,GO:0048588,GO:0042222,GO:0050720,GO:0005539,GO:0007399,GO:0061564,GO:0048699,GO:0019725,GO:0019226,GO:0023052,GO:0051960,GO:0051234,GO:0051336,GO:0031175,GO:…	neuron part,cellular chemical homeostasis,localization,chemical homeostasis,regulation of system process,anion binding,multicellular organismal signaling,single-organism cellular process,homeostatic process,cilium part,single-organism process,regulation of interleukin-1 biosynthetic process,positive regulation of interleukin-1 biosynthetic process,regulation of interleukin-1 beta biosynthetic pro…	fca05010,fca04726	Alzheimer's disease,Serotonergic synapse
LNC_007644	XLOC_207362	0	0.170751	#NAME?	2.87024e-05	0.0102462	Novel_lncRNA	co_expression	ENSFCAG00000012982	ABI2	SH3-like domain superfamily||Abl interactor 2, SH3 domain||ABI family||Abl-interactor, homeo-domain homologous domain||ABL interactor 2||SH3 domain||Target SNARE coiled-coil homology domain||Abl interactor 1	GO:0003674,GO:0005488,GO:0005515,GO:0008047,GO:0044093,GO:0065009,GO:0030234,GO:0043085,GO:0033674,GO:0050790,GO:0019220,GO:0051174,GO:0051347,GO:0010562,GO:0045937,GO:0043549,GO:0007010,GO:0045860,GO:0045859,GO:0042327,GO:0051338,GO:0001934,GO:0006793,GO:0008150,GO:0030029,GO:0048518,GO:0030027,GO:0051247,GO:0031401,GO:0042325,GO:0001932,GO:0030036,GO:0031252,GO:0006796,GO:0050789,GO:0065007,GO:…	molecular_function,binding,protein binding,enzyme activator activity,positive regulation of molecular function,regulation of molecular function,enzyme regulator activity,positive regulation of catalytic activity,positive regulation of kinase activity,regulation of catalytic activity,regulation of phosphate metabolic process,regulation of phosphorus metabolic process,positive regulation of transfe…	--	--
LNC_007644	XLOC_207362	0	0.170751	#NAME?	2.87024e-05	0.0102462	Novel_lncRNA	co_expression	ENSFCAG00000027462	RAMP1	RAMP domain superfamily||Receptor activity modifying protein	GO:0051179,GO:0044763,GO:0044699,GO:0003674,GO:0006812,GO:0006810,GO:0023052,GO:0051234,GO:0044700,GO:0044262,GO:1901135,GO:0065007,GO:0007154,GO:0009987,GO:0070838,GO:0072511,GO:0006816,GO:0044767,GO:0006898,GO:0048856,GO:0016192,GO:0005886,GO:0071840,GO:0048518,GO:0050794,GO:0008150,GO:0016043,GO:0071944,GO:0044765,GO:0030001,GO:0022892,GO:0032502,GO:0009986,GO:0050789,GO:0048522,GO:0006897,GO:…	localization,single-organism cellular process,single-organism process,molecular_function,cation transport,transport,signaling,establishment of localization,single organism signaling,cellular carbohydrate metabolic process,carbohydrate derivative metabolic process,biological regulation,cell communication,cellular process,divalent metal ion transport,divalent inorganic cation transport,calcium ion …	fca04270	Vascular smooth muscle contraction
LNC_007644	XLOC_207362	0	0.170751	#NAME?	2.87024e-05	0.0102462	Novel_lncRNA	co_expression	ENSFCAG00000013799	KCNH2	PAS domain||PAS domain superfamily||Ion transport domain||RmlC-like jelly roll fold||Cyclic nucleotide-binding-like||Potassium channel, voltage-dependent, EAG/ELK/ERG||PAS-associated, C-terminal||Voltage-dependent channel domain superfamily||Cyclic nucleotide-binding domain||Potassium channel, voltage-dependent, ERG||PAC motif	GO:0008016,GO:0001508,GO:0002027,GO:0086036,GO:0051179,GO:0086010,GO:0048878,GO:0061337,GO:0044057,GO:0035637,GO:0044763,GO:0042592,GO:0044459,GO:0086001,GO:0044699,GO:0008324,GO:0060047,GO:0060307,GO:0003674,GO:0006812,GO:0050801,GO:0006810,GO:0003015,GO:2000021,GO:0086011,GO:0086013,GO:0023052,GO:0051234,GO:0055117,GO:0022890,GO:0044700,GO:0086091,GO:0051239,GO:0086002,GO:0065007,GO:0009987,GO:…	regulation of heart contraction,regulation of action potential,regulation of heart rate,regulation of cardiac muscle cell membrane potential,localization,membrane depolarization involved in regulation of action potential,chemical homeostasis,cardiac conduction,regulation of system process,multicellular organismal signaling,single-organism cellular process,homeostatic process,plasma membrane part,…	--	--
[truncated: 876 more rows]

## Sheet: lncRNA_DPI_10_vs_C.DE_ALL.annot
transcript_id	gene_id	DPI_10_FPKM	C_FPKM	log2(foldchange)	pvalue	qvalue	Status	Target_prediction_method	Target_gene_id	Target_official_symbol	Target_description	Target_GO_id	Target_GO_description	Target_KO_id	Target_KO_description
[truncated: 11,425 more rows]

## Sheet: lncRNA_DPI_14_vs_C.DE_ALL.annot
transcript_id	gene_id	DPI_14_FPKM	C_FPKM	log2(foldchange)	pvalue	qvalue	Status	Target_prediction_method	Target_gene_id	Target_official_symbol	Target_description	Target_GO_id	Target_GO_description	Target_KO_id	Target_KO_description
[truncated: 698 more rows]

## Sheet: lncRNA_SI_vs_C.DE_ALL.annotaion
transcript_id	gene_id	SI_FPKM	C_FPKM	log2(foldchange)	pvalue	qvalue	Status	Target_prediction_method	Target_gene_id	Target_official_symbol	Target_description	Target_GO_id	Target_GO_description	Target_KO_id	Target_KO_description
[truncated: 3,522 more rows]
