# Supplementary material for: Dynamic RNA profiles in the small intestinal epithelia of cats after Toxoplasma gondii infection
Source: Infect Dis Poverty. 2023 Jul 25;12:68. doi: 10.1186/s40249-023-01121-z (PMC10367386; doi:10.1186/s40249-023-01121-z)
Supplement: Supplementary file 10 — Additional file 10. The lncRNA-miRNA-mRNA and circRNA-miRNA-mRNA regulatory networks constructed in this study. [file 40249_2023_1121_MOESM10_ESM.xlsx]

## Sheet: miRNA_lncRNA_mRNA down-up-down
gene_id	type1	miRNA_id	type2	gene_name	type3
XLOC_513474	down	dre-miR-22b-3p	up	ENO1	down
XLOC_513474	down	mmr-miR-1388	up	PSME4	down
XLOC_513474	down	cgr-miR-1285	up	WDR45	down
XLOC_513474	down	chi-miR-1388-3p	up	PSME4	down
XLOC_507051	down	sha-miR-30e	up	IFIT2	down
XLOC_497023	down	chi-miR-504	up	IL11	down
XLOC_497023	down	mmu-miR-129b-5p	up	LNPEP	down
XLOC_497023	down	rno-miR-129-1-3p	up	FAM107A	down
XLOC_497023	down	bta-miR-504	up	IL11	down
XLOC_496715	down	sko-miR-281	up	KDM6A	down
XLOC_496715	down	dre-miR-22b-3p	up	ENO1	down
XLOC_496715	down	dno-miR-500b-3p	up	CCL24	down
XLOC_496715	down	dno-miR-500b-3p	up	TMEM135	down
XLOC_496715	down	dno-miR-500b-3p	up	MED24	down
XLOC_496715	down	hsa-miR-10395-3p	up	RRP7A	down
XLOC_496715	down	prd-miR-46-3p	up	KDM6A	down
XLOC_496715	down	asu-miR-46-3p	up	KDM6A	down
XLOC_496715	down	xtr-miR-150	up	DHX58	down
XLOC_496715	down	mmr-miR-1388	up	PSME4	down
XLOC_496715	down	dno-miR-500a-3p	up	CCL24	down
XLOC_496715	down	hsa-miR-500a-3p	up	CCL24	down
XLOC_496715	down	mmu-miR-150-5p	up	DHX58	down
XLOC_496715	down	bta-miR-1291	up	MED24	down
XLOC_496715	down	bta-miR-1291	up	LZTS3	down
XLOC_496715	down	bta-miR-1291	up	WDR45	down
XLOC_496715	down	bta-miR-1291	up	FAM107A	down
XLOC_496715	down	bta-miR-1291	up	DGCR8	down
XLOC_496715	down	ocu-miR-500-3p	up	MED24	down
XLOC_496715	down	ocu-miR-500-3p	up	CCL24	down
XLOC_496715	down	cin-miR-281-3p	up	KDM6A	down
XLOC_496715	down	hsa-miR-1973	up	PEPD	down
XLOC_496715	down	pal-miR-150-5p	up	DHX58	down
XLOC_496715	down	chi-miR-1388-3p	up	PSME4	down
XLOC_496715	down	cfa-miR-500	up	CCL24	down
XLOC_496715	down	gga-miR-16-5p	up	MYB	down
XLOC_494248	down	chi-miR-33b-3p	up	TMEM252	down
XLOC_494248	down	chi-miR-33b-3p	up	MCF2L	down
XLOC_494248	down	cfa-miR-486	up	FRMD4A	down
XLOC_494248	down	mmu-miR-129b-5p	up	LNPEP	down
XLOC_494248	down	hsa-miR-33b-3p	up	TMEM252	down
XLOC_494248	down	hsa-miR-33b-3p	up	MCF2L	down
XLOC_494248	down	hsa-miR-486-5p	up	FRMD4A	down
XLOC_494248	down	mdo-miR-151	up	SEPT8	down
XLOC_494248	down	sko-miR-281	up	KDM6A	down
XLOC_494248	down	sha-miR-30e	up	IFIT2	down
XLOC_494248	down	prd-miR-46-3p	up	KDM6A	down
XLOC_494248	down	asu-miR-46-3p	up	KDM6A	down
XLOC_494248	down	xtr-miR-150	up	DHX58	down
XLOC_494248	down	mmr-miR-1388	up	PSME4	down
XLOC_494248	down	mmu-miR-150-5p	up	DHX58	down
XLOC_494248	down	bta-miR-1291	up	MED24	down
XLOC_494248	down	bta-miR-1291	up	LZTS3	down
XLOC_494248	down	bta-miR-1291	up	WDR45	down
XLOC_494248	down	bta-miR-1291	up	FAM107A	down
XLOC_494248	down	bta-miR-1291	up	DGCR8	down
XLOC_494248	down	cin-miR-281-3p	up	KDM6A	down
XLOC_494248	down	pal-miR-150-5p	up	DHX58	down
XLOC_494248	down	chi-miR-1388-3p	up	PSME4	down
XLOC_494248	down	gga-miR-16-5p	up	MYB	down
XLOC_487597	down	xtr-miR-150	up	DHX58	down
XLOC_487597	down	mmr-miR-1388	up	PSME4	down
XLOC_487597	down	mmu-miR-150-5p	up	DHX58	down
XLOC_487597	down	pal-miR-150-5p	up	DHX58	down
XLOC_487597	down	chi-miR-1388-3p	up	PSME4	down
XLOC_487597	down	gga-miR-16-5p	up	MYB	down
XLOC_486961	down	dre-miR-22b-3p	up	ENO1	down
XLOC_486961	down	cgr-miR-1285	up	WDR45	down
XLOC_485035	down	hsa-miR-502-3p	up	CCL24	down
XLOC_485035	down	mdo-miR-122-5p	up	TFF1	down
XLOC_485035	down	bta-miR-1291	up	MED24	down
XLOC_485035	down	bta-miR-1291	up	LZTS3	down
XLOC_485035	down	bta-miR-1291	up	WDR45	down
XLOC_485035	down	bta-miR-1291	up	FAM107A	down
XLOC_485035	down	bta-miR-1291	up	DGCR8	down
XLOC_485035	down	hsa-miR-1973	up	PEPD	down
XLOC_485035	down	gga-miR-16-5p	up	MYB	down
XLOC_483072	down	novel_416	up	LTF	down
XLOC_483072	down	mmu-miR-129b-5p	up	DCLK2	down
XLOC_479628	down	chi-miR-504	up	IL11	down
XLOC_479628	down	cfa-miR-486	up	FRMD4A	down
XLOC_479628	down	bta-miR-504	up	IL11	down
XLOC_479628	down	hsa-miR-486-5p	up	FRMD4A	down
XLOC_475582	down	sha-miR-30e	up	IFIT2	down
XLOC_475582	down	xtr-miR-150	up	DHX58	down
XLOC_475582	down	mmr-miR-1388	up	PSME4	down
XLOC_475582	down	mmu-miR-150-5p	up	DHX58	down
XLOC_475582	down	bta-miR-1291	up	MED24	down
XLOC_475582	down	bta-miR-1291	up	LZTS3	down
XLOC_475582	down	bta-miR-1291	up	WDR45	down
XLOC_475582	down	bta-miR-1291	up	FAM107A	down
XLOC_475582	down	bta-miR-1291	up	DGCR8	down
XLOC_475582	down	hsa-miR-1973	up	PEPD	down
XLOC_475582	down	pal-miR-150-5p	up	DHX58	down
XLOC_475582	down	cgr-miR-1285	up	WDR45	down
XLOC_475582	down	chi-miR-1388-3p	up	PSME4	down
XLOC_475570	down	sko-miR-281	up	KDM6A	down
XLOC_475570	down	dre-miR-22b-3p	up	ENO1	down
XLOC_475570	down	dno-miR-500b-3p	up	CCL24	down
XLOC_475570	down	dno-miR-500b-3p	up	TMEM135	down
XLOC_475570	down	dno-miR-500b-3p	up	MED24	down
XLOC_475570	down	hsa-miR-10395-3p	up	RRP7A	down
XLOC_475570	down	prd-miR-46-3p	up	KDM6A	down
XLOC_475570	down	asu-miR-46-3p	up	KDM6A	down
XLOC_475570	down	mdo-miR-122-5p	up	TFF1	down
XLOC_475570	down	xtr-miR-150	up	DHX58	down
XLOC_475570	down	mmr-miR-1388	up	PSME4	down
XLOC_475570	down	dno-miR-500a-3p	up	CCL24	down
XLOC_475570	down	hsa-miR-500a-3p	up	CCL24	down
XLOC_475570	down	mmu-miR-150-5p	up	DHX58	down
XLOC_475570	down	bta-miR-1291	up	MED24	down
XLOC_475570	down	bta-miR-1291	up	LZTS3	down
XLOC_475570	down	bta-miR-1291	up	WDR45	down
XLOC_475570	down	bta-miR-1291	up	FAM107A	down
XLOC_475570	down	bta-miR-1291	up	DGCR8	down
XLOC_475570	down	ocu-miR-500-3p	up	MED24	down
XLOC_475570	down	ocu-miR-500-3p	up	CCL24	down
XLOC_475570	down	cin-miR-281-3p	up	KDM6A	down
XLOC_475570	down	pal-miR-150-5p	up	DHX58	down
XLOC_475570	down	cgr-miR-1285	up	WDR45	down
XLOC_475570	down	chi-miR-1388-3p	up	PSME4	down
XLOC_475570	down	cfa-miR-500	up	CCL24	down
XLOC_472665	down	sko-miR-281	up	KDM6A	down
XLOC_472665	down	prd-miR-46-3p	up	KDM6A	down
XLOC_472665	down	asu-miR-46-3p	up	KDM6A	down
XLOC_472665	down	mdo-miR-122-5p	up	TFF1	down
XLOC_472665	down	bta-miR-1291	up	MED24	down
XLOC_472665	down	bta-miR-1291	up	LZTS3	down
XLOC_472665	down	bta-miR-1291	up	WDR45	down
XLOC_472665	down	bta-miR-1291	up	FAM107A	down
XLOC_472665	down	bta-miR-1291	up	DGCR8	down
XLOC_472665	down	cin-miR-281-3p	up	KDM6A	down
XLOC_472665	down	gga-miR-16-5p	up	MYB	down
XLOC_472149	down	mdo-miR-122-5p	up	TFF1	down
XLOC_472149	down	bta-miR-1291	up	MED24	down
XLOC_472149	down	bta-miR-1291	up	LZTS3	down
XLOC_472149	down	bta-miR-1291	up	WDR45	down
XLOC_472149	down	bta-miR-1291	up	FAM107A	down
XLOC_472149	down	bta-miR-1291	up	DGCR8	down
XLOC_471303	down	cgr-miR-1285	up	WDR45	down
XLOC_468110	down	sha-miR-30e	up	IFIT2	down
XLOC_468110	down	xtr-miR-150	up	DHX58	down
XLOC_468110	down	mmr-miR-1388	up	PSME4	down
XLOC_468110	down	mmu-miR-150-5p	up	DHX58	down
XLOC_468110	down	pal-miR-150-5p	up	DHX58	down
XLOC_468110	down	cgr-miR-1285	up	WDR45	down
XLOC_468110	down	cgr-miR-1285	up	WDR45	down
XLOC_468110	down	chi-miR-1388-3p	up	PSME4	down
XLOC_468110	down	gga-miR-16-5p	up	MYB	down
XLOC_465212	down	mdo-miR-122-5p	up	TFF1	down
XLOC_465212	down	xtr-miR-150	up	DHX58	down
XLOC_465212	down	xtr-miR-150	up	DHX58	down
XLOC_465212	down	mmu-miR-150-5p	up	DHX58	down
XLOC_465212	down	mmu-miR-150-5p	up	DHX58	down
XLOC_465212	down	pal-miR-150-5p	up	DHX58	down
XLOC_465212	down	pal-miR-150-5p	up	DHX58	down
XLOC_461532	down	dre-miR-22b-3p	up	ENO1	down
XLOC_461532	down	dno-miR-500b-3p	up	CCL24	down
XLOC_461532	down	dno-miR-500b-3p	up	TMEM135	down
XLOC_461532	down	dno-miR-500b-3p	up	MED24	down
XLOC_461532	down	sha-miR-30e	up	IFIT2	down
XLOC_461532	down	mmr-miR-1388	up	PSME4	down
XLOC_461532	down	dno-miR-500a-3p	up	CCL24	down
XLOC_461532	down	hsa-miR-500a-3p	up	CCL24	down
XLOC_461532	down	bta-miR-1291	up	MED24	down
XLOC_461532	down	bta-miR-1291	up	LZTS3	down
XLOC_461532	down	bta-miR-1291	up	WDR45	down
XLOC_461532	down	bta-miR-1291	up	FAM107A	down
XLOC_461532	down	bta-miR-1291	up	DGCR8	down
XLOC_461532	down	ocu-miR-500-3p	up	MED24	down
XLOC_461532	down	ocu-miR-500-3p	up	CCL24	down
XLOC_461532	down	chi-miR-1388-3p	up	PSME4	down
XLOC_461532	down	cfa-miR-500	up	CCL24	down
XLOC_461532	down	gga-miR-16-5p	up	MYB	down
XLOC_456719	down	chi-miR-504	up	IL11	down
XLOC_456719	down	bta-miR-504	up	IL11	down
XLOC_456719	down	xtr-miR-150	up	DHX58	down
XLOC_456719	down	mmu-miR-150-5p	up	DHX58	down
XLOC_456719	down	pal-miR-150-5p	up	DHX58	down
XLOC_456038	down	dre-miR-22b-3p	up	ENO1	down
XLOC_450897	down	chi-miR-33b-3p	up	TMEM252	down
XLOC_450897	down	chi-miR-33b-3p	up	MCF2L	down
XLOC_450897	down	rno-miR-129-1-3p	up	FAM107A	down
XLOC_450897	down	hsa-miR-33b-3p	up	TMEM252	down
XLOC_450897	down	hsa-miR-33b-3p	up	MCF2L	down
XLOC_449292	down	chi-miR-504	up	IL11	down
XLOC_449292	down	bta-miR-504	up	IL11	down
XLOC_449292	down	novel_416	up	LTF	down
XLOC_448942	down	sko-miR-281	up	KDM6A	down
XLOC_448942	down	dre-miR-22b-3p	up	ENO1	down
XLOC_448942	down	hsa-miR-502-3p	up	CCL24	down
XLOC_448942	down	dno-miR-500b-3p	up	CCL24	down
XLOC_448942	down	dno-miR-500b-3p	up	TMEM135	down
XLOC_448942	down	dno-miR-500b-3p	up	MED24	down
XLOC_448942	down	hsa-miR-885-3p	up	TTYH3	down
XLOC_448942	down	hsa-miR-885-3p	up	VPS41	down
XLOC_448942	down	hsa-miR-885-3p	up	STIP1	down
XLOC_448942	down	hsa-miR-885-3p	up	CANX	down
XLOC_448942	down	prd-miR-46-3p	up	KDM6A	down
XLOC_448942	down	asu-miR-46-3p	up	KDM6A	down
XLOC_448942	down	mdo-miR-122-5p	up	TFF1	down
XLOC_448942	down	xtr-miR-150	up	DHX58	down
XLOC_448942	down	dno-miR-500a-3p	up	CCL24	down
XLOC_448942	down	hsa-miR-500a-3p	up	CCL24	down
XLOC_448942	down	ssc-miR-885-3p	up	SERPINB8	down
XLOC_448942	down	ssc-miR-885-3p	up	TTYH3	down
XLOC_448942	down	ssc-miR-885-3p	up	VPS41	down
XLOC_448942	down	ssc-miR-885-3p	up	STIP1	down
XLOC_448942	down	mmu-miR-150-5p	up	DHX58	down
XLOC_448942	down	bta-miR-1291	up	MED24	down
XLOC_448942	down	bta-miR-1291	up	LZTS3	down
XLOC_448942	down	bta-miR-1291	up	WDR45	down
XLOC_448942	down	bta-miR-1291	up	FAM107A	down
XLOC_448942	down	bta-miR-1291	up	DGCR8	down
XLOC_448942	down	ocu-miR-500-3p	up	MED24	down
XLOC_448942	down	ocu-miR-500-3p	up	CCL24	down
XLOC_448942	down	cin-miR-281-3p	up	KDM6A	down
XLOC_448942	down	pal-miR-150-5p	up	DHX58	down
XLOC_448942	down	cgr-miR-1285	up	WDR45	down
XLOC_448942	down	cfa-miR-500	up	CCL24	down
XLOC_448942	down	ggo-miR-885	up	SERPINB8	down
XLOC_448942	down	ggo-miR-885	up	STIP1	down
XLOC_448942	down	ggo-miR-885	up	VPS41	down
XLOC_445953	down	isc-miR-96	up	DHCR24	down
XLOC_445953	down	dno-miR-500b-3p	up	CCL24	down
XLOC_445953	down	dno-miR-500b-3p	up	TMEM135	down
XLOC_445953	down	dno-miR-500b-3p	up	MED24	down
XLOC_445953	down	hsa-miR-10395-3p	up	RRP7A	down
XLOC_445953	down	xtr-miR-150	up	DHX58	down
XLOC_445953	down	mmr-miR-1388	up	PSME4	down
XLOC_445953	down	dno-miR-500a-3p	up	CCL24	down
XLOC_445953	down	hsa-miR-500a-3p	up	CCL24	down
XLOC_445953	down	mmu-miR-150-5p	up	DHX58	down
XLOC_445953	down	bta-miR-1291	up	MED24	down
XLOC_445953	down	bta-miR-1291	up	LZTS3	down
XLOC_445953	down	bta-miR-1291	up	WDR45	down
XLOC_445953	down	bta-miR-1291	up	FAM107A	down
XLOC_445953	down	bta-miR-1291	up	DGCR8	down
XLOC_445953	down	ocu-miR-500-3p	up	MED24	down
XLOC_445953	down	ocu-miR-500-3p	up	CCL24	down
XLOC_445953	down	pal-miR-150-5p	up	DHX58	down
XLOC_445953	down	chi-miR-1388-3p	up	PSME4	down
XLOC_445953	down	cfa-miR-500	up	CCL24	down
XLOC_445953	down	gga-miR-16-5p	up	MYB	down
XLOC_441263	down	chi-miR-33b-3p	up	TMEM252	down
XLOC_441263	down	chi-miR-33b-3p	up	MCF2L	down
XLOC_441263	down	hsa-miR-33b-3p	up	TMEM252	down
XLOC_441263	down	hsa-miR-33b-3p	up	MCF2L	down
XLOC_436476	down	mmu-miR-129b-5p	up	LNPEP	down
XLOC_434445	down	mmu-miR-129b-5p	up	LNPEP	down
XLOC_433530	down	chi-miR-33b-3p	up	TMEM252	down
XLOC_433530	down	chi-miR-33b-3p	up	MCF2L	down
XLOC_433530	down	chi-miR-504	up	IL11	down
XLOC_433530	down	rno-miR-129-1-3p	up	FAM107A	down
XLOC_433530	down	hsa-miR-33b-3p	up	TMEM252	down
XLOC_433530	down	hsa-miR-33b-3p	up	MCF2L	down
XLOC_433530	down	bta-miR-504	up	IL11	down
XLOC_433161	down	chi-miR-33b-3p	up	TMEM252	down
XLOC_433161	down	chi-miR-33b-3p	up	MCF2L	down
XLOC_433161	down	hsa-miR-33b-3p	up	TMEM252	down
XLOC_433161	down	hsa-miR-33b-3p	up	MCF2L	down
XLOC_431021	down	chi-miR-33b-3p	up	TMEM252	down
XLOC_431021	down	chi-miR-33b-3p	up	MCF2L	down
XLOC_431021	down	chi-miR-504	up	IL11	down
XLOC_431021	down	cfa-miR-486	up	FRMD4A	down
XLOC_431021	down	hsa-miR-33b-3p	up	TMEM252	down
XLOC_431021	down	hsa-miR-33b-3p	up	MCF2L	down
XLOC_431021	down	bta-miR-504	up	IL11	down
XLOC_431021	down	hsa-miR-486-5p	up	FRMD4A	down
XLOC_429073	down	sko-miR-281	up	KDM6A	down
XLOC_429073	down	hsa-miR-885-3p	up	TTYH3	down
XLOC_429073	down	hsa-miR-885-3p	up	VPS41	down
XLOC_429073	down	hsa-miR-885-3p	up	STIP1	down
XLOC_429073	down	hsa-miR-885-3p	up	CANX	down
XLOC_429073	down	prd-miR-46-3p	up	KDM6A	down
XLOC_429073	down	asu-miR-46-3p	up	KDM6A	down
XLOC_429073	down	ssc-miR-885-3p	up	SERPINB8	down
XLOC_429073	down	ssc-miR-885-3p	up	TTYH3	down
XLOC_429073	down	ssc-miR-885-3p	up	VPS41	down
XLOC_429073	down	ssc-miR-885-3p	up	STIP1	down
XLOC_429073	down	cin-miR-281-3p	up	KDM6A	down
XLOC_429073	down	ggo-miR-885	up	SERPINB8	down
XLOC_429073	down	ggo-miR-885	up	STIP1	down
XLOC_429073	down	ggo-miR-885	up	VPS41	down
XLOC_427068	down	chi-miR-33b-3p	up	TMEM252	down
XLOC_427068	down	chi-miR-33b-3p	up	MCF2L	down
XLOC_427068	down	mmu-miR-129b-5p	up	LNPEP	down
XLOC_427068	down	rno-miR-129-1-3p	up	FAM107A	down
XLOC_427068	down	hsa-miR-33b-3p	up	TMEM252	down
XLOC_427068	down	hsa-miR-33b-3p	up	MCF2L	down
XLOC_426687	down	mdo-miR-151	up	SEPT8	down
XLOC_423545	down	mdo-miR-122-5p	up	TFF1	down
XLOC_423545	down	xtr-miR-150	up	DHX58	down
XLOC_423545	down	mmr-miR-1388	up	PSME4	down
XLOC_423545	down	mmu-miR-150-5p	up	DHX58	down
XLOC_423545	down	bta-miR-1291	up	MED24	down
XLOC_423545	down	bta-miR-1291	up	LZTS3	down
XLOC_423545	down	bta-miR-1291	up	WDR45	down
XLOC_423545	down	bta-miR-1291	up	FAM107A	down
XLOC_423545	down	bta-miR-1291	up	DGCR8	down
XLOC_423545	down	pal-miR-150-5p	up	DHX58	down
XLOC_423545	down	chi-miR-1388-3p	up	PSME4	down
XLOC_420525	down	sko-miR-281	up	KDM6A	down
XLOC_420525	down	hsa-miR-885-3p	up	TTYH3	down
XLOC_420525	down	hsa-miR-885-3p	up	VPS41	down
XLOC_420525	down	hsa-miR-885-3p	up	STIP1	down
XLOC_420525	down	hsa-miR-885-3p	up	CANX	down
XLOC_420525	down	sha-miR-30e	up	IFIT2	down
XLOC_420525	down	hsa-miR-10395-3p	up	RRP7A	down
XLOC_420525	down	prd-miR-46-3p	up	KDM6A	down
XLOC_420525	down	asu-miR-46-3p	up	KDM6A	down
XLOC_420525	down	xtr-miR-150	up	DHX58	down
XLOC_420525	down	mmr-miR-1388	up	PSME4	down
XLOC_420525	down	ssc-miR-885-3p	up	SERPINB8	down
XLOC_420525	down	ssc-miR-885-3p	up	TTYH3	down
XLOC_420525	down	ssc-miR-885-3p	up	VPS41	down
XLOC_420525	down	ssc-miR-885-3p	up	STIP1	down
XLOC_420525	down	mmu-miR-150-5p	up	DHX58	down
XLOC_420525	down	cin-miR-281-3p	up	KDM6A	down
XLOC_420525	down	pal-miR-150-5p	up	DHX58	down
XLOC_420525	down	chi-miR-1388-3p	up	PSME4	down
XLOC_420525	down	ggo-miR-885	up	SERPINB8	down
XLOC_420525	down	ggo-miR-885	up	STIP1	down
XLOC_420525	down	ggo-miR-885	up	VPS41	down
XLOC_420525	down	gga-miR-16-5p	up	MYB	down
XLOC_413940	down	chi-miR-33b-3p	up	TMEM252	down
XLOC_413940	down	chi-miR-33b-3p	up	MCF2L	down
XLOC_413940	down	chi-miR-504	up	IL11	down
XLOC_413940	down	cfa-miR-486	up	FRMD4A	down
XLOC_413940	down	rno-miR-129-1-3p	up	FAM107A	down
XLOC_413940	down	hsa-miR-33b-3p	up	TMEM252	down
XLOC_413940	down	hsa-miR-33b-3p	up	MCF2L	down
XLOC_413940	down	bta-miR-504	up	IL11	down
XLOC_413940	down	hsa-miR-486-5p	up	FRMD4A	down
XLOC_413940	down	novel_416	up	LTF	down
XLOC_413940	down	novel_416	up	LTF	down
XLOC_413940	down	dre-miR-22b-3p	up	ENO1	down
XLOC_413940	down	dno-miR-500b-3p	up	CCL24	down
XLOC_413940	down	dno-miR-500b-3p	up	TMEM135	down
XLOC_413940	down	dno-miR-500b-3p	up	MED24	down
XLOC_413940	down	hsa-miR-885-3p	up	TTYH3	down
XLOC_413940	down	hsa-miR-885-3p	up	VPS41	down
XLOC_413940	down	hsa-miR-885-3p	up	STIP1	down
XLOC_413940	down	hsa-miR-885-3p	up	CANX	down
XLOC_413940	down	hsa-miR-10395-3p	up	RRP7A	down
XLOC_413940	down	mmr-miR-1388	up	PSME4	down
XLOC_413940	down	dno-miR-500a-3p	up	CCL24	down
XLOC_413940	down	hsa-miR-500a-3p	up	CCL24	down
XLOC_413940	down	ssc-miR-885-3p	up	SERPINB8	down
XLOC_413940	down	ssc-miR-885-3p	up	TTYH3	down
XLOC_413940	down	ssc-miR-885-3p	up	VPS41	down
XLOC_413940	down	ssc-miR-885-3p	up	STIP1	down
XLOC_413940	down	bta-miR-1291	up	MED24	down
XLOC_413940	down	bta-miR-1291	up	LZTS3	down
XLOC_413940	down	bta-miR-1291	up	WDR45	down
XLOC_413940	down	bta-miR-1291	up	FAM107A	down
XLOC_413940	down	bta-miR-1291	up	DGCR8	down
XLOC_413940	down	ocu-miR-500-3p	up	MED24	down
XLOC_413940	down	ocu-miR-500-3p	up	CCL24	down
XLOC_413940	down	chi-miR-1388-3p	up	PSME4	down
XLOC_413940	down	cfa-miR-500	up	CCL24	down
XLOC_413940	down	ggo-miR-885	up	SERPINB8	down
XLOC_413940	down	ggo-miR-885	up	STIP1	down
XLOC_413940	down	ggo-miR-885	up	VPS41	down
XLOC_413940	down	gga-miR-16-5p	up	MYB	down
XLOC_407931	down	mmr-miR-1388	up	PSME4	down
XLOC_407931	down	chi-miR-1388-3p	up	PSME4	down
XLOC_406677	down	sha-miR-30e	up	IFIT2	down
XLOC_406677	down	hsa-miR-10395-3p	up	RRP7A	down
XLOC_406677	down	xtr-miR-150	up	DHX58	down
XLOC_406677	down	mmu-miR-150-5p	up	DHX58	down
XLOC_406677	down	pal-miR-150-5p	up	DHX58	down
XLOC_400046	down	gga-miR-16-5p	up	MYB	down
XLOC_398151	down	chi-miR-33b-3p	up	TMEM252	down
XLOC_398151	down	chi-miR-33b-3p	up	MCF2L	down
XLOC_398151	down	hsa-miR-33b-3p	up	TMEM252	down
XLOC_398151	down	hsa-miR-33b-3p	up	MCF2L	down
XLOC_393703	down	dre-miR-22b-3p	up	ENO1	down
XLOC_393703	down	hsa-miR-502-3p	up	CCL24	down
XLOC_393703	down	hsa-miR-885-3p	up	TTYH3	down
XLOC_393703	down	hsa-miR-885-3p	up	VPS41	down
XLOC_393703	down	hsa-miR-885-3p	up	STIP1	down
XLOC_393703	down	hsa-miR-885-3p	up	CANX	down
XLOC_393703	down	ssc-miR-885-3p	up	SERPINB8	down
XLOC_393703	down	ssc-miR-885-3p	up	TTYH3	down
XLOC_393703	down	ssc-miR-885-3p	up	VPS41	down
XLOC_393703	down	ssc-miR-885-3p	up	STIP1	down
XLOC_393703	down	hsa-miR-1973	up	PEPD	down
XLOC_393703	down	ggo-miR-885	up	SERPINB8	down
XLOC_393703	down	ggo-miR-885	up	STIP1	down
XLOC_393703	down	ggo-miR-885	up	VPS41	down
XLOC_393703	down	gga-miR-16-5p	up	MYB	down
XLOC_393422	down	sha-miR-30e	up	IFIT2	down
XLOC_393422	down	mmr-miR-1388	up	PSME4	down
XLOC_393422	down	chi-miR-1388-3p	up	PSME4	down
XLOC_384325	down	chi-miR-504	up	IL11	down
XLOC_384325	down	cfa-miR-486	up	FRMD4A	down
XLOC_384325	down	bta-miR-504	up	IL11	down
XLOC_384325	down	hsa-miR-486-5p	up	FRMD4A	down
XLOC_381088	down	mdo-miR-151	up	SEPT8	down
XLOC_377481	down	hsa-miR-502-3p	up	CCL24	down
XLOC_377481	down	bta-miR-1291	up	MED24	down
XLOC_377481	down	bta-miR-1291	up	LZTS3	down
XLOC_377481	down	bta-miR-1291	up	WDR45	down
XLOC_377481	down	bta-miR-1291	up	FAM107A	down
XLOC_377481	down	bta-miR-1291	up	DGCR8	down
XLOC_374377	down	mmu-miR-129b-5p	up	DCLK2	down
XLOC_354168	down	dre-miR-22b-3p	up	ENO1	down
XLOC_354168	down	mdo-miR-122-5p	up	TFF1	down
XLOC_354168	down	cgr-miR-1285	up	WDR45	down
XLOC_340835	down	dre-miR-22b-3p	up	ENO1	down
XLOC_340835	down	gga-miR-16-5p	up	MYB	down
XLOC_339199	down	chi-miR-504	up	IL11	down
XLOC_339199	down	bta-miR-504	up	IL11	down
XLOC_334748	down	mmu-miR-129b-5p	up	LNPEP	down
XLOC_334748	down	sko-miR-281	up	KDM6A	down
XLOC_334748	down	hsa-miR-10395-3p	up	RRP7A	down
XLOC_334748	down	prd-miR-46-3p	up	KDM6A	down
XLOC_334748	down	asu-miR-46-3p	up	KDM6A	down
XLOC_334748	down	mmr-miR-1388	up	PSME4	down
XLOC_334748	down	cin-miR-281-3p	up	KDM6A	down
XLOC_334748	down	chi-miR-1388-3p	up	PSME4	down
XLOC_334748	down	gga-miR-16-5p	up	MYB	down
XLOC_328271	down	chi-miR-33b-3p	up	TMEM252	down
XLOC_328271	down	chi-miR-33b-3p	up	MCF2L	down
XLOC_328271	down	chi-miR-504	up	IL11	down
XLOC_328271	down	mmu-miR-129b-5p	up	LNPEP	down
XLOC_328271	down	rno-miR-129-1-3p	up	FAM107A	down
XLOC_328271	down	hsa-miR-33b-3p	up	TMEM252	down
XLOC_328271	down	hsa-miR-33b-3p	up	MCF2L	down
XLOC_328271	down	bta-miR-504	up	IL11	down
XLOC_328271	down	sko-miR-281	up	KDM6A	down
XLOC_328271	down	sha-miR-30e	up	IFIT2	down
XLOC_328271	down	hsa-miR-10395-3p	up	RRP7A	down
XLOC_328271	down	prd-miR-46-3p	up	KDM6A	down
XLOC_328271	down	asu-miR-46-3p	up	KDM6A	down
XLOC_328271	down	xtr-miR-150	up	DHX58	down
XLOC_328271	down	mmr-miR-1388	up	PSME4	down
XLOC_328271	down	mmu-miR-150-5p	up	DHX58	down
XLOC_328271	down	bta-miR-1291	up	MED24	down
XLOC_328271	down	bta-miR-1291	up	LZTS3	down
XLOC_328271	down	bta-miR-1291	up	WDR45	down
XLOC_328271	down	bta-miR-1291	up	FAM107A	down
XLOC_328271	down	bta-miR-1291	up	DGCR8	down
XLOC_328271	down	cin-miR-281-3p	up	KDM6A	down
XLOC_328271	down	pal-miR-150-5p	up	DHX58	down
XLOC_328271	down	chi-miR-1388-3p	up	PSME4	down
XLOC_328271	down	gga-miR-16-5p	up	MYB	down
XLOC_320788	down	mmu-miR-129b-5p	up	DCLK2	down
XLOC_318175	down	novel_416	up	LTF	down
XLOC_318175	down	mmu-miR-129b-5p	up	DCLK2	down
XLOC_307258	down	isc-miR-96	up	DHCR24	down
XLOC_306713	down	sko-miR-281	up	KDM6A	down
XLOC_306713	down	dre-miR-22b-3p	up	ENO1	down
XLOC_306713	down	hsa-miR-885-3p	up	TTYH3	down
XLOC_306713	down	hsa-miR-885-3p	up	VPS41	down
XLOC_306713	down	hsa-miR-885-3p	up	STIP1	down
XLOC_306713	down	hsa-miR-885-3p	up	CANX	down
XLOC_306713	down	prd-miR-46-3p	up	KDM6A	down
XLOC_306713	down	asu-miR-46-3p	up	KDM6A	down
XLOC_306713	down	mdo-miR-122-5p	up	TFF1	down
XLOC_306713	down	ssc-miR-885-3p	up	SERPINB8	down
XLOC_306713	down	ssc-miR-885-3p	up	TTYH3	down
XLOC_306713	down	ssc-miR-885-3p	up	VPS41	down
XLOC_306713	down	ssc-miR-885-3p	up	STIP1	down
XLOC_306713	down	cin-miR-281-3p	up	KDM6A	down
XLOC_306713	down	hsa-miR-1973	up	PEPD	down
XLOC_306713	down	ggo-miR-885	up	SERPINB8	down
XLOC_306713	down	ggo-miR-885	up	STIP1	down
XLOC_306713	down	ggo-miR-885	up	VPS41	down
XLOC_299852	down	sko-miR-281	up	KDM6A	down
XLOC_299852	down	hsa-miR-10395-3p	up	RRP7A	down
XLOC_299852	down	prd-miR-46-3p	up	KDM6A	down
XLOC_299852	down	asu-miR-46-3p	up	KDM6A	down
XLOC_299852	down	mdo-miR-122-5p	up	TFF1	down
XLOC_299852	down	bta-miR-1291	up	MED24	down
XLOC_299852	down	bta-miR-1291	up	LZTS3	down
XLOC_299852	down	bta-miR-1291	up	WDR45	down
XLOC_299852	down	bta-miR-1291	up	FAM107A	down
XLOC_299852	down	bta-miR-1291	up	DGCR8	down
XLOC_299852	down	cin-miR-281-3p	up	KDM6A	down
XLOC_299852	down	gga-miR-16-5p	up	MYB	down
XLOC_292071	down	mmu-miR-129b-5p	up	LNPEP	down
XLOC_286542	down	chi-miR-33b-3p	up	TMEM252	down
XLOC_286542	down	chi-miR-33b-3p	up	MCF2L	down
XLOC_286542	down	chi-miR-504	up	IL11	down
XLOC_286542	down	rno-miR-129-1-3p	up	FAM107A	down
XLOC_286542	down	hsa-miR-33b-3p	up	TMEM252	down
XLOC_286542	down	hsa-miR-33b-3p	up	MCF2L	down
XLOC_286542	down	bta-miR-504	up	IL11	down
XLOC_286542	down	xtr-miR-150	up	DHX58	down
XLOC_286542	down	mmr-miR-1388	up	PSME4	down
XLOC_286542	down	mmu-miR-150-5p	up	DHX58	down
XLOC_286542	down	pal-miR-150-5p	up	DHX58	down
XLOC_286542	down	chi-miR-1388-3p	up	PSME4	down
XLOC_283329	down	dre-miR-22b-3p	up	ENO1	down
XLOC_283329	down	sha-miR-30e	up	IFIT2	down
XLOC_283329	down	mmr-miR-1388	up	PSME4	down
XLOC_283329	down	bta-miR-1291	up	MED24	down
XLOC_283329	down	bta-miR-1291	up	LZTS3	down
XLOC_283329	down	bta-miR-1291	up	WDR45	down
XLOC_283329	down	bta-miR-1291	up	FAM107A	down
XLOC_283329	down	bta-miR-1291	up	DGCR8	down
XLOC_283329	down	chi-miR-1388-3p	up	PSME4	down
XLOC_283329	down	gga-miR-16-5p	up	MYB	down
XLOC_279328	down	chi-miR-33b-3p	up	TMEM252	down
XLOC_279328	down	chi-miR-33b-3p	up	MCF2L	down
XLOC_279328	down	chi-miR-504	up	IL11	down
XLOC_279328	down	cfa-miR-486	up	FRMD4A	down
XLOC_279328	down	mmu-miR-129b-5p	up	LNPEP	down
XLOC_279328	down	rno-miR-129-1-3p	up	FAM107A	down
XLOC_279328	down	hsa-miR-33b-3p	up	TMEM252	down
XLOC_279328	down	hsa-miR-33b-3p	up	MCF2L	down
XLOC_279328	down	bta-miR-504	up	IL11	down
XLOC_279328	down	hsa-miR-486-5p	up	FRMD4A	down
XLOC_276769	down	dre-miR-22b-3p	up	ENO1	down
XLOC_276769	down	sha-miR-30e	up	IFIT2	down
XLOC_276769	down	xtr-miR-150	up	DHX58	down
XLOC_276769	down	mmu-miR-150-5p	up	DHX58	down
XLOC_276769	down	bta-miR-1291	up	MED24	down
XLOC_276769	down	bta-miR-1291	up	LZTS3	down
XLOC_276769	down	bta-miR-1291	up	WDR45	down
XLOC_276769	down	bta-miR-1291	up	FAM107A	down
XLOC_276769	down	bta-miR-1291	up	DGCR8	down
XLOC_276769	down	pal-miR-150-5p	up	DHX58	down
XLOC_276769	down	gga-miR-16-5p	up	MYB	down
XLOC_269870	down	chi-miR-33b-3p	up	TMEM252	down
XLOC_269870	down	chi-miR-33b-3p	up	MCF2L	down
XLOC_269870	down	cfa-miR-486	up	FRMD4A	down
XLOC_269870	down	mmu-miR-129b-5p	up	LNPEP	down
XLOC_269870	down	hsa-miR-33b-3p	up	TMEM252	down
XLOC_269870	down	hsa-miR-33b-3p	up	MCF2L	down
XLOC_269870	down	hsa-miR-486-5p	up	FRMD4A	down
XLOC_269870	down	hsa-miR-502-3p	up	CCL24	down
XLOC_269870	down	dno-miR-500b-3p	up	CCL24	down
XLOC_269870	down	dno-miR-500b-3p	up	TMEM135	down
XLOC_269870	down	dno-miR-500b-3p	up	MED24	down
XLOC_269870	down	hsa-miR-10395-3p	up	RRP7A	down
XLOC_269870	down	mdo-miR-122-5p	up	TFF1	down
XLOC_269870	down	xtr-miR-150	up	DHX58	down
XLOC_269870	down	dno-miR-500a-3p	up	CCL24	down
XLOC_269870	down	hsa-miR-500a-3p	up	CCL24	down
XLOC_269870	down	mmu-miR-150-5p	up	DHX58	down
XLOC_269870	down	bta-miR-1291	up	MED24	down
XLOC_269870	down	bta-miR-1291	up	LZTS3	down
XLOC_269870	down	bta-miR-1291	up	WDR45	down
XLOC_269870	down	bta-miR-1291	up	FAM107A	down
XLOC_269870	down	bta-miR-1291	up	DGCR8	down
XLOC_269870	down	ocu-miR-500-3p	up	MED24	down
XLOC_269870	down	ocu-miR-500-3p	up	CCL24	down
XLOC_269870	down	pal-miR-150-5p	up	DHX58	down
XLOC_269870	down	cfa-miR-500	up	CCL24	down
XLOC_262034	down	chi-miR-33b-3p	up	TMEM252	down
XLOC_262034	down	chi-miR-33b-3p	up	MCF2L	down
XLOC_262034	down	chi-miR-504	up	IL11	down
XLOC_262034	down	cfa-miR-486	up	FRMD4A	down
XLOC_262034	down	mmu-miR-129b-5p	up	LNPEP	down
XLOC_262034	down	rno-miR-129-1-3p	up	FAM107A	down
XLOC_262034	down	hsa-miR-33b-3p	up	TMEM252	down
XLOC_262034	down	hsa-miR-33b-3p	up	MCF2L	down
XLOC_262034	down	bta-miR-504	up	IL11	down
XLOC_262034	down	hsa-miR-486-5p	up	FRMD4A	down
XLOC_262034	down	sko-miR-281	up	KDM6A	down
XLOC_262034	down	dre-miR-22b-3p	up	ENO1	down
XLOC_262034	down	hsa-miR-502-3p	up	CCL24	down
XLOC_262034	down	dno-miR-500b-3p	up	CCL24	down
XLOC_262034	down	dno-miR-500b-3p	up	TMEM135	down
XLOC_262034	down	dno-miR-500b-3p	up	MED24	down
XLOC_262034	down	hsa-miR-885-3p	up	TTYH3	down
XLOC_262034	down	hsa-miR-885-3p	up	VPS41	down
XLOC_262034	down	hsa-miR-885-3p	up	STIP1	down
XLOC_262034	down	hsa-miR-885-3p	up	CANX	down
XLOC_262034	down	sha-miR-30e	up	IFIT2	down
XLOC_262034	down	prd-miR-46-3p	up	KDM6A	down
XLOC_262034	down	asu-miR-46-3p	up	KDM6A	down
XLOC_262034	down	xtr-miR-150	up	DHX58	down
XLOC_262034	down	mmr-miR-1388	up	PSME4	down
XLOC_262034	down	dno-miR-500a-3p	up	CCL24	down
XLOC_262034	down	hsa-miR-500a-3p	up	CCL24	down
XLOC_262034	down	ssc-miR-885-3p	up	SERPINB8	down
XLOC_262034	down	ssc-miR-885-3p	up	TTYH3	down
XLOC_262034	down	ssc-miR-885-3p	up	VPS41	down
XLOC_262034	down	ssc-miR-885-3p	up	STIP1	down
XLOC_262034	down	mmu-miR-150-5p	up	DHX58	down
XLOC_262034	down	bta-miR-1291	up	MED24	down
XLOC_262034	down	bta-miR-1291	up	LZTS3	down
XLOC_262034	down	bta-miR-1291	up	WDR45	down
XLOC_262034	down	bta-miR-1291	up	FAM107A	down
XLOC_262034	down	bta-miR-1291	up	DGCR8	down
XLOC_262034	down	ocu-miR-500-3p	up	MED24	down
XLOC_262034	down	ocu-miR-500-3p	up	CCL24	down
XLOC_262034	down	cin-miR-281-3p	up	KDM6A	down
XLOC_262034	down	pal-miR-150-5p	up	DHX58	down
XLOC_262034	down	chi-miR-1388-3p	up	PSME4	down
XLOC_262034	down	cfa-miR-500	up	CCL24	down
XLOC_262034	down	ggo-miR-885	up	SERPINB8	down
XLOC_262034	down	ggo-miR-885	up	STIP1	down
XLOC_262034	down	ggo-miR-885	up	VPS41	down
XLOC_262034	down	gga-miR-16-5p	up	MYB	down
XLOC_258190	down	chi-miR-33b-3p	up	TMEM252	down
XLOC_258190	down	chi-miR-33b-3p	up	MCF2L	down
XLOC_258190	down	chi-miR-504	up	IL11	down
XLOC_258190	down	rno-miR-129-1-3p	up	FAM107A	down
XLOC_258190	down	hsa-miR-33b-3p	up	TMEM252	down
XLOC_258190	down	hsa-miR-33b-3p	up	MCF2L	down
XLOC_258190	down	bta-miR-504	up	IL11	down
XLOC_258190	down	novel_416	up	LTF	down
XLOC_258190	down	isc-miR-96	up	DHCR24	down
XLOC_258190	down	mdo-miR-151	up	SEPT8	down
XLOC_258190	down	efu-miR-151	up	SEPT8	down
XLOC_258190	down	sko-miR-281	up	KDM6A	down
XLOC_258190	down	dre-miR-22b-3p	up	ENO1	down
XLOC_258190	down	hsa-miR-502-3p	up	CCL24	down
XLOC_258190	down	hsa-miR-885-3p	up	TTYH3	down
XLOC_258190	down	hsa-miR-885-3p	up	VPS41	down
XLOC_258190	down	hsa-miR-885-3p	up	STIP1	down
XLOC_258190	down	hsa-miR-885-3p	up	CANX	down
XLOC_258190	down	sha-miR-30e	up	IFIT2	down
XLOC_258190	down	prd-miR-46-3p	up	KDM6A	down
XLOC_258190	down	asu-miR-46-3p	up	KDM6A	down
XLOC_258190	down	xtr-miR-150	up	DHX58	down
XLOC_258190	down	mmr-miR-1388	up	PSME4	down
XLOC_258190	down	ssc-miR-885-3p	up	SERPINB8	down
XLOC_258190	down	ssc-miR-885-3p	up	TTYH3	down
XLOC_258190	down	ssc-miR-885-3p	up	VPS41	down
XLOC_258190	down	ssc-miR-885-3p	up	STIP1	down
XLOC_258190	down	mmu-miR-150-5p	up	DHX58	down
XLOC_258190	down	bta-miR-1291	up	MED24	down
XLOC_258190	down	bta-miR-1291	up	LZTS3	down
XLOC_258190	down	bta-miR-1291	up	WDR45	down
XLOC_258190	down	bta-miR-1291	up	FAM107A	down
XLOC_258190	down	bta-miR-1291	up	DGCR8	down
XLOC_258190	down	cin-miR-281-3p	up	KDM6A	down
XLOC_258190	down	hsa-miR-1973	up	PEPD	down
XLOC_258190	down	pal-miR-150-5p	up	DHX58	down
XLOC_258190	down	chi-miR-1388-3p	up	PSME4	down
XLOC_258190	down	ggo-miR-885	up	SERPINB8	down
XLOC_258190	down	ggo-miR-885	up	STIP1	down
XLOC_258190	down	ggo-miR-885	up	VPS41	down
XLOC_258190	down	gga-miR-16-5p	up	MYB	down
XLOC_257609	down	chi-miR-504	up	IL11	down
XLOC_257609	down	rno-miR-129-1-3p	up	FAM107A	down
XLOC_257609	down	bta-miR-504	up	IL11	down
XLOC_253963	down	mmu-miR-129b-5p	up	DCLK2	down
XLOC_252759	down	chi-miR-504	up	IL11	down
XLOC_252759	down	bta-miR-504	up	IL11	down
XLOC_246550	down	dno-miR-500b-3p	up	CCL24	down
XLOC_246550	down	dno-miR-500b-3p	up	TMEM135	down
XLOC_246550	down	dno-miR-500b-3p	up	MED24	down
XLOC_246550	down	hsa-miR-885-3p	up	TTYH3	down
XLOC_246550	down	hsa-miR-885-3p	up	VPS41	down
XLOC_246550	down	hsa-miR-885-3p	up	STIP1	down
XLOC_246550	down	hsa-miR-885-3p	up	CANX	down
XLOC_246550	down	hsa-miR-10395-3p	up	RRP7A	down
XLOC_246550	down	dno-miR-500a-3p	up	CCL24	down
XLOC_246550	down	hsa-miR-500a-3p	up	CCL24	down
XLOC_246550	down	ssc-miR-885-3p	up	SERPINB8	down
XLOC_246550	down	ssc-miR-885-3p	up	TTYH3	down
XLOC_246550	down	ssc-miR-885-3p	up	VPS41	down
XLOC_246550	down	ssc-miR-885-3p	up	STIP1	down
XLOC_246550	down	bta-miR-1291	up	MED24	down
XLOC_246550	down	bta-miR-1291	up	LZTS3	down
XLOC_246550	down	bta-miR-1291	up	WDR45	down
XLOC_246550	down	bta-miR-1291	up	FAM107A	down
XLOC_246550	down	bta-miR-1291	up	DGCR8	down
XLOC_246550	down	ocu-miR-500-3p	up	MED24	down
XLOC_246550	down	ocu-miR-500-3p	up	CCL24	down
XLOC_246550	down	cfa-miR-500	up	CCL24	down
XLOC_246550	down	ggo-miR-885	up	SERPINB8	down
XLOC_246550	down	ggo-miR-885	up	STIP1	down
XLOC_246550	down	ggo-miR-885	up	VPS41	down
XLOC_246550	down	gga-miR-16-5p	up	MYB	down
XLOC_236403	down	sko-miR-281	up	KDM6A	down
XLOC_236403	down	dre-miR-22b-3p	up	ENO1	down
XLOC_236403	down	hsa-miR-502-3p	up	CCL24	down
XLOC_236403	down	dno-miR-500b-3p	up	CCL24	down
XLOC_236403	down	dno-miR-500b-3p	up	TMEM135	down
XLOC_236403	down	dno-miR-500b-3p	up	MED24	down
XLOC_236403	down	prd-miR-46-3p	up	KDM6A	down
XLOC_236403	down	asu-miR-46-3p	up	KDM6A	down
XLOC_236403	down	mdo-miR-122-5p	up	TFF1	down
XLOC_236403	down	xtr-miR-150	up	DHX58	down
XLOC_236403	down	mmr-miR-1388	up	PSME4	down
XLOC_236403	down	dno-miR-500a-3p	up	CCL24	down
XLOC_236403	down	hsa-miR-500a-3p	up	CCL24	down
XLOC_236403	down	mmu-miR-150-5p	up	DHX58	down
XLOC_236403	down	bta-miR-1291	up	MED24	down
XLOC_236403	down	bta-miR-1291	up	LZTS3	down
XLOC_236403	down	bta-miR-1291	up	WDR45	down
XLOC_236403	down	bta-miR-1291	up	FAM107A	down
XLOC_236403	down	bta-miR-1291	up	DGCR8	down
XLOC_236403	down	ocu-miR-500-3p	up	MED24	down
XLOC_236403	down	ocu-miR-500-3p	up	CCL24	down
XLOC_236403	down	cin-miR-281-3p	up	KDM6A	down
XLOC_236403	down	hsa-miR-1973	up	PEPD	down
XLOC_236403	down	pal-miR-150-5p	up	DHX58	down
XLOC_236403	down	chi-miR-1388-3p	up	PSME4	down
XLOC_236403	down	cfa-miR-500	up	CCL24	down
XLOC_236403	down	gga-miR-16-5p	up	MYB	down
XLOC_232901	down	hsa-miR-1973	up	PEPD	down
XLOC_228110	down	chi-miR-504	up	IL11	down
XLOC_228110	down	bta-miR-504	up	IL11	down
XLOC_228110	down	mdo-miR-151	up	SEPT8	down
XLOC_223780	down	dre-miR-22b-3p	up	ENO1	down
XLOC_222517	down	chi-miR-33b-3p	up	TMEM252	down
XLOC_222517	down	chi-miR-33b-3p	up	MCF2L	down
XLOC_222517	down	rno-miR-129-1-3p	up	FAM107A	down
XLOC_222517	down	hsa-miR-33b-3p	up	TMEM252	down
XLOC_222517	down	hsa-miR-33b-3p	up	MCF2L	down
XLOC_221493	down	sko-miR-281	up	KDM6A	down
XLOC_221493	down	dre-miR-22b-3p	up	ENO1	down
XLOC_221493	down	dno-miR-500b-3p	up	CCL24	down
XLOC_221493	down	dno-miR-500b-3p	up	TMEM135	down
XLOC_221493	down	dno-miR-500b-3p	up	MED24	down
XLOC_221493	down	sha-miR-30e	up	IFIT2	down
XLOC_221493	down	hsa-miR-10395-3p	up	RRP7A	down
XLOC_221493	down	prd-miR-46-3p	up	KDM6A	down
XLOC_221493	down	asu-miR-46-3p	up	KDM6A	down
XLOC_221493	down	mdo-miR-122-5p	up	TFF1	down
XLOC_221493	down	mmr-miR-1388	up	PSME4	down
XLOC_221493	down	dno-miR-500a-3p	up	CCL24	down
XLOC_221493	down	hsa-miR-500a-3p	up	CCL24	down
XLOC_221493	down	ocu-miR-500-3p	up	MED24	down
XLOC_221493	down	ocu-miR-500-3p	up	CCL24	down
XLOC_221493	down	cin-miR-281-3p	up	KDM6A	down
XLOC_221493	down	chi-miR-1388-3p	up	PSME4	down
XLOC_221493	down	cfa-miR-500	up	CCL24	down
XLOC_221493	down	gga-miR-16-5p	up	MYB	down
XLOC_220630	down	xtr-miR-150	up	DHX58	down
XLOC_220630	down	mmu-miR-150-5p	up	DHX58	down
XLOC_220630	down	pal-miR-150-5p	up	DHX58	down
XLOC_220630	down	gga-miR-16-5p	up	MYB	down
XLOC_215555	down	gga-miR-16-5p	up	MYB	down
XLOC_213792	down	mdo-miR-122-5p	up	TFF1	down
XLOC_213792	down	gga-miR-16-5p	up	MYB	down
XLOC_212369	down	chi-miR-504	up	IL11	down
XLOC_212369	down	rno-miR-129-1-3p	up	FAM107A	down
XLOC_212369	down	bta-miR-504	up	IL11	down
XLOC_207362	down	chi-miR-33b-3p	up	TMEM252	down
XLOC_207362	down	chi-miR-33b-3p	up	MCF2L	down
XLOC_207362	down	chi-miR-33b-3p	up	TMEM252	down
XLOC_207362	down	chi-miR-33b-3p	up	MCF2L	down
XLOC_207362	down	chi-miR-504	up	IL11	down
XLOC_207362	down	chi-miR-504	up	IL11	down
XLOC_207362	down	cfa-miR-486	up	FRMD4A	down
XLOC_207362	down	cfa-miR-486	up	FRMD4A	down
XLOC_207362	down	mmu-miR-129b-5p	up	LNPEP	down
XLOC_207362	down	mmu-miR-129b-5p	up	LNPEP	down
XLOC_207362	down	rno-miR-129-1-3p	up	FAM107A	down
XLOC_207362	down	hsa-miR-33b-3p	up	TMEM252	down
XLOC_207362	down	hsa-miR-33b-3p	up	MCF2L	down
XLOC_207362	down	hsa-miR-33b-3p	up	TMEM252	down
XLOC_207362	down	hsa-miR-33b-3p	up	MCF2L	down
XLOC_207362	down	bta-miR-504	up	IL11	down
XLOC_207362	down	bta-miR-504	up	IL11	down
XLOC_207362	down	hsa-miR-486-5p	up	FRMD4A	down
XLOC_207362	down	hsa-miR-486-5p	up	FRMD4A	down
XLOC_207362	down	sko-miR-281	up	KDM6A	down
XLOC_207362	down	dre-miR-22b-3p	up	ENO1	down
XLOC_207362	down	hsa-miR-502-3p	up	CCL24	down
XLOC_207362	down	hsa-miR-10395-3p	up	RRP7A	down
XLOC_207362	down	prd-miR-46-3p	up	KDM6A	down
XLOC_207362	down	asu-miR-46-3p	up	KDM6A	down
XLOC_207362	down	mdo-miR-122-5p	up	TFF1	down
XLOC_207362	down	xtr-miR-150	up	DHX58	down
XLOC_207362	down	mmu-miR-150-5p	up	DHX58	down
XLOC_207362	down	cin-miR-281-3p	up	KDM6A	down
XLOC_207362	down	pal-miR-150-5p	up	DHX58	down
XLOC_204807	down	hsa-miR-502-3p	up	CCL24	down
XLOC_204807	down	mdo-miR-122-5p	up	TFF1	down
XLOC_194712	down	chi-miR-33b-3p	up	TMEM252	down
XLOC_194712	down	chi-miR-33b-3p	up	MCF2L	down
XLOC_194712	down	mmu-miR-129b-5p	up	LNPEP	down
XLOC_194712	down	rno-miR-129-1-3p	up	FAM107A	down
XLOC_194712	down	hsa-miR-33b-3p	up	TMEM252	down
XLOC_194712	down	hsa-miR-33b-3p	up	MCF2L	down
XLOC_188240	down	sha-miR-30e	up	IFIT2	down
XLOC_188240	down	bta-miR-1291	up	MED24	down
XLOC_188240	down	bta-miR-1291	up	LZTS3	down
XLOC_188240	down	bta-miR-1291	up	WDR45	down
XLOC_188240	down	bta-miR-1291	up	FAM107A	down
XLOC_188240	down	bta-miR-1291	up	DGCR8	down
XLOC_188240	down	gga-miR-16-5p	up	MYB	down
XLOC_181394	down	chi-miR-33b-3p	up	TMEM252	down
XLOC_181394	down	chi-miR-33b-3p	up	MCF2L	down
XLOC_181394	down	chi-miR-504	up	IL11	down
XLOC_181394	down	hsa-miR-33b-3p	up	TMEM252	down
XLOC_181394	down	hsa-miR-33b-3p	up	MCF2L	down
XLOC_181394	down	bta-miR-504	up	IL11	down
XLOC_176647	down	sha-miR-30e	up	IFIT2	down
XLOC_170358	down	cfa-miR-486	up	FRMD4A	down
XLOC_170358	down	mmu-miR-129b-5p	up	LNPEP	down
XLOC_170358	down	hsa-miR-486-5p	up	FRMD4A	down
XLOC_170358	down	mdo-miR-151	up	SEPT8	down
XLOC_170358	down	efu-miR-151	up	SEPT8	down
XLOC_170358	down	sko-miR-281	up	KDM6A	down
XLOC_170358	down	dno-miR-500b-3p	up	CCL24	down
XLOC_170358	down	dno-miR-500b-3p	up	TMEM135	down
XLOC_170358	down	dno-miR-500b-3p	up	MED24	down
XLOC_170358	down	sha-miR-30e	up	IFIT2	down
XLOC_170358	down	prd-miR-46-3p	up	KDM6A	down
XLOC_170358	down	asu-miR-46-3p	up	KDM6A	down
XLOC_170358	down	dno-miR-500a-3p	up	CCL24	down
XLOC_170358	down	hsa-miR-500a-3p	up	CCL24	down
XLOC_170358	down	bta-miR-1291	up	MED24	down
XLOC_170358	down	bta-miR-1291	up	LZTS3	down
XLOC_170358	down	bta-miR-1291	up	WDR45	down
XLOC_170358	down	bta-miR-1291	up	FAM107A	down
XLOC_170358	down	bta-miR-1291	up	DGCR8	down
XLOC_170358	down	ocu-miR-500-3p	up	MED24	down
XLOC_170358	down	ocu-miR-500-3p	up	CCL24	down
XLOC_170358	down	cin-miR-281-3p	up	KDM6A	down
XLOC_170358	down	cgr-miR-1285	up	WDR45	down
XLOC_170358	down	cfa-miR-500	up	CCL24	down
XLOC_170358	down	gga-miR-16-5p	up	MYB	down
XLOC_167782	down	hsa-miR-885-3p	up	TTYH3	down
XLOC_167782	down	hsa-miR-885-3p	up	VPS41	down
XLOC_167782	down	hsa-miR-885-3p	up	STIP1	down
XLOC_167782	down	hsa-miR-885-3p	up	CANX	down
XLOC_167782	down	xtr-miR-150	up	DHX58	down
XLOC_167782	down	mmr-miR-1388	up	PSME4	down
XLOC_167782	down	ssc-miR-885-3p	up	SERPINB8	down
XLOC_167782	down	ssc-miR-885-3p	up	TTYH3	down
XLOC_167782	down	ssc-miR-885-3p	up	VPS41	down
XLOC_167782	down	ssc-miR-885-3p	up	STIP1	down
XLOC_167782	down	mmu-miR-150-5p	up	DHX58	down
XLOC_167782	down	bta-miR-1291	up	MED24	down
XLOC_167782	down	bta-miR-1291	up	LZTS3	down
XLOC_167782	down	bta-miR-1291	up	WDR45	down
XLOC_167782	down	bta-miR-1291	up	FAM107A	down
XLOC_167782	down	bta-miR-1291	up	DGCR8	down
XLOC_167782	down	pal-miR-150-5p	up	DHX58	down
XLOC_167782	down	chi-miR-1388-3p	up	PSME4	down
XLOC_167782	down	ggo-miR-885	up	SERPINB8	down
XLOC_167782	down	ggo-miR-885	up	STIP1	down
XLOC_167782	down	ggo-miR-885	up	VPS41	down
XLOC_167723	down	sko-miR-281	up	KDM6A	down
XLOC_167723	down	dre-miR-22b-3p	up	ENO1	down
XLOC_167723	down	prd-miR-46-3p	up	KDM6A	down
XLOC_167723	down	asu-miR-46-3p	up	KDM6A	down
XLOC_167723	down	cin-miR-281-3p	up	KDM6A	down
XLOC_167723	down	gga-miR-16-5p	up	MYB	down
XLOC_162221	down	mmu-miR-129b-5p	up	LNPEP	down
XLOC_162221	down	mdo-miR-151	up	SEPT8	down
XLOC_162221	down	sko-miR-281	up	KDM6A	down
XLOC_162221	down	dre-miR-22b-3p	up	ENO1	down
XLOC_162221	down	hsa-miR-502-3p	up	CCL24	down
XLOC_162221	down	dno-miR-500b-3p	up	CCL24	down
XLOC_162221	down	dno-miR-500b-3p	up	TMEM135	down
XLOC_162221	down	dno-miR-500b-3p	up	MED24	down
XLOC_162221	down	prd-miR-46-3p	up	KDM6A	down
XLOC_162221	down	asu-miR-46-3p	up	KDM6A	down
XLOC_162221	down	xtr-miR-150	up	DHX58	down
XLOC_162221	down	mmr-miR-1388	up	PSME4	down
XLOC_162221	down	dno-miR-500a-3p	up	CCL24	down
XLOC_162221	down	hsa-miR-500a-3p	up	CCL24	down
XLOC_162221	down	mmu-miR-150-5p	up	DHX58	down
XLOC_162221	down	bta-miR-1291	up	MED24	down
XLOC_162221	down	bta-miR-1291	up	LZTS3	down
XLOC_162221	down	bta-miR-1291	up	WDR45	down
XLOC_162221	down	bta-miR-1291	up	FAM107A	down
XLOC_162221	down	bta-miR-1291	up	DGCR8	down
XLOC_162221	down	ocu-miR-500-3p	up	MED24	down
XLOC_162221	down	ocu-miR-500-3p	up	CCL24	down
XLOC_162221	down	cin-miR-281-3p	up	KDM6A	down
XLOC_162221	down	hsa-miR-1973	up	PEPD	down
XLOC_162221	down	pal-miR-150-5p	up	DHX58	down
XLOC_162221	down	chi-miR-1388-3p	up	PSME4	down
XLOC_162221	down	cfa-miR-500	up	CCL24	down
XLOC_156461	down	novel_416	up	LTF	down
XLOC_156461	down	mmu-miR-129b-5p	up	DCLK2	down
XLOC_155890	down	sko-miR-281	up	KDM6A	down
XLOC_155890	down	hsa-miR-502-3p	up	CCL24	down
XLOC_155890	down	dno-miR-500b-3p	up	CCL24	down
XLOC_155890	down	dno-miR-500b-3p	up	TMEM135	down
XLOC_155890	down	dno-miR-500b-3p	up	MED24	down
XLOC_155890	down	sha-miR-30e	up	IFIT2	down
XLOC_155890	down	prd-miR-46-3p	up	KDM6A	down
XLOC_155890	down	asu-miR-46-3p	up	KDM6A	down
XLOC_155890	down	dno-miR-500a-3p	up	CCL24	down
XLOC_155890	down	hsa-miR-500a-3p	up	CCL24	down
XLOC_155890	down	ocu-miR-500-3p	up	MED24	down
XLOC_155890	down	ocu-miR-500-3p	up	CCL24	down
XLOC_155890	down	cin-miR-281-3p	up	KDM6A	down
XLOC_155890	down	cfa-miR-500	up	CCL24	down
XLOC_147331	down	hsa-miR-502-3p	up	CCL24	down
XLOC_147331	down	sha-miR-30e	up	IFIT2	down
XLOC_147331	down	mmr-miR-1388	up	PSME4	down
XLOC_147331	down	chi-miR-1388-3p	up	PSME4	down
XLOC_144025	down	chi-miR-504	up	IL11	down
XLOC_144025	down	bta-miR-504	up	IL11	down
XLOC_139607	down	chi-miR-504	up	IL11	down
XLOC_139607	down	bta-miR-504	up	IL11	down
XLOC_137475	down	sko-miR-281	up	KDM6A	down
XLOC_137475	down	sha-miR-30e	up	IFIT2	down
XLOC_137475	down	prd-miR-46-3p	up	KDM6A	down
XLOC_137475	down	asu-miR-46-3p	up	KDM6A	down
XLOC_137475	down	mdo-miR-122-5p	up	TFF1	down
XLOC_137475	down	xtr-miR-150	up	DHX58	down
XLOC_137475	down	mmu-miR-150-5p	up	DHX58	down
XLOC_137475	down	cin-miR-281-3p	up	KDM6A	down
XLOC_137475	down	pal-miR-150-5p	up	DHX58	down
XLOC_137475	down	gga-miR-16-5p	up	MYB	down
XLOC_136851	down	cgr-miR-1285	up	WDR45	down
XLOC_136851	down	cgr-miR-1285	up	WDR45	down
XLOC_136851	down	gga-miR-16-5p	up	MYB	down
XLOC_136851	down	gga-miR-16-5p	up	MYB	down
XLOC_123433	down	mmu-miR-129b-5p	up	LNPEP	down
XLOC_123433	down	rno-miR-129-1-3p	up	FAM107A	down
XLOC_123433	down	novel_416	up	LTF	down
XLOC_123433	down	mmu-miR-129b-5p	up	DCLK2	down
XLOC_123143	down	sko-miR-281	up	KDM6A	down
XLOC_123143	down	hsa-miR-885-3p	up	TTYH3	down
XLOC_123143	down	hsa-miR-885-3p	up	VPS41	down
XLOC_123143	down	hsa-miR-885-3p	up	STIP1	down
XLOC_123143	down	hsa-miR-885-3p	up	CANX	down
XLOC_123143	down	prd-miR-46-3p	up	KDM6A	down
XLOC_123143	down	asu-miR-46-3p	up	KDM6A	down
XLOC_123143	down	ssc-miR-885-3p	up	SERPINB8	down
XLOC_123143	down	ssc-miR-885-3p	up	TTYH3	down
XLOC_123143	down	ssc-miR-885-3p	up	VPS41	down
XLOC_123143	down	ssc-miR-885-3p	up	STIP1	down
XLOC_123143	down	cin-miR-281-3p	up	KDM6A	down
XLOC_123143	down	ggo-miR-885	up	SERPINB8	down
XLOC_123143	down	ggo-miR-885	up	STIP1	down
XLOC_123143	down	ggo-miR-885	up	VPS41	down
XLOC_122170	down	hsa-miR-885-3p	up	TTYH3	down
XLOC_122170	down	hsa-miR-885-3p	up	VPS41	down
XLOC_122170	down	hsa-miR-885-3p	up	STIP1	down
XLOC_122170	down	hsa-miR-885-3p	up	CANX	down
XLOC_122170	down	ssc-miR-885-3p	up	SERPINB8	down
XLOC_122170	down	ssc-miR-885-3p	up	TTYH3	down
XLOC_122170	down	ssc-miR-885-3p	up	VPS41	down
XLOC_122170	down	ssc-miR-885-3p	up	STIP1	down
XLOC_122170	down	ggo-miR-885	up	SERPINB8	down
XLOC_122170	down	ggo-miR-885	up	STIP1	down
XLOC_122170	down	ggo-miR-885	up	VPS41	down
XLOC_121580	down	novel_416	up	LTF	down
XLOC_105809	down	mdo-miR-151	up	SEPT8	down
XLOC_105809	down	efu-miR-151	up	SEPT8	down
XLOC_095000	down	dno-miR-500b-3p	up	CCL24	down
XLOC_095000	down	dno-miR-500b-3p	up	TMEM135	down
XLOC_095000	down	dno-miR-500b-3p	up	MED24	down
XLOC_095000	down	mdo-miR-122-5p	up	TFF1	down
XLOC_095000	down	dno-miR-500a-3p	up	CCL24	down
XLOC_095000	down	hsa-miR-500a-3p	up	CCL24	down
XLOC_095000	down	ocu-miR-500-3p	up	MED24	down
XLOC_095000	down	ocu-miR-500-3p	up	CCL24	down
XLOC_095000	down	cgr-miR-1285	up	WDR45	down
XLOC_095000	down	cfa-miR-500	up	CCL24	down
XLOC_091577	down	cgr-miR-1285	up	WDR45	down
XLOC_087200	down	dre-miR-22b-3p	up	ENO1	down
XLOC_087200	down	hsa-miR-502-3p	up	CCL24	down
XLOC_087200	down	dno-miR-500b-3p	up	CCL24	down
XLOC_087200	down	dno-miR-500b-3p	up	TMEM135	down
XLOC_087200	down	dno-miR-500b-3p	up	MED24	down
XLOC_087200	down	dno-miR-500a-3p	up	CCL24	down
XLOC_087200	down	hsa-miR-500a-3p	up	CCL24	down
XLOC_087200	down	bta-miR-1291	up	MED24	down
XLOC_087200	down	bta-miR-1291	up	LZTS3	down
XLOC_087200	down	bta-miR-1291	up	WDR45	down
XLOC_087200	down	bta-miR-1291	up	FAM107A	down
XLOC_087200	down	bta-miR-1291	up	DGCR8	down
XLOC_087200	down	ocu-miR-500-3p	up	MED24	down
XLOC_087200	down	ocu-miR-500-3p	up	CCL24	down
XLOC_087200	down	cgr-miR-1285	up	WDR45	down
XLOC_087200	down	cfa-miR-500	up	CCL24	down
XLOC_087200	down	gga-miR-16-5p	up	MYB	down
XLOC_083832	down	dre-miR-22b-3p	up	ENO1	down
XLOC_083832	down	hsa-miR-502-3p	up	CCL24	down
XLOC_083832	down	dno-miR-500b-3p	up	CCL24	down
XLOC_083832	down	dno-miR-500b-3p	up	TMEM135	down
XLOC_083832	down	dno-miR-500b-3p	up	MED24	down
XLOC_083832	down	sha-miR-30e	up	IFIT2	down
XLOC_083832	down	xtr-miR-150	up	DHX58	down
XLOC_083832	down	mmr-miR-1388	up	PSME4	down
XLOC_083832	down	dno-miR-500a-3p	up	CCL24	down
XLOC_083832	down	hsa-miR-500a-3p	up	CCL24	down
XLOC_083832	down	mmu-miR-150-5p	up	DHX58	down
XLOC_083832	down	bta-miR-1291	up	MED24	down
XLOC_083832	down	bta-miR-1291	up	LZTS3	down
XLOC_083832	down	bta-miR-1291	up	WDR45	down
XLOC_083832	down	bta-miR-1291	up	FAM107A	down
XLOC_083832	down	bta-miR-1291	up	DGCR8	down
XLOC_083832	down	ocu-miR-500-3p	up	MED24	down
XLOC_083832	down	ocu-miR-500-3p	up	CCL24	down
XLOC_083832	down	pal-miR-150-5p	up	DHX58	down
XLOC_083832	down	chi-miR-1388-3p	up	PSME4	down
XLOC_083832	down	cfa-miR-500	up	CCL24	down
XLOC_083832	down	gga-miR-16-5p	up	MYB	down
XLOC_083528	down	isc-miR-96	up	DHCR24	down
XLOC_083528	down	mdo-miR-151	up	SEPT8	down
XLOC_083528	down	efu-miR-151	up	SEPT8	down
XLOC_083528	down	sko-miR-281	up	KDM6A	down
XLOC_083528	down	dre-miR-22b-3p	up	ENO1	down
XLOC_083528	down	hsa-miR-502-3p	up	CCL24	down
XLOC_083528	down	dno-miR-500b-3p	up	CCL24	down
XLOC_083528	down	dno-miR-500b-3p	up	TMEM135	down
XLOC_083528	down	dno-miR-500b-3p	up	MED24	down
XLOC_083528	down	hsa-miR-885-3p	up	TTYH3	down
XLOC_083528	down	hsa-miR-885-3p	up	VPS41	down
XLOC_083528	down	hsa-miR-885-3p	up	STIP1	down
XLOC_083528	down	hsa-miR-885-3p	up	CANX	down
XLOC_083528	down	sha-miR-30e	up	IFIT2	down
XLOC_083528	down	hsa-miR-10395-3p	up	RRP7A	down
XLOC_083528	down	prd-miR-46-3p	up	KDM6A	down
XLOC_083528	down	asu-miR-46-3p	up	KDM6A	down
XLOC_083528	down	mdo-miR-122-5p	up	TFF1	down
XLOC_083528	down	xtr-miR-150	up	DHX58	down
XLOC_083528	down	mmr-miR-1388	up	PSME4	down
XLOC_083528	down	dno-miR-500a-3p	up	CCL24	down
XLOC_083528	down	hsa-miR-500a-3p	up	CCL24	down
XLOC_083528	down	ssc-miR-885-3p	up	SERPINB8	down
XLOC_083528	down	ssc-miR-885-3p	up	TTYH3	down
XLOC_083528	down	ssc-miR-885-3p	up	VPS41	down
XLOC_083528	down	ssc-miR-885-3p	up	STIP1	down
XLOC_083528	down	mmu-miR-150-5p	up	DHX58	down
XLOC_083528	down	ocu-miR-500-3p	up	MED24	down
XLOC_083528	down	ocu-miR-500-3p	up	CCL24	down
XLOC_083528	down	cin-miR-281-3p	up	KDM6A	down
XLOC_083528	down	pal-miR-150-5p	up	DHX58	down
XLOC_083528	down	cgr-miR-1285	up	WDR45	down
XLOC_083528	down	chi-miR-1388-3p	up	PSME4	down
XLOC_083528	down	cfa-miR-500	up	CCL24	down
XLOC_083528	down	ggo-miR-885	up	SERPINB8	down
XLOC_083528	down	ggo-miR-885	up	STIP1	down
XLOC_083528	down	ggo-miR-885	up	VPS41	down
XLOC_083528	down	gga-miR-16-5p	up	MYB	down
XLOC_080760	down	mmu-miR-129b-5p	up	LNPEP	down
XLOC_080760	down	hsa-miR-502-3p	up	CCL24	down
XLOC_080760	down	sha-miR-30e	up	IFIT2	down
XLOC_080760	down	mdo-miR-122-5p	up	TFF1	down
XLOC_080760	down	hsa-miR-1973	up	PEPD	down
XLOC_080760	down	gga-miR-16-5p	up	MYB	down
XLOC_079008	down	dre-miR-22b-3p	up	ENO1	down
XLOC_074666	down	sko-miR-281	up	KDM6A	down
XLOC_074666	down	dre-miR-22b-3p	up	ENO1	down
XLOC_074666	down	hsa-miR-885-3p	up	TTYH3	down
XLOC_074666	down	hsa-miR-885-3p	up	VPS41	down
XLOC_074666	down	hsa-miR-885-3p	up	STIP1	down
XLOC_074666	down	hsa-miR-885-3p	up	CANX	down
XLOC_074666	down	sha-miR-30e	up	IFIT2	down
XLOC_074666	down	hsa-miR-10395-3p	up	RRP7A	down
XLOC_074666	down	prd-miR-46-3p	up	KDM6A	down
XLOC_074666	down	asu-miR-46-3p	up	KDM6A	down
XLOC_074666	down	mdo-miR-122-5p	up	TFF1	down
XLOC_074666	down	xtr-miR-150	up	DHX58	down
XLOC_074666	down	mmr-miR-1388	up	PSME4	down
XLOC_074666	down	ssc-miR-885-3p	up	SERPINB8	down
XLOC_074666	down	ssc-miR-885-3p	up	TTYH3	down
XLOC_074666	down	ssc-miR-885-3p	up	VPS41	down
XLOC_074666	down	ssc-miR-885-3p	up	STIP1	down
XLOC_074666	down	mmu-miR-150-5p	up	DHX58	down
XLOC_074666	down	bta-miR-1291	up	MED24	down
XLOC_074666	down	bta-miR-1291	up	LZTS3	down
XLOC_074666	down	bta-miR-1291	up	WDR45	down
XLOC_074666	down	bta-miR-1291	up	FAM107A	down
XLOC_074666	down	bta-miR-1291	up	DGCR8	down
XLOC_074666	down	cin-miR-281-3p	up	KDM6A	down
XLOC_074666	down	pal-miR-150-5p	up	DHX58	down
XLOC_074666	down	cgr-miR-1285	up	WDR45	down
XLOC_074666	down	chi-miR-1388-3p	up	PSME4	down
XLOC_074666	down	ggo-miR-885	up	SERPINB8	down
XLOC_074666	down	ggo-miR-885	up	STIP1	down
XLOC_074666	down	ggo-miR-885	up	VPS41	down
XLOC_074666	down	gga-miR-16-5p	up	MYB	down
XLOC_053771	down	mmu-miR-129b-5p	up	LNPEP	down
XLOC_053771	down	rno-miR-129-1-3p	up	FAM107A	down
XLOC_030765	down	hsa-miR-1973	up	PEPD	down
XLOC_030765	down	gga-miR-16-5p	up	MYB	down
XLOC_027971	down	chi-miR-33b-3p	up	TMEM252	down
XLOC_027971	down	chi-miR-33b-3p	up	MCF2L	down
XLOC_027971	down	chi-miR-504	up	IL11	down
XLOC_027971	down	hsa-miR-33b-3p	up	TMEM252	down
XLOC_027971	down	hsa-miR-33b-3p	up	MCF2L	down
XLOC_027971	down	bta-miR-504	up	IL11	down
XLOC_023602	down	dre-miR-22b-3p	up	ENO1	down
XLOC_023602	down	sha-miR-30e	up	IFIT2	down
XLOC_023602	down	hsa-miR-10395-3p	up	RRP7A	down
XLOC_023602	down	mdo-miR-122-5p	up	TFF1	down
XLOC_023602	down	xtr-miR-150	up	DHX58	down
XLOC_023602	down	mmu-miR-150-5p	up	DHX58	down
XLOC_023602	down	pal-miR-150-5p	up	DHX58	down
XLOC_023602	down	cgr-miR-1285	up	WDR45	down
XLOC_013583	down	cfa-miR-486	up	FRMD4A	down
XLOC_013583	down	mmu-miR-129b-5p	up	LNPEP	down
XLOC_013583	down	rno-miR-129-1-3p	up	FAM107A	down
XLOC_013583	down	hsa-miR-486-5p	up	FRMD4A	down
XLOC_013583	down	mmu-miR-129b-5p	up	DCLK2	down
XLOC_003298	down	sko-miR-281	up	KDM6A	down
XLOC_003298	down	hsa-miR-502-3p	up	CCL24	down
XLOC_003298	down	dno-miR-500b-3p	up	CCL24	down
XLOC_003298	down	dno-miR-500b-3p	up	TMEM135	down
XLOC_003298	down	dno-miR-500b-3p	up	MED24	down
XLOC_003298	down	sha-miR-30e	up	IFIT2	down
XLOC_003298	down	hsa-miR-10395-3p	up	RRP7A	down
XLOC_003298	down	prd-miR-46-3p	up	KDM6A	down
XLOC_003298	down	asu-miR-46-3p	up	KDM6A	down
XLOC_003298	down	xtr-miR-150	up	DHX58	down
XLOC_003298	down	mmr-miR-1388	up	PSME4	down
XLOC_003298	down	dno-miR-500a-3p	up	CCL24	down
XLOC_003298	down	hsa-miR-500a-3p	up	CCL24	down
XLOC_003298	down	mmu-miR-150-5p	up	DHX58	down
XLOC_003298	down	ocu-miR-500-3p	up	MED24	down
XLOC_003298	down	ocu-miR-500-3p	up	CCL24	down
XLOC_003298	down	cin-miR-281-3p	up	KDM6A	down
XLOC_003298	down	pal-miR-150-5p	up	DHX58	down
XLOC_003298	down	cgr-miR-1285	up	WDR45	down
XLOC_003298	down	chi-miR-1388-3p	up	PSME4	down
XLOC_003298	down	cfa-miR-500	up	CCL24	down
XLOC_003298	down	gga-miR-16-5p	up	MYB	down

## Sheet: miRNA_lncRNA_mRNA up-down-up
gene_id	log2(foldchange)	sRNA	log2FoldChange	gene_name	log2(foldchange)
XLOC_021327	up	bta-miR-2898	down	ERC1	up
XLOC_037123	up	cgr-miR-1260	down	EPHX1	up
XLOC_037123	up	ggo-miR-423	down	THEMIS	up
XLOC_037123	up	ggo-miR-423	down	TP53INP2	up
XLOC_037123	up	ggo-miR-423	down	SV2A	up
XLOC_037123	up	ggo-miR-423	down	EPHX1	up
XLOC_037123	up	ggo-miR-423	down	EPB41L1	up
XLOC_037123	up	bta-miR-2898	down	ERC1	up
XLOC_037123	up	hsa-miR-423-5p	down	EPB41L1	up
XLOC_037123	up	hsa-miR-423-5p	down	SV2A	up
XLOC_037123	up	hsa-miR-423-5p	down	THEMIS	up
XLOC_037123	up	hsa-miR-194-3p	down	PLEKHG5	up
XLOC_037123	up	dno-miR-194-3p	down	EPHX1	up
XLOC_037123	up	dno-miR-194-3p	down	TP53INP2	up
XLOC_037124	up	cgr-miR-149-5p	down	SGSM3	up
XLOC_037124	up	cgr-miR-1260	down	EPHX1	up
XLOC_037124	up	ggo-miR-423	down	THEMIS	up
XLOC_037124	up	ggo-miR-423	down	TP53INP2	up
XLOC_037124	up	ggo-miR-423	down	SV2A	up
XLOC_037124	up	ggo-miR-423	down	EPHX1	up
XLOC_037124	up	ggo-miR-423	down	EPB41L1	up
XLOC_037124	up	bta-miR-2898	down	ERC1	up
XLOC_037124	up	chi-miR-331-3p	down	SGSM3	up
XLOC_037124	up	chi-miR-331-3p	down	FABP6	up
XLOC_037124	up	chi-miR-331-3p	down	SLC25A22	up
XLOC_037124	up	chi-miR-331-3p	down	MYO7B	up
XLOC_037124	up	bta-miR-2387	down	CARD11	up
XLOC_037124	up	bta-miR-2387	down	DOT1L	up
XLOC_037124	up	bta-miR-2387	down	PLEKHG5	up
XLOC_037124	up	hsa-let-7e-5p	down	PLB1	up
XLOC_037124	up	bta-let-7e	down	PLB1	up
XLOC_037124	up	hsa-miR-423-5p	down	EPB41L1	up
XLOC_037124	up	hsa-miR-423-5p	down	SV2A	up
XLOC_037124	up	hsa-miR-423-5p	down	THEMIS	up
XLOC_037124	up	mmu-miR-149-5p	down	SLC25A22	up
XLOC_037124	up	mmu-miR-149-5p	down	SGSM3	up
XLOC_037124	up	rno-miR-331-3p	down	SV2A	up
XLOC_037124	up	rno-miR-331-3p	down	FABP6	up
XLOC_037124	up	rno-miR-331-3p	down	AP2A2	up
XLOC_037124	up	rno-miR-331-3p	down	SGSM3	up
XLOC_037124	up	rno-miR-331-3p	down	CYP2F1	up
XLOC_037124	up	rno-miR-331-3p	down	MPP2	up
XLOC_037124	up	hsa-miR-194-3p	down	PLEKHG5	up
XLOC_037124	up	mml-miR-194-3p	down	DOT1L	up
XLOC_037124	up	dno-miR-194-3p	down	EPHX1	up
XLOC_037124	up	dno-miR-194-3p	down	TP53INP2	up
XLOC_039846	up	cgr-miR-149-5p	down	SGSM3	up
XLOC_039846	up	ggo-miR-423	down	THEMIS	up
XLOC_039846	up	ggo-miR-423	down	TP53INP2	up
XLOC_039846	up	ggo-miR-423	down	SV2A	up
XLOC_039846	up	ggo-miR-423	down	EPHX1	up
XLOC_039846	up	ggo-miR-423	down	EPB41L1	up
XLOC_039846	up	bta-miR-2898	down	ERC1	up
XLOC_039846	up	cgr-miR-744-5p	down	SLC25A22	up
XLOC_039846	up	cgr-miR-744-5p	down	SEMA5A	up
XLOC_039846	up	cgr-miR-744-5p	down	PLEKHG5	up
XLOC_039846	up	cgr-miR-744-5p	down	EPHX1	up
XLOC_039846	up	hsa-miR-423-5p	down	EPB41L1	up
XLOC_039846	up	hsa-miR-423-5p	down	SV2A	up
XLOC_039846	up	hsa-miR-423-5p	down	THEMIS	up
XLOC_039846	up	mmu-miR-149-5p	down	SLC25A22	up
XLOC_039846	up	mmu-miR-149-5p	down	SGSM3	up
XLOC_039846	up	mmu-miR-744-5p	down	PLEKHG5	up
XLOC_039846	up	mmu-miR-744-5p	down	SEMA5A	up
XLOC_039846	up	mmu-miR-744-5p	down	SLC25A22	up
XLOC_039846	up	mmu-miR-744-5p	down	EPHX1	up
XLOC_039846	up	bta-miR-6529b	down	MPP2	up
XLOC_060768	up	cgr-miR-149-5p	down	SGSM3	up
XLOC_060768	up	cgr-miR-1260	down	EPHX1	up
XLOC_060768	up	ggo-miR-423	down	THEMIS	up
XLOC_060768	up	ggo-miR-423	down	TP53INP2	up
XLOC_060768	up	ggo-miR-423	down	SV2A	up
XLOC_060768	up	ggo-miR-423	down	EPHX1	up
XLOC_060768	up	ggo-miR-423	down	EPB41L1	up
XLOC_060768	up	bta-miR-2898	down	ERC1	up
XLOC_060768	up	chi-miR-331-3p	down	SGSM3	up
XLOC_060768	up	chi-miR-331-3p	down	FABP6	up
XLOC_060768	up	chi-miR-331-3p	down	SLC25A22	up
XLOC_060768	up	chi-miR-331-3p	down	MYO7B	up
XLOC_060768	up	bta-miR-2387	down	CARD11	up
XLOC_060768	up	bta-miR-2387	down	DOT1L	up
XLOC_060768	up	bta-miR-2387	down	PLEKHG5	up
XLOC_060768	up	hsa-let-7e-5p	down	PLB1	up
XLOC_060768	up	cgr-miR-744-5p	down	SLC25A22	up
XLOC_060768	up	cgr-miR-744-5p	down	SEMA5A	up
XLOC_060768	up	cgr-miR-744-5p	down	PLEKHG5	up
XLOC_060768	up	cgr-miR-744-5p	down	EPHX1	up
XLOC_060768	up	bta-let-7e	down	PLB1	up
XLOC_060768	up	hsa-miR-423-5p	down	EPB41L1	up
XLOC_060768	up	hsa-miR-423-5p	down	SV2A	up
XLOC_060768	up	hsa-miR-423-5p	down	THEMIS	up
XLOC_060768	up	mmu-miR-149-5p	down	SLC25A22	up
XLOC_060768	up	mmu-miR-149-5p	down	SGSM3	up
XLOC_060768	up	rno-miR-331-3p	down	SV2A	up
XLOC_060768	up	rno-miR-331-3p	down	FABP6	up
XLOC_060768	up	rno-miR-331-3p	down	AP2A2	up
XLOC_060768	up	rno-miR-331-3p	down	SGSM3	up
XLOC_060768	up	rno-miR-331-3p	down	CYP2F1	up
XLOC_060768	up	rno-miR-331-3p	down	MPP2	up
XLOC_060768	up	hsa-miR-194-3p	down	PLEKHG5	up
XLOC_060768	up	mml-miR-194-3p	down	DOT1L	up
XLOC_060768	up	mmu-miR-744-5p	down	PLEKHG5	up
XLOC_060768	up	mmu-miR-744-5p	down	SEMA5A	up
XLOC_060768	up	mmu-miR-744-5p	down	SLC25A22	up
XLOC_060768	up	mmu-miR-744-5p	down	EPHX1	up
XLOC_060768	up	dno-miR-194-3p	down	EPHX1	up
XLOC_060768	up	dno-miR-194-3p	down	TP53INP2	up
XLOC_060768	up	bta-miR-6529b	down	MPP2	up
XLOC_074725	up	cgr-miR-149-5p	down	SGSM3	up
XLOC_074725	up	cgr-miR-1260	down	EPHX1	up
XLOC_074725	up	ggo-miR-423	down	THEMIS	up
XLOC_074725	up	ggo-miR-423	down	TP53INP2	up
XLOC_074725	up	ggo-miR-423	down	SV2A	up
XLOC_074725	up	ggo-miR-423	down	EPHX1	up
XLOC_074725	up	ggo-miR-423	down	EPB41L1	up
XLOC_074725	up	bta-miR-2898	down	ERC1	up
XLOC_074725	up	chi-miR-331-3p	down	SGSM3	up
XLOC_074725	up	chi-miR-331-3p	down	FABP6	up
XLOC_074725	up	chi-miR-331-3p	down	SLC25A22	up
XLOC_074725	up	chi-miR-331-3p	down	MYO7B	up
XLOC_074725	up	bta-miR-2387	down	CARD11	up
XLOC_074725	up	bta-miR-2387	down	DOT1L	up
XLOC_074725	up	bta-miR-2387	down	PLEKHG5	up
XLOC_074725	up	hsa-let-7e-5p	down	PLB1	up
XLOC_074725	up	cgr-miR-744-5p	down	SLC25A22	up
XLOC_074725	up	cgr-miR-744-5p	down	SEMA5A	up
XLOC_074725	up	cgr-miR-744-5p	down	PLEKHG5	up
XLOC_074725	up	cgr-miR-744-5p	down	EPHX1	up
XLOC_074725	up	bta-let-7e	down	PLB1	up
XLOC_074725	up	hsa-miR-423-5p	down	EPB41L1	up
XLOC_074725	up	hsa-miR-423-5p	down	SV2A	up
XLOC_074725	up	hsa-miR-423-5p	down	THEMIS	up
XLOC_074725	up	mmu-miR-149-5p	down	SLC25A22	up
XLOC_074725	up	mmu-miR-149-5p	down	SGSM3	up
XLOC_074725	up	rno-miR-331-3p	down	SV2A	up
XLOC_074725	up	rno-miR-331-3p	down	FABP6	up
XLOC_074725	up	rno-miR-331-3p	down	AP2A2	up
XLOC_074725	up	rno-miR-331-3p	down	SGSM3	up
XLOC_074725	up	rno-miR-331-3p	down	CYP2F1	up
XLOC_074725	up	rno-miR-331-3p	down	MPP2	up
XLOC_074725	up	hsa-miR-194-3p	down	PLEKHG5	up
XLOC_074725	up	mml-miR-194-3p	down	DOT1L	up
XLOC_074725	up	mmu-miR-744-5p	down	PLEKHG5	up
XLOC_074725	up	mmu-miR-744-5p	down	SEMA5A	up
XLOC_074725	up	mmu-miR-744-5p	down	SLC25A22	up
XLOC_074725	up	mmu-miR-744-5p	down	EPHX1	up
XLOC_074725	up	dno-miR-194-3p	down	EPHX1	up
XLOC_074725	up	dno-miR-194-3p	down	TP53INP2	up
XLOC_074725	up	bta-miR-6529b	down	MPP2	up
XLOC_074726	up	cgr-miR-149-5p	down	SGSM3	up
XLOC_074726	up	ggo-miR-423	down	THEMIS	up
XLOC_074726	up	ggo-miR-423	down	TP53INP2	up
XLOC_074726	up	ggo-miR-423	down	SV2A	up
XLOC_074726	up	ggo-miR-423	down	EPHX1	up
XLOC_074726	up	ggo-miR-423	down	EPB41L1	up
XLOC_074726	up	bta-miR-2898	down	ERC1	up
XLOC_074726	up	chi-miR-331-3p	down	SGSM3	up
XLOC_074726	up	chi-miR-331-3p	down	FABP6	up
XLOC_074726	up	chi-miR-331-3p	down	SLC25A22	up
XLOC_074726	up	chi-miR-331-3p	down	MYO7B	up
XLOC_074726	up	bta-miR-2387	down	CARD11	up
XLOC_074726	up	bta-miR-2387	down	DOT1L	up
XLOC_074726	up	bta-miR-2387	down	PLEKHG5	up
XLOC_074726	up	hsa-let-7e-5p	down	PLB1	up
XLOC_074726	up	bta-let-7e	down	PLB1	up
XLOC_074726	up	hsa-miR-423-5p	down	EPB41L1	up
XLOC_074726	up	hsa-miR-423-5p	down	SV2A	up
XLOC_074726	up	hsa-miR-423-5p	down	THEMIS	up
XLOC_074726	up	mmu-miR-149-5p	down	SLC25A22	up
XLOC_074726	up	mmu-miR-149-5p	down	SGSM3	up
XLOC_074726	up	rno-miR-331-3p	down	SV2A	up
XLOC_074726	up	rno-miR-331-3p	down	FABP6	up
XLOC_074726	up	rno-miR-331-3p	down	AP2A2	up
XLOC_074726	up	rno-miR-331-3p	down	SGSM3	up
XLOC_074726	up	rno-miR-331-3p	down	CYP2F1	up
XLOC_074726	up	rno-miR-331-3p	down	MPP2	up
XLOC_074726	up	hsa-miR-194-3p	down	PLEKHG5	up
XLOC_074726	up	mml-miR-194-3p	down	DOT1L	up
XLOC_074726	up	dno-miR-194-3p	down	EPHX1	up
XLOC_074726	up	dno-miR-194-3p	down	TP53INP2	up
XLOC_074726	up	bta-miR-6529b	down	MPP2	up
XLOC_083528	up	cgr-miR-149-5p	down	SGSM3	up
XLOC_083528	up	cgr-miR-1260	down	EPHX1	up
XLOC_083528	up	ggo-miR-423	down	THEMIS	up
XLOC_083528	up	ggo-miR-423	down	TP53INP2	up
XLOC_083528	up	ggo-miR-423	down	SV2A	up
XLOC_083528	up	ggo-miR-423	down	EPHX1	up
XLOC_083528	up	ggo-miR-423	down	EPB41L1	up
XLOC_083528	up	bta-miR-2898	down	ERC1	up
XLOC_083528	up	chi-miR-331-3p	down	SGSM3	up
XLOC_083528	up	chi-miR-331-3p	down	FABP6	up
XLOC_083528	up	chi-miR-331-3p	down	SLC25A22	up
XLOC_083528	up	chi-miR-331-3p	down	MYO7B	up
XLOC_083528	up	bta-miR-2387	down	CARD11	up
XLOC_083528	up	bta-miR-2387	down	DOT1L	up
XLOC_083528	up	bta-miR-2387	down	PLEKHG5	up
XLOC_083528	up	hsa-let-7e-5p	down	PLB1	up
XLOC_083528	up	cgr-miR-744-5p	down	SLC25A22	up
XLOC_083528	up	cgr-miR-744-5p	down	SEMA5A	up
XLOC_083528	up	cgr-miR-744-5p	down	PLEKHG5	up
XLOC_083528	up	cgr-miR-744-5p	down	EPHX1	up
XLOC_083528	up	bta-let-7e	down	PLB1	up
XLOC_083528	up	hsa-miR-423-5p	down	EPB41L1	up
XLOC_083528	up	hsa-miR-423-5p	down	SV2A	up
XLOC_083528	up	hsa-miR-423-5p	down	THEMIS	up
XLOC_083528	up	mmu-miR-149-5p	down	SLC25A22	up
XLOC_083528	up	mmu-miR-149-5p	down	SGSM3	up
XLOC_083528	up	rno-miR-331-3p	down	SV2A	up
XLOC_083528	up	rno-miR-331-3p	down	FABP6	up
XLOC_083528	up	rno-miR-331-3p	down	AP2A2	up
XLOC_083528	up	rno-miR-331-3p	down	SGSM3	up
XLOC_083528	up	rno-miR-331-3p	down	CYP2F1	up
XLOC_083528	up	rno-miR-331-3p	down	MPP2	up
XLOC_083528	up	hsa-miR-194-3p	down	PLEKHG5	up
XLOC_083528	up	mml-miR-194-3p	down	DOT1L	up
XLOC_083528	up	mmu-miR-744-5p	down	PLEKHG5	up
XLOC_083528	up	mmu-miR-744-5p	down	SEMA5A	up
XLOC_083528	up	mmu-miR-744-5p	down	SLC25A22	up
XLOC_083528	up	mmu-miR-744-5p	down	EPHX1	up
XLOC_083528	up	dno-miR-194-3p	down	EPHX1	up
XLOC_083528	up	dno-miR-194-3p	down	TP53INP2	up
XLOC_083528	up	bta-miR-6529b	down	MPP2	up
XLOC_083999	up	cgr-miR-149-5p	down	SGSM3	up
XLOC_083999	up	cgr-miR-1260	down	EPHX1	up
XLOC_083999	up	bta-miR-2898	down	ERC1	up
XLOC_083999	up	chi-miR-331-3p	down	SGSM3	up
XLOC_083999	up	chi-miR-331-3p	down	FABP6	up
XLOC_083999	up	chi-miR-331-3p	down	SLC25A22	up
XLOC_083999	up	chi-miR-331-3p	down	MYO7B	up
XLOC_083999	up	bta-miR-2387	down	CARD11	up
XLOC_083999	up	bta-miR-2387	down	DOT1L	up
XLOC_083999	up	bta-miR-2387	down	PLEKHG5	up
XLOC_083999	up	cgr-miR-744-5p	down	SLC25A22	up
XLOC_083999	up	cgr-miR-744-5p	down	SEMA5A	up
XLOC_083999	up	cgr-miR-744-5p	down	PLEKHG5	up
XLOC_083999	up	cgr-miR-744-5p	down	EPHX1	up
XLOC_083999	up	mmu-miR-149-5p	down	SLC25A22	up
XLOC_083999	up	mmu-miR-149-5p	down	SGSM3	up
XLOC_083999	up	rno-miR-331-3p	down	SV2A	up
XLOC_083999	up	rno-miR-331-3p	down	FABP6	up
XLOC_083999	up	rno-miR-331-3p	down	AP2A2	up
XLOC_083999	up	rno-miR-331-3p	down	SGSM3	up
XLOC_083999	up	rno-miR-331-3p	down	CYP2F1	up
XLOC_083999	up	rno-miR-331-3p	down	MPP2	up
XLOC_083999	up	hsa-miR-194-3p	down	PLEKHG5	up
XLOC_083999	up	mmu-miR-744-5p	down	PLEKHG5	up
XLOC_083999	up	mmu-miR-744-5p	down	SEMA5A	up
XLOC_083999	up	mmu-miR-744-5p	down	SLC25A22	up
XLOC_083999	up	mmu-miR-744-5p	down	EPHX1	up
XLOC_083999	up	dno-miR-194-3p	down	EPHX1	up
XLOC_083999	up	dno-miR-194-3p	down	TP53INP2	up
XLOC_087691	up	bta-miR-2387	down	CARD11	up
XLOC_087691	up	bta-miR-2387	down	DOT1L	up
XLOC_087691	up	bta-miR-2387	down	PLEKHG5	up
XLOC_087691	up	cgr-miR-744-5p	down	SLC25A22	up
XLOC_087691	up	cgr-miR-744-5p	down	SEMA5A	up
XLOC_087691	up	cgr-miR-744-5p	down	PLEKHG5	up
XLOC_087691	up	cgr-miR-744-5p	down	EPHX1	up
XLOC_087691	up	rno-miR-331-3p	down	SV2A	up
XLOC_087691	up	rno-miR-331-3p	down	FABP6	up
XLOC_087691	up	rno-miR-331-3p	down	AP2A2	up
XLOC_087691	up	rno-miR-331-3p	down	SGSM3	up
XLOC_087691	up	rno-miR-331-3p	down	CYP2F1	up
XLOC_087691	up	rno-miR-331-3p	down	MPP2	up
XLOC_087691	up	mmu-miR-744-5p	down	PLEKHG5	up
XLOC_087691	up	mmu-miR-744-5p	down	SEMA5A	up
XLOC_087691	up	mmu-miR-744-5p	down	SLC25A22	up
XLOC_087691	up	mmu-miR-744-5p	down	EPHX1	up
XLOC_087691	up	bta-miR-6529b	down	MPP2	up
XLOC_100887	up	cgr-miR-149-5p	down	SGSM3	up
XLOC_100887	up	cgr-miR-1260	down	EPHX1	up
XLOC_100887	up	ggo-miR-423	down	THEMIS	up
XLOC_100887	up	ggo-miR-423	down	TP53INP2	up
XLOC_100887	up	ggo-miR-423	down	SV2A	up
XLOC_100887	up	ggo-miR-423	down	EPHX1	up
XLOC_100887	up	ggo-miR-423	down	EPB41L1	up
XLOC_100887	up	bta-miR-2898	down	ERC1	up
XLOC_100887	up	bta-miR-2387	down	CARD11	up
XLOC_100887	up	bta-miR-2387	down	DOT1L	up
XLOC_100887	up	bta-miR-2387	down	PLEKHG5	up
XLOC_100887	up	hsa-miR-423-5p	down	EPB41L1	up
XLOC_100887	up	hsa-miR-423-5p	down	SV2A	up
XLOC_100887	up	hsa-miR-423-5p	down	THEMIS	up
XLOC_100887	up	mmu-miR-149-5p	down	SLC25A22	up
XLOC_100887	up	mmu-miR-149-5p	down	SGSM3	up
XLOC_100887	up	rno-miR-331-3p	down	SV2A	up
XLOC_100887	up	rno-miR-331-3p	down	FABP6	up
XLOC_100887	up	rno-miR-331-3p	down	AP2A2	up
XLOC_100887	up	rno-miR-331-3p	down	SGSM3	up
XLOC_100887	up	rno-miR-331-3p	down	CYP2F1	up
XLOC_100887	up	rno-miR-331-3p	down	MPP2	up
XLOC_100887	up	hsa-miR-194-3p	down	PLEKHG5	up
XLOC_100887	up	mml-miR-194-3p	down	DOT1L	up
XLOC_100887	up	dno-miR-194-3p	down	EPHX1	up
XLOC_100887	up	dno-miR-194-3p	down	TP53INP2	up
XLOC_148431	up	cgr-miR-149-5p	down	SGSM3	up
XLOC_148431	up	cgr-miR-1260	down	EPHX1	up
XLOC_148431	up	ggo-miR-423	down	THEMIS	up
XLOC_148431	up	ggo-miR-423	down	TP53INP2	up
XLOC_148431	up	ggo-miR-423	down	SV2A	up
XLOC_148431	up	ggo-miR-423	down	EPHX1	up
XLOC_148431	up	ggo-miR-423	down	EPB41L1	up
XLOC_148431	up	bta-miR-2898	down	ERC1	up
XLOC_148431	up	chi-miR-331-3p	down	SGSM3	up
XLOC_148431	up	chi-miR-331-3p	down	FABP6	up
XLOC_148431	up	chi-miR-331-3p	down	SLC25A22	up
XLOC_148431	up	chi-miR-331-3p	down	MYO7B	up
XLOC_148431	up	bta-miR-2387	down	CARD11	up
XLOC_148431	up	bta-miR-2387	down	DOT1L	up
XLOC_148431	up	bta-miR-2387	down	PLEKHG5	up
XLOC_148431	up	hsa-let-7e-5p	down	PLB1	up
XLOC_148431	up	bta-let-7e	down	PLB1	up
XLOC_148431	up	hsa-miR-423-5p	down	EPB41L1	up
XLOC_148431	up	hsa-miR-423-5p	down	SV2A	up
XLOC_148431	up	hsa-miR-423-5p	down	THEMIS	up
XLOC_148431	up	mmu-miR-149-5p	down	SLC25A22	up
XLOC_148431	up	mmu-miR-149-5p	down	SGSM3	up
XLOC_148431	up	rno-miR-331-3p	down	SV2A	up
XLOC_148431	up	rno-miR-331-3p	down	FABP6	up
XLOC_148431	up	rno-miR-331-3p	down	AP2A2	up
XLOC_148431	up	rno-miR-331-3p	down	SGSM3	up
XLOC_148431	up	rno-miR-331-3p	down	CYP2F1	up
XLOC_148431	up	rno-miR-331-3p	down	MPP2	up
XLOC_148431	up	hsa-miR-194-3p	down	PLEKHG5	up
XLOC_148431	up	mml-miR-194-3p	down	DOT1L	up
XLOC_148431	up	dno-miR-194-3p	down	EPHX1	up
XLOC_148431	up	dno-miR-194-3p	down	TP53INP2	up
XLOC_163130	up	cgr-miR-149-5p	down	SGSM3	up
XLOC_163130	up	cgr-miR-1260	down	EPHX1	up
XLOC_163130	up	ggo-miR-423	down	THEMIS	up
XLOC_163130	up	ggo-miR-423	down	TP53INP2	up
XLOC_163130	up	ggo-miR-423	down	SV2A	up
XLOC_163130	up	ggo-miR-423	down	EPHX1	up
XLOC_163130	up	ggo-miR-423	down	EPB41L1	up
XLOC_163130	up	chi-miR-331-3p	down	SGSM3	up
XLOC_163130	up	chi-miR-331-3p	down	FABP6	up
XLOC_163130	up	chi-miR-331-3p	down	SLC25A22	up
XLOC_163130	up	chi-miR-331-3p	down	MYO7B	up
XLOC_163130	up	bta-miR-2387	down	CARD11	up
XLOC_163130	up	bta-miR-2387	down	DOT1L	up
XLOC_163130	up	bta-miR-2387	down	PLEKHG5	up
XLOC_163130	up	hsa-miR-423-5p	down	EPB41L1	up
XLOC_163130	up	hsa-miR-423-5p	down	SV2A	up
XLOC_163130	up	hsa-miR-423-5p	down	THEMIS	up
XLOC_163130	up	mmu-miR-149-5p	down	SLC25A22	up
XLOC_163130	up	mmu-miR-149-5p	down	SGSM3	up
XLOC_163130	up	rno-miR-331-3p	down	SV2A	up
XLOC_163130	up	rno-miR-331-3p	down	FABP6	up
XLOC_163130	up	rno-miR-331-3p	down	AP2A2	up
XLOC_163130	up	rno-miR-331-3p	down	SGSM3	up
XLOC_163130	up	rno-miR-331-3p	down	CYP2F1	up
XLOC_163130	up	rno-miR-331-3p	down	MPP2	up
XLOC_163130	up	bta-miR-6529b	down	MPP2	up
XLOC_167859	up	chi-miR-331-3p	down	SGSM3	up
XLOC_167859	up	rno-miR-331-3p	down	MCRS1	up
XLOC_167859	up	rno-miR-331-3p	down	CYP2F1	up
XLOC_167859	up	rno-miR-331-3p	down	BAHD1	up
XLOC_167859	up	rno-miR-331-3p	down	SGSM3	up
XLOC_200813	up	cgr-miR-149-5p	down	SGSM3	up
XLOC_200813	up	ggo-miR-423	down	THEMIS	up
XLOC_200813	up	ggo-miR-423	down	TP53INP2	up
XLOC_200813	up	ggo-miR-423	down	SV2A	up
XLOC_200813	up	ggo-miR-423	down	EPHX1	up
XLOC_200813	up	ggo-miR-423	down	EPB41L1	up
XLOC_200813	up	bta-miR-2898	down	ERC1	up
XLOC_200813	up	chi-miR-331-3p	down	SGSM3	up
XLOC_200813	up	chi-miR-331-3p	down	FABP6	up
XLOC_200813	up	chi-miR-331-3p	down	SLC25A22	up
XLOC_200813	up	chi-miR-331-3p	down	MYO7B	up
XLOC_200813	up	bta-miR-2387	down	CARD11	up
XLOC_200813	up	bta-miR-2387	down	DOT1L	up
XLOC_200813	up	bta-miR-2387	down	PLEKHG5	up
XLOC_200813	up	hsa-let-7e-5p	down	PLB1	up
XLOC_200813	up	cgr-miR-744-5p	down	SLC25A22	up
XLOC_200813	up	cgr-miR-744-5p	down	SEMA5A	up
XLOC_200813	up	cgr-miR-744-5p	down	PLEKHG5	up
XLOC_200813	up	cgr-miR-744-5p	down	EPHX1	up
XLOC_200813	up	bta-let-7e	down	PLB1	up
XLOC_200813	up	hsa-miR-423-5p	down	EPB41L1	up
XLOC_200813	up	hsa-miR-423-5p	down	SV2A	up
XLOC_200813	up	hsa-miR-423-5p	down	THEMIS	up
XLOC_200813	up	mmu-miR-149-5p	down	SLC25A22	up
XLOC_200813	up	mmu-miR-149-5p	down	SGSM3	up
XLOC_200813	up	mml-miR-194-3p	down	DOT1L	up
XLOC_200813	up	mmu-miR-744-5p	down	PLEKHG5	up
XLOC_200813	up	mmu-miR-744-5p	down	SEMA5A	up
XLOC_200813	up	mmu-miR-744-5p	down	SLC25A22	up
XLOC_200813	up	mmu-miR-744-5p	down	EPHX1	up
XLOC_213722	up	cgr-miR-1260	down	EPHX1	up
XLOC_213722	up	ggo-miR-423	down	THEMIS	up
XLOC_213722	up	ggo-miR-423	down	TP53INP2	up
XLOC_213722	up	ggo-miR-423	down	SV2A	up
XLOC_213722	up	ggo-miR-423	down	EPHX1	up
XLOC_213722	up	ggo-miR-423	down	EPB41L1	up
XLOC_213722	up	chi-miR-331-3p	down	SGSM3	up
XLOC_213722	up	chi-miR-331-3p	down	FABP6	up
XLOC_213722	up	chi-miR-331-3p	down	SLC25A22	up
XLOC_213722	up	chi-miR-331-3p	down	MYO7B	up
XLOC_213722	up	hsa-let-7e-5p	down	PLB1	up
XLOC_213722	up	bta-let-7e	down	PLB1	up
XLOC_213722	up	hsa-miR-423-5p	down	EPB41L1	up
XLOC_213722	up	hsa-miR-423-5p	down	SV2A	up
XLOC_213722	up	hsa-miR-423-5p	down	THEMIS	up
XLOC_213722	up	mml-miR-194-3p	down	DOT1L	up
XLOC_213722	up	bta-miR-6529b	down	MPP2	up
XLOC_253770	up	ggo-miR-423	down	THEMIS	up
XLOC_253770	up	ggo-miR-423	down	TP53INP2	up
XLOC_253770	up	ggo-miR-423	down	SV2A	up
XLOC_253770	up	ggo-miR-423	down	EPHX1	up
XLOC_253770	up	ggo-miR-423	down	EPB41L1	up
XLOC_253770	up	hsa-miR-423-5p	down	EPB41L1	up
XLOC_253770	up	hsa-miR-423-5p	down	SV2A	up
XLOC_253770	up	hsa-miR-423-5p	down	THEMIS	up
XLOC_253770	up	rno-miR-331-3p	down	SV2A	up
XLOC_253770	up	rno-miR-331-3p	down	FABP6	up
XLOC_253770	up	rno-miR-331-3p	down	AP2A2	up
XLOC_253770	up	rno-miR-331-3p	down	SGSM3	up
XLOC_253770	up	rno-miR-331-3p	down	CYP2F1	up
XLOC_253770	up	rno-miR-331-3p	down	MPP2	up
XLOC_253770	up	mml-miR-194-3p	down	DOT1L	up
XLOC_253772	up	cgr-miR-149-5p	down	SGSM3	up
XLOC_253772	up	cgr-miR-1260	down	EPHX1	up
XLOC_253772	up	ggo-miR-423	down	THEMIS	up
XLOC_253772	up	ggo-miR-423	down	TP53INP2	up
XLOC_253772	up	ggo-miR-423	down	SV2A	up
XLOC_253772	up	ggo-miR-423	down	EPHX1	up
XLOC_253772	up	ggo-miR-423	down	EPB41L1	up
XLOC_253772	up	ggo-miR-423	down	THEMIS	up
XLOC_253772	up	ggo-miR-423	down	TP53INP2	up
XLOC_253772	up	ggo-miR-423	down	SV2A	up
XLOC_253772	up	ggo-miR-423	down	EPHX1	up
XLOC_253772	up	ggo-miR-423	down	EPB41L1	up
XLOC_253772	up	bta-miR-2387	down	CARD11	up
XLOC_253772	up	bta-miR-2387	down	DOT1L	up
XLOC_253772	up	bta-miR-2387	down	PLEKHG5	up
XLOC_253772	up	hsa-miR-423-5p	down	EPB41L1	up
XLOC_253772	up	hsa-miR-423-5p	down	SV2A	up
XLOC_253772	up	hsa-miR-423-5p	down	THEMIS	up
XLOC_253772	up	hsa-miR-423-5p	down	EPB41L1	up
XLOC_253772	up	hsa-miR-423-5p	down	SV2A	up
XLOC_253772	up	hsa-miR-423-5p	down	THEMIS	up
XLOC_253772	up	mmu-miR-149-5p	down	SLC25A22	up
XLOC_253772	up	mmu-miR-149-5p	down	SGSM3	up
XLOC_253772	up	rno-miR-331-3p	down	SV2A	up
XLOC_253772	up	rno-miR-331-3p	down	FABP6	up
XLOC_253772	up	rno-miR-331-3p	down	AP2A2	up
XLOC_253772	up	rno-miR-331-3p	down	SGSM3	up
XLOC_253772	up	rno-miR-331-3p	down	CYP2F1	up
XLOC_253772	up	rno-miR-331-3p	down	MPP2	up
XLOC_253772	up	hsa-miR-194-3p	down	PLEKHG5	up
XLOC_253772	up	hsa-miR-194-3p	down	PLEKHG5	up
XLOC_253772	up	mml-miR-194-3p	down	DOT1L	up
XLOC_253772	up	dno-miR-194-3p	down	EPHX1	up
XLOC_253772	up	dno-miR-194-3p	down	TP53INP2	up
XLOC_253772	up	dno-miR-194-3p	down	EPHX1	up
XLOC_253772	up	dno-miR-194-3p	down	TP53INP2	up
XLOC_253772	up	bta-miR-6529b	down	MPP2	up
XLOC_253776	up	cgr-miR-149-5p	down	SGSM3	up
XLOC_253776	up	cgr-miR-1260	down	EPHX1	up
XLOC_253776	up	bta-miR-2898	down	ERC1	up
XLOC_253776	up	chi-miR-331-3p	down	SGSM3	up
XLOC_253776	up	chi-miR-331-3p	down	FABP6	up
XLOC_253776	up	chi-miR-331-3p	down	SLC25A22	up
XLOC_253776	up	chi-miR-331-3p	down	MYO7B	up
XLOC_253776	up	bta-miR-2387	down	CARD11	up
XLOC_253776	up	bta-miR-2387	down	DOT1L	up
XLOC_253776	up	bta-miR-2387	down	PLEKHG5	up
XLOC_253776	up	mmu-miR-149-5p	down	SLC25A22	up
XLOC_253776	up	mmu-miR-149-5p	down	SGSM3	up
XLOC_253776	up	rno-miR-331-3p	down	SV2A	up
XLOC_253776	up	rno-miR-331-3p	down	FABP6	up
XLOC_253776	up	rno-miR-331-3p	down	AP2A2	up
XLOC_253776	up	rno-miR-331-3p	down	SGSM3	up
XLOC_253776	up	rno-miR-331-3p	down	CYP2F1	up
XLOC_253776	up	rno-miR-331-3p	down	MPP2	up
XLOC_253776	up	hsa-miR-194-3p	down	PLEKHG5	up
XLOC_253776	up	mml-miR-194-3p	down	DOT1L	up
XLOC_253776	up	dno-miR-194-3p	down	EPHX1	up
XLOC_253776	up	dno-miR-194-3p	down	TP53INP2	up
XLOC_253776	up	bta-miR-6529b	down	MPP2	up
XLOC_262034	up	cgr-miR-149-5p	down	SGSM3	up
XLOC_262034	up	cgr-miR-1260	down	EPHX1	up
XLOC_262034	up	ggo-miR-423	down	THEMIS	up
XLOC_262034	up	ggo-miR-423	down	TP53INP2	up
XLOC_262034	up	ggo-miR-423	down	SV2A	up
XLOC_262034	up	ggo-miR-423	down	EPHX1	up
XLOC_262034	up	ggo-miR-423	down	EPB41L1	up
XLOC_262034	up	bta-miR-2898	down	ERC1	up
XLOC_262034	up	chi-miR-331-3p	down	SGSM3	up
XLOC_262034	up	chi-miR-331-3p	down	FABP6	up
XLOC_262034	up	chi-miR-331-3p	down	SLC25A22	up
XLOC_262034	up	chi-miR-331-3p	down	MYO7B	up
XLOC_262034	up	bta-miR-2387	down	CARD11	up
XLOC_262034	up	bta-miR-2387	down	DOT1L	up
XLOC_262034	up	bta-miR-2387	down	PLEKHG5	up
XLOC_262034	up	hsa-let-7e-5p	down	PLB1	up
XLOC_262034	up	cgr-miR-744-5p	down	SLC25A22	up
XLOC_262034	up	cgr-miR-744-5p	down	SEMA5A	up
XLOC_262034	up	cgr-miR-744-5p	down	PLEKHG5	up
XLOC_262034	up	cgr-miR-744-5p	down	EPHX1	up
XLOC_262034	up	bta-let-7e	down	PLB1	up
XLOC_262034	up	hsa-miR-423-5p	down	EPB41L1	up
XLOC_262034	up	hsa-miR-423-5p	down	SV2A	up
XLOC_262034	up	hsa-miR-423-5p	down	THEMIS	up
XLOC_262034	up	mmu-miR-149-5p	down	SLC25A22	up
XLOC_262034	up	mmu-miR-149-5p	down	SGSM3	up
XLOC_262034	up	rno-miR-331-3p	down	SV2A	up
XLOC_262034	up	rno-miR-331-3p	down	FABP6	up
XLOC_262034	up	rno-miR-331-3p	down	AP2A2	up
XLOC_262034	up	rno-miR-331-3p	down	SGSM3	up
XLOC_262034	up	rno-miR-331-3p	down	CYP2F1	up
XLOC_262034	up	rno-miR-331-3p	down	MPP2	up
XLOC_262034	up	hsa-miR-194-3p	down	PLEKHG5	up
XLOC_262034	up	mml-miR-194-3p	down	DOT1L	up
XLOC_262034	up	mmu-miR-744-5p	down	PLEKHG5	up
XLOC_262034	up	mmu-miR-744-5p	down	SEMA5A	up
XLOC_262034	up	mmu-miR-744-5p	down	SLC25A22	up
XLOC_262034	up	mmu-miR-744-5p	down	EPHX1	up
XLOC_262034	up	dno-miR-194-3p	down	EPHX1	up
XLOC_262034	up	dno-miR-194-3p	down	TP53INP2	up
XLOC_262034	up	bta-miR-6529b	down	MPP2	up
XLOC_265572	up	cgr-miR-149-5p	down	SGSM3	up
XLOC_265572	up	cgr-miR-1260	down	EPHX1	up
XLOC_265572	up	ggo-miR-423	down	THEMIS	up
XLOC_265572	up	ggo-miR-423	down	TP53INP2	up
XLOC_265572	up	ggo-miR-423	down	SV2A	up
XLOC_265572	up	ggo-miR-423	down	EPHX1	up
XLOC_265572	up	ggo-miR-423	down	EPB41L1	up
XLOC_265572	up	bta-miR-2898	down	ERC1	up
XLOC_265572	up	chi-miR-331-3p	down	SGSM3	up
XLOC_265572	up	chi-miR-331-3p	down	FABP6	up
XLOC_265572	up	chi-miR-331-3p	down	SLC25A22	up
XLOC_265572	up	chi-miR-331-3p	down	MYO7B	up
XLOC_265572	up	bta-miR-2387	down	CARD11	up
XLOC_265572	up	bta-miR-2387	down	DOT1L	up
XLOC_265572	up	bta-miR-2387	down	PLEKHG5	up
XLOC_265572	up	hsa-let-7e-5p	down	PLB1	up
XLOC_265572	up	bta-let-7e	down	PLB1	up
XLOC_265572	up	hsa-miR-423-5p	down	EPB41L1	up
XLOC_265572	up	hsa-miR-423-5p	down	SV2A	up
XLOC_265572	up	hsa-miR-423-5p	down	THEMIS	up
XLOC_265572	up	mmu-miR-149-5p	down	SLC25A22	up
XLOC_265572	up	mmu-miR-149-5p	down	SGSM3	up
XLOC_265572	up	rno-miR-331-3p	down	SV2A	up
XLOC_265572	up	rno-miR-331-3p	down	FABP6	up
XLOC_265572	up	rno-miR-331-3p	down	AP2A2	up
XLOC_265572	up	rno-miR-331-3p	down	SGSM3	up
XLOC_265572	up	rno-miR-331-3p	down	CYP2F1	up
XLOC_265572	up	rno-miR-331-3p	down	MPP2	up
XLOC_265572	up	hsa-miR-194-3p	down	PLEKHG5	up
XLOC_265572	up	mml-miR-194-3p	down	DOT1L	up
XLOC_265572	up	dno-miR-194-3p	down	EPHX1	up
XLOC_265572	up	dno-miR-194-3p	down	TP53INP2	up
XLOC_265573	up	cgr-miR-149-5p	down	SGSM3	up
XLOC_265573	up	cgr-miR-1260	down	EPHX1	up
XLOC_265573	up	ggo-miR-423	down	THEMIS	up
XLOC_265573	up	ggo-miR-423	down	TP53INP2	up
XLOC_265573	up	ggo-miR-423	down	SV2A	up
XLOC_265573	up	ggo-miR-423	down	EPHX1	up
XLOC_265573	up	ggo-miR-423	down	EPB41L1	up
XLOC_265573	up	bta-miR-2898	down	ERC1	up
XLOC_265573	up	chi-miR-331-3p	down	SGSM3	up
XLOC_265573	up	chi-miR-331-3p	down	FABP6	up
XLOC_265573	up	chi-miR-331-3p	down	SLC25A22	up
XLOC_265573	up	chi-miR-331-3p	down	MYO7B	up
XLOC_265573	up	bta-miR-2387	down	CARD11	up
XLOC_265573	up	bta-miR-2387	down	DOT1L	up
XLOC_265573	up	bta-miR-2387	down	PLEKHG5	up
XLOC_265573	up	hsa-let-7e-5p	down	PLB1	up
XLOC_265573	up	cgr-miR-744-5p	down	SLC25A22	up
XLOC_265573	up	cgr-miR-744-5p	down	SEMA5A	up
XLOC_265573	up	cgr-miR-744-5p	down	PLEKHG5	up
XLOC_265573	up	cgr-miR-744-5p	down	EPHX1	up
XLOC_265573	up	bta-let-7e	down	PLB1	up
XLOC_265573	up	hsa-miR-423-5p	down	EPB41L1	up
XLOC_265573	up	hsa-miR-423-5p	down	SV2A	up
XLOC_265573	up	hsa-miR-423-5p	down	THEMIS	up
XLOC_265573	up	mmu-miR-149-5p	down	SLC25A22	up
XLOC_265573	up	mmu-miR-149-5p	down	SGSM3	up
XLOC_265573	up	rno-miR-331-3p	down	SV2A	up
XLOC_265573	up	rno-miR-331-3p	down	FABP6	up
XLOC_265573	up	rno-miR-331-3p	down	AP2A2	up
XLOC_265573	up	rno-miR-331-3p	down	SGSM3	up
XLOC_265573	up	rno-miR-331-3p	down	CYP2F1	up
XLOC_265573	up	rno-miR-331-3p	down	MPP2	up
XLOC_265573	up	hsa-miR-194-3p	down	PLEKHG5	up
XLOC_265573	up	mml-miR-194-3p	down	DOT1L	up
XLOC_265573	up	mmu-miR-744-5p	down	PLEKHG5	up
XLOC_265573	up	mmu-miR-744-5p	down	SEMA5A	up
XLOC_265573	up	mmu-miR-744-5p	down	SLC25A22	up
XLOC_265573	up	mmu-miR-744-5p	down	EPHX1	up
XLOC_265573	up	dno-miR-194-3p	down	EPHX1	up
XLOC_265573	up	dno-miR-194-3p	down	TP53INP2	up
XLOC_265573	up	bta-miR-6529b	down	MPP2	up
XLOC_278232	up	cgr-miR-149-5p	down	SGSM3	up
XLOC_278232	up	ggo-miR-423	down	THEMIS	up
XLOC_278232	up	ggo-miR-423	down	TP53INP2	up
XLOC_278232	up	ggo-miR-423	down	SV2A	up
XLOC_278232	up	ggo-miR-423	down	EPHX1	up
XLOC_278232	up	ggo-miR-423	down	EPB41L1	up
XLOC_278232	up	bta-miR-2898	down	ERC1	up
XLOC_278232	up	hsa-miR-423-5p	down	EPB41L1	up
XLOC_278232	up	hsa-miR-423-5p	down	SV2A	up
XLOC_278232	up	hsa-miR-423-5p	down	THEMIS	up
XLOC_278232	up	mmu-miR-149-5p	down	SLC25A22	up
XLOC_278232	up	mmu-miR-149-5p	down	SGSM3	up
XLOC_278232	up	rno-miR-331-3p	down	SV2A	up
XLOC_278232	up	rno-miR-331-3p	down	FABP6	up
XLOC_278232	up	rno-miR-331-3p	down	AP2A2	up
XLOC_278232	up	rno-miR-331-3p	down	SGSM3	up
XLOC_278232	up	rno-miR-331-3p	down	CYP2F1	up
XLOC_278232	up	rno-miR-331-3p	down	MPP2	up
XLOC_278232	up	hsa-miR-194-3p	down	PLEKHG5	up
XLOC_278232	up	mml-miR-194-3p	down	DOT1L	up
XLOC_278232	up	dno-miR-194-3p	down	EPHX1	up
XLOC_278232	up	dno-miR-194-3p	down	TP53INP2	up
XLOC_278232	up	bta-miR-6529b	down	MPP2	up
XLOC_338339	up	cgr-miR-149-5p	down	SGSM3	up
XLOC_338339	up	ggo-miR-423	down	THEMIS	up
XLOC_338339	up	ggo-miR-423	down	TP53INP2	up
XLOC_338339	up	ggo-miR-423	down	SV2A	up
XLOC_338339	up	ggo-miR-423	down	EPHX1	up
XLOC_338339	up	ggo-miR-423	down	EPB41L1	up
XLOC_338339	up	chi-miR-331-3p	down	SGSM3	up
XLOC_338339	up	chi-miR-331-3p	down	FABP6	up
XLOC_338339	up	chi-miR-331-3p	down	SLC25A22	up
XLOC_338339	up	chi-miR-331-3p	down	MYO7B	up
XLOC_338339	up	bta-miR-2387	down	CARD11	up
XLOC_338339	up	bta-miR-2387	down	DOT1L	up
XLOC_338339	up	bta-miR-2387	down	PLEKHG5	up
XLOC_338339	up	hsa-let-7e-5p	down	PLB1	up
XLOC_338339	up	cgr-miR-744-5p	down	SLC25A22	up
XLOC_338339	up	cgr-miR-744-5p	down	SEMA5A	up
XLOC_338339	up	cgr-miR-744-5p	down	PLEKHG5	up
XLOC_338339	up	cgr-miR-744-5p	down	EPHX1	up
XLOC_338339	up	bta-let-7e	down	PLB1	up
XLOC_338339	up	hsa-miR-423-5p	down	EPB41L1	up
XLOC_338339	up	hsa-miR-423-5p	down	SV2A	up
XLOC_338339	up	hsa-miR-423-5p	down	THEMIS	up
XLOC_338339	up	mmu-miR-149-5p	down	SLC25A22	up
XLOC_338339	up	mmu-miR-149-5p	down	SGSM3	up
XLOC_338339	up	hsa-miR-194-3p	down	PLEKHG5	up
XLOC_338339	up	mmu-miR-744-5p	down	PLEKHG5	up
XLOC_338339	up	mmu-miR-744-5p	down	SEMA5A	up
XLOC_338339	up	mmu-miR-744-5p	down	SLC25A22	up
XLOC_338339	up	mmu-miR-744-5p	down	EPHX1	up
XLOC_338339	up	dno-miR-194-3p	down	EPHX1	up
XLOC_338339	up	dno-miR-194-3p	down	TP53INP2	up
XLOC_344375	up	ggo-miR-423	down	THEMIS	up
XLOC_344375	up	ggo-miR-423	down	TP53INP2	up
XLOC_344375	up	ggo-miR-423	down	SV2A	up
XLOC_344375	up	ggo-miR-423	down	EPHX1	up
XLOC_344375	up	ggo-miR-423	down	EPB41L1	up
XLOC_344375	up	hsa-let-7e-5p	down	PLB1	up
XLOC_344375	up	bta-let-7e	down	PLB1	up
XLOC_344375	up	hsa-miR-423-5p	down	EPB41L1	up
XLOC_344375	up	hsa-miR-423-5p	down	SV2A	up
XLOC_344375	up	hsa-miR-423-5p	down	THEMIS	up
XLOC_344375	up	hsa-miR-194-3p	down	PLEKHG5	up
XLOC_344375	up	dno-miR-194-3p	down	EPHX1	up
XLOC_344375	up	dno-miR-194-3p	down	TP53INP2	up
XLOC_344376	up	cgr-miR-149-5p	down	SGSM3	up
XLOC_344376	up	ggo-miR-423	down	THEMIS	up
XLOC_344376	up	ggo-miR-423	down	TP53INP2	up
XLOC_344376	up	ggo-miR-423	down	SV2A	up
XLOC_344376	up	ggo-miR-423	down	EPHX1	up
XLOC_344376	up	ggo-miR-423	down	EPB41L1	up
XLOC_344376	up	bta-miR-2898	down	ERC1	up
XLOC_344376	up	chi-miR-331-3p	down	SGSM3	up
XLOC_344376	up	chi-miR-331-3p	down	FABP6	up
XLOC_344376	up	chi-miR-331-3p	down	SLC25A22	up
XLOC_344376	up	chi-miR-331-3p	down	MYO7B	up
XLOC_344376	up	bta-miR-2387	down	CARD11	up
XLOC_344376	up	bta-miR-2387	down	DOT1L	up
XLOC_344376	up	bta-miR-2387	down	PLEKHG5	up
XLOC_344376	up	hsa-let-7e-5p	down	PLB1	up
XLOC_344376	up	cgr-miR-744-5p	down	SLC25A22	up
XLOC_344376	up	cgr-miR-744-5p	down	SEMA5A	up
XLOC_344376	up	cgr-miR-744-5p	down	PLEKHG5	up
XLOC_344376	up	cgr-miR-744-5p	down	EPHX1	up
XLOC_344376	up	bta-let-7e	down	PLB1	up
XLOC_344376	up	hsa-miR-423-5p	down	EPB41L1	up
XLOC_344376	up	hsa-miR-423-5p	down	SV2A	up
XLOC_344376	up	hsa-miR-423-5p	down	THEMIS	up
XLOC_344376	up	mmu-miR-149-5p	down	SLC25A22	up
XLOC_344376	up	mmu-miR-149-5p	down	SGSM3	up
XLOC_344376	up	rno-miR-331-3p	down	SV2A	up
XLOC_344376	up	rno-miR-331-3p	down	FABP6	up
XLOC_344376	up	rno-miR-331-3p	down	AP2A2	up
XLOC_344376	up	rno-miR-331-3p	down	SGSM3	up
XLOC_344376	up	rno-miR-331-3p	down	CYP2F1	up
XLOC_344376	up	rno-miR-331-3p	down	MPP2	up
XLOC_344376	up	hsa-miR-194-3p	down	PLEKHG5	up
XLOC_344376	up	mml-miR-194-3p	down	DOT1L	up
XLOC_344376	up	mmu-miR-744-5p	down	PLEKHG5	up
XLOC_344376	up	mmu-miR-744-5p	down	SEMA5A	up
XLOC_344376	up	mmu-miR-744-5p	down	SLC25A22	up
XLOC_344376	up	mmu-miR-744-5p	down	EPHX1	up
XLOC_344376	up	dno-miR-194-3p	down	EPHX1	up
XLOC_344376	up	dno-miR-194-3p	down	TP53INP2	up
XLOC_344381	up	ggo-miR-423	down	THEMIS	up
XLOC_344381	up	ggo-miR-423	down	TP53INP2	up
XLOC_344381	up	ggo-miR-423	down	SV2A	up
XLOC_344381	up	ggo-miR-423	down	EPHX1	up
XLOC_344381	up	ggo-miR-423	down	EPB41L1	up
XLOC_344381	up	bta-miR-2898	down	ERC1	up
XLOC_344381	up	chi-miR-331-3p	down	SGSM3	up
XLOC_344381	up	chi-miR-331-3p	down	FABP6	up
XLOC_344381	up	chi-miR-331-3p	down	SLC25A22	up
XLOC_344381	up	chi-miR-331-3p	down	MYO7B	up
XLOC_344381	up	hsa-miR-423-5p	down	EPB41L1	up
XLOC_344381	up	hsa-miR-423-5p	down	SV2A	up
XLOC_344381	up	hsa-miR-423-5p	down	THEMIS	up
XLOC_344381	up	rno-miR-331-3p	down	SV2A	up
XLOC_344381	up	rno-miR-331-3p	down	FABP6	up
XLOC_344381	up	rno-miR-331-3p	down	AP2A2	up
XLOC_344381	up	rno-miR-331-3p	down	SGSM3	up
XLOC_344381	up	rno-miR-331-3p	down	CYP2F1	up
XLOC_344381	up	rno-miR-331-3p	down	MPP2	up
XLOC_344381	up	hsa-miR-194-3p	down	PLEKHG5	up
XLOC_344381	up	mml-miR-194-3p	down	DOT1L	up
XLOC_344381	up	dno-miR-194-3p	down	EPHX1	up
XLOC_344381	up	dno-miR-194-3p	down	TP53INP2	up
XLOC_344388	up	cgr-miR-149-5p	down	SGSM3	up
XLOC_344388	up	cgr-miR-1260	down	EPHX1	up
XLOC_344388	up	ggo-miR-423	down	THEMIS	up
XLOC_344388	up	ggo-miR-423	down	TP53INP2	up
XLOC_344388	up	ggo-miR-423	down	SV2A	up
XLOC_344388	up	ggo-miR-423	down	EPHX1	up
XLOC_344388	up	ggo-miR-423	down	EPB41L1	up
XLOC_344388	up	bta-miR-2898	down	ERC1	up
XLOC_344388	up	chi-miR-331-3p	down	SGSM3	up
XLOC_344388	up	chi-miR-331-3p	down	FABP6	up
XLOC_344388	up	chi-miR-331-3p	down	SLC25A22	up
XLOC_344388	up	chi-miR-331-3p	down	MYO7B	up
XLOC_344388	up	cgr-miR-744-5p	down	SLC25A22	up
XLOC_344388	up	cgr-miR-744-5p	down	SEMA5A	up
XLOC_344388	up	cgr-miR-744-5p	down	PLEKHG5	up
XLOC_344388	up	cgr-miR-744-5p	down	EPHX1	up
XLOC_344388	up	hsa-miR-423-5p	down	EPB41L1	up
XLOC_344388	up	hsa-miR-423-5p	down	SV2A	up
XLOC_344388	up	hsa-miR-423-5p	down	THEMIS	up
XLOC_344388	up	mmu-miR-149-5p	down	SLC25A22	up
XLOC_344388	up	mmu-miR-149-5p	down	SGSM3	up
XLOC_344388	up	hsa-miR-194-3p	down	PLEKHG5	up
XLOC_344388	up	mml-miR-194-3p	down	DOT1L	up
XLOC_344388	up	mmu-miR-744-5p	down	PLEKHG5	up
XLOC_344388	up	mmu-miR-744-5p	down	SEMA5A	up
XLOC_344388	up	mmu-miR-744-5p	down	SLC25A22	up
XLOC_344388	up	mmu-miR-744-5p	down	EPHX1	up
XLOC_344388	up	dno-miR-194-3p	down	EPHX1	up
XLOC_344388	up	dno-miR-194-3p	down	TP53INP2	up
XLOC_344388	up	bta-miR-6529b	down	MPP2	up
XLOC_344394	up	cgr-miR-149-5p	down	SGSM3	up
XLOC_344394	up	cgr-miR-1260	down	EPHX1	up
XLOC_344394	up	chi-miR-331-3p	down	SGSM3	up
XLOC_344394	up	chi-miR-331-3p	down	FABP6	up
XLOC_344394	up	chi-miR-331-3p	down	SLC25A22	up
XLOC_344394	up	chi-miR-331-3p	down	MYO7B	up
XLOC_344394	up	bta-miR-2387	down	CARD11	up
XLOC_344394	up	bta-miR-2387	down	DOT1L	up
XLOC_344394	up	bta-miR-2387	down	PLEKHG5	up
XLOC_344394	up	hsa-let-7e-5p	down	PLB1	up
XLOC_344394	up	bta-let-7e	down	PLB1	up
XLOC_344394	up	mmu-miR-149-5p	down	SLC25A22	up
XLOC_344394	up	mmu-miR-149-5p	down	SGSM3	up
XLOC_344394	up	hsa-miR-194-3p	down	PLEKHG5	up
XLOC_344394	up	mml-miR-194-3p	down	DOT1L	up
XLOC_344394	up	dno-miR-194-3p	down	EPHX1	up
XLOC_344394	up	dno-miR-194-3p	down	TP53INP2	up
XLOC_344398	up	cgr-miR-1260	down	EPHX1	up
XLOC_344398	up	ggo-miR-423	down	THEMIS	up
XLOC_344398	up	ggo-miR-423	down	TP53INP2	up
XLOC_344398	up	ggo-miR-423	down	SV2A	up
XLOC_344398	up	ggo-miR-423	down	EPHX1	up
XLOC_344398	up	ggo-miR-423	down	EPB41L1	up
XLOC_344398	up	bta-miR-2387	down	CARD11	up
XLOC_344398	up	bta-miR-2387	down	DOT1L	up
XLOC_344398	up	bta-miR-2387	down	PLEKHG5	up
XLOC_344398	up	hsa-let-7e-5p	down	PLB1	up
XLOC_344398	up	bta-let-7e	down	PLB1	up
XLOC_344398	up	hsa-miR-423-5p	down	EPB41L1	up
XLOC_344398	up	hsa-miR-423-5p	down	SV2A	up
XLOC_344398	up	hsa-miR-423-5p	down	THEMIS	up
XLOC_344398	up	mml-miR-194-3p	down	DOT1L	up
XLOC_344429	up	cgr-miR-1260	down	EPHX1	up
XLOC_344429	up	cgr-miR-744-5p	down	SLC25A22	up
XLOC_344429	up	cgr-miR-744-5p	down	SEMA5A	up
XLOC_344429	up	cgr-miR-744-5p	down	PLEKHG5	up
XLOC_344429	up	cgr-miR-744-5p	down	EPHX1	up
XLOC_344429	up	hsa-miR-194-3p	down	PLEKHG5	up
XLOC_344429	up	mml-miR-194-3p	down	DOT1L	up
XLOC_344429	up	mmu-miR-744-5p	down	PLEKHG5	up
XLOC_344429	up	mmu-miR-744-5p	down	SEMA5A	up
XLOC_344429	up	mmu-miR-744-5p	down	SLC25A22	up
XLOC_344429	up	mmu-miR-744-5p	down	EPHX1	up
XLOC_344429	up	dno-miR-194-3p	down	EPHX1	up
XLOC_344429	up	dno-miR-194-3p	down	TP53INP2	up
XLOC_344430	up	cgr-miR-149-5p	down	SGSM3	up
XLOC_344430	up	cgr-miR-1260	down	EPHX1	up
XLOC_344430	up	ggo-miR-423	down	THEMIS	up
XLOC_344430	up	ggo-miR-423	down	TP53INP2	up
XLOC_344430	up	ggo-miR-423	down	SV2A	up
XLOC_344430	up	ggo-miR-423	down	EPHX1	up
XLOC_344430	up	ggo-miR-423	down	EPB41L1	up
XLOC_344430	up	chi-miR-331-3p	down	SGSM3	up
XLOC_344430	up	chi-miR-331-3p	down	FABP6	up
XLOC_344430	up	chi-miR-331-3p	down	SLC25A22	up
XLOC_344430	up	chi-miR-331-3p	down	MYO7B	up
XLOC_344430	up	hsa-let-7e-5p	down	PLB1	up
XLOC_344430	up	bta-let-7e	down	PLB1	up
XLOC_344430	up	hsa-miR-423-5p	down	EPB41L1	up
XLOC_344430	up	hsa-miR-423-5p	down	SV2A	up
XLOC_344430	up	hsa-miR-423-5p	down	THEMIS	up
XLOC_344430	up	mmu-miR-149-5p	down	SLC25A22	up
XLOC_344430	up	mmu-miR-149-5p	down	SGSM3	up
XLOC_344430	up	bta-miR-6529b	down	MPP2	up
XLOC_344441	up	ggo-miR-423	down	THEMIS	up
XLOC_344441	up	ggo-miR-423	down	TP53INP2	up
XLOC_344441	up	ggo-miR-423	down	SV2A	up
XLOC_344441	up	ggo-miR-423	down	EPHX1	up
XLOC_344441	up	ggo-miR-423	down	EPB41L1	up
XLOC_344441	up	bta-miR-2898	down	ERC1	up
XLOC_344441	up	hsa-miR-423-5p	down	EPB41L1	up
XLOC_344441	up	hsa-miR-423-5p	down	SV2A	up
XLOC_344441	up	hsa-miR-423-5p	down	THEMIS	up
XLOC_365395	up	cgr-miR-149-5p	down	SGSM3	up
XLOC_365395	up	cgr-miR-1260	down	EPHX1	up
XLOC_365395	up	ggo-miR-423	down	THEMIS	up
XLOC_365395	up	ggo-miR-423	down	TP53INP2	up
XLOC_365395	up	ggo-miR-423	down	SV2A	up
XLOC_365395	up	ggo-miR-423	down	EPHX1	up
XLOC_365395	up	ggo-miR-423	down	EPB41L1	up
XLOC_365395	up	bta-miR-2898	down	ERC1	up
XLOC_365395	up	chi-miR-331-3p	down	SGSM3	up
XLOC_365395	up	chi-miR-331-3p	down	FABP6	up
XLOC_365395	up	chi-miR-331-3p	down	SLC25A22	up
XLOC_365395	up	chi-miR-331-3p	down	MYO7B	up
XLOC_365395	up	bta-miR-2387	down	CARD11	up
XLOC_365395	up	bta-miR-2387	down	DOT1L	up
XLOC_365395	up	bta-miR-2387	down	PLEKHG5	up
XLOC_365395	up	hsa-let-7e-5p	down	PLB1	up
XLOC_365395	up	cgr-miR-744-5p	down	SLC25A22	up
XLOC_365395	up	cgr-miR-744-5p	down	SEMA5A	up
XLOC_365395	up	cgr-miR-744-5p	down	PLEKHG5	up
XLOC_365395	up	cgr-miR-744-5p	down	EPHX1	up
XLOC_365395	up	bta-let-7e	down	PLB1	up
XLOC_365395	up	hsa-miR-423-5p	down	EPB41L1	up
XLOC_365395	up	hsa-miR-423-5p	down	SV2A	up
XLOC_365395	up	hsa-miR-423-5p	down	THEMIS	up
XLOC_365395	up	mmu-miR-149-5p	down	SLC25A22	up
XLOC_365395	up	mmu-miR-149-5p	down	SGSM3	up
XLOC_365395	up	rno-miR-331-3p	down	SV2A	up
XLOC_365395	up	rno-miR-331-3p	down	FABP6	up
XLOC_365395	up	rno-miR-331-3p	down	AP2A2	up
XLOC_365395	up	rno-miR-331-3p	down	SGSM3	up
XLOC_365395	up	rno-miR-331-3p	down	CYP2F1	up
XLOC_365395	up	rno-miR-331-3p	down	MPP2	up
XLOC_365395	up	hsa-miR-194-3p	down	PLEKHG5	up
XLOC_365395	up	mml-miR-194-3p	down	DOT1L	up
XLOC_365395	up	mmu-miR-744-5p	down	PLEKHG5	up
XLOC_365395	up	mmu-miR-744-5p	down	SEMA5A	up
XLOC_365395	up	mmu-miR-744-5p	down	SLC25A22	up
XLOC_365395	up	mmu-miR-744-5p	down	EPHX1	up
XLOC_365395	up	dno-miR-194-3p	down	EPHX1	up
XLOC_365395	up	dno-miR-194-3p	down	TP53INP2	up
XLOC_365395	up	bta-miR-6529b	down	MPP2	up
XLOC_446918	up	cgr-miR-149-5p	down	SGSM3	up
XLOC_446918	up	cgr-miR-1260	down	EPHX1	up
XLOC_446918	up	ggo-miR-423	down	THEMIS	up
XLOC_446918	up	ggo-miR-423	down	TP53INP2	up
XLOC_446918	up	ggo-miR-423	down	SV2A	up
XLOC_446918	up	ggo-miR-423	down	EPHX1	up
XLOC_446918	up	ggo-miR-423	down	EPB41L1	up
XLOC_446918	up	chi-miR-331-3p	down	SGSM3	up
XLOC_446918	up	chi-miR-331-3p	down	FABP6	up
XLOC_446918	up	chi-miR-331-3p	down	SLC25A22	up
XLOC_446918	up	chi-miR-331-3p	down	MYO7B	up
XLOC_446918	up	cgr-miR-744-5p	down	SLC25A22	up
XLOC_446918	up	cgr-miR-744-5p	down	SEMA5A	up
XLOC_446918	up	cgr-miR-744-5p	down	PLEKHG5	up
XLOC_446918	up	cgr-miR-744-5p	down	EPHX1	up
XLOC_446918	up	hsa-miR-423-5p	down	EPB41L1	up
XLOC_446918	up	hsa-miR-423-5p	down	SV2A	up
XLOC_446918	up	hsa-miR-423-5p	down	THEMIS	up
XLOC_446918	up	mmu-miR-149-5p	down	SLC25A22	up
XLOC_446918	up	mmu-miR-149-5p	down	SGSM3	up
XLOC_446918	up	rno-miR-331-3p	down	SV2A	up
XLOC_446918	up	rno-miR-331-3p	down	FABP6	up
XLOC_446918	up	rno-miR-331-3p	down	AP2A2	up
XLOC_446918	up	rno-miR-331-3p	down	SGSM3	up
XLOC_446918	up	rno-miR-331-3p	down	CYP2F1	up
XLOC_446918	up	rno-miR-331-3p	down	MPP2	up
XLOC_446918	up	hsa-miR-194-3p	down	PLEKHG5	up
XLOC_446918	up	mml-miR-194-3p	down	DOT1L	up
XLOC_446918	up	mmu-miR-744-5p	down	PLEKHG5	up
XLOC_446918	up	mmu-miR-744-5p	down	SEMA5A	up
XLOC_446918	up	mmu-miR-744-5p	down	SLC25A22	up
XLOC_446918	up	mmu-miR-744-5p	down	EPHX1	up
XLOC_446918	up	dno-miR-194-3p	down	EPHX1	up
XLOC_446918	up	dno-miR-194-3p	down	TP53INP2	up
XLOC_446918	up	bta-miR-6529b	down	MPP2	up
XLOC_476715	up	cgr-miR-1260	down	EPHX1	up
XLOC_476715	up	hsa-miR-194-3p	down	PLEKHG5	up
XLOC_476715	up	dno-miR-194-3p	down	EPHX1	up
XLOC_476715	up	dno-miR-194-3p	down	TP53INP2	up
XLOC_490204	up	cgr-miR-1260	down	EPHX1	up
XLOC_490204	up	ggo-miR-423	down	THEMIS	up
XLOC_490204	up	ggo-miR-423	down	TP53INP2	up
XLOC_490204	up	ggo-miR-423	down	SV2A	up
XLOC_490204	up	ggo-miR-423	down	EPHX1	up
XLOC_490204	up	ggo-miR-423	down	EPB41L1	up
XLOC_490204	up	bta-miR-2898	down	ERC1	up
XLOC_490204	up	bta-miR-2387	down	CARD11	up
XLOC_490204	up	bta-miR-2387	down	DOT1L	up
XLOC_490204	up	bta-miR-2387	down	PLEKHG5	up
XLOC_490204	up	cgr-miR-744-5p	down	SLC25A22	up
XLOC_490204	up	cgr-miR-744-5p	down	SEMA5A	up
XLOC_490204	up	cgr-miR-744-5p	down	PLEKHG5	up
XLOC_490204	up	cgr-miR-744-5p	down	EPHX1	up
XLOC_490204	up	hsa-miR-423-5p	down	EPB41L1	up
XLOC_490204	up	hsa-miR-423-5p	down	SV2A	up
XLOC_490204	up	hsa-miR-423-5p	down	THEMIS	up
XLOC_490204	up	hsa-miR-194-3p	down	PLEKHG5	up
XLOC_490204	up	mml-miR-194-3p	down	DOT1L	up
XLOC_490204	up	mmu-miR-744-5p	down	PLEKHG5	up
XLOC_490204	up	mmu-miR-744-5p	down	SEMA5A	up
XLOC_490204	up	mmu-miR-744-5p	down	SLC25A22	up
XLOC_490204	up	mmu-miR-744-5p	down	EPHX1	up
XLOC_490204	up	dno-miR-194-3p	down	EPHX1	up
XLOC_490204	up	dno-miR-194-3p	down	TP53INP2	up
XLOC_496355	up	cgr-miR-149-5p	down	SGSM3	up
XLOC_496355	up	cgr-miR-1260	down	EPHX1	up
XLOC_496355	up	ggo-miR-423	down	THEMIS	up
XLOC_496355	up	ggo-miR-423	down	TP53INP2	up
XLOC_496355	up	ggo-miR-423	down	SV2A	up
XLOC_496355	up	ggo-miR-423	down	EPHX1	up
XLOC_496355	up	ggo-miR-423	down	EPB41L1	up
XLOC_496355	up	bta-miR-2898	down	ERC1	up
XLOC_496355	up	chi-miR-331-3p	down	SGSM3	up
XLOC_496355	up	chi-miR-331-3p	down	FABP6	up
XLOC_496355	up	chi-miR-331-3p	down	SLC25A22	up
XLOC_496355	up	chi-miR-331-3p	down	MYO7B	up
XLOC_496355	up	bta-miR-2387	down	CARD11	up
XLOC_496355	up	bta-miR-2387	down	DOT1L	up
XLOC_496355	up	bta-miR-2387	down	PLEKHG5	up
XLOC_496355	up	hsa-miR-423-5p	down	EPB41L1	up
XLOC_496355	up	hsa-miR-423-5p	down	SV2A	up
XLOC_496355	up	hsa-miR-423-5p	down	THEMIS	up
XLOC_496355	up	mmu-miR-149-5p	down	SLC25A22	up
XLOC_496355	up	mmu-miR-149-5p	down	SGSM3	up
XLOC_496355	up	hsa-miR-194-3p	down	PLEKHG5	up
XLOC_496355	up	dno-miR-194-3p	down	EPHX1	up
XLOC_496355	up	dno-miR-194-3p	down	TP53INP2	up
XLOC_515390	up	cgr-miR-149-5p	down	SGSM3	up
XLOC_515390	up	ggo-miR-423	down	THEMIS	up
XLOC_515390	up	ggo-miR-423	down	TP53INP2	up
XLOC_515390	up	ggo-miR-423	down	SV2A	up
XLOC_515390	up	ggo-miR-423	down	EPHX1	up
XLOC_515390	up	ggo-miR-423	down	EPB41L1	up
XLOC_515390	up	bta-miR-2898	down	ERC1	up
XLOC_515390	up	hsa-miR-423-5p	down	EPB41L1	up
XLOC_515390	up	hsa-miR-423-5p	down	SV2A	up
XLOC_515390	up	hsa-miR-423-5p	down	THEMIS	up
XLOC_515390	up	mmu-miR-149-5p	down	SLC25A22	up
XLOC_515390	up	mmu-miR-149-5p	down	SGSM3	up

## Sheet: miRNA_circRNA_mRNA
miRNA	type 1	circRNA	type 2	mRNA	type 3
hsa-miR-7976	miRNA	novel_circ_0016372	circRNA	-	mRNA
pal-miR-339a-3p	miRNA	novel_circ_0006686	circRNA	MAP7	mRNA
ssc-miR-339-3p	miRNA	novel_circ_0006686	circRNA	MAP7	mRNA
bfl-miR-125b	miRNA	novel_circ_0020491	circRNA	HMCN1	mRNA
hsa-miR-125b-2-3p	miRNA	novel_circ_0020491	circRNA	HMCN1	mRNA
bta-miR-1291	miRNA	novel_circ_0016372	circRNA	-	mRNA
hsa-miR-1291	miRNA	novel_circ_0016372	circRNA	-	mRNA
mmu-miR-3071-3p	miRNA	novel_circ_0010979	circRNA	NOTCH2	mRNA
pal-miR-874-5p	miRNA	novel_circ_0004736	circRNA	#N/A	mRNA
novel_308	miRNA	novel_circ_0008126	circRNA	TC2N	mRNA
bta-miR-544b	miRNA	novel_circ_0002377	circRNA	MGAM2	mRNA
eca-miR-1248	miRNA	novel_circ_0020180	circRNA	CRAMP1	mRNA
hsa-miR-1248	miRNA	novel_circ_0020180	circRNA	CRAMP1	mRNA
hsa-miR-766-3p	miRNA	novel_circ_0020211	circRNA	RBAK	mRNA
efu-miR-27b	miRNA	novel_circ_0002619	circRNA	#N/A	mRNA
chi-miR-1248-5p	miRNA	novel_circ_0020180	circRNA	CRAMP1	mRNA
rno-miR-3575	miRNA	novel_circ_0004164	circRNA	BTBD3	mRNA
eca-miR-876-3p	miRNA	novel_circ_0006942	circRNA	IGF2R	mRNA
dre-miR-2188-5p	miRNA	novel_circ_0019913	circRNA	FBXL19	mRNA
novel_305	miRNA	novel_circ_0016372	circRNA	-	mRNA
dme-miR-210-3p	miRNA	novel_circ_0016372	circRNA	-	mRNA
mml-miR-100-3p	miRNA	novel_circ_0013380	circRNA	PLS1	mRNA
hsa-miR-1301-3p	miRNA	novel_circ_0019560	circRNA	KIFC3	mRNA
mml-miR-141-3p	miRNA	novel_circ_0004405	circRNA	SRBD1	mRNA
mmu-miR-136-5p	miRNA	novel_circ_0003208	circRNA	RSBN1L	mRNA
hsa-miR-486-3p	miRNA	novel_circ_0016372	circRNA	-	mRNA
ocu-miR-660-3p	miRNA	novel_circ_0016789	circRNA	EPB41L3	mRNA
dno-miR-24b-3p	miRNA	novel_circ_0010336	circRNA	EPS8	mRNA
dre-miR-24b-3p	miRNA	novel_circ_0010336	circRNA	EPS8	mRNA
dre-miR-460-5p	miRNA	novel_circ_0014227	circRNA	PARP14	mRNA
gga-miR-460a-5p	miRNA	novel_circ_0014227	circRNA	PARP14	mRNA
hsa-miR-145-3p	miRNA	novel_circ_0008706	circRNA	#N/A	mRNA
hsa-miR-24-3p	miRNA	novel_circ_0010336	circRNA	EPS8	mRNA
rno-miR-145-3p	miRNA	novel_circ_0008706	circRNA	#N/A	mRNA
sha-miR-24	miRNA	novel_circ_0010336	circRNA	EPS8	mRNA
ssa-miR-24b-3p	miRNA	novel_circ_0010336	circRNA	EPS8	mRNA
xla-miR-24b-3p	miRNA	novel_circ_0010336	circRNA	EPS8	mRNA
xtr-miR-24b	miRNA	novel_circ_0010336	circRNA	EPS8	mRNA
abu-miR-24c	miRNA	novel_circ_0020111	circRNA	-	mRNA
dno-miR-24b-3p	miRNA	novel_circ_0020111	circRNA	-	mRNA
dre-miR-24b-3p	miRNA	novel_circ_0020111	circRNA	-	mRNA
gga-miR-128-1-5p	miRNA	novel_circ_0016372	circRNA	-	mRNA
hsa-miR-24-3p	miRNA	novel_circ_0020111	circRNA	-	mRNA
mmu-miR-219c-3p	miRNA	novel_circ_0008142	circRNA	ATXN3	mRNA
mmu-miR-219c-3p	miRNA	novel_circ_0008143	circRNA	ATXN3	mRNA
nle-miR-136	miRNA	novel_circ_0003208	circRNA	RSBN1L	mRNA
oan-miR-460-5p	miRNA	novel_circ_0014227	circRNA	PARP14	mRNA
novel_238	miRNA	novel_circ_0008741	circRNA	MAPK6	mRNA
eca-miR-1301	miRNA	novel_circ_0019560	circRNA	KIFC3	mRNA
hsa-miR-219b-3p	miRNA	novel_circ_0021693	circRNA	SLC41A3	mRNA
oni-miR-219d	miRNA	novel_circ_0021693	circRNA	SLC41A3	mRNA
fru-miR-15b	miRNA	novel_circ_0016372	circRNA	-	mRNA
novel_398	miRNA	novel_circ_0005155	circRNA	USO1	mRNA
bta-miR-142-3p	miRNA	novel_circ_0013661	circRNA	NGLY1	mRNA
chi-miR-20a-3p	miRNA	novel_circ_0014227	circRNA	PARP14	mRNA
cli-miR-23b-3p	miRNA	novel_circ_0006332	circRNA	SMARCA5	mRNA
hsa-miR-1976	miRNA	novel_circ_0006686	circRNA	MAP7	mRNA
hsa-miR-20a-3p	miRNA	novel_circ_0014227	circRNA	PARP14	mRNA
hsa-miR-3120-5p	miRNA	novel_circ_0003808	circRNA	NBAS	mRNA
mmu-miR-670-5p	miRNA	novel_circ_0020383	circRNA	RC3H1	mRNA
ocu-miR-660-3p	miRNA	novel_circ_0012190	circRNA	-	mRNA
ssa-miR-23b-3p	miRNA	novel_circ_0006332	circRNA	SMARCA5	mRNA
tch-miR-23b-3p	miRNA	novel_circ_0006332	circRNA	SMARCA5	mRNA
cgr-miR-23b-5p	miRNA	novel_circ_0012622	circRNA	CACHD1	mRNA
dre-miR-731	miRNA	novel_circ_0016372	circRNA	-	mRNA
ggo-miR-1301	miRNA	novel_circ_0019560	circRNA	KIFC3	mRNA
ggo-miR-429	miRNA	novel_circ_0001589	circRNA	NDFIP2	mRNA
hsa-miR-429	miRNA	novel_circ_0001589	circRNA	NDFIP2	mRNA
mdo-miR-24-3p	miRNA	novel_circ_0010336	circRNA	EPS8	mRNA
mmu-miR-23b-5p	miRNA	novel_circ_0012622	circRNA	CACHD1	mRNA
mmu-miR-3065-5p	miRNA	novel_circ_0013236	circRNA	SI	mRNA
ssa-miR-15c-5p	miRNA	novel_circ_0016372	circRNA	-	mRNA
ssa-miR-731-5p	miRNA	novel_circ_0016372	circRNA	-	mRNA
hsa-miR-128-2-5p	miRNA	novel_circ_0016372	circRNA	-	mRNA
hsa-miR-23a-3p	miRNA	novel_circ_0006332	circRNA	SMARCA5	mRNA
hsa-miR-4680-3p	miRNA	novel_circ_0001586	circRNA	NDFIP2	mRNA
hsa-miR-592	miRNA	novel_circ_0003278	circRNA	AKAP9	mRNA
bta-miR-2904	miRNA	novel_circ_0016372	circRNA	-	mRNA
chi-miR-103-5p	miRNA	novel_circ_0010000	circRNA	APBB1IP	mRNA
ggo-miR-592	miRNA	novel_circ_0003278	circRNA	AKAP9	mRNA
hsa-miR-660-3p	miRNA	novel_circ_0016789	circRNA	EPB41L3	mRNA
mdo-miR-141-5p	miRNA	novel_circ_0020120	circRNA	ABAT	mRNA
mmu-miR-19a-5p	miRNA	novel_circ_0021244	circRNA	CPNE3	mRNA
mmu-miR-7b-5p	miRNA	novel_circ_0016912	circRNA	#N/A	mRNA
oan-miR-19a-5p	miRNA	novel_circ_0021244	circRNA	CPNE3	mRNA
ocu-miR-660-3p	miRNA	novel_circ_0019560	circRNA	KIFC3	mRNA
rno-miR-3065-5p	miRNA	novel_circ_0013236	circRNA	SI	mRNA
tgu-miR-128-1-5p	miRNA	novel_circ_0016372	circRNA	-	mRNA
tgu-miR-19a-5p	miRNA	novel_circ_0021244	circRNA	CPNE3	mRNA
aca-miR-212-5p	miRNA	novel_circ_0010000	circRNA	APBB1IP	mRNA
bfl-miR-200b	miRNA	novel_circ_0001589	circRNA	NDFIP2	mRNA
bta-miR-6516	miRNA	novel_circ_0014500	circRNA	#N/A	mRNA
cfa-miR-6516	miRNA	novel_circ_0014500	circRNA	#N/A	mRNA
hsa-miR-212-5p	miRNA	novel_circ_0010000	circRNA	APBB1IP	mRNA
mmu-miR-486b-3p	miRNA	novel_circ_0016372	circRNA	-	mRNA
ola-miR-200a	miRNA	novel_circ_0004405	circRNA	SRBD1	mRNA
pbv-miR-181b-5p	miRNA	novel_circ_0015083	circRNA	PICALM	mRNA
ssa-miR-24b-3p	miRNA	novel_circ_0020111	circRNA	-	mRNA
bta-miR-2310	miRNA	novel_circ_0004065	circRNA	EIF2S2	mRNA
hsa-miR-1246	miRNA	novel_circ_0007379	circRNA	MTO1	mRNA
mml-miR-875-3p	miRNA	novel_circ_0013236	circRNA	SI	mRNA
mml-miR-875-3p	miRNA	novel_circ_0013239	circRNA	SI	mRNA
oar-miR-432	miRNA	novel_circ_0019866	circRNA	CLIP2	mRNA
ocu-miR-660-3p	miRNA	novel_circ_0014913	circRNA	DDX6	mRNA
pmi-miR-200-3p	miRNA	novel_circ_0001589	circRNA	NDFIP2	mRNA
pte-miR-125a-5p	miRNA	novel_circ_0020383	circRNA	RC3H1	mRNA
cfa-miR-582	miRNA	novel_circ_0016372	circRNA	-	mRNA
chi-miR-103-5p	miRNA	novel_circ_0003208	circRNA	RSBN1L	mRNA
mdo-miR-141-5p	miRNA	novel_circ_0008777	circRNA	TRPM7	mRNA
mdo-miR-141-5p	miRNA	novel_circ_0008778	circRNA	TRPM7	mRNA
mdo-miR-23a-3p	miRNA	novel_circ_0006332	circRNA	SMARCA5	mRNA
mmu-miR-145b	miRNA	novel_circ_0008948	circRNA	--	mRNA
mmu-miR-23b-3p	miRNA	novel_circ_0006332	circRNA	SMARCA5	mRNA
ola-miR-460-5p	miRNA	novel_circ_0014227	circRNA	PARP14	mRNA
pal-miR-450a-2-3p	miRNA	novel_circ_0006746	circRNA	UTRN	mRNA
ptr-miR-582	miRNA	novel_circ_0016372	circRNA	-	mRNA
sha-miR-24	miRNA	novel_circ_0020111	circRNA	-	mRNA
xla-miR-24b-3p	miRNA	novel_circ_0020111	circRNA	-	mRNA
xtr-miR-24b	miRNA	novel_circ_0020111	circRNA	-	mRNA
novel_265	miRNA	novel_circ_0004736	circRNA	#N/A	mRNA
novel_409	miRNA	novel_circ_0000598	circRNA	-	mRNA
ame-miR-125-5p	miRNA	novel_circ_0020383	circRNA	RC3H1	mRNA
bta-miR-1301	miRNA	novel_circ_0019560	circRNA	KIFC3	mRNA
bta-miR-3604	miRNA	novel_circ_0009249	circRNA	GEMIN2	mRNA
chi-miR-876-5p	miRNA	novel_circ_0006746	circRNA	UTRN	mRNA
dme-miR-14-3p	miRNA	novel_circ_0009634	circRNA	HSP90B1	mRNA
dps-miR-14	miRNA	novel_circ_0009634	circRNA	HSP90B1	mRNA
hsa-miR-656-5p	miRNA	novel_circ_0017437	circRNA	PIP5K1B	mRNA
hsa-miR-7976	miRNA	novel_circ_0016379	circRNA	-	mRNA
hsa-miR-876-5p	miRNA	novel_circ_0006746	circRNA	UTRN	mRNA
mdo-miR-141-5p	miRNA	novel_circ_0011102	circRNA	MAP3K2	mRNA
mdo-miR-429	miRNA	novel_circ_0001589	circRNA	NDFIP2	mRNA
mmu-miR-125a-5p	miRNA	novel_circ_0020383	circRNA	RC3H1	mRNA
mmu-miR-125b-5p	miRNA	novel_circ_0020383	circRNA	RC3H1	mRNA
pal-miR-660-3p	miRNA	novel_circ_0016789	circRNA	EPB41L3	mRNA
rno-miR-7b	miRNA	novel_circ_0016912	circRNA	#N/A	mRNA
xla-miR-429	miRNA	novel_circ_0001589	circRNA	NDFIP2	mRNA
novel_367	miRNA	novel_circ_0010747	circRNA	RBMS2	mRNA
novel_418	miRNA	novel_circ_0006686	circRNA	MAP7	mRNA
ame-miR-3786-5p	miRNA	novel_circ_0013380	circRNA	PLS1	mRNA
bta-miR-125a	miRNA	novel_circ_0020383	circRNA	RC3H1	mRNA
cfa-miR-140	miRNA	novel_circ_0016372	circRNA	-	mRNA
cgr-miR-1285	miRNA	novel_circ_0003534	circRNA	CRIM1	mRNA
cin-miR-200-3p	miRNA	novel_circ_0001589	circRNA	NDFIP2	mRNA
dqu-miR-3786-5p	miRNA	novel_circ_0013380	circRNA	PLS1	mRNA
dre-miR-203b-3p	miRNA	novel_circ_0008126	circRNA	TC2N	mRNA
hsa-miR-29b-1-5p	miRNA	novel_circ_0020743	circRNA	#N/A	mRNA
hsa-miR-382-5p	miRNA	novel_circ_0000823	circRNA	PPIP5K2	mRNA
hsa-miR-484	miRNA	novel_circ_0001775	circRNA	#N/A	mRNA
hsa-miR-660-3p	miRNA	novel_circ_0019560	circRNA	KIFC3	mRNA
hsa-miR-940	miRNA	novel_circ_0020696	circRNA	RNPEP	mRNA
ola-miR-140-3p	miRNA	novel_circ_0016372	circRNA	-	mRNA
pma-miR-33a	miRNA	novel_circ_0007914	circRNA	PCNX1	mRNA
ppy-miR-382	miRNA	novel_circ_0000823	circRNA	PPIP5K2	mRNA
ssc-miR-7143-3p	miRNA	novel_circ_0020898	circRNA	DUSP12	mRNA
ggo-miR-484	miRNA	novel_circ_0001775	circRNA	#N/A	mRNA
hsa-miR-2116-3p	miRNA	novel_circ_0006407	circRNA	ABHD18	mRNA
hsa-miR-660-3p	miRNA	novel_circ_0012190	circRNA	-	mRNA
mml-miR-99b-3p	miRNA	novel_circ_0020714	circRNA	PARP1	mRNA
xtr-miR-106	miRNA	novel_circ_0008143	circRNA	ATXN3	mRNA
cgr-miR-486-3p	miRNA	novel_circ_0016372	circRNA	-	mRNA
dre-miR-125a	miRNA	novel_circ_0020383	circRNA	RC3H1	mRNA
dre-miR-429b	miRNA	novel_circ_0001589	circRNA	NDFIP2	mRNA
dvi-miR-125-5p	miRNA	novel_circ_0020383	circRNA	RC3H1	mRNA
hsa-miR-21-3p	miRNA	novel_circ_0010749	circRNA	ATP5F1B	mRNA
hsa-miR-29b-1-5p	miRNA	novel_circ_0014693	circRNA	FNBP4	mRNA
mml-miR-141-5p	miRNA	novel_circ_0020120	circRNA	ABAT	mRNA
mmu-miR-128-1-5p	miRNA	novel_circ_0016372	circRNA	-	mRNA
mmu-miR-141-5p	miRNA	novel_circ_0011213	circRNA	R3HDM1	mRNA
mmu-miR-7689-3p	miRNA	novel_circ_0007156	circRNA	RNF8	mRNA
pbv-miR-200b-3p	miRNA	novel_circ_0001589	circRNA	NDFIP2	mRNA
ppy-miR-151b	miRNA	novel_circ_0019913	circRNA	FBXL19	mRNA
abu-miR-24c	miRNA	novel_circ_0010336	circRNA	EPS8	mRNA
bta-miR-1291	miRNA	novel_circ_0016379	circRNA	-	mRNA
cfa-miR-23a	miRNA	novel_circ_0006332	circRNA	SMARCA5	mRNA
cfa-miR-23b	miRNA	novel_circ_0006332	circRNA	SMARCA5	mRNA
cgr-miR-632	miRNA	novel_circ_0010749	circRNA	ATP5F1B	mRNA
efu-miR-493	miRNA	novel_circ_0020363	circRNA	SUCO	mRNA
gga-miR-184b-5p	miRNA	novel_circ_0021520	circRNA	ATAD2	mRNA
hsa-miR-378a-5p	miRNA	novel_circ_0003808	circRNA	NBAS	mRNA
ipu-miR-30d	miRNA	novel_circ_0011213	circRNA	R3HDM1	mRNA
mml-miR-23a-5p	miRNA	novel_circ_0012622	circRNA	CACHD1	mRNA
mmu-miR-138-2-3p	miRNA	novel_circ_0009253	circRNA	-	mRNA
mmu-miR-3074-5p	miRNA	novel_circ_0010749	circRNA	ATP5F1B	mRNA
oan-miR-23b-3p	miRNA	novel_circ_0006332	circRNA	SMARCA5	mRNA
ocu-miR-141-5p	miRNA	novel_circ_0011213	circRNA	R3HDM1	mRNA
pal-miR-660-3p	miRNA	novel_circ_0019560	circRNA	KIFC3	mRNA
rno-miR-219b	miRNA	novel_circ_0020865	circRNA	HSD17B7	mRNA
sme-miR-7d-5p	miRNA	novel_circ_0016912	circRNA	#N/A	mRNA
ssc-miR-432-5p	miRNA	novel_circ_0019866	circRNA	CLIP2	mRNA
aca-miR-383-5p	miRNA	novel_circ_0003808	circRNA	NBAS	mRNA
ami-miR-125b-2-3p	miRNA	novel_circ_0020491	circRNA	HMCN1	mRNA
ami-miR-212-5p	miRNA	novel_circ_0010000	circRNA	APBB1IP	mRNA
bfl-miR-200a	miRNA	novel_circ_0001589	circRNA	NDFIP2	mRNA
bta-miR-200b	miRNA	novel_circ_0001589	circRNA	NDFIP2	mRNA
bta-miR-3600	miRNA	novel_circ_0008948	circRNA	--	mRNA
dno-miR-200b-3p	miRNA	novel_circ_0001589	circRNA	NDFIP2	mRNA
dre-miR-200c-3p	miRNA	novel_circ_0001589	circRNA	NDFIP2	mRNA
dre-miR-7b	miRNA	novel_circ_0016912	circRNA	#N/A	mRNA
ggo-miR-504	miRNA	novel_circ_0014145	circRNA	WRB	mRNA
hsa-miR-1291	miRNA	novel_circ_0016379	circRNA	-	mRNA
hsa-miR-383-5p	miRNA	novel_circ_0003808	circRNA	NBAS	mRNA
hsa-miR-766-3p	miRNA	novel_circ_0004720	circRNA	#N/A	mRNA
hsa-miR-93-5p	miRNA	novel_circ_0008143	circRNA	ATXN3	mRNA
ipu-miR-429b	miRNA	novel_circ_0001589	circRNA	NDFIP2	mRNA
mmu-miR-200b-3p	miRNA	novel_circ_0001589	circRNA	NDFIP2	mRNA
mmu-miR-383-5p	miRNA	novel_circ_0003808	circRNA	NBAS	mRNA
mmu-miR-497b	miRNA	novel_circ_0016488	circRNA	HECTD4	mRNA
oar-miR-432	miRNA	novel_circ_0008778	circRNA	TRPM7	mRNA
oha-miR-9-3p	miRNA	novel_circ_0020180	circRNA	CRAMP1	mRNA
ola-miR-731	miRNA	novel_circ_0016372	circRNA	-	mRNA
rno-miR-125b-2-3p	miRNA	novel_circ_0020491	circRNA	HMCN1	mRNA
rno-miR-3557-5p	miRNA	novel_circ_0020603	circRNA	LPGAT1	mRNA
ssc-miR-505	miRNA	novel_circ_0020346	circRNA	KIFAP3	mRNA
cfa-miR-125a	miRNA	novel_circ_0020383	circRNA	RC3H1	mRNA
cfa-miR-8885	miRNA	novel_circ_0010543	circRNA	FGD4	mRNA
cgr-miR-1260	miRNA	novel_circ_0018369	circRNA	#N/A	mRNA
chi-miR-197-5p	miRNA	novel_circ_0010543	circRNA	FGD4	mRNA
cpi-miR-214-5p	miRNA	novel_circ_0001405	circRNA	ZC3H13	mRNA
dme-miR-4968-3p	miRNA	novel_circ_0013392	circRNA	ATR	mRNA
efu-miR-22	miRNA	novel_circ_0006783	circRNA	UTRN	mRNA
gga-miR-130b-5p	miRNA	novel_circ_0014732	circRNA	EEF1G	mRNA
hsa-miR-130b-5p	miRNA	novel_circ_0014732	circRNA	EEF1G	mRNA
hsa-miR-33a-3p	miRNA	novel_circ_0003316	circRNA	VPS50	mRNA
hsa-miR-33a-5p	miRNA	novel_circ_0007914	circRNA	PCNX1	mRNA
mdo-miR-26-2-3p	miRNA	novel_circ_0019148	circRNA	CEP112	mRNA
mmu-miR-130b-5p	miRNA	novel_circ_0014732	circRNA	EEF1G	mRNA
mmu-miR-30e-3p	miRNA	novel_circ_0011213	circRNA	R3HDM1	mRNA
pal-miR-1249-5p	miRNA	novel_circ_0004736	circRNA	#N/A	mRNA
rno-miR-3557-5p	miRNA	novel_circ_0006686	circRNA	MAP7	mRNA
aca-miR-130a-1-5p	miRNA	novel_circ_0001405	circRNA	ZC3H13	mRNA
ame-miR-263a-5p	miRNA	novel_circ_0008778	circRNA	TRPM7	mRNA
asu-miR-7-5p	miRNA	novel_circ_0016912	circRNA	#N/A	mRNA
cja-miR-670	miRNA	novel_circ_0007596	circRNA	-	mRNA
dre-miR-145-5p	miRNA	novel_circ_0008948	circRNA	--	mRNA
eca-miR-1248	miRNA	novel_circ_0010151	circRNA	-	mRNA
gga-miR-124c-5p	miRNA	novel_circ_0016372	circRNA	-	mRNA
gmo-miR-152-5p	miRNA	novel_circ_0005796	circRNA	VPS37A	mRNA
hsa-miR-1248	miRNA	novel_circ_0010151	circRNA	-	mRNA
hsa-miR-20a-5p	miRNA	novel_circ_0008143	circRNA	ATXN3	mRNA
hsa-miR-23c	miRNA	novel_circ_0006332	circRNA	SMARCA5	mRNA
mdo-miR-106-5p	miRNA	novel_circ_0008143	circRNA	ATXN3	mRNA
mdo-miR-141-5p	miRNA	novel_circ_0006710	circRNA	REPS1	mRNA
mdo-miR-24-3p	miRNA	novel_circ_0020111	circRNA	-	mRNA
mmu-miR-101c	miRNA	novel_circ_0012424	circRNA	IPP	mRNA
mmu-miR-130a-5p	miRNA	novel_circ_0001405	circRNA	ZC3H13	mRNA
mmu-miR-145a-5p	miRNA	novel_circ_0008948	circRNA	--	mRNA
oar-miR-23b	miRNA	novel_circ_0006332	circRNA	SMARCA5	mRNA
ocu-miR-141-5p	miRNA	novel_circ_0014920	circRNA	DYNC2H1	mRNA
ola-miR-145	miRNA	novel_circ_0021244	circRNA	CPNE3	mRNA
pal-miR-130-5p	miRNA	novel_circ_0001405	circRNA	ZC3H13	mRNA
pal-miR-660-3p	miRNA	novel_circ_0012190	circRNA	-	mRNA
pma-miR-20a-5p	miRNA	novel_circ_0008143	circRNA	ATXN3	mRNA
pny-miR-23c	miRNA	novel_circ_0006332	circRNA	SMARCA5	mRNA
rno-miR-33-3p	miRNA	novel_circ_0003316	circRNA	VPS50	mRNA
rno-miR-3587	miRNA	novel_circ_0020491	circRNA	HMCN1	mRNA
bta-miR-148d	miRNA	novel_circ_0000018	circRNA	CSNK1G3	mRNA
cgr-miR-222-5p	miRNA	novel_circ_0009925	circRNA	MALRD1	mRNA
chi-miR-125b-5p	miRNA	novel_circ_0020383	circRNA	RC3H1	mRNA
cte-miR-7	miRNA	novel_circ_0016912	circRNA	#N/A	mRNA
hsa-miR-141-5p	miRNA	novel_circ_0011213	circRNA	R3HDM1	mRNA
hsa-miR-3074-5p	miRNA	novel_circ_0010749	circRNA	ATP5F1B	mRNA
hsa-miR-660-3p	miRNA	novel_circ_0014913	circRNA	DDX6	mRNA
mmu-miR-140-3p	miRNA	novel_circ_0016488	circRNA	HECTD4	mRNA
mmu-miR-29b-1-5p	miRNA	novel_circ_0020743	circRNA	#N/A	mRNA
mmu-miR-599	miRNA	novel_circ_0003278	circRNA	AKAP9	mRNA
rno-miR-3557-5p	miRNA	novel_circ_0002377	circRNA	MGAM2	mRNA
sha-miR-130b	miRNA	novel_circ_0001645	circRNA	SLC15A1	mRNA
sha-miR-200b	miRNA	novel_circ_0001589	circRNA	NDFIP2	mRNA
novel_381	miRNA	novel_circ_0015196	circRNA	RNF121	mRNA
ami-miR-203-3p	miRNA	novel_circ_0008126	circRNA	TC2N	mRNA
cja-miR-670	miRNA	novel_circ_0016208	circRNA	PDCD4	mRNA
gga-miR-203a	miRNA	novel_circ_0008126	circRNA	TC2N	mRNA
gga-miR-33-5p	miRNA	novel_circ_0007914	circRNA	PCNX1	mRNA
mdo-miR-125b-1-3p	miRNA	novel_circ_0001674	circRNA	LNX2	mRNA
mml-miR-33a	miRNA	novel_circ_0007914	circRNA	PCNX1	mRNA
mmu-miR-141-5p	miRNA	novel_circ_0014920	circRNA	DYNC2H1	mRNA
mmu-miR-203-3p	miRNA	novel_circ_0008126	circRNA	TC2N	mRNA
mmu-miR-744-3p	miRNA	novel_circ_0020603	circRNA	LPGAT1	mRNA
pma-miR-203a-3p	miRNA	novel_circ_0008126	circRNA	TC2N	mRNA
sha-miR-125b	miRNA	novel_circ_0001674	circRNA	LNX2	mRNA
bta-miR-2404	miRNA	novel_circ_0008126	circRNA	TC2N	mRNA
cgr-miR-744-3p	miRNA	novel_circ_0009249	circRNA	GEMIN2	mRNA
chi-miR-204-3p	miRNA	novel_circ_0014363	circRNA	DLG1	mRNA
chi-miR-2404	miRNA	novel_circ_0008126	circRNA	TC2N	mRNA
ggo-miR-1260b	miRNA	novel_circ_0018369	circRNA	#N/A	mRNA
hsa-miR-1260b	miRNA	novel_circ_0018369	circRNA	#N/A	mRNA
hsa-miR-30a-3p	miRNA	novel_circ_0011213	circRNA	R3HDM1	mRNA
hsa-miR-421	miRNA	novel_circ_0009802	circRNA	ATXN10	mRNA
hsa-miR-877-3p	miRNA	novel_circ_0016563	circRNA	COQ5	mRNA
mmu-miR-204-3p	miRNA	novel_circ_0014363	circRNA	DLG1	mRNA
mmu-miR-497b	miRNA	novel_circ_0002377	circRNA	MGAM2	mRNA
mmu-miR-744-3p	miRNA	novel_circ_0009249	circRNA	GEMIN2	mRNA
pal-miR-660-3p	miRNA	novel_circ_0014913	circRNA	DDX6	mRNA
rno-miR-421-3p	miRNA	novel_circ_0009802	circRNA	ATXN10	mRNA
ssc-miR-664-3p	miRNA	novel_circ_0005663	circRNA	FBXL5	mRNA
xla-miR-20	miRNA	novel_circ_0008143	circRNA	ATXN3	mRNA
novel_416	miRNA	novel_circ_0019913	circRNA	FBXL19	mRNA
abu-miR-23c	miRNA	novel_circ_0006332	circRNA	SMARCA5	mRNA
ami-miR-383-5p	miRNA	novel_circ_0003808	circRNA	NBAS	mRNA
cgr-miR-744-3p	miRNA	novel_circ_0020603	circRNA	LPGAT1	mRNA
chi-miR-30e-3p	miRNA	novel_circ_0011213	circRNA	R3HDM1	mRNA
dre-miR-194a	miRNA	novel_circ_0008198	circRNA	SETD3	mRNA
dre-miR-203b-3p	miRNA	novel_circ_0000546	circRNA	#N/A	mRNA
gga-miR-365b-5p	miRNA	novel_circ_0008180	circRNA	PAPOLA	mRNA
ggo-miR-125a	miRNA	novel_circ_0020383	circRNA	RC3H1	mRNA
gmo-miR-7b-5p	miRNA	novel_circ_0016912	circRNA	#N/A	mRNA
hsa-miR-141-5p	miRNA	novel_circ_0014920	circRNA	DYNC2H1	mRNA
hsa-miR-200c-3p	miRNA	novel_circ_0001589	circRNA	NDFIP2	mRNA
mmu-miR-107-5p	miRNA	novel_circ_0016545	circRNA	TAOK3	mRNA
mmu-miR-145a-3p	miRNA	novel_circ_0011126	circRNA	FBXO42	mRNA
mmu-miR-194-5p	miRNA	novel_circ_0008198	circRNA	SETD3	mRNA
mmu-miR-29b-1-5p	miRNA	novel_circ_0014693	circRNA	FNBP4	mRNA
oan-miR-145-5p	miRNA	novel_circ_0008948	circRNA	--	mRNA
oan-miR-20a-5p	miRNA	novel_circ_0008143	circRNA	ATXN3	mRNA
ppy-miR-151b	miRNA	novel_circ_0016372	circRNA	-	mRNA
ssc-miR-194b-5p	miRNA	novel_circ_0008198	circRNA	SETD3	mRNA
ssc-miR-20a-5p	miRNA	novel_circ_0008143	circRNA	ATXN3	mRNA
novel_486	miRNA	novel_circ_0005796	circRNA	VPS37A	mRNA
aca-miR-20b-5p	miRNA	novel_circ_0008143	circRNA	ATXN3	mRNA
chi-miR-127-5p	miRNA	novel_circ_0020346	circRNA	KIFAP3	mRNA
cpi-miR-106b-5p	miRNA	novel_circ_0008143	circRNA	ATXN3	mRNA
dme-miR-7-5p	miRNA	novel_circ_0016912	circRNA	#N/A	mRNA
dre-miR-138-3p	miRNA	novel_circ_0009253	circRNA	-	mRNA
dre-miR-216b	miRNA	novel_circ_0005663	circRNA	FBXL5	mRNA
gga-miR-7	miRNA	novel_circ_0016912	circRNA	#N/A	mRNA
hsa-miR-33b-5p	miRNA	novel_circ_0007914	circRNA	PCNX1	mRNA
hsa-miR-499b-5p	miRNA	novel_circ_0010882	circRNA	MDM2	mRNA
mdo-miR-141-5p	miRNA	novel_circ_0009634	circRNA	HSP90B1	mRNA
mdo-miR-145-3p	miRNA	novel_circ_0011126	circRNA	FBXO42	mRNA
mmu-miR-106b-5p	miRNA	novel_circ_0008143	circRNA	ATXN3	mRNA
mmu-miR-140-3p	miRNA	novel_circ_0002377	circRNA	MGAM2	mRNA
rno-miR-200c-3p	miRNA	novel_circ_0001589	circRNA	NDFIP2	mRNA
ssa-miR-194c-5p	miRNA	novel_circ_0008198	circRNA	SETD3	mRNA
ssc-miR-432-5p	miRNA	novel_circ_0008778	circRNA	TRPM7	mRNA
tgu-miR-30b-3p	miRNA	novel_circ_0011213	circRNA	R3HDM1	mRNA
xtr-miR-30a-3p	miRNA	novel_circ_0011213	circRNA	R3HDM1	mRNA
bta-miR-3578	miRNA	novel_circ_0011845	circRNA	TMEM50A	mRNA
chi-miR-33b-5p	miRNA	novel_circ_0007914	circRNA	PCNX1	mRNA
cpo-miR-493-5p	miRNA	novel_circ_0020363	circRNA	SUCO	mRNA
dre-miR-22a-3p	miRNA	novel_circ_0016372	circRNA	-	mRNA
mdo-miR-141-5p	miRNA	novel_circ_0021836	circRNA	TXLNG	mRNA
mmu-miR-378d	miRNA	novel_circ_0007914	circRNA	PCNX1	mRNA
mze-miR-22b	miRNA	novel_circ_0016372	circRNA	-	mRNA
ola-miR-22	miRNA	novel_circ_0016372	circRNA	-	mRNA
pbv-miR-9651-5p	miRNA	novel_circ_0005881	circRNA	WRN	mRNA
rno-miR-338-3p	miRNA	novel_circ_0018907	circRNA	NPEPPS	mRNA
ame-miR-3786-5p	miRNA	novel_circ_0014781	circRNA	-	mRNA
bta-miR-2889	miRNA	novel_circ_0020714	circRNA	PARP1	mRNA
bta-miR-544b	miRNA	novel_circ_0005860	circRNA	#N/A	mRNA
bta-miR-93	miRNA	novel_circ_0008143	circRNA	ATXN3	mRNA
cfa-miR-1306	miRNA	novel_circ_0012250	circRNA	THAP4	mRNA
cgr-miR-632	miRNA	novel_circ_0020603	circRNA	LPGAT1	mRNA
chi-miR-103-5p	miRNA	novel_circ_0016545	circRNA	TAOK3	mRNA
chi-miR-136-3p	miRNA	novel_circ_0004275	circRNA	PRPF6	mRNA
chi-miR-876-5p	miRNA	novel_circ_0021042	circRNA	CA8	mRNA
dno-miR-450c-5p	miRNA	novel_circ_0016765	circRNA	ANKRD12	mRNA
dre-miR-125c-5p	miRNA	novel_circ_0020383	circRNA	RC3H1	mRNA
hsa-miR-1306-5p	miRNA	novel_circ_0012250	circRNA	THAP4	mRNA
hsa-miR-148b-5p	miRNA	novel_circ_0005796	circRNA	VPS37A	mRNA
hsa-miR-876-5p	miRNA	novel_circ_0021042	circRNA	CA8	mRNA
mml-miR-875-3p	miRNA	novel_circ_0020745	circRNA	#N/A	mRNA
mmu-miR-136-3p	miRNA	novel_circ_0004275	circRNA	PRPF6	mRNA
mmu-miR-185-3p	miRNA	novel_circ_0019913	circRNA	FBXL19	mRNA
ola-miR-194-5p	miRNA	novel_circ_0008198	circRNA	SETD3	mRNA
pma-miR-203a-3p	miRNA	novel_circ_0000546	circRNA	#N/A	mRNA
rno-miR-3560	miRNA	novel_circ_0003569	circRNA	BIRC6	mRNA
cgr-miR-412-3p	miRNA	novel_circ_0006312	circRNA	OTUD4	mRNA
dqu-miR-3786-5p	miRNA	novel_circ_0014781	circRNA	-	mRNA
dre-miR-107a-5p	miRNA	novel_circ_0003208	circRNA	RSBN1L	mRNA
dre-miR-216b	miRNA	novel_circ_0004286	circRNA	MAP4K4	mRNA
hsa-miR-548p	miRNA	novel_circ_0010764	circRNA	LRIG3	mRNA
mle-miR-7-5p	miRNA	novel_circ_0016912	circRNA	#N/A	mRNA
mml-miR-138-3p	miRNA	novel_circ_0000546	circRNA	#N/A	mRNA
mmu-miR-338-3p	miRNA	novel_circ_0018907	circRNA	NPEPPS	mRNA
mmu-miR-874-5p	miRNA	novel_circ_0013897	circRNA	#N/A	mRNA
oni-miR-17b	miRNA	novel_circ_0016372	circRNA	-	mRNA
rno-miR-3587	miRNA	novel_circ_0001775	circRNA	#N/A	mRNA
novel_398	miRNA	novel_circ_0013784	circRNA	LRRFIP2	mRNA
aca-miR-338-3p	miRNA	novel_circ_0018907	circRNA	NPEPPS	mRNA
bta-miR-2898	miRNA	novel_circ_0014693	circRNA	FNBP4	mRNA
mml-miR-1271-3p	miRNA	novel_circ_0016372	circRNA	-	mRNA
mml-miR-181b-1-3p	miRNA	novel_circ_0006746	circRNA	UTRN	mRNA
mml-miR-200c-3p	miRNA	novel_circ_0006407	circRNA	ABHD18	mRNA
mml-miR-6529-3p	miRNA	novel_circ_0016563	circRNA	COQ5	mRNA
mmu-miR-106a-5p	miRNA	novel_circ_0008143	circRNA	ATXN3	mRNA
mmu-miR-216b-5p	miRNA	novel_circ_0004286	circRNA	MAP4K4	mRNA
pal-miR-3064-3p	miRNA	novel_circ_0007379	circRNA	MTO1	mRNA
rno-miR-874-5p	miRNA	novel_circ_0013897	circRNA	#N/A	mRNA
ssc-miR-361-3p	miRNA	novel_circ_0016372	circRNA	-	mRNA
dre-miR-150	miRNA	novel_circ_0010223	circRNA	IFFO1	mRNA
gga-miR-130b-5p	miRNA	novel_circ_0016765	circRNA	ANKRD12	mRNA
gga-miR-199-3p	miRNA	novel_circ_0009925	circRNA	MALRD1	mRNA
ggo-miR-7	miRNA	novel_circ_0016912	circRNA	#N/A	mRNA
hsa-miR-130b-5p	miRNA	novel_circ_0016765	circRNA	ANKRD12	mRNA
hsa-miR-493-5p	miRNA	novel_circ_0020363	circRNA	SUCO	mRNA
mml-miR-188-3p	miRNA	novel_circ_0013712	circRNA	GPD1L	mRNA
mmu-miR-130b-5p	miRNA	novel_circ_0016765	circRNA	ANKRD12	mRNA
mmu-miR-217-5p	miRNA	novel_circ_0013614	circRNA	PLCL2	mRNA
mmu-miR-3074-5p	miRNA	novel_circ_0002619	circRNA	#N/A	mRNA
mmu-miR-328-5p	miRNA	novel_circ_0016372	circRNA	-	mRNA
rno-miR-328a-5p	miRNA	novel_circ_0016372	circRNA	-	mRNA
sha-miR-93	miRNA	novel_circ_0008143	circRNA	ATXN3	mRNA
sma-miR-124b-5p	miRNA	novel_circ_0016372	circRNA	-	mRNA
tgu-miR-425-5p	miRNA	novel_circ_0016372	circRNA	-	mRNA
novel_205	miRNA	novel_circ_0017661	circRNA	GOLM1	mRNA
novel_516	miRNA	novel_circ_0012558	circRNA	OMA1	mRNA
dno-miR-138-3p	miRNA	novel_circ_0000513	circRNA	#N/A	mRNA
gga-miR-7b	miRNA	novel_circ_0016912	circRNA	#N/A	mRNA
hsa-miR-1260a	miRNA	novel_circ_0018369	circRNA	#N/A	mRNA
hsa-miR-138-1-3p	miRNA	novel_circ_0000513	circRNA	#N/A	mRNA
hsa-miR-3074-5p	miRNA	novel_circ_0002619	circRNA	#N/A	mRNA
mmr-miR-425	miRNA	novel_circ_0016372	circRNA	-	mRNA
mmu-miR-181a-2-3p	miRNA	novel_circ_0006558	circRNA	KDM1B	mRNA
mmu-miR-425-5p	miRNA	novel_circ_0016372	circRNA	-	mRNA
rno-miR-193b-5p	miRNA	novel_circ_0010000	circRNA	APBB1IP	mRNA
rno-miR-217-5p	miRNA	novel_circ_0013614	circRNA	PLCL2	mRNA
sha-miR-200c	miRNA	novel_circ_0001589	circRNA	NDFIP2	mRNA
tgu-miR-138-1-3p	miRNA	novel_circ_0000513	circRNA	#N/A	mRNA
xla-miR-125a-5p	miRNA	novel_circ_0020383	circRNA	RC3H1	mRNA
cpi-miR-215-3p	miRNA	novel_circ_0002754	circRNA	TJP3	mRNA
dre-miR-217	miRNA	novel_circ_0013614	circRNA	PLCL2	mRNA
hsa-miR-217-5p	miRNA	novel_circ_0013614	circRNA	PLCL2	mRNA
hsa-miR-503-5p	miRNA	novel_circ_0016372	circRNA	-	mRNA
hsa-miR-7976	miRNA	novel_circ_0016369	circRNA	-	mRNA
hsa-miR-7976	miRNA	novel_circ_0016377	circRNA	-	mRNA
mmu-miR-382-3p	miRNA	novel_circ_0016372	circRNA	-	mRNA
pbv-miR-217-5p	miRNA	novel_circ_0013614	circRNA	PLCL2	mRNA
rno-miR-10b-5p	miRNA	novel_circ_0019560	circRNA	KIFC3	mRNA
novel_433	miRNA	novel_circ_0016912	circRNA	#N/A	mRNA
bta-miR-20b	miRNA	novel_circ_0008143	circRNA	ATXN3	mRNA
chi-miR-103-5p	miRNA	novel_circ_0009634	circRNA	HSP90B1	mRNA
cpi-miR-17-5p	miRNA	novel_circ_0008143	circRNA	ATXN3	mRNA
dno-miR-106a-5p	miRNA	novel_circ_0008143	circRNA	ATXN3	mRNA
dre-miR-17a-5p	miRNA	novel_circ_0008143	circRNA	ATXN3	mRNA
dre-miR-20b-5p	miRNA	novel_circ_0008143	circRNA	ATXN3	mRNA
gga-miR-106-5p	miRNA	novel_circ_0008143	circRNA	ATXN3	mRNA
gmo-miR-20b-5p	miRNA	novel_circ_0008143	circRNA	ATXN3	mRNA
hsa-miR-103a-1-5p	miRNA	novel_circ_0003208	circRNA	RSBN1L	mRNA
hsa-miR-103a-1-5p	miRNA	novel_circ_0016545	circRNA	TAOK3	mRNA
hsa-miR-103a-2-5p	miRNA	novel_circ_0016545	circRNA	TAOK3	mRNA
hsa-miR-106a-5p	miRNA	novel_circ_0008143	circRNA	ATXN3	mRNA
hsa-miR-17-5p	miRNA	novel_circ_0008143	circRNA	ATXN3	mRNA
hsa-miR-2116-3p	miRNA	novel_circ_0013712	circRNA	GPD1L	mRNA
hsa-miR-4685-3p	miRNA	novel_circ_0002377	circRNA	MGAM2	mRNA
mml-miR-877-3p	miRNA	novel_circ_0008198	circRNA	SETD3	mRNA
mmu-miR-107-5p	miRNA	novel_circ_0003208	circRNA	RSBN1L	mRNA
mmu-miR-150-5p	miRNA	novel_circ_0010223	circRNA	IFFO1	mRNA
mmu-miR-3059-5p	miRNA	novel_circ_0017661	circRNA	GOLM1	mRNA
oan-miR-106-5p	miRNA	novel_circ_0008143	circRNA	ATXN3	mRNA
ola-miR-106a	miRNA	novel_circ_0008143	circRNA	ATXN3	mRNA
rno-miR-3575	miRNA	novel_circ_0016912	circRNA	#N/A	mRNA
rno-miR-3576	miRNA	novel_circ_0000776	circRNA	TTC37	mRNA
xtr-miR-150	miRNA	novel_circ_0010223	circRNA	IFFO1	mRNA
novel_485	miRNA	novel_circ_0019348	circRNA	CEACAM16	mRNA
aca-miR-425-5p	miRNA	novel_circ_0016372	circRNA	-	mRNA
bta-miR-22-3p	miRNA	novel_circ_0016372	circRNA	-	mRNA
chi-miR-22-3p	miRNA	novel_circ_0016372	circRNA	-	mRNA
dre-miR-22b-3p	miRNA	novel_circ_0016372	circRNA	-	mRNA
ggo-miR-885	miRNA	novel_circ_0016372	circRNA	-	mRNA
hsa-miR-1306-5p	miRNA	novel_circ_0005940	circRNA	DOCK5	mRNA
hsa-miR-22-3p	miRNA	novel_circ_0016372	circRNA	-	mRNA
hsa-miR-885-3p	miRNA	novel_circ_0016372	circRNA	-	mRNA
mdo-miR-141-5p	miRNA	novel_circ_0014920	circRNA	DYNC2H1	mRNA
mmu-miR-216b-5p	miRNA	novel_circ_0005663	circRNA	FBXL5	mRNA
pal-miR-9298-5p	miRNA	novel_circ_0016372	circRNA	-	mRNA
pma-miR-22a-3p	miRNA	novel_circ_0016372	circRNA	-	mRNA
pma-miR-22b-3p	miRNA	novel_circ_0016372	circRNA	-	mRNA
rno-miR-3557-3p	miRNA	novel_circ_0020397	circRNA	RABGAP1L	mRNA
rno-miR-361-3p	miRNA	novel_circ_0016372	circRNA	-	mRNA
ssc-miR-885-3p	miRNA	novel_circ_0016372	circRNA	-	mRNA
novel_548	miRNA	novel_circ_0006710	circRNA	REPS1	mRNA
hsa-miR-4443	miRNA	novel_circ_0020603	circRNA	LPGAT1	mRNA
hsa-miR-6511a-3p	miRNA	novel_circ_0016372	circRNA	-	mRNA
hsa-miR-877-3p	miRNA	novel_circ_0008198	circRNA	SETD3	mRNA
mdo-miR-145-3p	miRNA	novel_circ_0012622	circRNA	CACHD1	mRNA
mml-miR-23a-5p	miRNA	novel_circ_0020865	circRNA	HSD17B7	mRNA
mmu-miR-145a-3p	miRNA	novel_circ_0012622	circRNA	CACHD1	mRNA
mmu-miR-450b-5p	miRNA	novel_circ_0019920	circRNA	ITGAL	mRNA
ssa-miR-150-5p	miRNA	novel_circ_0010223	circRNA	IFFO1	mRNA
rno-miR-3576	miRNA	novel_circ_0016372	circRNA	-	mRNA
abu-miR-722	miRNA	novel_circ_0019920	circRNA	ITGAL	mRNA
rno-miR-3557-5p	miRNA	novel_circ_0021048	circRNA	CHD7	mRNA
cfa-miR-1306	miRNA	novel_circ_0005940	circRNA	DOCK5	mRNA
hsa-miR-877-3p	miRNA	novel_circ_0005779	circRNA	GAK	mRNA
pal-miR-150-5p	miRNA	novel_circ_0010223	circRNA	IFFO1	mRNA
hsa-miR-214-3p	miRNA	novel_circ_0006966	circRNA	AFDN	mRNA
mmu-miR-493-5p	miRNA	novel_circ_0020363	circRNA	SUCO	mRNA
mmu-miR-6240	miRNA	novel_circ_0007190	circRNA	UBR2	mRNA
rno-miR-214-3p	miRNA	novel_circ_0006966	circRNA	AFDN	mRNA
sha-miR-216b	miRNA	novel_circ_0005663	circRNA	FBXL5	mRNA
bta-miR-2285bn	miRNA	novel_circ_0016372	circRNA	-	mRNA
bta-miR-2285f	miRNA	novel_circ_0016372	circRNA	-	mRNA
cfa-miR-503	miRNA	novel_circ_0016372	circRNA	-	mRNA
gga-miR-1306-5p	miRNA	novel_circ_0001137	circRNA	RICTOR	mRNA
ggo-miR-1255a	miRNA	novel_circ_0021845	circRNA	-	mRNA
ggo-miR-377	miRNA	novel_circ_0016372	circRNA	-	mRNA
hsa-miR-1255a	miRNA	novel_circ_0021845	circRNA	-	mRNA
hsa-miR-1255b-5p	miRNA	novel_circ_0021845	circRNA	-	mRNA
hsa-miR-377-3p	miRNA	novel_circ_0016372	circRNA	-	mRNA
ipu-miR-7565	miRNA	novel_circ_0002377	circRNA	MGAM2	mRNA
mmu-miR-503-5p	miRNA	novel_circ_0016372	circRNA	-	mRNA
ocu-miR-150-5p	miRNA	novel_circ_0010223	circRNA	IFFO1	mRNA
pal-miR-503-5p	miRNA	novel_circ_0016372	circRNA	-	mRNA
sha-miR-150	miRNA	novel_circ_0010223	circRNA	IFFO1	mRNA
tgu-miR-193b-3p	miRNA	novel_circ_0007914	circRNA	PCNX1	mRNA
novel_516	miRNA	novel_circ_0014145	circRNA	WRB	mRNA
novel_523	miRNA	novel_circ_0020777	circRNA	AHCTF1	mRNA
