# Supplementary material for: Dynamic RNA profiles in the small intestinal epithelia of cats after Toxoplasma gondii infection
Source: Infect Dis Poverty. 2023 Jul 25;12:68. doi: 10.1186/s40249-023-01121-z (PMC10367386; doi:10.1186/s40249-023-01121-z)
Supplement: Supplementary file 11 — Additional file 11. The mRNA, lncRNA and circRNA of MEmediumpurple2, MEsteelblue, MEdarkviolet and MEorangered3 modules that significantly associated with T. gondii infection. [file 40249_2023_1121_MOESM11_ESM.xlsx]

## Sheet: positve
geneSymbol	Description	moduleColor	GS.Infeciton	p.GS.Infeciton	Log2FC	C_1	C_2	C_3	DPI_6_1	DPI_6_2	DPI_6_3	DPI_10_1	DPI_10_2	DPI_10_3	DPI_14_1	DPI_14_2	DPI_14_3	SI_1	SI_2	SI_3
XLOC_286319	intronic_lncRNA	orangered3	0.553792	0.0322038	0.549708	0.690043	0.708145	0.814915	1.02608	0.860832	1.19298	1.18613	1.08444	0.948973	1.26183	0.576133	1.44548	0.984786	0.998067	1.39233
novel_circ_0000085	novel_circ_0000085	orangered3	0.582125	0.0227988	2.28533	264.35	262.035	253.835	2312.02	789.594	1114.93	1561.57	729.547	1497.54	189.064	1291.02	1590.76	352.237	2111.79	1673.42
novel_circ_0000143	novel_circ_0000143	orangered3	0.580707	0.0232127	2.4483	213.513	436.725	221.292	1284.45	761.889	682.075	1765.88	2970.3	740.717	432.146	1413.14	1920.38	1849.24	2695.9	2510.14
novel_circ_0000206	novel_circ_0000206	darkviolet	0.572461	0.0257335	2.57891	142.342	99.8228	136.68	362.669	734.184	682.075	671.327	990.099	515.281	135.046	628.064	730.889	1585.07	539.18	1480.34
novel_circ_0000351	novel_circ_0000351	orangered3	0.571694	0.0259783	1.82655	264.35	187.168	325.43	785.783	637.216	1075.58	1182.12	573.215	789.025	202.569	1256.13	874.201	616.414	1078.36	1952.33
novel_circ_0000576	novel_circ_0000576	orangered3	0.540503	0.0375052	2.24263	61.0038	74.8671	52.0688	438.225	193.935	196.752	233.505	521.105	112.718	81.0274	279.14	616.24	264.178	449.317	171.633
novel_circ_0000711	novel_circ_0000711	darkviolet	0.521679	0.0460962	2.81548	50.8365	37.4336	26.0344	256.891	55.4101	144.285	277.287	312.663	112.718	40.5137	314.032	329.617	528.355	224.659	622.171
novel_circ_0000845	novel_circ_0000845	orangered3	0.64796	0.00899613	1.91154	157.593	124.779	91.1203	710.227	387.871	222.986	452.416	312.663	692.409	121.541	401.263	472.928	616.414	629.044	600.717
novel_circ_0000846	novel_circ_0000846	orangered3	0.550133	0.0336035	2.06415	116.924	149.734	130.172	483.559	166.23	406.621	539.98	468.994	466.974	216.073	645.51	558.915	704.473	629.044	1351.61
novel_circ_0000874	novel_circ_0000874	orangered3	0.61516	0.0146526	2.05193	737.129	648.848	384.007	2085.35	1579.19	1718.3	2495.59	3751.95	1884	810.274	1988.87	3167.19	1849.24	4852.62	3175.22
novel_circ_0000898	novel_circ_0000898	orangered3	0.618835	0.013909	2.63898	30.5019	24.9557	19.5258	196.446	27.7051	65.5841	131.347	156.331	257.641	67.5229	157.016	128.98	176.118	224.659	278.904
novel_circ_0001018	novel_circ_0001018	darkviolet	0.670989	0.00617386	2.0754	86.4221	87.345	71.5945	272.002	152.378	209.869	539.98	521.105	354.256	148.55	348.924	358.279	528.355	359.454	343.267
novel_circ_0001088	novel_circ_0001088	orangered3	0.663482	0.00700349	1.38361	249.099	648.848	175.732	846.228	651.069	773.892	1371.84	990.099	692.409	661.724	715.295	1003.18	1056.71	898.634	1544.7
novel_circ_0001135	novel_circ_0001135	darkviolet	0.582521	0.0226842	3.1356	15.251	74.8671	32.543	468.448	96.9677	209.869	291.881	521.105	193.23	67.5229	174.462	487.26	616.414	584.112	600.717
novel_circ_0001223	novel_circ_0001223	darkviolet	0.571796	0.0259454	2.51149	147.426	237.079	65.0859	634.671	401.723	367.271	861.05	1406.98	563.589	229.578	680.403	845.539	1761.18	1258.09	1244.34
novel_circ_0001477	novel_circ_0001477	orangered3	0.693085	0.00417264	3.22549	20.3346	24.9557	26.0344	136.001	166.23	222.986	306.475	208.442	193.23	67.5229	174.462	157.643	352.237	404.385	278.904
novel_circ_0001568	novel_circ_0001568	darkviolet	0.569008	0.0268487	1.90776	96.5894	49.9114	19.5258	181.335	124.673	144.285	116.753	156.331	225.436	81.0274	191.908	214.967	440.296	314.522	300.358
novel_circ_0001800	novel_circ_0001800	orangered3	0.536826	0.0390809	1.93273	147.426	286.991	188.749	755.561	554.101	787.009	656.733	521.105	772.922	216.073	785.08	1160.82	264.178	1347.95	1694.88
novel_circ_0001821	novel_circ_0001821	darkviolet	0.60287	0.0173645	1.8151	96.5894	124.779	32.543	241.779	152.378	236.103	189.723	416.884	241.538	81.0274	296.586	358.279	440.296	404.385	514.9
novel_circ_0001961	novel_circ_0001961	orangered3	0.703865	0.00340504	2.066	223.681	162.212	188.749	846.228	637.216	1219.86	700.515	625.326	901.742	162.055	924.65	1017.51	528.355	988.497	1072.71
novel_circ_0002023	novel_circ_0002023	darkviolet	0.648782	0.00888069	2.70156	101.673	149.734	65.0859	891.562	761.889	144.285	758.891	990.099	611.897	270.091	157.016	859.87	880.592	943.566	965.437
novel_circ_0002194	novel_circ_0002194	orangered3	0.546026	0.0352286	2.85715	71.1711	49.9114	52.0688	302.224	263.198	91.8177	335.664	573.215	338.153	162.055	209.355	573.247	440.296	763.839	965.437
novel_circ_0002421	novel_circ_0002421	darkviolet	0.600368	0.017961	2.13837	96.5894	99.8228	117.155	362.669	207.788	367.271	437.822	468.994	595.794	216.073	383.817	257.961	968.651	718.907	536.354
novel_circ_0002454	novel_circ_0002454	orangered3	0.630699	0.011706	2.02831	482.947	898.405	546.722	3279.13	1205.17	1862.59	2933.41	3960.4	2061.13	769.761	2233.12	2909.23	1937.3	3953.99	4355.2
novel_circ_0002458	novel_circ_0002458	darkviolet	0.556927	0.03104	3.05868	30.5019	49.9114	19.5258	362.669	55.4101	249.22	233.505	416.884	209.333	108.037	174.462	315.286	704.473	179.727	321.812
novel_circ_0002482	novel_circ_0002482	darkviolet	0.527934	0.0430946	2.32871	30.5019	49.9114	13.0172	196.446	55.4101	65.5841	175.129	312.663	48.3076	67.5229	52.3387	200.636	264.178	224.659	214.542
novel_circ_0002495	novel_circ_0002495	darkviolet	0.557087	0.0309814	1.93257	137.259	174.69	58.5774	498.67	207.788	249.22	569.169	677.436	322.051	229.578	296.586	472.928	1056.71	584.112	493.446
novel_circ_0002537	novel_circ_0002537	darkviolet	0.60927	0.0159081	2.56128	172.844	162.212	136.68	498.67	387.871	760.775	1269.68	1302.76	740.717	229.578	628.064	845.539	1585.07	1258.09	1630.52
novel_circ_0002605	novel_circ_0002605	orangered3	0.57233	0.0257752	2.05021	183.011	561.503	182.241	2266.68	872.709	1246.1	1401.03	468.994	724.614	391.633	1378.25	1361.46	1497.01	1213.16	2531.59
novel_circ_0002665	novel_circ_0002665	orangered3	0.57087	0.0262429	2.02911	96.5894	162.212	84.6117	423.114	263.198	314.804	700.515	781.657	257.641	121.541	383.817	487.26	352.237	898.634	622.171
novel_circ_0002815	novel_circ_0002815	orangered3	0.618489	0.0139778	2.3239	40.6692	99.8228	39.0516	151.112	180.083	327.92	291.881	364.773	193.23	67.5229	209.355	444.266	440.296	539.18	386.175
novel_circ_0002845	novel_circ_0002845	orangered3	0.553668	0.0322506	2.41376	116.924	174.69	78.1031	513.781	221.64	341.037	379.446	1302.76	531.384	310.605	505.94	816.876	1232.83	1123.29	600.717
novel_circ_0002847	novel_circ_0002847	orangered3	0.625603	0.0126163	2.01807	66.0875	87.345	52.0688	211.557	124.673	222.986	364.852	364.773	193.23	40.5137	348.924	358.279	264.178	449.317	386.175
novel_circ_0002915	novel_circ_0002915	darkviolet	0.5455	0.0354406	2.20553	132.175	112.301	58.5774	619.56	249.345	275.453	291.881	885.878	322.051	121.541	296.586	358.279	880.592	539.18	750.896
novel_circ_0003136	novel_circ_0003136	orangered3	0.526108	0.0439555	1.87356	81.3384	187.168	39.0516	196.446	193.935	288.57	262.693	468.994	257.641	135.046	505.94	286.623	440.296	763.839	707.987
novel_circ_0003158	novel_circ_0003158	darkviolet	0.586379	0.021591	1.68687	116.924	62.3893	110.646	362.669	124.673	327.92	539.98	416.884	305.948	54.0183	174.462	286.623	440.296	314.522	386.175
novel_circ_0003193	novel_circ_0003193	orangered3	0.529988	0.0421417	2.35997	50.8365	37.4336	71.5945	136.001	138.525	104.935	423.228	260.552	80.5127	67.5229	453.602	300.954	528.355	359.454	429.083
novel_circ_0003395	novel_circ_0003395	orangered3	0.593471	0.0196869	2.21817	213.513	162.212	65.0859	438.225	249.345	616.49	700.515	833.768	386.461	175.559	802.526	1017.51	616.414	1123.29	1244.34
novel_circ_0003396	novel_circ_0003396	orangered3	0.650132	0.00869348	1.6751	203.346	286.991	182.241	846.228	429.428	642.724	802.674	625.326	579.691	297.101	732.741	960.188	440.296	1033.43	1201.43
novel_circ_0003600	novel_circ_0003600	orangered3	0.596775	0.0188451	1.59122	183.011	249.557	136.68	453.337	387.871	629.607	612.951	833.768	402.564	216.073	488.494	902.863	264.178	853.702	815.258
novel_circ_0003724	novel_circ_0003724	darkviolet	0.564844	0.0282416	2.35718	25.4183	62.3893	32.543	287.113	83.1152	183.635	175.129	364.773	96.6152	40.5137	191.908	100.318	264.178	314.522	364.721
novel_circ_0003754	novel_circ_0003754	darkviolet	0.529007	0.0425947	1.5454	111.84	99.8228	97.6289	287.113	277.051	91.8177	452.416	416.884	402.564	108.037	157.016	171.974	440.296	269.59	536.354
novel_circ_0003768	novel_circ_0003768	orangered3	0.534405	0.0401452	1.87165	20.3346	49.9114	65.0859	136.001	138.525	39.3505	218.911	208.442	64.4102	81.0274	122.124	200.636	176.118	359.454	235.996
novel_circ_0003876	novel_circ_0003876	orangered3	0.671126	0.00615947	2.51206	116.924	124.779	65.0859	544.004	457.133	327.92	788.08	729.547	370.358	148.55	662.956	874.201	528.355	539.18	1029.8
novel_circ_0003926	novel_circ_0003926	orangered3	0.582276	0.022755	1.9183	50.8365	49.9114	32.543	105.779	110.82	157.402	204.317	104.221	48.3076	108.037	139.57	200.636	264.178	314.522	257.45
novel_circ_0004130	novel_circ_0004130	orangered3	0.702554	0.00349185	2.18931	91.5057	124.779	84.6117	528.893	235.493	314.804	612.951	416.884	354.256	283.596	401.263	358.279	616.414	808.771	557.808
novel_circ_0004220	novel_circ_0004220	orangered3	0.642878	0.00973683	2.0832	645.624	885.927	520.688	3097.8	1703.86	2833.23	3809.05	3126.63	2737.43	621.21	2878.63	2536.62	2641.78	2920.56	5878.44
novel_circ_0004390	novel_circ_0004390	darkviolet	0.561596	0.0293656	2.6836	264.35	474.158	208.275	1813.35	803.447	1154.28	1926.42	3543.51	982.255	580.697	2041.21	1275.47	4226.84	3280.01	2703.22
novel_circ_0004455	novel_circ_0004455	orangered3	0.665153	0.00681163	2.05799	76.2548	49.9114	71.5945	287.113	263.198	354.154	379.446	104.221	161.025	67.5229	366.371	257.961	352.237	314.522	386.175
novel_circ_0004565	novel_circ_0004565	orangered3	0.525869	0.0440691	1.67381	132.175	199.646	97.6289	710.227	332.461	341.037	423.228	416.884	418.666	135.046	348.924	544.584	264.178	494.249	1051.25
novel_circ_0004650	novel_circ_0004650	orangered3	0.649349	0.00880156	2.37252	101.673	124.779	123.663	831.117	304.756	498.439	685.921	625.326	418.666	148.55	505.94	487.26	704.473	1033.43	1008.35
novel_circ_0004653	novel_circ_0004653	orangered3	0.64815	0.0089694	1.821	91.5057	187.168	45.5602	272.002	180.083	393.505	408.634	625.326	225.436	148.55	418.709	501.591	440.296	539.18	429.083
novel_circ_0004692	novel_circ_0004692	darkviolet	0.603458	0.0172266	2.97149	20.3346	62.3893	78.1031	438.225	277.051	209.869	306.475	677.436	402.564	148.55	296.586	300.954	528.355	494.249	965.437
novel_circ_0004771	novel_circ_0004771	orangered3	0.527317	0.043384	3.36044	10.1673	24.9557	32.543	136.001	69.2626	118.051	160.535	416.884	161.025	40.5137	261.693	200.636	352.237	584.112	278.904
novel_circ_0005080	novel_circ_0005080	orangered3	0.691031	0.00433338	2.59022	274.517	286.991	169.223	2584.02	1385.25	1049.35	1999.39	1667.54	1513.64	324.11	1238.68	1504.77	792.533	1482.75	2059.6
novel_circ_0005087	novel_circ_0005087	orangered3	0.629735	0.0118741	2.42746	96.5894	124.779	45.5602	906.673	512.543	445.972	612.951	416.884	644.102	81.0274	331.478	372.61	264.178	404.385	750.896
novel_circ_0005094	novel_circ_0005094	darkviolet	0.570365	0.0264061	2.22983	106.757	224.601	84.6117	604.449	304.756	616.49	569.169	990.099	209.333	324.11	628.064	587.578	1497.01	808.771	665.079
novel_circ_0005137	novel_circ_0005137	orangered3	0.601052	0.0177964	2.62613	310.103	286.991	234.309	1556.46	997.382	1062.46	1897.23	1563.31	1561.95	445.651	1988.87	1734.07	1144.77	2695.9	3883.2
novel_circ_0005155	novel_circ_0005155	orangered3	0.609172	0.0159296	2.61563	111.84	137.256	32.543	997.34	581.806	603.374	364.852	364.773	322.051	148.55	593.172	630.571	352.237	808.771	1137.07
novel_circ_0005244	novel_circ_0005244	orangered3	0.531521	0.0414405	2.39332	177.928	37.4336	214.784	256.891	207.788	222.986	1298.87	729.547	450.871	351.119	924.65	1132.16	1232.83	1437.81	793.804
novel_circ_0005347	novel_circ_0005347	orangered3	0.559781	0.0300083	2.14747	86.4221	74.8671	84.6117	272.002	166.23	327.92	408.634	521.105	128.82	81.0274	453.602	444.266	264.178	539.18	750.896
novel_circ_0005473	novel_circ_0005473	orangered3	0.641344	0.00996942	2.71114	35.5856	49.9114	45.5602	226.668	138.525	275.453	379.446	104.221	193.23	202.569	261.693	358.279	264.178	449.317	579.262
novel_circ_0005589	novel_circ_0005589	darkviolet	0.533143	0.040708	2.18056	35.5856	74.8671	26.0344	151.112	55.4101	118.051	248.099	104.221	144.923	189.064	209.355	229.299	352.237	179.727	493.446
novel_circ_0005773	novel_circ_0005773	darkviolet	0.532894	0.0408198	1.68859	213.513	87.345	221.292	272.002	235.493	485.322	321.069	833.768	740.717	256.587	575.725	859.87	1144.77	449.317	557.808
novel_circ_0006056	novel_circ_0006056	orangered3	0.568666	0.0269611	1.99326	55.9202	112.301	26.0344	317.336	96.9677	222.986	364.852	208.442	144.923	27.0091	418.709	286.623	264.178	269.59	471.992
novel_circ_0006226	novel_circ_0006226	orangered3	0.660798	0.00732054	1.78914	284.684	449.203	384.007	1420.45	1149.76	1128.05	1328.06	1459.09	1046.67	310.605	1011.88	1576.43	1497.01	1123.29	2402.87
novel_circ_0006323	novel_circ_0006323	orangered3	0.558818	0.0303535	1.48937	86.4221	74.8671	32.543	136.001	83.1152	104.935	277.287	260.552	144.923	81.0274	314.032	157.643	176.118	269.59	171.633
novel_circ_0006332	novel_circ_0006332	orangered3	0.591813	0.0201202	2.192	340.605	374.336	312.413	3022.24	1094.35	1469.08	1795.07	1250.65	1626.36	202.569	1343.36	1791.4	1408.95	898.634	2874.86
novel_circ_0006509	novel_circ_0006509	orangered3	0.615788	0.0145233	2.42901	127.091	99.8228	123.663	906.673	374.018	905.06	525.386	573.215	322.051	27.0091	662.956	630.571	704.473	718.907	1201.43
novel_circ_0006517	novel_circ_0006517	darkviolet	0.634365	0.0110834	2.78128	10.1673	24.9557	45.5602	241.779	221.64	131.168	218.911	208.442	48.3076	27.0091	122.124	229.299	352.237	224.659	193.087
novel_circ_0006587	novel_circ_0006587	darkviolet	0.525278	0.0443511	2.5874	50.8365	37.4336	26.0344	423.114	83.1152	432.855	233.505	208.442	128.82	81.0274	122.124	71.6558	440.296	179.727	343.267
novel_circ_0006717	novel_circ_0006717	orangered3	0.732347	0.00190453	2.03926	122.008	137.256	78.1031	468.448	332.461	459.089	364.852	625.326	418.666	162.055	348.924	501.591	528.355	629.044	707.987
novel_circ_0006827	novel_circ_0006827	orangered3	0.730105	0.0019987	2.1473	315.186	511.592	234.309	1707.57	983.529	1259.21	1503.19	2084.42	1094.97	648.219	1413.14	1705.41	1849.24	2021.93	2531.59
novel_circ_0006828	novel_circ_0006828	orangered3	0.596706	0.0188622	2.11723	116.924	174.69	149.698	846.228	318.608	472.205	934.02	990.099	402.564	162.055	610.618	444.266	440.296	943.566	1094.16
novel_circ_0006829	novel_circ_0006829	darkviolet	0.535406	0.0397024	2.19277	40.6692	24.9557	52.0688	120.89	83.1152	131.168	204.317	260.552	241.538	108.037	87.2311	100.318	440.296	224.659	150.179
novel_circ_0006836	novel_circ_0006836	darkviolet	0.597498	0.0186645	1.52166	50.8365	87.345	84.6117	241.779	110.82	157.402	175.129	156.331	177.128	108.037	366.371	272.292	352.237	269.59	171.633
novel_circ_0007020	novel_circ_0007020	orangered3	0.623777	0.0129555	2.55581	40.6692	37.4336	39.0516	196.446	83.1152	144.285	204.317	260.552	144.923	67.5229	296.586	300.954	264.178	449.317	343.267
novel_circ_0007116	novel_circ_0007116	darkviolet	0.635873	0.0108348	2.4755	45.7529	24.9557	19.5258	105.779	110.82	170.519	204.317	260.552	177.128	121.541	157.016	85.987	352.237	89.8634	171.633
novel_circ_0007150	novel_circ_0007150	darkviolet	0.537539	0.0387719	2.70094	50.8365	37.4336	84.6117	211.557	180.083	288.57	233.505	468.994	273.743	54.0183	244.247	630.571	880.592	494.249	536.354
novel_circ_0007203	novel_circ_0007203	darkviolet	0.550918	0.0332996	2.17792	91.5057	137.256	97.6289	332.447	277.051	419.738	467.01	312.663	305.948	162.055	645.51	415.604	1144.77	673.976	750.896
novel_circ_0007266	novel_circ_0007266	darkviolet	0.58402	0.0222546	2.5893	40.6692	37.4336	32.543	151.112	69.2626	183.635	262.693	260.552	161.025	108.037	139.57	229.299	528.355	269.59	300.358
novel_circ_0007268	novel_circ_0007268	darkviolet	0.527096	0.0434883	1.98308	198.262	262.035	156.206	891.562	637.216	393.505	598.357	1198.54	627.999	283.596	540.833	730.889	2025.36	898.634	922.529
novel_circ_0007298	novel_circ_0007298	orangered3	0.574562	0.0250723	2.72759	15.251	49.9114	26.0344	120.89	152.378	183.635	131.347	364.773	80.5127	40.5137	209.355	257.961	176.118	269.59	429.083
novel_circ_0007551	novel_circ_0007551	darkviolet	0.576024	0.02462	2.74548	66.0875	37.4336	39.0516	287.113	193.935	183.635	204.317	677.436	354.256	40.5137	279.14	214.967	440.296	584.112	364.721
novel_circ_0007786	novel_circ_0007786	darkviolet	0.586926	0.0214393	2.87601	101.673	112.301	52.0688	498.67	360.166	419.738	656.733	1250.65	338.153	108.037	662.956	401.273	1056.71	943.566	1115.62
novel_circ_0007858	novel_circ_0007858	darkviolet	0.51711	0.0483836	2.22386	81.3384	87.345	97.6289	211.557	207.788	288.57	306.475	625.326	80.5127	175.559	348.924	515.922	880.592	584.112	750.896
novel_circ_0007956	novel_circ_0007956	orangered3	0.631908	0.0114976	2.18995	106.757	449.203	123.663	755.561	415.576	918.177	1255.09	1198.54	627.999	405.137	1081.67	1547.77	1056.71	1168.22	1973.78
novel_circ_0008308	novel_circ_0008308	orangered3	0.655893	0.00792893	2.03046	1311.58	1896.63	1217.11	5817.82	3518.54	5351.66	4699.29	8181.34	5362.15	1877.14	5722.36	5832.78	6252.2	8222.5	11478
novel_circ_0008341	novel_circ_0008341	orangered3	0.608256	0.0161323	2.22083	335.521	424.247	299.395	1586.68	761.889	1416.62	1546.97	2397.08	1127.18	391.633	1465.48	1304.14	2201.48	2246.59	3303.94
novel_circ_0008399	novel_circ_0008399	darkviolet	0.613151	0.0150718	3.13144	20.3346	24.9557	19.5258	166.223	110.82	104.935	116.753	364.773	289.846	27.0091	139.57	186.305	264.178	179.727	321.812
novel_circ_0008541	novel_circ_0008541	orangered3	0.562301	0.029119	2.07612	76.2548	87.345	26.0344	287.113	138.525	170.519	218.911	312.663	354.256	81.0274	209.355	429.935	176.118	584.112	235.996
novel_circ_0008595	novel_circ_0008595	orangered3	0.619697	0.0137389	2.69899	50.8365	24.9557	52.0688	347.558	180.083	131.168	321.069	312.663	161.025	40.5137	244.247	401.273	264.178	359.454	557.808
novel_circ_0008600	novel_circ_0008600	darkviolet	0.578501	0.0238677	2.4975	279.601	286.991	247.327	1375.12	637.216	905.06	1795.07	2032.31	950.05	445.651	1395.7	1891.71	2377.6	1168.22	3411.21
novel_circ_0008662	novel_circ_0008662	orangered3	0.720437	0.0024484	2.10721	950.643	711.238	1223.62	5651.6	2341.08	2951.28	4699.29	4950.5	4637.53	1093.87	3332.23	4227.69	5019.37	5032.35	5792.62
novel_circ_0008732	novel_circ_0008732	orangered3	0.557476	0.0308393	2.29281	279.601	486.636	201.766	1541.34	817.299	1206.75	1371.84	1875.98	966.152	229.578	1046.77	1605.09	2113.42	2830.7	3368.3
novel_circ_0008741	novel_circ_0008741	orangered3	0.627987	0.0121837	2.75494	233.848	187.168	169.223	1118.23	858.857	931.294	1240.5	1719.65	853.435	378.128	1605.05	1977.7	1144.77	1213.16	2896.31
novel_circ_0008759	novel_circ_0008759	darkviolet	0.616363	0.0144058	1.94215	127.091	74.8671	91.1203	362.669	166.23	341.037	306.475	677.436	193.23	162.055	296.586	573.247	440.296	449.317	536.354
novel_circ_0008795	novel_circ_0008795	orangered3	0.525826	0.0440893	1.57585	498.198	1285.22	338.447	1344.9	969.677	1600.25	2904.22	1354.87	1996.72	796.77	2180.78	3468.14	1497.01	3369.88	3818.84
novel_circ_0008900	novel_circ_0008900	orangered3	0.54421	0.0359655	2.144	218.597	174.69	175.732	604.449	387.871	721.425	919.426	1042.21	627.999	189.064	924.65	1060.51	440.296	1168.22	1973.78
novel_circ_0009022	novel_circ_0009022	orangered3	0.714679	0.00275257	2.21454	462.612	399.291	507.67	1934.24	1191.32	1495.32	2845.84	2240.75	1916.2	675.229	2163.33	2665.6	2025.36	3055.36	3218.12
novel_circ_0009029	novel_circ_0009029	darkviolet	0.573146	0.0255165	1.8391	45.7529	74.8671	104.138	181.335	83.1152	341.037	277.287	416.884	225.436	81.0274	244.247	229.299	440.296	224.659	471.992
novel_circ_0009065	novel_circ_0009065	orangered3	0.537603	0.0387442	2.25676	45.7529	24.9557	58.5774	287.113	83.1152	118.051	306.475	208.442	161.025	81.0274	104.677	272.292	176.118	179.727	493.446
novel_circ_0009108	novel_circ_0009108	darkviolet	0.569225	0.0267777	2.52743	10.1673	87.345	58.5774	211.557	138.525	367.271	145.941	468.994	241.538	162.055	314.032	257.961	704.473	179.727	407.629
novel_circ_0009111	novel_circ_0009111	darkviolet	0.73919	0.001639	3.81323	81.3384	24.9557	52.0688	392.892	540.249	655.841	1298.87	885.878	499.179	324.11	732.741	960.188	1144.77	718.907	750.896
novel_circ_0009113	novel_circ_0009113	darkviolet	0.534005	0.040323	3.66835	10.1673	62.3893	13.0172	211.557	138.525	327.92	364.852	781.657	161.025	202.569	157.016	329.617	880.592	539.18	257.45
novel_circ_0009203	novel_circ_0009203	orangered3	0.657254	0.00775623	2.19723	91.5057	74.8671	91.1203	377.78	166.23	354.154	408.634	521.105	273.743	135.046	401.263	329.617	440.296	629.044	686.533
novel_circ_0009389	novel_circ_0009389	orangered3	0.61533	0.0146176	2.26419	81.3384	87.345	97.6289	544.004	235.493	236.103	481.604	729.547	338.153	135.046	471.048	444.266	264.178	808.771	429.083
novel_circ_0009425	novel_circ_0009425	darkviolet	0.574544	0.025078	2.04436	40.6692	37.4336	32.543	75.5561	110.82	118.051	204.317	312.663	96.6152	54.0183	139.57	186.305	264.178	134.795	128.725
novel_circ_0009442	novel_circ_0009442	orangered3	0.524201	0.044868	1.90277	76.2548	112.301	78.1031	226.668	235.493	236.103	467.01	573.215	144.923	81.0274	279.14	444.266	176.118	673.976	450.537
novel_circ_0009488	novel_circ_0009488	orangered3	0.583691	0.0223485	1.69022	91.5057	187.168	45.5602	332.447	360.166	314.804	510.792	312.663	499.179	108.037	331.478	329.617	176.118	673.976	235.996
novel_circ_0009620	novel_circ_0009620	orangered3	0.544593	0.0358091	2.03483	101.673	37.4336	32.543	120.89	221.64	236.103	160.535	312.663	161.025	40.5137	157.016	429.935	352.237	449.317	171.633
novel_circ_0009641	novel_circ_0009641	darkviolet	0.688766	0.00451622	3.29297	35.5856	24.9557	13.0172	241.779	193.935	222.986	452.416	312.663	161.025	40.5137	157.016	286.623	352.237	269.59	193.087
novel_circ_0009720	novel_circ_0009720	orangered3	0.552341	0.0327538	2.22419	55.9202	62.3893	78.1031	317.336	110.82	275.453	321.069	364.773	64.4102	81.0274	418.709	315.286	264.178	494.249	643.625
novel_circ_0009757	novel_circ_0009757	darkviolet	0.676504	0.00561528	1.9348	111.84	124.779	52.0688	317.336	290.903	341.037	321.069	312.663	209.333	189.064	401.263	429.935	704.473	404.385	493.446
novel_circ_0009769	novel_circ_0009769	darkviolet	0.588673	0.0209604	1.90093	35.5856	49.9114	39.0516	136.001	83.1152	196.752	233.505	104.221	112.718	54.0183	104.677	157.643	264.178	134.795	278.904
novel_circ_0009857	novel_circ_0009857	orangered3	0.572015	0.0258756	2.35659	45.7529	37.4336	71.5945	317.336	152.378	183.635	350.258	208.442	273.743	54.0183	191.908	257.961	176.118	404.385	600.717
novel_circ_0009865	novel_circ_0009865	orangered3	0.673462	0.00591822	1.8638	61.0038	174.69	39.0516	362.669	193.935	367.271	335.664	416.884	338.153	54.0183	505.94	286.623	352.237	314.522	471.992
novel_circ_0009965	novel_circ_0009965	orangered3	0.587849	0.0211854	1.90144	40.6692	62.3893	58.5774	226.668	193.935	222.986	189.723	156.331	193.23	40.5137	244.247	186.305	176.118	134.795	450.537
novel_circ_0010070	novel_circ_0010070	orangered3	0.526343	0.043844	1.84204	152.51	224.601	84.6117	392.892	249.345	118.051	773.486	729.547	177.128	324.11	575.725	630.571	792.533	763.839	1094.16
novel_circ_0010073	novel_circ_0010073	orangered3	0.567615	0.0273087	2.38649	2841.76	4554.42	1724.78	9671.18	5042.32	9981.9	15250.8	18916.1	7246.14	5779.96	19696.8	16079.6	24480.5	27857.7	30765.3
novel_circ_0010077	novel_circ_0010077	orangered3	0.539762	0.037819	2.3164	127.091	311.946	97.6289	725.338	221.64	354.154	977.802	1667.54	338.153	351.119	819.972	1060.51	1056.71	1617.54	1501.79
novel_circ_0010092	novel_circ_0010092	orangered3	0.700375	0.00364008	2.5298	340.605	386.813	364.481	2644.46	1163.61	1429.73	2466.4	2240.75	2383.18	445.651	2023.76	2421.97	2025.36	2201.65	3775.93
novel_circ_0010139	novel_circ_0010139	orangered3	0.692444	0.0042223	2.13397	116.924	149.734	97.6289	695.116	360.166	419.738	569.169	833.768	434.769	283.596	418.709	558.915	264.178	763.839	793.804
novel_circ_0010143	novel_circ_0010143	orangered3	0.699197	0.00372226	2.51137	91.5057	112.301	65.0859	574.226	304.756	406.621	598.357	729.547	547.486	40.5137	471.048	487.26	528.355	629.044	815.258
novel_circ_0010196	novel_circ_0010196	orangered3	0.550397	0.0335011	1.55479	91.5057	74.8671	65.0859	226.668	166.23	209.869	218.911	208.442	209.333	121.541	157.016	100.318	264.178	494.249	343.267
novel_circ_0010332	novel_circ_0010332	orangered3	0.594646	0.0193842	2.40146	183.011	311.946	175.732	967.118	595.659	813.243	1488.59	1094.32	1320.41	337.614	1151.45	1447.45	616.414	2561.11	1780.7
novel_circ_0010378	novel_circ_0010378	darkviolet	0.621984	0.0132954	2.412	61.0038	74.8671	13.0172	272.002	138.525	144.285	218.911	364.773	273.743	67.5229	174.462	243.63	440.296	359.454	471.992
novel_circ_0010545	novel_circ_0010545	orangered3	0.616515	0.0143749	2.21396	45.7529	99.8228	78.1031	589.338	152.378	432.855	364.852	156.331	273.743	94.532	331.478	286.623	440.296	449.317	579.262
novel_circ_0010573	novel_circ_0010573	orangered3	0.626095	0.0125261	1.89608	147.426	174.69	39.0516	544.004	249.345	577.14	321.069	416.884	241.538	283.596	418.709	601.909	352.237	898.634	471.992
novel_circ_0010601	novel_circ_0010601	orangered3	0.739217	0.00163802	2.42515	45.7529	99.8228	78.1031	317.336	221.64	393.505	437.822	573.215	322.051	148.55	628.064	444.266	528.355	404.385	386.175
novel_circ_0010655	novel_circ_0010655	darkviolet	0.69921	0.00372134	2.51245	20.3346	37.4336	13.0172	75.5561	27.7051	91.8177	189.723	208.442	144.923	94.532	157.016	143.312	176.118	134.795	171.633
novel_circ_0010686	novel_circ_0010686	orangered3	0.70973	0.00303748	2.0604	71.1711	187.168	32.543	483.559	193.935	432.855	408.634	521.105	289.846	229.578	296.586	429.935	528.355	673.976	364.721
novel_circ_0010752	novel_circ_0010752	darkviolet	0.611961	0.0153247	2.11174	386.358	486.636	357.973	2553.8	1122.05	1442.85	1313.47	2657.63	1384.82	351.119	1919.08	2063.69	3434.31	1258.09	1780.7
novel_circ_0011006	novel_circ_0011006	orangered3	0.615356	0.0146123	2.41962	101.673	62.3893	58.5774	392.892	180.083	393.505	496.198	521.105	257.641	81.0274	296.586	501.591	264.178	629.044	750.896
novel_circ_0011239	novel_circ_0011239	darkviolet	0.674137	0.0058499	2.2895	61.0038	24.9557	19.5258	166.223	124.673	236.103	233.505	260.552	144.923	40.5137	104.677	114.649	264.178	179.727	193.087
novel_circ_0011268	novel_circ_0011268	darkviolet	0.572596	0.0256908	1.84125	208.43	187.168	110.646	362.669	221.64	445.972	408.634	1094.32	660.204	337.614	436.156	616.24	968.651	673.976	1029.8
novel_circ_0011275	novel_circ_0011275	orangered3	0.600729	0.017874	2.50841	96.5894	124.779	52.0688	302.224	401.723	406.621	394.04	677.436	209.333	108.037	523.387	644.902	880.592	988.497	686.533
novel_circ_0011315	novel_circ_0011315	darkviolet	0.562407	0.0290818	2.61102	208.43	199.646	136.68	816.006	443.281	826.36	948.614	2292.86	466.974	459.155	924.65	831.208	1673.12	1527.68	2102.51
novel_circ_0011602	novel_circ_0011602	orangered3	0.568452	0.0270315	1.79896	50.8365	87.345	45.5602	226.668	180.083	118.051	306.475	208.442	128.82	67.5229	157.016	171.974	264.178	449.317	278.904
novel_circ_0011648	novel_circ_0011648	orangered3	0.641026	0.0100182	2.0964	45.7529	74.8671	45.5602	181.335	96.9677	288.57	277.287	104.221	177.128	162.055	226.801	343.948	264.178	269.59	450.537
novel_circ_0011892	novel_circ_0011892	darkviolet	0.610469	0.0156461	2.40112	96.5894	87.345	65.0859	513.781	332.461	314.804	569.169	468.994	144.923	94.532	610.618	444.266	704.473	269.59	793.804
novel_circ_0012059	novel_circ_0012059	orangered3	0.671686	0.00610094	2.45336	71.1711	112.301	32.543	438.225	207.788	327.92	525.386	625.326	305.948	94.532	261.693	429.935	352.237	584.112	579.262
novel_circ_0012149	novel_circ_0012149	orangered3	0.605615	0.0167278	1.75547	45.7529	24.9557	32.543	211.557	69.2626	78.7009	160.535	104.221	64.4102	54.0183	104.677	85.987	176.118	134.795	150.179
novel_circ_0012158	novel_circ_0012158	orangered3	0.585722	0.0217745	1.93932	91.5057	49.9114	91.1203	589.338	221.64	183.635	321.069	260.552	434.769	67.5229	279.14	401.273	176.118	224.659	407.629
novel_circ_0012228	novel_circ_0012228	orangered3	0.607572	0.016285	2.89796	10.1673	24.9557	32.543	105.779	96.9677	91.8177	248.099	208.442	96.6152	40.5137	157.016	200.636	176.118	359.454	235.996
novel_circ_0012240	novel_circ_0012240	darkviolet	0.594498	0.0194222	1.99106	223.681	199.646	130.172	1027.56	374.018	537.79	758.891	1250.65	611.897	189.064	523.387	458.597	1232.83	763.839	1072.71
novel_circ_0012303	novel_circ_0012303	orangered3	0.704763	0.00334656	2.03271	208.43	149.734	149.698	649.782	457.133	406.621	802.674	1094.32	466.974	445.651	715.295	601.909	704.473	808.771	1158.52
novel_circ_0012779	novel_circ_0012779	darkviolet	0.694883	0.00403589	2.35634	137.259	99.8228	84.6117	710.227	221.64	380.388	715.109	781.657	676.307	135.046	575.725	458.597	792.533	584.112	557.808
novel_circ_0012823	novel_circ_0012823	orangered3	0.537572	0.0387574	2.3042	218.597	262.035	214.784	982.229	387.871	970.645	1065.37	1459.09	1223.79	54.0183	767.634	1074.84	1320.89	1707.4	2724.68
novel_circ_0013285	novel_circ_0013285	orangered3	0.574596	0.0250618	1.70877	177.928	162.212	234.309	649.782	290.903	419.738	817.268	521.105	644.102	175.559	628.064	1017.51	352.237	943.566	1051.25
novel_circ_0013326	novel_circ_0013326	orangered3	0.524755	0.0446012	1.95055	71.1711	149.734	97.6289	347.558	304.756	236.103	277.287	468.994	177.128	162.055	471.048	286.623	528.355	763.839	901.075
novel_circ_0013382	novel_circ_0013382	orangered3	0.589243	0.0208059	3.17824	20.3346	24.9557	52.0688	528.893	221.64	367.271	175.129	260.552	96.6152	81.0274	226.801	143.312	440.296	404.385	579.262
novel_circ_0013542	novel_circ_0013542	orangered3	0.573438	0.0254245	2.33849	177.928	212.123	149.698	1057.79	540.249	1036.23	715.109	937.989	418.666	202.569	942.096	1189.49	440.296	1572.61	1866.51
novel_circ_0013686	novel_circ_0013686	orangered3	0.611444	0.0154354	1.83811	437.194	598.937	494.653	1964.46	1108.2	1232.98	1488.59	3126.63	1207.69	567.192	1605.05	1805.73	2113.42	3055.36	2617.41
novel_circ_0013703	novel_circ_0013703	orangered3	0.540817	0.0373732	2.59052	96.5894	99.8228	52.0688	317.336	180.083	314.804	554.575	468.994	322.051	54.0183	680.403	530.253	528.355	898.634	1137.07
novel_circ_0013825	novel_circ_0013825	darkviolet	0.582383	0.0227242	3.11793	45.7529	74.8671	13.0172	317.336	180.083	209.869	364.852	573.215	209.333	108.037	191.908	444.266	792.533	584.112	665.079
novel_circ_0013828	novel_circ_0013828	orangered3	0.578528	0.0238596	2.93555	30.5019	24.9557	13.0172	75.5561	138.525	78.7009	233.505	312.663	161.025	81.0274	104.677	157.643	176.118	404.385	171.633
novel_circ_0013831	novel_circ_0013831	orangered3	0.524746	0.0446055	2.75832	101.673	74.8671	78.1031	302.224	152.378	367.271	539.98	729.547	434.769	108.037	523.387	802.545	528.355	1437.81	965.437
novel_circ_0014281	novel_circ_0014281	orangered3	0.565772	0.0279267	2.07241	81.3384	212.123	162.715	634.671	193.935	432.855	554.575	1042.21	402.564	202.569	662.956	716.558	528.355	1123.29	1179.98
novel_circ_0014400	novel_circ_0014400	orangered3	0.646972	0.00913661	3.09777	81.3384	37.4336	19.5258	256.891	221.64	485.322	364.852	521.105	450.871	40.5137	348.924	300.954	528.355	808.771	407.629
novel_circ_0014403	novel_circ_0014403	orangered3	0.572577	0.0256966	2.20791	152.51	199.646	97.6289	891.562	761.889	668.958	788.08	312.663	370.358	135.046	575.725	974.519	704.473	584.112	1544.7
novel_circ_0014404	novel_circ_0014404	orangered3	0.609975	0.0157535	2.26731	193.179	274.513	273.361	952.007	941.972	616.49	744.297	1563.31	805.127	486.165	1674.84	1390.12	1056.71	2516.18	1523.25
novel_circ_0014569	novel_circ_0014569	orangered3	0.72075	0.0024327	2.05128	76.2548	87.345	91.1203	453.337	207.788	367.271	350.258	416.884	273.743	81.0274	331.478	401.273	352.237	494.249	493.446
novel_circ_0014814	novel_circ_0014814	orangered3	0.680841	0.00520476	2.3935	101.673	124.779	65.0859	800.895	346.313	367.271	685.921	468.994	225.436	297.101	453.602	429.935	792.533	808.771	450.537
novel_circ_0015079	novel_circ_0015079	orangered3	0.536649	0.0391581	2.54646	55.9202	37.4336	45.5602	211.557	96.9677	222.986	335.664	156.331	225.436	40.5137	279.14	429.935	176.118	449.317	622.171
novel_circ_0015153	novel_circ_0015153	darkviolet	0.638302	0.0104437	2.09706	91.5057	137.256	169.223	453.337	387.871	432.855	729.703	990.099	499.179	148.55	331.478	845.539	616.414	539.18	836.712
novel_circ_0015202	novel_circ_0015202	darkviolet	0.619838	0.0137112	2.03485	116.924	87.345	104.138	468.448	221.64	511.556	291.881	677.436	193.23	202.569	314.032	415.604	792.533	494.249	471.992
novel_circ_0015557	novel_circ_0015557	darkviolet	0.561222	0.0294972	2.51295	50.8365	74.8671	19.5258	181.335	152.378	157.402	233.505	312.663	193.23	148.55	261.693	186.305	616.414	314.522	557.808
novel_circ_0015568	novel_circ_0015568	orangered3	0.522704	0.0455937	1.58129	167.76	212.123	136.68	438.225	193.935	577.14	408.634	416.884	627.999	189.064	628.064	401.273	704.473	1168.22	429.083
novel_circ_0015590	novel_circ_0015590	darkviolet	0.595802	0.01909	1.69347	127.091	174.69	130.172	392.892	263.198	511.556	452.416	625.326	305.948	189.064	453.602	515.922	880.592	718.907	278.904
novel_circ_0015621	novel_circ_0015621	orangered3	0.687037	0.00465986	2.38791	188.095	336.902	214.784	1314.68	734.184	1469.08	1328.06	1094.32	982.255	351.119	1395.7	1447.45	1144.77	2381.38	1845.06
novel_circ_0015623	novel_circ_0015623	orangered3	0.620296	0.0136217	2.18364	233.848	224.601	266.852	921.784	678.774	813.243	1298.87	1146.43	805.127	256.587	994.435	1361.46	1056.71	1572.61	2274.14
novel_circ_0015887	novel_circ_0015887	darkviolet	0.673662	0.00589789	2.51857	50.8365	87.345	84.6117	287.113	290.903	341.037	423.228	677.436	338.153	121.541	279.14	501.591	704.473	584.112	557.808
novel_circ_0015898	novel_circ_0015898	darkviolet	0.637145	0.0106286	2.03148	909.974	1222.83	670.385	3022.24	2424.19	2610.25	3794.46	5732.15	2592.51	1526.02	2843.73	3539.8	5723.85	5616.46	6414.79
novel_circ_0015946	novel_circ_0015946	darkviolet	0.571879	0.025919	2.2678	101.673	49.9114	58.5774	256.891	124.673	209.869	379.446	573.215	418.666	81.0274	226.801	415.604	704.473	314.522	343.267
novel_circ_0015985	novel_circ_0015985	orangered3	0.51478	0.0495825	2.43509	101.673	87.345	65.0859	392.892	180.083	354.154	364.852	208.442	241.538	229.578	366.371	616.24	528.355	898.634	1115.62
novel_circ_0016122	novel_circ_0016122	darkviolet	0.614224	0.0148468	2.44187	299.935	474.158	208.275	1450.68	872.709	891.944	1970.2	2501.3	1159.38	648.219	1884.19	1218.15	2994.01	2606.04	3153.76
novel_circ_0016249	novel_circ_0016249	orangered3	0.544502	0.0358463	2.54548	101.673	212.123	71.5945	695.116	332.461	367.271	1780.48	729.547	322.051	256.587	819.972	515.922	1056.71	943.566	1179.98
novel_circ_0016321	novel_circ_0016321	darkviolet	0.601053	0.0177961	2.22805	101.673	149.734	32.543	272.002	193.935	406.621	554.575	573.215	289.846	108.037	383.817	458.597	792.533	494.249	793.804
novel_circ_0016415	novel_circ_0016415	darkviolet	0.554786	0.0318314	1.72445	193.179	224.601	156.206	468.448	152.378	590.257	627.545	990.099	466.974	229.578	767.634	558.915	1144.77	539.18	1051.25
novel_circ_0016485	novel_circ_0016485	darkviolet	0.552641	0.0326393	2.24206	91.5057	37.4336	52.0688	408.003	96.9677	262.336	204.317	468.994	161.025	54.0183	226.801	157.643	440.296	494.249	450.537
novel_circ_0016654	novel_circ_0016654	darkviolet	0.570816	0.0262602	2.0856	71.1711	49.9114	13.0172	120.89	207.788	275.453	248.099	260.552	96.6152	27.0091	104.677	171.974	264.178	134.795	364.721
novel_circ_0016677	novel_circ_0016677	orangered3	0.56154	0.0293853	1.82593	132.175	149.734	71.5945	423.114	249.345	472.205	467.01	260.552	289.846	81.0274	366.371	458.597	528.355	494.249	922.529
novel_circ_0016733	novel_circ_0016733	darkviolet	0.659127	0.00752352	2.56515	162.677	174.69	104.138	876.451	567.954	603.374	919.426	1563.31	740.717	283.596	471.048	730.889	1408.95	1213.16	1072.71
novel_circ_0016735	novel_circ_0016735	orangered3	0.773795	0.000711757	2.04695	213.513	224.601	156.206	952.007	526.396	813.243	831.862	990.099	789.025	229.578	854.865	759.552	1056.71	1033.43	986.892
novel_circ_0016760	novel_circ_0016760	darkviolet	0.5918	0.0201235	1.86117	86.4221	149.734	58.5774	302.224	152.378	314.804	248.099	573.215	209.333	148.55	348.924	315.286	528.355	584.112	557.808
novel_circ_0016830	novel_circ_0016830	darkviolet	0.603717	0.0171663	2.33489	35.5856	62.3893	32.543	181.335	124.673	144.285	218.911	416.884	225.436	81.0274	191.908	171.974	440.296	179.727	257.45
novel_circ_0016974	novel_circ_0016974	orangered3	0.541694	0.0370054	1.84341	111.84	249.557	52.0688	755.561	318.608	708.308	452.416	625.326	241.538	148.55	296.586	1046.18	352.237	539.18	450.537
novel_circ_0016981	novel_circ_0016981	darkviolet	0.573914	0.0252749	1.84373	127.091	224.601	149.698	604.449	263.198	472.205	335.664	729.547	595.794	229.578	348.924	630.571	880.592	1078.36	1029.8
novel_circ_0017038	novel_circ_0017038	darkviolet	0.618745	0.0139269	2.28116	50.8365	149.734	84.6117	392.892	152.378	327.92	481.604	573.215	289.846	175.559	488.494	472.928	792.533	539.18	858.167
novel_circ_0017240	novel_circ_0017240	orangered3	0.535845	0.0395097	1.52458	498.198	711.238	299.395	2402.68	983.529	1429.73	1809.66	1459.09	966.152	297.101	1116.56	1017.51	2025.36	2740.83	1115.62
novel_circ_0017260	novel_circ_0017260	orangered3	0.583315	0.0224559	1.62353	96.5894	174.69	78.1031	347.558	277.051	236.103	437.822	260.552	338.153	202.569	314.032	558.915	176.118	449.317	707.987
novel_circ_0017341	novel_circ_0017341	orangered3	0.609415	0.0158762	2.15818	793.05	836.016	644.351	3339.58	1856.24	3633.36	4728.48	3335.07	2286.56	607.706	3157.77	3267.51	2729.83	4717.83	6929.69
novel_circ_0017360	novel_circ_0017360	darkviolet	0.57503	0.0249269	2.27735	904.89	1459.91	982.798	5817.82	2368.78	4171.15	3896.62	5054.72	4589.22	1390.97	4204.54	5173.55	10126.8	6964.41	11156.2
novel_circ_0017362	novel_circ_0017362	darkviolet	0.64547	0.00935327	2.2986	655.791	885.927	546.722	3641.8	1745.42	2151.16	3429.61	3699.84	3043.38	1201.91	3105.43	2995.21	5107.43	4133.72	6843.88
novel_circ_0017364	novel_circ_0017364	darkviolet	0.591728	0.0201426	2.43613	177.928	249.557	149.698	997.34	443.281	577.14	1036.18	1146.43	1159.38	202.569	872.311	1031.84	1849.24	1033.43	2145.42
novel_circ_0017568	novel_circ_0017568	orangered3	0.528334	0.0429082	2.7054	50.8365	24.9557	45.5602	392.892	152.378	222.986	87.5644	416.884	241.538	67.5229	174.462	343.948	176.118	224.659	665.079
novel_circ_0017780	novel_circ_0017780	orangered3	0.615512	0.01458	1.9871	482.947	723.715	423.059	1450.68	1454.52	2242.98	3619.33	1823.87	1111.08	972.329	2808.84	3353.49	1056.71	3010.42	2939.22
novel_circ_0018006	novel_circ_0018006	orangered3	0.548243	0.0343444	2.33175	50.8365	124.779	52.0688	438.225	166.23	327.92	321.069	312.663	386.461	27.0091	279.14	644.902	352.237	449.317	879.621
novel_circ_0018246	novel_circ_0018246	orangered3	0.537391	0.0388357	1.86465	106.757	74.8671	58.5774	302.224	152.378	236.103	350.258	260.552	128.82	40.5137	191.908	343.948	440.296	494.249	557.808
novel_circ_0018258	novel_circ_0018258	orangered3	0.556067	0.0313561	2.05135	167.76	162.212	104.138	392.892	249.345	367.271	744.297	781.657	595.794	229.578	558.279	458.597	616.414	808.771	1394.52
novel_circ_0018359	novel_circ_0018359	orangered3	0.533972	0.0403376	1.20228	116.924	174.69	104.138	438.225	304.756	275.453	539.98	260.552	273.743	108.037	226.801	386.941	264.178	134.795	429.083
novel_circ_0018489	novel_circ_0018489	darkviolet	0.551221	0.033183	2.37052	55.9202	37.4336	65.0859	166.223	221.64	170.519	175.129	521.105	144.923	135.046	296.586	171.974	616.414	314.522	343.267
novel_circ_0018640	novel_circ_0018640	darkviolet	0.691831	0.00427016	2.46278	35.5856	24.9557	39.0516	181.335	138.525	144.285	189.723	260.552	161.025	40.5137	104.677	186.305	264.178	224.659	300.358
novel_circ_0018651	novel_circ_0018651	orangered3	0.629387	0.0119352	2.23873	106.757	149.734	143.189	589.338	332.461	550.906	671.327	990.099	402.564	108.037	697.849	730.889	528.355	763.839	1179.98
novel_circ_0018715	novel_circ_0018715	orangered3	0.537643	0.0387267	1.96845	198.262	336.902	130.172	770.672	401.723	655.841	977.802	1354.87	644.102	310.605	1134	702.227	264.178	1482.75	1716.33
novel_circ_0018787	novel_circ_0018787	darkviolet	0.674284	0.00583517	2.42328	122.008	274.513	91.1203	680.005	470.986	564.023	1036.18	1198.54	418.666	391.633	1203.79	1017.51	1320.89	808.771	1351.61
novel_circ_0018890	novel_circ_0018890	orangered3	0.551874	0.0329319	2.60141	55.9202	49.9114	39.0516	241.779	69.2626	183.635	321.069	208.442	305.948	94.532	488.494	272.292	264.178	359.454	707.987
novel_circ_0018909	novel_circ_0018909	darkviolet	0.536781	0.0391005	2.47314	147.426	212.123	143.189	664.894	512.543	537.79	1152.93	1146.43	354.256	418.642	697.849	558.915	1673.12	1303.02	2145.42
novel_circ_0018946	novel_circ_0018946	darkviolet	0.550377	0.0335091	2.79163	15.251	37.4336	19.5258	332.447	55.4101	118.051	87.5644	208.442	209.333	40.5137	69.7849	157.643	264.178	134.795	321.812
novel_circ_0019255	novel_circ_0019255	orangered3	0.514171	0.0498989	2.0625	45.7529	62.3893	78.1031	272.002	152.378	209.869	262.693	364.773	193.23	108.037	104.677	272.292	176.118	673.976	321.812
novel_circ_0019266	novel_circ_0019266	darkviolet	0.567039	0.0275007	2.28455	101.673	74.8671	123.663	816.006	193.935	275.453	583.763	833.768	402.564	162.055	174.462	343.948	528.355	763.839	772.35
novel_circ_0019309	novel_circ_0019309	orangered3	0.671508	0.00611945	1.85129	228.764	137.256	84.6117	936.896	415.576	537.79	758.891	573.215	338.153	202.569	453.602	501.591	528.355	763.839	493.446
novel_circ_0019324	novel_circ_0019324	orangered3	0.593327	0.0197243	1.65946	76.2548	87.345	26.0344	196.446	83.1152	236.103	189.723	156.331	225.436	40.5137	157.016	257.961	264.178	224.659	364.721
novel_circ_0019446	novel_circ_0019446	darkviolet	0.523452	0.0452301	1.65587	50.8365	137.256	110.646	392.892	124.673	222.986	204.317	364.773	144.923	121.541	226.801	444.266	616.414	494.249	407.629
novel_circ_0019477	novel_circ_0019477	orangered3	0.597815	0.0185858	1.94251	106.757	174.69	78.1031	287.113	387.871	275.453	539.98	625.326	322.051	162.055	348.924	573.247	440.296	943.566	622.171
novel_circ_0019554	novel_circ_0019554	darkviolet	0.579827	0.0234723	1.64618	45.7529	62.3893	45.5602	166.223	69.2626	104.935	116.753	260.552	144.923	54.0183	139.57	143.312	264.178	224.659	235.996
novel_circ_0019577	novel_circ_0019577	orangered3	0.54494	0.0356679	2.18664	274.517	162.212	390.516	1873.79	692.626	1783.89	1882.63	677.436	933.947	94.532	1709.73	1648.08	440.296	988.497	2338.5
novel_circ_0019645	novel_circ_0019645	darkviolet	0.607317	0.0163423	2.3188	81.3384	74.8671	123.663	498.67	470.986	406.621	510.792	521.105	483.076	54.0183	209.355	401.273	704.473	359.454	965.437
novel_circ_0019774	novel_circ_0019774	orangered3	0.561673	0.0293385	2.06202	71.1711	199.646	52.0688	332.447	207.788	590.257	321.069	364.773	257.641	121.541	505.94	558.915	440.296	898.634	793.804
novel_circ_0019782	novel_circ_0019782	orangered3	0.5764	0.0245046	3.01635	66.0875	74.8671	91.1203	574.226	415.576	406.621	744.297	468.994	708.512	54.0183	802.526	630.571	352.237	808.771	1544.7
novel_circ_0019936	novel_circ_0019936	darkviolet	0.580817	0.0231804	2.91507	55.9202	24.9557	19.5258	272.002	96.9677	183.635	394.04	312.663	112.718	67.5229	122.124	214.967	528.355	359.454	364.721
novel_circ_0019982	novel_circ_0019982	darkviolet	0.532709	0.0409031	1.96538	284.684	224.601	247.327	770.672	415.576	577.14	1284.28	1354.87	660.204	364.623	889.757	788.214	2289.54	943.566	1480.34
novel_circ_0019983	novel_circ_0019983	orangered3	0.650788	0.00860361	2.8258	55.9202	49.9114	19.5258	317.336	207.788	275.453	248.099	208.442	322.051	67.5229	226.801	257.961	352.237	449.317	622.171
novel_circ_0020042	novel_circ_0020042	orangered3	0.596861	0.0188234	2.61118	96.5894	162.212	39.0516	438.225	567.954	393.505	539.98	573.215	289.846	202.569	436.156	773.883	792.533	898.634	1373.07
novel_circ_0020089	novel_circ_0020089	orangered3	0.573035	0.0255516	2.23647	172.844	74.8671	91.1203	498.67	470.986	485.322	335.664	625.326	305.948	135.046	610.618	358.279	616.414	1258.09	686.533
novel_circ_0020091	novel_circ_0020091	orangered3	0.527011	0.0435285	1.92786	660.875	661.326	397.024	1224.01	1080.5	1416.62	1926.42	2761.86	1690.77	1039.85	1674.84	2135.34	2994.01	5346.87	2874.86
novel_circ_0020321	novel_circ_0020321	darkviolet	0.537229	0.0389058	2.83641	45.7529	24.9557	39.0516	211.557	69.2626	236.103	145.941	260.552	161.025	81.0274	226.801	229.299	616.414	404.385	493.446
novel_circ_0020401	novel_circ_0020401	orangered3	0.53099	0.0416825	2.61836	25.4183	24.9557	39.0516	226.668	55.4101	144.285	87.5644	156.331	96.6152	94.532	244.247	57.3247	352.237	359.454	321.812
novel_circ_0020428	novel_circ_0020428	orangered3	0.643021	0.00971527	1.92062	106.757	74.8671	45.5602	166.223	193.935	236.103	510.792	364.773	354.256	94.532	279.14	429.935	264.178	224.659	321.812
novel_circ_0020635	novel_circ_0020635	orangered3	0.724015	0.00227343	1.86491	208.43	237.079	110.646	408.003	651.069	550.906	758.891	833.768	611.897	378.128	558.279	687.896	616.414	1168.22	879.621
novel_circ_0020637	novel_circ_0020637	orangered3	0.632923	0.011325	1.68417	284.684	424.247	318.921	1224.01	1038.94	1390.38	1109.15	468.994	1304.31	135.046	924.65	1189.49	1497.01	1707.4	1222.89
novel_circ_0020718	novel_circ_0020718	darkviolet	0.583101	0.0225174	2.23313	111.84	87.345	52.0688	392.892	235.493	498.439	350.258	468.994	193.23	67.5229	331.478	386.941	880.592	404.385	514.9
novel_circ_0020944	novel_circ_0020944	darkviolet	0.630509	0.0117389	2.0275	360.939	286.991	266.852	1737.79	498.691	813.243	1138.34	1928.09	1320.41	472.66	1029.33	960.188	2113.42	1168.22	1737.79
novel_circ_0020993	novel_circ_0020993	orangered3	0.773838	0.000710957	2.28326	35.5856	62.3893	78.1031	408.003	193.935	196.752	408.634	364.773	257.641	148.55	279.14	272.292	352.237	224.659	321.812
novel_circ_0021360	novel_circ_0021360	orangered3	0.665281	0.00679716	1.93592	86.4221	187.168	45.5602	423.114	249.345	380.388	394.04	521.105	289.846	135.046	279.14	501.591	440.296	584.112	686.533
novel_circ_0021426	novel_circ_0021426	orangered3	0.51477	0.0495873	2.15167	30.5019	87.345	52.0688	241.779	69.2626	262.336	379.446	208.442	48.3076	81.0274	226.801	229.299	264.178	494.249	514.9
novel_circ_0021535	novel_circ_0021535	darkviolet	0.537993	0.0385757	1.39085	111.84	237.079	117.155	347.558	207.788	367.271	510.792	625.326	273.743	121.541	383.817	300.954	528.355	449.317	772.35
novel_circ_0021627	novel_circ_0021627	orangered3	0.626142	0.0125175	1.83703	142.342	174.69	97.6289	846.228	332.461	485.322	408.634	677.436	644.102	54.0183	401.263	386.941	440.296	584.112	665.079
novel_circ_0021969	novel_circ_0021969	orangered3	0.55184	0.0329453	1.67721	157.593	149.734	156.206	861.339	249.345	354.154	554.575	677.436	273.743	135.046	366.371	487.26	440.296	629.044	901.075
novel_circ_0022011	novel_circ_0022011	darkviolet	0.601749	0.01763	1.73479	76.2548	162.212	91.1203	317.336	332.461	406.621	291.881	521.105	257.641	229.578	261.693	272.292	792.533	404.385	300.358
novel_circ_0022072	novel_circ_0022072	orangered3	0.686238	0.00472748	1.90511	91.5057	62.3893	78.1031	408.003	166.23	131.168	467.01	312.663	273.743	135.046	261.693	286.623	352.237	359.454	321.812
novel_circ_0022164	novel_circ_0022164	orangered3	0.52897	0.0426122	1.585	188.095	286.991	227.801	1148.45	374.018	773.892	1167.53	781.657	692.409	121.541	540.833	659.234	616.414	314.522	1244.34
TRIM26	protein_coding	darkviolet	0.643455	0.00965034	0.799434	7.85805	10.6403	7.86475	12.5454	13.7803	13.466	11.1891	19.4233	10.9806	14.5111	14.5842	15.2155	23.1399	16.3902	18.3061
CHMP1A	protein_coding	darkviolet	0.629389	0.0119349	0.324225	30.5412	37.1642	34.2237	36.6426	33.4912	45.4828	47.5376	44.0456	44.0943	38.7908	42.2122	45.0583	44.9487	38.5924	49.561
NEDD9	protein_coding	darkviolet	0.576845	0.0243686	1.39336	12.1516	13.2467	7.0096	25.2163	15.8453	15.6953	18.6642	44.2144	24.9125	22.2122	21.9962	26.3614	51.2843	33.8339	40.2919
TOR1AIP2	protein_coding	darkviolet	0.568932	0.0268737	0.675904	7.28142	5.39311	5.47552	5.95568	8.59509	6.38318	10.1168	10.1134	11.8546	8.414	12.6835	8.77806	14.1699	8.93285	9.98881
ENSFCAG00000001173	protein_coding	darkviolet	0.537583	0.0387528	0.189542	24.4715	25.3776	27.6436	25.709	29.1322	33.8294	30.6748	30.7036	30.8812	30.953	29.2813	29.431	31.4238	26.016	25.4558
UBL3	protein_coding	darkviolet	0.524395	0.0447745	0.404359	22.2406	19.8021	18.2871	24.5397	22.2664	21.2889	35.4861	26.4768	23.6631	25.2033	18.8325	30.8071	30.2686	30.7902	29.7632
PPP2R5A	protein_coding	orangered3	0.609862	0.0157782	0.64114	47.6655	46.4553	54.912	91.6399	57.1308	65.9491	86.6736	101.26	57.6228	52.6088	85.0257	78.6947	72.0743	79.2845	101.739
SMPD2	protein_coding	orangered3	0.595512	0.0191636	0.578707	13.9344	10.9565	11.6327	16.1335	15.6111	20.3756	17.2343	24.2049	12.8806	15.3651	19.6473	16.5784	14.8811	20.5693	24.7124
SLC31A2	protein_coding	orangered3	0.589499	0.0207368	0.649084	7.93238	9.47542	5.40707	7.9078	12.348	10.6162	13.9113	12.8838	11.1218	9.32986	12.8643	12.0498	8.88331	13.5596	17.6348
ABHD18	protein_coding	orangered3	0.558912	0.0303195	0.415162	6.37748	5.90537	4.34608	11.065	7.10693	7.63185	6.53607	6.75469	5.97792	5.95581	9.34619	7.41724	5.28579	7.57908	8.0388
TMEM243	protein_coding	orangered3	0.557275	0.0309127	0.495155	34.5168	30.8896	35.8724	56.3469	45.206	56.0747	46.8099	40.3123	51.0141	27.2665	49.1364	50.5891	37.8307	46.5589	63.8531
ENSFCAG00000036325	protein_coding	orangered3	0.545723	0.0353508	2.72186	0.761573	0.391804	0.224014	2.4265	0.817993	1.68009	4.39034	1.92417	2.25777	1.28961	5.25238	1.10845	4.21993	6.29292	4.68778
CLDND2	protein_coding	orangered3	0.545124	0.0355933	1.58775	1.40098	3.50419	2.20157	5.13055	3.67455	5.66875	7.80451	3.52802	3.06557	5.20536	8.52406	8.30325	10.4689	9.63053	14.4416
NHLRC2	protein_coding	orangered3	0.53446	0.0401206	0.341367	5.93535	7.45546	9.05931	8.60837	9.82477	9.46759	9.22164	8.68001	8.23987	8.44453	10.681	9.38236	7.79534	11.1632	12.2646
ANXA6	protein_coding	orangered3	0.521957	0.0459596	1.09431	9.49937	10.8761	15.2341	19.6681	15.823	11.4355	17.4853	28.9665	23.0744	12.3096	36.8323	32.4468	28.9275	42.6937	34.4591
CREBL2	protein_coding	orangered3	0.517711	0.0480784	0.668765	8.39485	13.0175	9.65588	16.0446	16.7415	14.7626	18.4944	15.8318	13.1149	12.4767	21.3176	14.7251	8.61721	18.7202	26.7114

## Sheet: negative
geneSymbol	Description	moduleColor	GS.Infeciton	p.GS.Infeciton	Log2FC	C_1	C_2	C_3	DPI_6_1	DPI_6_2	DPI_6_3	DPI_10_1	DPI_10_2	DPI_10_3	DPI_14_1	DPI_14_2	DPI_14_3	SI_1	SI_2	SI_3
XLOC_181432	antisense_lncRNA	mediumpurple2	-0.728443	0.00207086	-1.33687	86.2223	37.0587	88.9012	14.4443	11.7664	29.5061	30.0633	18.9139	21.9135	65.9851	27.9915	25.938	39.5221	24.636	25.3134
XLOC_121427	antisense_lncRNA	mediumpurple2	-0.718298	0.00255808	-1.87859	16.9314	9.28043	34.2145	3.08555	0.82049	6.2942	14.0631	1.33068	3.05576	8.04025	7.49186	7.12084	1.4457	5.65661	7.32656
XLOC_398495	antisense_lncRNA	mediumpurple2	-0.619554	0.0137669	-0.858305	1.12136	1.04233	2.52714	0.984768	0.733291	1.37233	0.879963	0.763687	0.989777	1.00224	0.741569	0.667848	0.691373	0.932507	0.590485
XLOC_377011	antisense_lncRNA	mediumpurple2	-0.598977	0.0182994	-1.10074	1.97672	1.74398	5.18345	0.692009	0.892763	0.84804	1.80773	1.48043	0.934048	1.75054	1.80352	0.758623	1.55163	2.47733	1.61058
XLOC_137188	antisense_lncRNA	mediumpurple2	-0.562537	0.0290367	-0.303408	1.46748	3.20584	4.51204	2.55726	3.97407	2.2428	3.30574	2.42098	1.99938	1.45804	2.55743	1.44494	0.843963	3.70888	3.25941
XLOC_378390	antisense_lncRNA	mediumpurple2	-0.519116	0.0473694	-0.949111	1.74992	1.27664	2.4508	1.51197	1.09846	1.16301	0.101722	1.27459	1.04719	0.214256	0.675438	1.35384	0.683447	0.058283	2.16584
XLOC_290390	antisense_lncRNA	steelblue	-0.616977	0.0142813	-1.24325	1.19273	2.89969	1.58982	0.51535	2.12034	0.746858	0.750011	0.205196	0.221113	1.28647	0.890524	0.75548	1.03059	0.788049	0.291205
XLOC_074913	intronic_lncRNA	mediumpurple2	-0.718664	0.00253906	-0.750833	2.81469	1.71932	2.53461	1.35091	1.22141	1.42525	2.1543	1.04135	1.23629	1.4002	1.5329	1.94088	0.893998	1.12747	1.47743
XLOC_062719	intronic_lncRNA	mediumpurple2	-0.701735	0.00354702	-1.16942	3.28336	1.64786	4.01617	2.01306	1.16436	1.74774	1.66546	0.404037	0.771243	1.5319	1.34764	2.33659	0.419409	1.22111	1.28947
XLOC_155809	intronic_lncRNA	mediumpurple2	-0.679901	0.00529169	-1.48599	3.95888	1.39037	6.08932	1.23483	0.825706	1.95143	2.95501	0.980997	1.01647	2.00475	0.646094	1.90048	0.463731	0.890705	1.46427
XLOC_106220	intronic_lncRNA	mediumpurple2	-0.67345	0.00591946	-1.21148	3.1024	1.23002	4.90275	1.03319	1.1899	2.07532	2.04868	1.48176	1.20617	1.84698	1.06103	1.12395	0.967113	0.742127	1.17574
XLOC_112016	intronic_lncRNA	mediumpurple2	-0.658815	0.00756192	-0.911779	2.14789	1.64562	3.70689	0.97234	1.63766	1.83959	1.94108	1.2889	0.716458	1.93335	0.892252	1.21296	0.991221	1.09476	1.42616
XLOC_395910	intronic_lncRNA	mediumpurple2	-0.63254	0.0113899	-1.27274	15.4353	7.20127	26.3195	6.07542	7.31964	12.9073	10.9211	2.18922	7.09079	10.013	3.19604	10.4727	2.58326	3.87627	4.40143
XLOC_382943	intronic_lncRNA	mediumpurple2	-0.628633	0.0120686	-1.25267	6.41453	3.43378	12.1943	3.17735	2.25451	5.24101	6.09969	1.22886	2.88228	3.45908	1.82353	4.66269	1.31115	1.7376	3.12486
XLOC_213059	intronic_lncRNA	mediumpurple2	-0.627678	0.0122392	-0.814362	2.03419	1.53045	3.27655	0.981111	1.52812	1.59951	1.76388	1.23595	0.673015	1.74955	0.540897	1.06835	1.47581	1.17395	1.77109
XLOC_220543	intronic_lncRNA	mediumpurple2	-0.623928	0.0129272	-0.779194	1.31618	1.76107	1.44303	0.551987	0.48855	1.34478	1.49726	1.09879	0.673238	0.622907	0.911525	1.12192	0.367141	0.784369	1.07325
XLOC_441051	intronic_lncRNA	mediumpurple2	-0.615918	0.0144968	-0.766833	2.02686	1.29092	1.93086	1.14412	1.03393	1.14477	1.28809	0.929143	0.523911	1.90241	0.898284	1.33789	0.788035	0.972849	0.375204
XLOC_395782	intronic_lncRNA	mediumpurple2	-0.607608	0.0162769	-0.798957	4.09161	2.70231	5.84165	1.58029	1.11546	2.13471	3.08831	2.18512	2.57307	3.59855	1.71601	2.02445	2.69689	2.18031	4.15673
XLOC_087754	intronic_lncRNA	mediumpurple2	-0.58483	0.0220251	-0.489435	1.35285	1.57158	2.01168	1.2225	1.04929	1.39172	1.18825	1.06768	0.84904	1.65497	0.658388	1.37822	0.996648	1.19637	1.41096
XLOC_448812	intronic_lncRNA	mediumpurple2	-0.584714	0.0220579	-1.10716	3.57326	1.34697	4.19693	1.4411	1.01152	3.28291	1.42467	0.994811	1.34477	2.84329	0.883158	1.56073	0.59166	0.981243	0.569094
XLOC_228391	intronic_lncRNA	mediumpurple2	-0.567274	0.0274221	-0.807666	1.98723	1.42637	3.65269	1.11628	0.858782	1.34432	1.56437	2.30292	1.05827	2.15534	0.84597	1.33778	1.51287	1.04832	1.00282
XLOC_097003	intronic_lncRNA	mediumpurple2	-0.560586	0.0297219	-0.496143	1.32	1.41705	2.00109	1.41975	1.00118	0.985192	1.19946	0.752342	1.27042	1.15224	1.14306	1.67651	0.671501	1.21191	0.953773
XLOC_252260	intronic_lncRNA	mediumpurple2	-0.553564	0.0322899	-0.690152	1.76402	1.38242	3.24145	1.12926	1.13423	1.43885	2.15718	1.18835	1.33222	1.64691	1.0712	1.84376	0.979889	0.89825	1.01645
XLOC_258028	intronic_lncRNA	mediumpurple2	-0.549534	0.0338369	-0.611018	1.56808	1.33915	2.81681	1.58343	1.07928	1.66394	1.67514	1.08627	1.14197	1.32835	0.902346	1.6234	0.727033	0.989176	1.19057
XLOC_322750	intronic_lncRNA	mediumpurple2	-0.547286	0.0347241	-1.02929	3.26756	2.06609	6.84379	1.60252	1.74606	2.54136	4.28488	1.12192	1.35601	1.87138	1.3656	3.67494	0.890854	1.42541	1.98448
XLOC_449221	intronic_lncRNA	mediumpurple2	-0.546356	0.035096	-0.754087	32.8466	17.2975	42.9325	15.8624	14.5579	28.7775	23.5386	12.0854	12.1793	30.8987	14.5951	24.9599	9.25479	13.0782	20.9606
XLOC_523338	intronic_lncRNA	mediumpurple2	-0.546125	0.0351884	-0.863483	9.28219	3.56136	11.2354	4.61328	3.35908	7.26247	7.84926	1.98482	3.448	5.88795	3.28186	6.36923	2.41215	3.3058	3.16364
XLOC_071215	intronic_lncRNA	mediumpurple2	-0.526796	0.0436298	-0.575641	1.3993	1.27015	2.3037	0.842429	1.25246	1.48731	1.70932	1.1613	0.836281	0.828386	0.53636	1.08159	0.946594	1.23728	1.42839
XLOC_509943	intronic_lncRNA	mediumpurple2	-0.525503	0.0442434	-0.768453	1.53018	1.14862	3.38822	1.07272	0.765872	1.50162	1.73478	1.27505	0.829839	1.64936	0.628208	1.38477	0.826632	1.09421	1.48345
XLOC_412497	intronic_lncRNA	mediumpurple2	-0.524959	0.0445037	-1.01888	1.80693	0.586584	2.87977	0.705897	1.64612	1.12248	0.925544	0.686863	1.53928	1.20996	0.419538	1.02181	0.554937	0.097288	0.479726
XLOC_484886	intronic_lncRNA	mediumpurple2	-0.521855	0.0460093	-0.641583	1.75595	1.40767	3.44726	1.29634	1.29093	1.97916	1.11201	1.34527	0.979223	1.61151	1.37388	2.07677	0.777331	1.36068	1.74743
XLOC_094992	intronic_lncRNA	mediumpurple2	-0.517578	0.0481455	-0.827514	1.05613	1.23876	2.54524	0.896065	0.725605	1.42027	1.47532	0.618443	0.820743	1.27476	0.49363	1.36064	0.239794	0.445651	1.13873
XLOC_495068	intronic_lncRNA	mediumpurple2	-0.515782	0.0490643	-0.85802	1.80186	0.788282	2.45056	1.45879	0.996403	1.5591	1.57712	0.329631	0.749503	0.769337	0.93783	0.761358	0.316196	0.380404	1.28835
XLOC_244812	intronic_lncRNA	mediumpurple2	-0.515476	0.0492219	-0.556021	1.24746	1.55662	1.53059	0.802234	0.59802	1.29741	1.46771	1.22103	0.816694	1.3473	0.894177	0.692452	0.381607	0.888224	1.3865
XLOC_513474	intronic_lncRNA	steelblue	-0.71951	0.00249546	-3.54086	3.10677	8.81309	1.00069	0.10613	0.08885	1.36075	0.107798	0.355415	0.035377	1.1265	0.28204	0.236256	0.137976	0.346798	0.256655
XLOC_071775	lincRNA	mediumpurple2	-0.691665	0.0042832	-0.661923	2.15444	2.00005	2.9688	1.81619	1.95744	1.38965	1.9336	1.7787	1.42423	1.25753	1.47281	1.15662	0.864837	1.8534	1.10366
XLOC_393391	lincRNA	mediumpurple2	-0.658068	0.00765446	-1.45285	2.77425	1.4965	5.92814	0.632714	0.61735	1.27111	1.91197	0.616832	1.19525	2.55091	1.83124	1.6168	0.778306	1.04044	0.839629
XLOC_456224	lincRNA	mediumpurple2	-0.616989	0.0142787	-0.760162	1.37582	1.08877	2.217	1.4308	0.493451	0.993982	1.20565	1.20246	0.826135	0.751527	0.657644	1.14655	0.744723	0.599687	1.00398
XLOC_443530	lincRNA	mediumpurple2	-0.571071	0.0261781	-1.04832	2.03959	1.50385	1.86421	0.62997	1.0515	1.34854	1.78282	1.99974	0.854625	0.528593	0.108105	0.255779	1.19035	0.429373	0.279662
XLOC_464709	lincRNA	mediumpurple2	-0.551969	0.0328955	-0.87454	1.32294	1.76511	2.81974	1.11791	1.85976	0.778791	0.378447	1.69779	0.51463	1.46934	0.438721	0.560092	1.75444	1.23875	1.08039
XLOC_395908	lincRNA	mediumpurple2	-0.540155	0.0376526	-0.925765	2.0518	0.987806	5.58657	2.15795	2.05762	2.76555	2.42851	0.717869	2.1038	0.473016	1.92889	1.14938	0.390256	0.650655	1.33982
XLOC_032175	lincRNA	mediumpurple2	-0.528978	0.0426085	-1.2037	0.774794	1.68992	3.51797	0.446856	1.41279	0.272503	0.761575	1.75695	0.471571	0.834533	0.486226	0.173454	0.715759	2.0992	0.958353
XLOC_425782	lincRNA	steelblue	-0.740609	0.00158786	-1.0475	1.90358	2.54432	1.14242	0.73842	1.19891	0.767885	1.03943	0.720893	0.905274	1.05479	0.798327	0.28729	1.23084	1.26293	0.813526
XLOC_184053	lincRNA	steelblue	-0.574327	0.0251456	-0.947651	1.04159	2.70787	1.68077	0.99554	0.977769	0.997333	1.09475	0.611169	0.579166	0.660555	2.19845	0.548623	0.556598	0.869628	1.1722
ADAMTS1	protein_coding	mediumpurple2	-0.931855	4.35662e-07	-1.69289	6.98959	10.0735	9.46034	2.11728	4.35448	3.12497	3.52815	2.34693	2.95475	3.34724	1.5714	1.42395	2.98554	3.10445	1.95631
ADAMTS2	protein_coding	mediumpurple2	-0.903467	3.90699e-06	-1.87386	3.79641	2.66809	3.27318	0.509927	0.759608	0.674573	1.23283	0.641198	1.14275	2.1536	0.803371	0.780103	0.612822	0.903989	0.41264
CFTR	protein_coding	mediumpurple2	-0.894701	6.72571e-06	-2.03455	19.7766	34.6136	42.6755	9.34259	9.04877	6.47509	7.5576	6.68866	7.50811	10.2817	13.9545	5.06242	3.355	5.54182	9.95246
SPRY2	protein_coding	mediumpurple2	-0.874994	1.95283e-05	-0.743018	17.6587	15.9586	15.0964	10.196	10.3747	8.162	10.753	13.3666	10.4073	10.4029	7.80276	7.87054	8.81114	9.84724	8.42903
OLFML1	protein_coding	mediumpurple2	-0.874125	2.03833e-05	-1.73597	2.5179	4.01768	5.069	1.71629	1.57734	1.55373	1.10545	0.73567	1.14624	1.7077	0.543934	0.572594	1.15085	1.43445	0.690894
ENSFCAG00000027582	protein_coding	mediumpurple2	-0.872589	2.19708e-05	-2.38613	38.4295	25.0582	35.0652	15.7501	0.644722	10.9099	2.13336	0.094367	11.3278	17.0317	0.638508	3.89712	0.143112	9.53603	3.30382
AKIP1	protein_coding	mediumpurple2	-0.864127	3.26678e-05	-0.927633	9.28475	5.91375	8.08692	4.40493	4.73037	3.47159	4.45494	3.61388	5.50311	4.15373	4.39817	3.69334	3.41572	2.98083	4.14583
ENSFCAG00000003657	protein_coding	mediumpurple2	-0.859843	3.95424e-05	-2.23249	3221.84	1982.48	3446.67	574.176	1076.84	852.39	650.3	101.874	835.68	1913.67	563.993	527.895	110.388	125.989	30.2123
SLC22A3	protein_coding	mediumpurple2	-0.85207	5.50681e-05	-1.43509	8.54726	12.1841	12.3314	3.32002	2.75842	3.18506	5.80558	4.25686	6.43434	6.34574	2.62973	2.58456	2.28013	6.82785	2.48136
PLCB1	protein_coding	mediumpurple2	-0.848254	6.43579e-05	-1.27769	2.8131	2.4455	3.5855	0.84319	1.56171	0.811399	1.38265	2.08614	0.914608	1.90067	0.897377	0.733455	1.20369	1.2082	1.04804
APCDD1	protein_coding	mediumpurple2	-0.842081	8.21018e-05	-1.35472	3.5211	4.00975	4.23277	1.39883	3.11285	1.33827	1.38981	1.49678	0.935783	2.24661	0.841236	0.635557	1.71297	2.17816	1.11196
CTSO	protein_coding	mediumpurple2	-0.832364	0.00011808	-0.500418	15.5128	18.3517	20.3932	13.6579	12.8439	12.8695	13.4492	14.1652	13.852	11.5017	11.0281	12.8206	11.3925	14.7793	11.0597
DEPTOR	protein_coding	mediumpurple2	-0.829693	0.00012997	-1.06545	6.01642	5.26477	8.00727	1.9101	2.88307	3.27878	4.11687	3.41289	2.5233	4.62598	3.67719	2.60832	1.61555	3.39987	2.81406
CDC6	protein_coding	mediumpurple2	-0.820358	0.000179516	-1.36173	3.00647	3.25913	5.62064	0.782738	1.37469	1.22307	1.78216	1.25614	1.4782	2.711	1.53353	1.42578	1.36546	2.16837	1.39934
ZMYM4	protein_coding	mediumpurple2	-0.819932	0.0001821	-0.693148	6.26395	5.84888	7.60674	4.7625	4.18467	4.06688	4.78057	4.70904	4.1987	3.2409	4.35559	4.07205	2.21582	4.23612	3.96357
AMDHD1	protein_coding	mediumpurple2	-0.817091	0.000200139	-1.82009	4.27536	5.37342	7.2355	1.07048	1.83305	1.96867	2.02711	0.673755	2.02239	4.81326	1.56114	1.08186	0.320392	0.883977	0.870703
EFEMP1	protein_coding	mediumpurple2	-0.816688	0.000202816	-3.17401	10.5991	2.52562	14.7823	1.39175	0.989369	2.08011	1.34797	0.391691	1.58401	1.322	0.629174	0.392211	0.059471	1.68235	0.497964
ALG8	protein_coding	mediumpurple2	-0.814438	0.000218281	-0.679387	4.23944	3.09751	4.86386	2.58615	2.74095	2.96079	2.54178	2.51808	2.51398	2.62915	3.0799	2.53713	2.0105	2.47347	1.88235
ECT2	protein_coding	mediumpurple2	-0.811225	0.000242047	-2.42562	6.41656	3.14104	10.9578	0.816802	0.566008	1.92931	3.29932	0.553796	1.35154	1.4289	1.07281	2.12181	1.16275	0.519259	0.451864
KIT	protein_coding	mediumpurple2	-0.810014	0.000251529	-1.26003	18.7771	15.9028	30.3576	8.63746	6.58358	10.9354	7.1288	9.53882	10.342	5.90524	5.29345	13.5336	8.08814	13.8416	8.79374
MMP1	protein_coding	mediumpurple2	-0.807884	0.000268954	-3.36014	800.024	162.129	1047.19	71.6865	117.517	154.93	65.452	4.26396	61.4976	215.119	37.3089	44.2527	1.08385	7.7529	1.86667
IPO9	protein_coding	mediumpurple2	-0.807378	0.000273235	-0.656176	6.44684	5.44003	7.77034	3.9854	4.1759	3.28987	5.03987	5.21583	3.76466	4.82779	3.44583	3.87113	4.09018	4.6988	3.48931
ENSFCAG00000000225	protein_coding	mediumpurple2	-0.806063	0.000284626	-1.55156	1.80982	4.76207	4.29304	0.578264	1.27245	1.55737	1.88345	0.86039	1.72084	1.95638	0.844546	0.811921	1.37034	1.0288	0.941115
NDN	protein_coding	mediumpurple2	-0.805907	0.000285998	-1.05675	2.47366	2.82715	3.86962	0.998064	1.20684	1.63836	1.75082	1.30862	1.5633	2.55324	1.27182	1.04205	1.07872	1.91708	1.30455
NFIA	protein_coding	mediumpurple2	-0.803767	0.00030544	-1.47833	1.71662	2.17261	3.72032	0.613893	1.28706	0.626149	1.0582	1.18002	0.809592	1.38006	0.871508	0.145058	1.02797	0.842547	1.08235
ENSFCAG00000029354	protein_coding	mediumpurple2	-0.799672	0.000345643	-1.80588	4.29773	6.77799	6.95217	4.0954	1.20928	2.67265	3.82822	0.324651	2.77304	1.94493	0.233434	0.823208	0.76039	1.72339	0.235803
HOMER2	protein_coding	mediumpurple2	-0.795993	0.00038535	-1.90093	6.44647	1.98324	7.95306	1.06175	1.79367	2.68534	2.11255	1.23287	1.62401	1.44401	1.24349	1.20745	1.11272	1.08699	0.942412
CCL28	protein_coding	mediumpurple2	-0.795653	0.000389204	-2.29066	21.8428	4.80512	24.6642	3.68997	2.40794	4.37163	4.98439	1.71795	4.2321	4.26242	5.64129	3.14874	0.646803	1.78178	5.06426
DDX39B	protein_coding	mediumpurple2	-0.79514	0.00039507	-0.784842	60.2609	49.8034	81.5026	37.1714	38.2605	45.4883	39.5711	38.2323	42.4214	46.858	22.9897	33.4835	35.696	35.2298	29.3518
IGKV4-1	protein_coding	mediumpurple2	-0.789647	0.000462574	-1.95203	11.9496	9.15969	15.5918	9.54461	0.209735	5.79413	4.36397	0.746284	1.81121	5.90739	5.3388	2.43987	0.207587	1.08006	0.498311
FAM92A	protein_coding	mediumpurple2	-0.784234	0.000538019	-0.269808	2.60113	1.74529	2.4186	0.758854	3.49013	1.14867	6.92186	1.17349	1.75986	1.4398	1.05955	0.913627	0.992858	1.38978	1.39597
HIST1H1D	protein_coding	mediumpurple2	-0.782784	0.000559831	-1.55414	371.851	128.963	400.138	57.7509	55.6386	114.665	129.093	54.1803	104.857	182.117	132.018	99.1408	115.515	89.3555	92.8829
KIF27	protein_coding	mediumpurple2	-0.780656	0.000593153	-0.710343	2.76297	2.43221	3.05814	1.46014	2.04098	1.62794	1.10842	2.368	1.39727	1.65045	2.06985	1.18859	1.53616	1.76592	1.96318
ASPH	protein_coding	mediumpurple2	-0.779906	0.000605279	-0.9347	6.52321	6.68686	9.74407	3.32134	6.03777	3.56439	4.09245	3.78477	5.33742	5.43107	4.06681	3.07079	3.57886	3.80136	1.94693
UBE2E3	protein_coding	mediumpurple2	-0.779701	0.000608636	-0.902157	15.0787	10.7393	13.7538	7.54828	6.59254	6.89375	8.01464	8.79993	8.98151	8.66218	6.85392	7.89159	1.01096	6.51807	6.92986
ENSFCAG00000011781	protein_coding	mediumpurple2	-0.77873	0.000624692	-1.67731	17.365	7.75614	24.0691	2.12066	2.80695	3.34276	11.1894	4.94141	5.64262	6.35515	3.51117	7.09182	4.51196	4.5935	5.41264
HIST1H1A	protein_coding	mediumpurple2	-0.777628	0.000643343	-1.97357	103.92	23.0932	109.008	19.2259	15.6158	25.9524	21.6538	10.284	20.4394	42.123	15.8286	21.2473	17.4873	19.5207	11.0058
RRM2	protein_coding	mediumpurple2	-0.775639	0.000678144	-2.51965	37.5651	8.92304	57.5106	2.65761	3.14566	6.2623	9.0106	2.24285	6.10203	12.4982	7.62907	9.22671	3.64996	6.42587	3.69249
ENSFCAG00000026893	protein_coding	mediumpurple2	-0.77511	0.00068766	-2.04914	7.59432	3.45475	11.7696	1.71148	0.460726	2.74053	4.61319	1.59784	0.972089	4.02768	1.09626	1.66467	1.23918	0.982325	0.948527
SLC39A8	protein_coding	mediumpurple2	-0.771118	0.000762968	-1.31502	13.0454	9.95367	15.9446	3.29678	4.90893	6.62861	11.8665	6.51319	4.61183	5.73552	2.35522	6.92979	1.53993	4.91028	3.31259
NUDT1	protein_coding	mediumpurple2	-0.768485	0.000816208	-0.847615	7.7755	5.63146	9.95808	3.13947	6.4536	4.96404	4.86005	3.97118	5.21022	5.04871	3.69261	3.78793	3.98419	3.2934	3.53065
GLE1	protein_coding	mediumpurple2	-0.768058	0.000825114	-0.976443	6.56167	4.10489	9.60772	3.27002	3.65804	3.18698	3.73808	4.45188	2.4895	3.89154	3.13094	3.22783	2.76856	3.96688	3.43583
CPLANE1	protein_coding	mediumpurple2	-0.766395	0.000860577	-0.590764	3.00514	3.08506	2.994	1.57841	2.49736	1.60431	1.9089	2.18262	2.7347	2.11905	1.376	1.97674	1.99893	2.36097	1.78936
TCTN2	protein_coding	mediumpurple2	-0.766067	0.000867712	-0.823441	2.50764	3.08263	3.34417	1.67424	1.44662	2.02343	1.8259	1.91708	1.42513	2.07574	1.56262	1.15037	0.867021	2.69042	1.53658
PFN2	protein_coding	mediumpurple2	-0.765642	0.000877024	-1.85439	7.30899	4.11621	10.7369	2.3736	5.93771	3.29564	2.40572	1.08695	3.34838	0.897782	0.907774	1.35642	0.499617	1.22134	1.18479
RGP1	protein_coding	mediumpurple2	-0.764894	0.000893619	-0.492395	12.0195	10.6053	14.8387	9.20901	8.91188	8.66942	10.1287	10.0592	9.04446	8.35919	6.52205	8.88061	7.92184	10.5188	8.29773
DALRD3	protein_coding	mediumpurple2	-0.764454	0.000903497	-0.977466	10.862	6.07632	13.3085	4.16223	3.5953	5.19019	6.20774	5.81577	5.71692	7.8446	4.65102	4.94965	4.95861	4.50055	3.85345
NBDY	protein_coding	mediumpurple2	-0.764394	0.000904856	-1.17116	2.44633	2.79442	4.11431	1.20589	1.07861	0.847763	1.62623	0.941376	1.10911	1.50719	1.07703	2.48366	0.858218	1.38192	2.49996
TDP1	protein_coding	mediumpurple2	-0.763718	0.00092023	-0.909727	2.3865	2.16309	3.17515	0.79936	1.47454	0.929313	1.56181	1.60999	0.754204	2.12352	1.29953	1.47663	1.1984	1.91703	1.30274
PLA2R1	protein_coding	mediumpurple2	-0.763062	0.000935352	-1.2302	1.7413	2.585	3.35751	0.605465	0.728052	0.550124	1.63658	1.0948	1.11593	2.02041	1.38028	0.742633	0.575373	1.26217	1.38931
RNLS	protein_coding	mediumpurple2	-0.760657	0.00099252	-0.928174	3.18119	2.0032	3.53821	1.83179	1.0934	1.66411	1.99498	2.16523	2.14374	1.57386	0.977775	1.17542	1.29285	1.0561	1.36645
ENSFCAG00000008059	protein_coding	mediumpurple2	-0.760558	0.000994941	-0.992367	3.4102	2.62587	4.39132	1.48563	1.39658	1.3442	3.06048	2.02266	1.92447	1.94135	0.942325	1.83957	1.11703	2.33682	1.55427
POLE	protein_coding	mediumpurple2	-0.760481	0.000996806	-1.5498	5.35105	2.26794	6.58739	0.706717	0.575941	1.2584	1.93214	1.5196	0.959915	3.53062	1.71441	1.92965	2.0029	2.19374	1.08516
PDE5A	protein_coding	mediumpurple2	-0.758457	0.00104727	-0.992638	5.04384	2.41208	7.96048	2.64527	3.24472	2.91066	3.06892	2.28321	2.78897	3.18251	1.93561	2.37194	1.37867	3.55689	1.62319
POLE2	protein_coding	mediumpurple2	-0.758086	0.00105672	-1.92193	5.25968	1.88996	8.79791	1.37847	0.526955	1.34676	2.39242	0.486542	1.57728	1.79469	1.5862	1.90748	0.899098	1.52359	1.41486
TIMM22	protein_coding	mediumpurple2	-0.758067	0.00105722	-0.919085	13.5521	9.75534	17.9603	8.61153	8.27033	10.2543	9.49041	5.00848	6.95958	5.6941	7.1515	9.53016	4.51421	6.15762	5.65465
ENSFCAG00000044530	protein_coding	mediumpurple2	-0.757959	0.00105998	-1.6926	297.612	128.018	393.818	47.5341	18.7946	147.207	126.045	12.422	89.7518	98.6802	149.454	113.045	25.6889	64.0657	121.359
ECD	protein_coding	mediumpurple2	-0.756361	0.00110165	-0.584756	8.75174	7.93796	9.16151	6.41355	4.38033	6.08169	7.57716	6.12734	6.25388	6.81066	5.80627	4.67214	3.70705	6.37331	4.74301
TMEM216	protein_coding	mediumpurple2	-0.756207	0.00110574	-0.970735	1.58828	1.34571	2.43831	0.697131	1.05498	0.863812	0.875838	1.20984	0.715391	1.01681	0.645513	0.529929	0.78898	1.34414	1.2224
ENSFCAG00000012479	protein_coding	mediumpurple2	-0.755612	0.00112166	-0.623289	3.20951	2.3838	3.43422	2.36421	2.02933	1.87707	2.34334	1.33204	2.12094	1.77967	1.94426	1.60788	1.56029	1.94077	2.5425
DNA2	protein_coding	mediumpurple2	-0.754709	0.00114612	-1.56475	3.08013	0.837555	3.54133	0.857278	0.407921	1.17254	1.25517	0.588385	1.0489	0.706191	1.20346	0.979553	0.443132	0.483351	0.939776
RFC5	protein_coding	mediumpurple2	-0.753621	0.0011762	-0.999732	8.83447	4.87679	11.5467	4.57966	2.93709	3.80871	5.7193	3.05225	4.93661	4.84949	4.50709	5.40109	2.92512	3.79796	4.01085
LRIG3	protein_coding	mediumpurple2	-0.752198	0.00121649	-2.07722	6.15171	2.41081	11.2288	2.06755	1.84598	1.84495	2.67201	1.42706	1.33336	3.27515	0.970713	1.03802	0.492423	1.20003	0.592629
ENSFCAG00000044323	protein_coding	mediumpurple2	-0.751417	0.00123907	-0.590687	14.7327	12.2674	17.6245	8.39222	9.43693	8.14785	12.8471	10.3611	9.4355	9.78554	8.8325	8.937	8.0569	13.0405	11.2546
PLS3	protein_coding	mediumpurple2	-0.748826	0.00131641	-0.736349	7.21364	9.0913	8.67459	4.85517	5.23829	5.67687	6.6246	3.59215	6.07252	4.8709	4.21895	2.86869	3.14448	6.45875	6.35516
RTKN2	protein_coding	mediumpurple2	-0.747014	0.00137279	-2.17185	5.76277	2.03554	9.74414	0.809194	1.44466	1.43655	3.31871	0.227683	2.13591	2.33251	0.95667	1.43638	0.109563	0.822762	0.541891
RAB34	protein_coding	mediumpurple2	-0.745488	0.00142177	-0.963829	1.26675	1.78601	2.28427	0.790144	0.698322	0.964585	1.42999	0.534488	0.960222	1.04315	0.624066	0.592927	1.08869	1.37071	0.847781
ENSFCAG00000043173	protein_coding	mediumpurple2	-0.744904	0.00144087	-1.90403	273.74	83.9781	374.104	21.1782	9.68154	72.1726	136.365	18.6701	59.7547	109.854	111.613	75.8709	30.415	56.3648	80.2199
DNA2	protein_coding	mediumpurple2	-0.744591	0.00145121	-1.56475	3.08013	0.837555	3.54133	0.857278	0.407921	1.17254	1.25517	0.588385	1.0489	0.706191	1.20346	0.979553	0.443132	0.483351	0.939776
CAD	protein_coding	mediumpurple2	-0.743422	0.00149029	-1.22034	5.69949	3.00918	8.16703	1.50178	1.15276	1.95527	3.4316	2.88374	2.28951	3.53543	1.74398	2.14029	3.15994	3.04357	2.13301
ENSFCAG00000026792	protein_coding	mediumpurple2	-0.742935	0.00150682	-1.98678	51.6885	18.0625	90.9181	13.2882	10.07	20.6761	23.773	4.24029	18.3823	8.90535	13.9522	15.1613	3.88704	9.1651	20.6473
DCLRE1B	protein_coding	mediumpurple2	-0.742592	0.00151857	-0.83246	2.22079	1.79531	2.46839	0.854977	1.3363	1.24625	1.46753	1.64254	1.14206	2.03536	0.829904	1.0431	1.00163	1.22851	0.737828
ENSFCAG00000040021	protein_coding	mediumpurple2	-0.741992	0.00153927	-0.663922	2.6303	2.50195	2.86915	1.78415	1.01934	1.67007	1.94064	2.03062	1.47572	1.24104	2.55013	1.43243	1.58124	1.49344	1.98183
ENSFCAG00000029663	protein_coding	mediumpurple2	-0.740726	0.0015837	-0.996797	23.0314	12.7974	29.0657	7.93247	10.9653	11.3035	14.2543	10.8297	9.39161	18.1539	8.80035	8.42393	11.6587	10.3104	8.05342
ITGB3BP	protein_coding	mediumpurple2	-0.740544	0.00159018	-1.76558	3.68846	1.13086	4.68185	0.545798	0.46186	0.97839	2.32325	0.701855	0.72788	1.38467	1.07421	1.19632	0.613904	0.834626	0.334757
SMARCAD1	protein_coding	mediumpurple2	-0.7401	0.00160605	-0.975247	3.98252	3.97101	3.77114	1.78286	1.97677	1.55935	2.64831	0.183521	2.37548	3.41193	2.15544	1.38715	1.84567	2.82156	1.70709
CENPO	protein_coding	mediumpurple2	-0.739851	0.00161503	-1.38831	3.94183	2.62998	7.95454	1.31449	2.45924	1.94142	2.63383	1.54241	1.55122	2.01035	1.35217	1.72504	1.2767	2.36564	2.02451
CD200	protein_coding	mediumpurple2	-0.738528	0.00166329	-0.990329	3.9801	6.74828	8.64785	2.68939	2.48034	2.85505	3.4788	3.98797	2.81144	4.3692	2.86756	2.10056	2.16982	4.89213	4.3109
MRPS18A	protein_coding	mediumpurple2	-0.738057	0.00168079	-0.539738	46.1772	40.3274	53.3704	31.1601	34.3975	38.9708	39.8869	29.2562	33.3025	27.3141	26.3837	39.2062	21.7858	32.8149	30.3993
ENSFCAG00000043466	protein_coding	mediumpurple2	-0.737995	0.0016831	-0.6149	55.7579	40.5425	70.4053	31.0773	38.2014	32.615	39.2874	39.802	33.8118	46.6432	30.2952	36.1492	33.1272	43.2717	31.1375
MMP12	protein_coding	mediumpurple2	-0.737879	0.00168743	-2.6636	30.878	12.2592	59.2133	3.91175	18.4968	19.1866	11.756	1.36487	3.64756	1.91639	1.14777	1.38925	1.19007	0.499983	0.106738
GAMT	protein_coding	mediumpurple2	-0.737449	0.00170353	-2.01512	4.4757	1.11161	7.12186	0.825337	0.66789	1.39349	1.84038	0.547233	1.73974	1.41706	0.852704	0.688675	0.661011	1.27284	0.670347
HIST2H2BF	protein_coding	mediumpurple2	-0.73729	0.00170954	-1.79646	324.528	129.099	543.832	60.6827	29.721	131.197	166.896	23.4211	101.546	122.582	146.69	133.741	26.3261	100.31	105.486
HEATR3	protein_coding	mediumpurple2	-0.737214	0.00171242	-0.871694	14.4859	15.2734	20.2847	7.57516	6.42538	9.15079	12.3686	7.07435	11.3789	9.46678	15.8045	10.0143	5.35334	7.80166	6.98339
HNRNPL	protein_coding	mediumpurple2	-0.734411	0.00182106	-0.421718	84.3377	66.7491	81.9939	52.3878	52.1604	53.3082	60.7568	73.0907	51.3652	69.1162	56.4051	64.7245	57.0794	55.9253	49.6924
ENSFCAG00000013786	protein_coding	mediumpurple2	-0.734083	0.00183413	-0.649364	12.6181	8.17459	14.8463	7.16389	6.534	8.6843	8.83735	8.32589	8.62196	7.30534	8.39582	5.66408	5.65125	8.56267	7.14159
RAD54L	protein_coding	mediumpurple2	-0.733915	0.00184086	-1.72376	2.98483	1.09164	4.35738	0.312022	0.701708	0.65714	1.6631	0.689748	0.42789	1.90593	0.928733	0.751035	0.648326	1.00974	0.518274
ZNF22	protein_coding	mediumpurple2	-0.733754	0.0018473	-0.674969	6.95877	5.8775	9.76275	5.59043	4.47471	5.09564	5.65468	4.15768	5.31952	4.84291	5.51393	3.94159	3.01875	5.37471	3.63464
SPAAR	protein_coding	mediumpurple2	-0.733347	0.0018637	-1.03147	4.46487	2.37493	3.0265	2.55604	1.72916	2.31612	1.91391	1.55084	0.911056	1.85193	0.986928	0.578472	1.73057	1.67845	1.50336
CDCA8	protein_coding	mediumpurple2	-0.733173	0.00187076	-1.76619	4.60964	1.51825	6.59446	0.455338	0.655747	1.29873	2.47733	0.645394	1.12976	2.51605	1.35095	1.64267	0.608488	1.48896	0.691303
SPC24	protein_coding	mediumpurple2	-0.733137	0.00187223	-2.06974	17.5839	6.28847	33.9705	1.98813	3.10159	8.21392	7.5972	2.25053	5.76533	6.32105	5.71464	5.9392	1.25297	3.9354	3.03326
DACH1	protein_coding	mediumpurple2	-0.732018	0.00191811	-0.82896	3.38919	2.44667	4.69619	1.25871	2.61069	1.93807	2.10677	2.75347	2.03807	2.01508	1.35458	1.45964	1.954	2.34284	1.88351
MFSD2B	protein_coding	mediumpurple2	-0.731958	0.0019206	-0.917462	1.29546	1.54738	2.54142	1.10679	1.25502	1.16104	1.14721	1.1298	1.1723	0.862139	0.804688	0.853091	0.639386	0.637419	0.633685
C1orf112	protein_coding	mediumpurple2	-0.731944	0.00192119	-1.77532	2.99126	1.80168	6.47928	0.674013	0.929584	0.807255	2.15006	0.778487	0.74505	1.12449	1.1989	0.733627	0.553254	1.79047	1.68661
NDUFAF7	protein_coding	mediumpurple2	-0.731776	0.00192818	-1.18558	5.86668	3.22325	9.66249	2.52534	1.88587	3.60128	3.78938	2.62463	3.07213	3.3361	2.53714	2.79399	1.55835	2.51492	2.73873
ZBED8	protein_coding	mediumpurple2	-0.731433	0.00194248	-0.830002	3.14507	2.96178	4.11014	1.10888	1.19763	2.34387	2.13874	2.3643	1.4665	1.73465	2.89001	1.88871	1.11072	2.27765	2.46774
TTC4	protein_coding	mediumpurple2	-0.730697	0.00197345	-0.714565	11.5576	8.25668	14.3138	6.31789	7.34179	6.17062	9.70129	7.33176	7.64475	7.99398	7.33252	8.03171	4.28761	5.62087	5.41427
ENSFCAG00000045523	protein_coding	mediumpurple2	-0.729947	0.00200547	-1.38294	943.275	414.367	1380	294.591	197.715	446.624	605.181	138.33	338.23	389.104	410.512	453.443	163.306	370.753	391.059
FAM160A1	protein_coding	mediumpurple2	-0.729832	0.0020104	-0.867564	4.15588	5.20563	4.62717	1.6989	2.30361	2.56709	3.82574	3.41511	2.42049	2.42224	4.03328	3.24596	1.33997	1.66983	1.72497
CEACAM16	protein_coding	mediumpurple2	-0.729693	0.0020164	-1.84967	12.3129	13.7942	11.2684	3.65499	3.88317	14.4714	2.55416	0.217677	5.77398	4.64552	1.52906	2.78479	0.4969	1.02195	0.446551
NCAPH	protein_coding	mediumpurple2	-0.729565	0.0020219	-1.65068	7.20232	2.49579	9.83618	1.0035	0.93245	1.80037	3.63678	1.42811	1.6431	4.64146	2.55855	2.48712	1.3155	2.21036	1.22866
PRIM2	protein_coding	mediumpurple2	-0.729393	0.00202936	-1.65505	6.36634	3.43267	12.0036	1.23405	1.27501	2.63931	5.01606	1.25631	2.44665	3.35875	2.78845	2.57502	1.03386	1.93871	2.12956
ENSFCAG00000036267	protein_coding	mediumpurple2	-0.728708	0.00205923	-1.59554	3.59381	2.37789	8.0745	1.01155	1.8825	1.83579	2.68177	1.40241	1.21738	2.18591	1.13349	1.12446	1.26854	1.2912	1.55648
ENSFCAG00000010839	protein_coding	mediumpurple2	-0.728302	0.00207708	-1.20858	4.77846	3.13806	7.15114	2.75385	3.2883	3.16196	2.86619	1.49381	2.77811	3.18554	0.914301	1.62031	1.13852	1.73698	1.14095
ZNF496	protein_coding	mediumpurple2	-0.728263	0.00207882	-0.939995	2.14092	2.96389	3.35466	1.51774	1.65875	1.26334	1.11302	2.18319	1.02292	2.12811	0.744105	0.899304	1.37815	2.40467	1.32418
COX18	protein_coding	mediumpurple2	-0.728142	0.00208414	-0.361165	1.19507	1.29981	1.48308	1.29495	1.7913	0.553135	0.962746	1.0959	1.40049	0.568056	1.11087	0.759946	0.273164	1.52984	1.04755
ENSFCAG00000041102	protein_coding	mediumpurple2	-0.727269	0.00212309	-1.67454	88.4497	28.078	114.272	9.344	8.11965	29.4836	53.102	7.44605	23.4903	41.3651	30.1752	28.1451	16.5924	19.4464	22.4967
TAC1	protein_coding	mediumpurple2	-0.726222	0.00217056	-3.43772	62.6911	1.12302	86.037	0.349773	2.66266	13.5071	8.80504	0.537848	0.423633	23.4485	1.6841	1.21646	0.096451	0.200829	2.38527
POLQ	protein_coding	mediumpurple2	-0.72609	0.00217662	-1.67633	3.05662	1.53416	5.57585	0.561975	0.467991	1.01388	1.97713	0.359073	1.1704	1.96782	1.34968	1.39343	0.466538	1.07752	0.918219
ENSFCAG00000046684	protein_coding	mediumpurple2	-0.725418	0.0022076	-1.75159	92.8892	26.483	122.917	10.847	6.09037	41.1704	40.5573	4.74285	29.6344	20.1306	41.8802	34.0403	10.6431	21.1866	26.8914
C4orf46	protein_coding	mediumpurple2	-0.725359	0.0022103	-1.66994	3.49469	2.17041	7.12682	0.991024	0.589265	1.53168	2.99069	0.66052	2.10018	1.01161	1.8386	1.33898	0.714366	1.2165	1.09689
NT5DC2	protein_coding	mediumpurple2	-0.725231	0.00221627	-1.26234	4.92747	3.08438	7.77639	0.729532	1.08709	1.61307	3.04641	2.49535	1.85994	3.9873	2.08676	1.54302	2.27889	3.08911	2.50994
CCNB2	protein_coding	mediumpurple2	-0.724837	0.00223466	-2.05311	4.69213	1.57701	8.68098	0.580138	0.402749	1.52704	2.51245	0.466044	1.19981	2.30194	1.30951	1.74322	0.427388	1.12325	0.816274
ENSFCAG00000042211	protein_coding	mediumpurple2	-0.724488	0.00225102	-1.91199	133.706	32.945	188.578	12.9024	8.08723	40.7583	66.8194	6.08545	32.0208	41.408	44.9712	46.5318	9.28529	28.3552	40.3502
ACOT8	protein_coding	mediumpurple2	-0.724477	0.00225154	-0.6248	11.3742	8.88205	13.3326	6.6219	7.0041	10.4313	7.43577	7.45425	9.56913	7.88068	5.68642	6.87425	5.73222	6.58092	5.86001
ENSFCAG00000040021	protein_coding	mediumpurple2	-0.724157	0.00226665	-0.663922	2.6303	2.50195	2.86915	1.78415	1.01934	1.67007	1.94064	2.03062	1.47572	1.24104	2.55013	1.43243	1.58124	1.49344	1.98183
HIST1H2AD	protein_coding	mediumpurple2	-0.723954	0.00227631	-1.89314	162.504	51.7418	272.338	26.4199	13.9116	48.6016	93.7291	11.5845	45.8965	52.784	68.2386	48.5036	16.1459	46.8504	51.3273
FANCB	protein_coding	mediumpurple2	-0.722669	0.00233802	-1.4283	2.44194	1.41159	4.6924	0.826996	0.47715	1.05303	1.66145	0.80591	1.03506	1.59522	0.947131	1.36287	0.701646	1.28942	0.945688
INTS9	protein_coding	mediumpurple2	-0.722386	0.00235178	-0.594436	3.98977	4.55554	5.24037	2.21317	3.54297	3.48308	4.09652	3.05747	2.52443	3.88214	2.68554	2.80452	2.17588	3.45123	2.60422
MCM6	protein_coding	mediumpurple2	-0.722173	0.00236218	-1.32494	14.2886	4.1036	16.3163	2.62127	2.85142	5.27423	5.78609	3.1535	4.58862	7.20183	5.79991	5.40458	4.52626	4.58146	3.62845
ENSFCAG00000044877	protein_coding	mediumpurple2	-0.722055	0.00236798	-0.738829	4.76857	4.1335	5.38773	2.33246	2.54802	3.12319	3.93024	2.33475	3.3432	2.47795	3.51272	3.2609	1.08602	3.89071	2.41109
WDR77	protein_coding	mediumpurple2	-0.721347	0.00240293	-1.75975	6.00228	2.66968	11.4975	2.14366	2.82159	2.45589	3.72715	0.93326	3.19181	2.1674	1.21838	2.0317	0.801407	1.11294	1.21891
EIF3B	protein_coding	mediumpurple2	-0.72114	0.00241319	-0.954335	33.6979	17.7052	38.6369	13.3712	13.5295	17.9592	22.5722	13.6372	19.7687	22.1042	12.6356	18.086	12.6896	11.918	7.59971
ANGPTL4	protein_coding	mediumpurple2	-0.721139	0.00241327	-1.09616	8.2513	8.51434	8.91357	0.345005	0.775206	4.74313	3.54464	4.24225	7.69069	5.28145	4.80739	3.96644	2.47295	5.61629	4.56126
ENSFCAG00000042671	protein_coding	mediumpurple2	-0.720877	0.00242635	-1.42656	891.628	326.973	1117.68	167.873	122.082	300.479	393.275	140.446	240.756	489.154	342.43	339.347	92.1898	432.939	415.563
ARMCX1	protein_coding	mediumpurple2	-0.72084	0.00242817	-1.05219	3.69622	4.33167	7.99561	2.98878	2.99959	2.72916	3.60517	1.82988	2.85345	2.15011	1.63427	1.5471	1.77163	3.36962	3.42954
AMMECR1	protein_coding	mediumpurple2	-0.720647	0.00243785	-0.629436	2.10457	1.93841	2.66999	1.41581	1.23709	1.39969	1.46658	1.32407	1.86201	2.12737	1.53228	1.54116	0.932572	1.41348	1.10574
DCTPP1	protein_coding	mediumpurple2	-0.720633	0.00243857	-2.5343	4.93849	1.18902	10.3416	0.401177	0.36203	1.45067	2.03922	0.375231	1.21994	1.72683	0.799102	0.841566	0.731296	0.393161	1.0316
CDC25A	protein_coding	mediumpurple2	-0.720295	0.00245559	-0.994127	4.39674	2.66189	6.56361	1.8583	3.15749	2.77016	2.42952	1.61396	2.18217	3.2698	2.5797	2.11739	2.14445	1.81405	1.4186
ATAD3A	protein_coding	mediumpurple2	-0.720151	0.00246285	-1.12297	19.2116	9.46472	22.5668	6.80159	5.5044	8.38769	11.7986	6.14697	9.54705	14.8073	6.73436	7.42638	7.09576	5.87627	3.98599
SFXN2	protein_coding	mediumpurple2	-0.720108	0.00246502	-0.99705	4.99868	3.99039	8.66257	2.55311	3.01631	3.17084	4.51435	1.79195	2.84956	3.85946	3.86902	2.55586	1.90902	2.70772	2.57831
ENSFCAG00000031353	protein_coding	mediumpurple2	-0.71963	0.00248933	-2.30525	4.18065	1.1478	8.08481	0.500199	0.573173	1.28752	2.35197	0.376538	0.811473	1.65562	0.974513	0.953191	0.127322	0.840544	0.403303
PHF10	protein_coding	mediumpurple2	-0.718888	0.00252745	-0.438639	20.3775	18.3935	19.3993	11.3458	15.0419	13.4333	14.8976	18.3249	12.6997	17.375	16.6984	12.1678	11.7389	14.3977	13.558
ZNF35	protein_coding	mediumpurple2	-0.718855	0.00252914	-0.711836	4.58452	4.72197	6.64138	2.88788	4.30228	2.98507	4.08234	4.06117	2.66153	4.60857	2.43666	2.22092	2.93901	3.01281	2.74915
ENSFCAG00000008273	protein_coding	mediumpurple2	-0.718589	0.00254291	-1.43986	7.7072	4.07658	11.0465	1.07035	1.35152	2.78002	4.9086	1.03548	2.54876	5.29288	3.94702	4.27209	1.09173	3.73911	1.62378
WDR62	protein_coding	mediumpurple2	-0.718429	0.00255123	-1.07441	1.84592	1.02924	2.45774	0.440703	0.586294	0.577292	0.881912	0.885999	0.607059	1.43295	1.14506	0.686492	0.991099	1.13238	0.762405
HIST2H2BE	protein_coding	mediumpurple2	-0.718374	0.0025541	-1.28758	295.28	151.262	430.918	115.243	102.125	139.577	226.204	42.9776	116.118	99.6783	136.106	168.345	37.9902	116.399	136.997
CTPS1	protein_coding	mediumpurple2	-0.717487	0.00260067	-1.13726	5.73106	3.50135	9.16152	2.16739	2.85796	2.38207	4.6581	2.00308	2.42723	4.60442	2.23578	2.80308	2.52721	2.74458	2.03835
ENSFCAG00000039447	protein_coding	mediumpurple2	-0.71742	0.00260421	-1.60032	265.896	109.187	402.682	39.7956	19.3691	107.519	154.413	28.5517	91.2357	151.982	126.057	108.051	27.4286	97.3321	74.307
AURKA	protein_coding	mediumpurple2	-0.717186	0.00261663	-1.57628	17.2351	7.8569	26.7947	3.91404	4.93398	7.62918	14.3062	2.24183	5.11171	7.76998	6.22393	7.4252	2.28994	4.40834	3.34545
ENSFCAG00000041326	protein_coding	mediumpurple2	-0.71701	0.00262599	-1.29862	191.816	85.1266	284.87	67.144	58.563	97.3115	128.512	47.5648	91.8973	104.506	68.6136	94.1385	36.2225	65.1904	53.8782
SLC17A5	protein_coding	mediumpurple2	-0.715796	0.0026913	-0.775028	3.74511	2.4817	4.22734	1.87144	2.54851	2.07251	3.04094	1.54231	1.89013	2.00133	2.23877	1.91537	1.09223	2.67774	1.54541
ENSFCAG00000006639	protein_coding	mediumpurple2	-0.71478	0.00274698	-1.13851	7.64081	6.0773	14.0808	2.73708	2.29501	3.68825	6.2526	3.81903	4.15228	7.52389	4.53702	3.93253	3.43823	4.58069	3.55172
FAM161A	protein_coding	mediumpurple2	-0.714695	0.00275166	-0.746257	2.18074	2.50161	2.7968	1.20983	1.95772	1.7063	2.23429	1.7914	1.53527	1.35468	1.18365	1.38254	0.684627	1.82143	0.97299
ENSFCAG00000038219	protein_coding	mediumpurple2	-0.714598	0.00275707	-0.966675	0.876586	2.07566	2.12097	1.06076	0.972022	0.816943	1.3394	0.462433	0.886097	0.712149	1.03409	0.705862	0.890214	0.872251	0.631334
CKAP2L	protein_coding	mediumpurple2	-0.714115	0.0027839	-1.69463	4.77728	2.4076	8.67385	0.785087	0.712636	1.37361	3.06883	0.691714	1.15011	3.74665	2.25413	1.91568	0.669827	1.81534	1.41361
HIST1H2BB	protein_coding	mediumpurple2	-0.714077	0.00278602	-1.80129	541.109	147.036	793.561	86.6073	19.9262	170.515	302.214	36.0835	155.957	198.169	210.725	179.626	49.948	137.191	153.556
TPX2	protein_coding	mediumpurple2	-0.713993	0.00279072	-1.49673	14.271	5.87574	18.4011	2.10302	2.38174	4.36692	8.66835	2.22694	3.40198	10.4785	5.48499	5.40256	2.6771	4.54248	2.9039
CEP72	protein_coding	mediumpurple2	-0.713214	0.00283456	-1.80196	4.23011	1.75723	8.34334	0.568283	0.400081	1.64902	2.30116	1.14028	0.858872	2.65136	1.47969	1.57445	1.44099	1.47113	0.904006
SRSF6	protein_coding	mediumpurple2	-0.712886	0.00285319	-0.516476	44.4521	46.9978	60.6351	32.6223	38.0386	37.7417	45.1208	30.1783	39.79	38.2206	30.3188	37.1258	23.5836	41.2674	31.2689
MYBL2	protein_coding	mediumpurple2	-0.712722	0.00286256	-1.44786	14.1256	5.64083	16.458	1.77485	4.18607	6.05022	6.92624	1.92779	5.17397	10.5102	4.13133	4.19863	3.18632	3.63798	1.41073
LCLAT1	protein_coding	mediumpurple2	-0.712562	0.00287169	-1.03457	5.23378	2.86761	7.01433	3.28706	3.96064	2.03417	3.18057	2.64362	2.4979	2.22756	2.56585	2.16963	2.20118	1.90853	0.838816
SMOC2	protein_coding	mediumpurple2	-0.712455	0.00287783	-2.02425	5.88306	2.93255	11.9501	0.687582	1.70799	1.82793	2.39235	1.12553	1.98818	5.72317	0.72047	0.898623	1.61223	1.03442	0.701001
TEX10	protein_coding	mediumpurple2	-0.712257	0.00288917	-0.810815	6.4731	3.70836	7.91601	3.1351	4.53249	2.60008	3.98334	4.52165	3.55226	4.15784	2.93645	3.10153	2.11395	3.75942	2.87242
C18orf54	protein_coding	mediumpurple2	-0.712078	0.00289949	-1.27828	3.64419	2.45139	6.47054	0.853689	0.830123	1.26168	2.9525	1.10684	1.7177	2.37828	1.69728	1.87687	1.45729	2.92062	1.67059
ENSFCAG00000046004	protein_coding	mediumpurple2	-0.711811	0.00291491	-1.22653	63.2243	36.756	103.638	30.2818	15.665	31.2122	50.9766	13.7629	27.8122	27.9159	34.4417	38.1889	14.2132	29.4792	34.111
ENSFCAG00000027664	protein_coding	mediumpurple2	-0.711608	0.00292669	-1.38315	18.6344	8.65872	29.3906	6.93934	6.1147	9.02074	13.5543	3.51071	9.2771	11.6104	6.16904	6.31046	3.91909	5.3846	5.11525
NSMCE4A	protein_coding	mediumpurple2	-0.711381	0.00293991	-0.8879	26.0501	15.3246	37.0575	15.9121	13.7938	13.6176	21.3222	11.6495	15.1592	17.0649	14.303	13.5955	10.4928	12.1881	10.4402
METTL16	protein_coding	mediumpurple2	-0.711127	0.00295473	-0.583727	11.2583	11.4446	15.969	7.68555	10.398	8.67117	10.142	7.48041	7.71138	10.3251	11.0235	8.04172	6.67741	9.15383	5.90314
NOL6	protein_coding	mediumpurple2	-0.711036	0.0029601	-1.59122	3.00628	1.46282	6.3484	0.989545	1.76145	0.956855	1.54068	1.07816	1.39742	1.39191	1.01679	1.35189	1.39754	0.777664	0.701032
FABP3	protein_coding	mediumpurple2	-0.710144	0.00301276	-2.76843	31.6563	6.46814	68.3659	3.32457	4.03384	7.88859	16.3242	1.05654	9.14223	7.22453	2.48474	6.82955	1.13432	1.30143	1.77101
NAMPT	protein_coding	mediumpurple2	-0.70994	0.00302491	-0.877255	1.36485	2.09279	1.73519	0.688265	1.32595	0.730422	1.64809	0.460434	1.10983	0.917998	1.07751	1.09311	0.912375	0.66313	0.680821
SPRYD4	protein_coding	mediumpurple2	-0.709544	0.00304861	-0.743465	3.81223	1.76793	3.06973	2.20826	2.1041	1.68414	1.51001	1.54014	1.92041	1.88606	2.08731	1.29446	1.41	1.60678	1.41474
SFXN4	protein_coding	mediumpurple2	-0.709253	0.00306611	-1.25337	6.84146	3.36091	7.53457	1.71441	1.36335	3.1552	4.18545	1.81147	4.49639	4.18853	2.27386	2.97644	1.29462	1.33391	0.96672
FAM83D	protein_coding	mediumpurple2	-0.708232	0.0031282	-1.67792	6.03399	2.42827	10.1166	0.622028	0.595477	1.35536	3.33497	1.42212	0.888153	4.17711	2.14537	1.55502	2.40205	2.9376	1.79076
ANAPC5	protein_coding	mediumpurple2	-0.708213	0.00312931	-0.999552	5.22266	3.34967	7.82474	2.66888	2.4269	3.89302	3.76727	2.21633	3.97348	2.96189	3.02694	2.66265	1.41658	2.11897	1.67143
ENSFCAG00000040544	protein_coding	mediumpurple2	-0.708053	0.00313916	-0.699772	4.84347	3.98796	7.93995	2.74464	4.30833	2.99747	4.57513	2.68956	3.82204	3.31694	3.25209	5.15199	1.48916	3.10177	3.85339
ACTL6A	protein_coding	mediumpurple2	-0.70779	0.00315534	-1.11241	12.4597	5.72959	17.4897	5.2917	5.85009	6.61682	7.99724	3.65901	6.42289	5.50213	5.80324	7.4241	2.4514	3.7679	5.22235
JMJD7	protein_coding	mediumpurple2	-0.707766	0.00315685	-1.25896	2.55861	1.36557	3.9985	0.719354	1.20606	0.682097	1.58524	1.52746	1.1562	1.92941	0.552513	0.450045	1.14469	1.08407	1.20467
BIRC5	protein_coding	mediumpurple2	-0.707228	0.00319019	-1.44059	42.6198	17.2644	68.8125	7.54333	6.91809	21.6442	28.35	12.2256	17.3738	22.5365	13.4585	18.579	15.2143	13.9687	11.8444
CKAP4	protein_coding	mediumpurple2	-0.707024	0.00320289	-1.16149	4.34888	2.8831	5.72986	1.06703	2.75793	1.35061	2.63524	1.09751	1.89391	4.0832	1.10453	1.29324	1.9899	2.64775	1.25748
PRMT5	protein_coding	mediumpurple2	-0.707011	0.00320373	-1.18306	14.8595	8.72419	25.1581	5.68004	8.22233	9.52139	11.9277	4.62378	7.62138	9.12563	6.14392	7.63095	3.44966	6.47455	5.44521
MRPS30	protein_coding	mediumpurple2	-0.706886	0.00321153	-1.04551	10.8908	5.51441	15.2193	4.04964	4.69683	5.44917	8.29479	4.20562	4.99588	7.52992	4.9649	5.56818	3.41271	3.80411	4.31306
AHCY	protein_coding	mediumpurple2	-0.706714	0.00322229	-1.11725	18.7627	6.00035	13.6984	3.86892	3.53445	5.54022	7.71672	9.19722	7.38185	6.40975	3.76092	5.62662	6.82914	5.47286	5.57984
ENSFCAG00000045727	protein_coding	mediumpurple2	-0.706262	0.00325078	-1.68676	47.3078	14.4811	68.141	6.59925	4.31907	17.8511	18.4597	6.54959	10.8433	31.8604	19.9545	15.7809	6.06278	9.50784	13.6484
POC1A	protein_coding	mediumpurple2	-0.70626	0.00325091	-1.72655	17.6124	5.50107	29.7121	3.50052	4.98442	8.39368	11.1657	3.50278	5.44262	6.75682	3.7864	6.54244	2.21373	4.20568	3.35508
CCNA2	protein_coding	mediumpurple2	-0.70572	0.00328515	-1.75303	24.8913	9.33683	41.8302	3.92352	2.9339	9.76757	17.0542	2.24165	8.29145	14.4019	8.47896	8.66061	2.71034	7.39817	4.39685
EIF2AK1	protein_coding	mediumpurple2	-0.705398	0.00330568	-0.612343	19.9343	13.9059	25.1084	12.7094	14.9485	12.7694	16.7545	12.6847	13.5934	12.2321	13.3233	14.0889	8.12476	12.1059	10.9063
ENSFCAG00000012935	protein_coding	mediumpurple2	-0.70536	0.00330814	-1.05436	49.2974	24.5689	56.868	25.5679	17.6941	28.3577	35.087	17.5649	25.6078	29.8533	19.0988	16.35	10.632	15.2288	10.7581
CLDN5	protein_coding	mediumpurple2	-0.705359	0.00330822	-0.806924	4.32104	5.75209	6.57856	2.91316	2.56566	4.14263	3.85228	3.97544	2.42092	4.58928	1.31303	1.94463	3.19633	4.189	2.97001
CENPS	protein_coding	mediumpurple2	-0.705086	0.00332577	-2.25217	13.3383	3.80419	27.8506	1.77891	1.80659	3.51557	7.92572	0.773332	5.17815	4.3511	3.49425	3.92833	0.382479	2.20384	2.43946
CENPP	protein_coding	mediumpurple2	-0.704783	0.00334526	-0.453937	1.55823	0.736111	2.06143	0.737398	0.313614	0.933622	1.81322	0.737838	0.864081	1.49167	1.00857	1.27626	0.839445	1.53309	1.17091
ELP1	protein_coding	mediumpurple2	-0.704479	0.00336497	-1.11962	10.2667	7.43709	17.6357	5.51622	4.29498	6.43341	9.9238	4.62728	7.71676	6.42917	3.7397	5.35398	2.66518	4.30318	4.05134
ENSFCAG00000006027	protein_coding	mediumpurple2	-0.70435	0.00337337	-0.441659	9.60301	6.78235	11.1656	5.91712	6.67675	6.54644	6.84796	7.98286	6.4465	7.06759	6.00699	6.15228	6.59916	7.61782	7.2801
MEAF6	protein_coding	mediumpurple2	-0.703883	0.00340387	-0.408775	8.28407	8.26561	9.27039	5.86412	6.091	5.89867	7.74609	8.05243	6.37071	6.80746	6.39979	7.4233	4.42814	6.64195	6.0735
FANCI	protein_coding	mediumpurple2	-0.703643	0.00341962	-1.34882	6.97174	3.54398	12.5474	2.20109	2.25751	3.21917	4.86026	1.51795	3.33559	4.63852	3.16994	3.58243	1.75579	3.29135	2.39002
ALG13	protein_coding	mediumpurple2	-0.703137	0.00345306	-0.647406	2.71671	2.56575	3.58414	1.88497	1.99827	1.05379	1.90132	2.04419	2.16586	2.15428	1.87017	1.49477	1.44981	2.86509	1.76021
MIS18BP1	protein_coding	mediumpurple2	-0.703049	0.00345887	-0.0353768	0.837543	1.04661	2.15078	1.20543	1.52079	0.529229	0.93929	0.737807	0.552434	0.547267	2.38521	2.14286	1.15674	2.40596	1.62579
WDR82	protein_coding	mediumpurple2	-0.702921	0.00346741	-0.318334	32.9007	30.0211	33.8191	25.326	25.7496	25.9152	31.1574	23.7072	26.4624	28.1441	25.4731	27.3901	20.3004	28.509	22.2083
TTC27	protein_coding	mediumpurple2	-0.702864	0.0034712	-1.25425	5.25506	2.92574	10.0109	2.34546	2.10434	2.73299	4.03547	1.78605	2.91774	3.16935	2.24526	2.61984	1.81648	2.61316	2.11856
DPH1	protein_coding	mediumpurple2	-0.70258	0.00349012	-1.33726	2.71752	1.28298	4.62239	1.1746	1.32002	0.512653	2.17519	1.29259	1.1168	1.26358	0.867918	0.873335	1.17634	1.09416	0.783536
HIST1H2BJ	protein_coding	mediumpurple2	-0.702456	0.00349846	-1.91258	290.943	93.8484	479.409	41.5129	9.50693	84.597	223.139	19.0106	71.9086	92.4086	109.989	83.0922	14.9802	84.3979	83.6386
LTBP1	protein_coding	mediumpurple2	-0.70224	0.00351291	-1.55789	4.37766	4.78152	7.96685	0.488582	1.58185	2.666	6.00203	1.24631	3.33396	1.91637	0.824638	1.13788	0.049973	1.72001	2.29968
MTFR2	protein_coding	mediumpurple2	-0.702085	0.00352337	-1.57258	6.06212	2.8117	10.6314	1.10234	0.648917	1.99224	4.51146	1.16356	2.14858	3.91519	2.7633	2.83498	1.17582	2.34082	1.63403
FHL1	protein_coding	mediumpurple2	-0.701652	0.00355263	-1.3548	1.80599	2.77536	4.98418	1.25054	0.864623	1.51425	1.81094	0.400408	1.69204	1.57831	0.617449	0.739156	0.511323	1.70377	2.27726
ENSFCAG00000044374	protein_coding	mediumpurple2	-0.701386	0.00357072	-1.83723	105.9	22.8003	149.921	14.7116	8.28307	26.3967	59.0646	5.60436	28.0727	43.4686	36.2814	31.2931	7.13264	24.5409	27.0479
ENSFCAG00000024074	protein_coding	mediumpurple2	-0.700555	0.00362761	-2.08499	14.4713	4.51848	29.8455	2.08559	1.65957	4.90606	9.29424	1.19776	4.87602	5.27386	4.50532	5.28643	1.4527	3.20493	2.29897
SFMBT1	protein_coding	mediumpurple2	-0.700503	0.00363124	-0.569619	6.04911	5.63617	7.62751	4.52942	5.70867	4.43709	5.60343	4.42943	4.18641	5.03457	3.7674	3.84643	2.86962	4.67725	2.96173
RNASEH2A	protein_coding	mediumpurple2	-0.700296	0.00364551	-1.00769	3.57385	2.34403	6.04812	1.48651	0.939831	2.12351	2.5964	1.63893	2.32147	2.79424	1.88315	2.35523	1.86796	2.13177	1.66579
DTX4	protein_coding	mediumpurple2	-0.699983	0.00366725	-1.64067	4.46353	2.06511	7.71616	1.18661	1.10144	1.73097	3.26151	1.26881	1.37329	3.59904	0.810047	1.335	0.694291	1.32735	0.585321
ERCC6L	protein_coding	mediumpurple2	-0.699921	0.00367156	-1.88587	2.35008	0.93338	5.01145	0.36844	0.210369	0.615925	1.35815	0.498594	0.707662	1.50615	0.960814	0.898473	0.534113	0.679868	0.639182
PLK1	protein_coding	mediumpurple2	-0.699441	0.00370509	-1.2777	4.30011	2.00278	6.25811	0.978606	1.29573	1.62156	3.18232	1.6254	1.15122	3.23372	1.45103	1.64755	1.69043	1.83255	1.01318
FANCD2	protein_coding	mediumpurple2	-0.698979	0.00373764	-1.745	15.3546	5.04486	27.3993	3.4346	2.90528	5.45041	10.2101	2.18499	6.0519	7.32191	4.20673	6.26777	2.09071	3.84214	3.07348
ENSFCAG00000001711	protein_coding	mediumpurple2	-0.698522	0.00376999	-1.05869	4.8825	3.38388	8.88966	1.46496	3.37019	2.83583	3.78976	2.20219	2.49933	3.82891	2.51416	3.08977	1.66464	2.99073	2.69383
CMSS1	protein_coding	mediumpurple2	-0.698436	0.00377614	-2.19691	6.63124	1.59488	13.6394	1.27201	1.21391	2.96206	3.4053	1.13933	2.24008	1.61137	0.916248	1.85415	0.366687	1.0365	1.05825
ENSFCAG00000014705	protein_coding	mediumpurple2	-0.698368	0.00378098	-0.366464	1.04898	1.16139	2.29625	1.50963	0.719555	0.820966	0.833264	2.60251	0.964554	0.443195	0.98368	0.717193	1.00612	1.94309	1.43907
SHMT1	protein_coding	mediumpurple2	-0.69773	0.00382663	-1.26792	19.4861	11.0317	25.9631	4.23463	3.86999	10.4508	17.3586	5.48617	9.82325	13.3007	4.40696	5.72909	8.02364	6.66292	4.47008
KIF4A	protein_coding	mediumpurple2	-0.69764	0.00383314	-1.27714	4.00369	2.58078	7.52214	1.15001	1.38665	2.06252	3.2887	1.03704	1.83674	2.81098	2.84968	2.24141	1.06644	2.15355	1.39859
NUP93	protein_coding	mediumpurple2	-0.69754	0.00384031	-1.09733	11.4396	5.55791	18.7004	4.76253	5.87672	5.4195	8.44124	4.908	5.91717	6.6309	5.15253	5.52969	4.18139	5.82558	4.093
PRMT1	protein_coding	mediumpurple2	-0.697328	0.00385565	-0.810079	6.611	5.23034	14.3625	3.81906	7.50882	4.95455	7.32916	1.95811	4.75474	2.12796	2.15153	4.55389	12.1829	5.5445	2.89636
INO80	protein_coding	mediumpurple2	-0.697105	0.00387182	-0.422279	10.035	9.07755	10.9513	7.43565	9.62165	6.96626	8.84814	8.28289	7.11039	8.16128	6.94925	6.88749	5.65911	7.93129	5.88647
ENSFCAG00000022298	protein_coding	mediumpurple2	-0.696974	0.00388131	-1.21492	2.4879	3.28095	4.04862	0.312952	0.975115	2.3743	0.802413	1.55553	0.089492	1.83281	1.79272	1.78091	0.772691	2.87821	1.75021
CDCA3	protein_coding	mediumpurple2	-0.696907	0.00388619	-1.90335	10.7179	3.63665	18.8971	1.39471	0.619472	5.09722	6.96225	0.92014	2.25399	6.36459	2.82668	3.85898	1.10054	2.50725	1.64972
PYCR2	protein_coding	mediumpurple2	-0.696696	0.0039016	-0.622957	11.2907	8.22375	14.2013	5.34261	6.727	8.06772	9.23692	8.23278	6.7142	8.36525	6.58539	8.97023	8.26966	5.91309	5.14673
BUB1	protein_coding	mediumpurple2	-0.696667	0.00390374	-1.96922	13.0117	4.77833	25.5842	1.31385	1.33828	5.16691	9.45828	1.04409	2.99978	6.80459	4.1548	5.30766	1.28234	3.44455	1.99426
KIF20A	protein_coding	mediumpurple2	-0.696555	0.0039119	-2.06764	8.54071	3.25206	18.8829	1.17907	0.370336	2.64423	5.99863	0.892533	2.89896	4.31431	2.5703	3.1748	0.889761	2.4447	1.89311
RIPPLY3	protein_coding	mediumpurple2	-0.696375	0.00392515	-1.99449	10.64	3.28525	18.3942	1.77558	1.76425	4.29742	8.391	0.990213	1.25068	3.938	1.10706	3.80763	2.76855	0.870765	1.48197
GINS1	protein_coding	mediumpurple2	-0.69636	0.00392623	-1.4429	8.71157	3.02666	13.9616	2.90858	2.15363	3.31304	4.83469	2.13001	3.35798	4.95753	3.63663	4.63268	2.00261	2.02858	1.85636
ALDH6A1	protein_coding	mediumpurple2	-0.696193	0.00393848	-0.813356	17.1007	9.9947	17.981	7.59159	11.9857	7.51052	11.0802	6.44801	11.3755	11.0018	8.99058	9.22302	3.98772	7.63866	5.77081
CA9	protein_coding	mediumpurple2	-0.696154	0.00394139	-2.03521	11.9669	5.79549	19.6014	0.933093	2.56417	3.84194	2.71504	1.24665	2.3804	13.5143	3.58789	1.85179	1.21766	1.93572	0.674193
MTFMT	protein_coding	mediumpurple2	-0.696087	0.0039463	-0.476545	6.9649	5.77227	7.12937	5.81657	5.62866	5.38363	4.96146	4.61406	4.74799	4.08951	5.27934	4.74503	2.86442	3.7895	5.19186
RBBP8	protein_coding	mediumpurple2	-0.695614	0.00398132	-0.81021	8.94091	13.2511	11.0961	5.07137	7.07965	5.09468	8.70033	3.94911	5.96697	4.57819	7.93643	9.85098	2.89347	8.31242	6.50292
TRIP13	protein_coding	mediumpurple2	-0.694607	0.00405667	-2.03666	15.5541	4.12221	29.821	2.43122	2.71901	5.00523	10.031	1.77794	4.46661	7.35465	3.08981	4.59742	2.84583	2.51424	1.42244
CCNB1	protein_coding	mediumpurple2	-0.694387	0.00407321	-2.32611	28.3568	6.48327	56.6067	2.10238	2.36655	8.93081	18.3542	1.62039	5.34218	10.5261	5.97529	9.15538	1.67026	4.02677	2.87565
TRAIP	protein_coding	mediumpurple2	-0.694347	0.00407626	-1.53637	1.93534	1.09189	3.57411	0.297043	0.526447	0.691581	1.61403	0.634155	0.511171	1.63933	0.389013	0.623683	0.573353	1.05166	0.551857
MORC4	protein_coding	mediumpurple2	-0.694284	0.00408103	-0.876589	2.05776	1.61593	2.88283	1.15127	1.4393	1.25695	2.19777	0.892137	1.46561	1.00646	0.7436	1.23265	0.736353	1.16558	0.996448
MYB	protein_coding	mediumpurple2	-0.693709	0.00412474	-3.49533	0.09922	2.06912	16.3926	0.018771	0.003864	0.015737	3.98439	0.056309	1.05193	1.25788	0.02448	0.003182	0.047381	0.029413	0.090239
SMYD5	protein_coding	mediumpurple2	-0.693486	0.0041418	-1.46854	4.73853	1.67496	7.77785	1.5561	2.33969	2.03077	2.97109	1.47564	1.67388	2.56482	0.82042	1.40695	1.73633	1.22812	0.708155
ENSFCAG00000040640	protein_coding	mediumpurple2	-0.693434	0.00414579	-1.98969	367.87	89.6267	685.312	43.0002	23.6667	107.42	208.245	52.6735	96.8897	182.456	102.195	115.369	75.2294	53.3435	90.5218
ENSFCAG00000038299	protein_coding	mediumpurple2	-0.693107	0.00417094	-1.03033	4.35963	4.36929	7.58782	1.40963	2.77248	1.60795	2.39093	3.47718	1.70916	3.48579	4.33556	3.15044	1.61239	1.64329	4.35987
ENSFCAG00000044176	protein_coding	mediumpurple2	-0.693075	0.00417344	-1.46902	934.278	341.331	1434.34	206.747	119.861	371.559	615.889	113.345	363.947	435.437	464.425	422.682	137.788	322.061	341.888
SHCBP1	protein_coding	mediumpurple2	-0.692989	0.00418004	-1.72752	6.40554	3.05585	13.1044	1.12902	0.771853	3.14109	4.95877	0.511662	2.89902	2.99006	2.92951	2.91882	0.872085	2.70817	1.42684
IPO11	protein_coding	mediumpurple2	-0.692728	0.00420026	-1.18675	6.99573	3.42249	11.2075	2.63391	4.1501	3.99823	4.69772	2.19255	4.25321	3.60709	2.68789	3.63101	1.14695	2.73042	2.27093
SLC25A19	protein_coding	mediumpurple2	-0.692484	0.0042192	-0.817248	7.09746	5.04576	8.43188	2.14909	3.15693	3.48897	5.43696	2.7503	5.09607	5.18693	2.17189	3.44989	4.93813	5.36003	3.52224
PSMG1	protein_coding	mediumpurple2	-0.692407	0.00422518	-1.03493	9.62552	6.27849	14.3761	4.50483	6.36827	4.91919	8.96509	4.07606	4.45548	6.6312	5.11909	5.62814	2.50651	3.00819	2.92971
LSM2	protein_coding	mediumpurple2	-0.692099	0.00424915	-0.493761	11.067	10.6191	12.5262	6.55812	8.30666	9.28236	9.1916	7.95464	7.03752	10.3923	7.16746	9.04517	6.5754	10.1711	5.50424
NCAPG2	protein_coding	mediumpurple2	-0.692029	0.00425467	-1.38063	9.14532	3.87403	15.0049	2.2715	1.94361	3.01062	6.27373	2.40941	3.33305	6.37555	4.16706	4.39268	2.6878	3.78538	2.40066
CDC25C	protein_coding	mediumpurple2	-0.691987	0.00425798	-1.60052	2.74646	1.06331	4.8782	0.640673	0.597025	0.996819	1.59947	0.170127	0.713804	1.37371	1.32907	1.08607	0.300117	1.62253	1.03029
PUS7	protein_coding	mediumpurple2	-0.69198	0.00425849	-1.39434	7.59163	3.03014	11.9235	2.96856	1.94171	3.32099	6.26312	2.17774	3.70407	3.06169	2.14607	2.97098	1.80989	2.01734	1.9243
POLE3	protein_coding	mediumpurple2	-0.691606	0.0042879	-0.783647	3.14954	2.62949	5.18916	1.82297	2.52725	1.45118	2.64439	2.4686	2.08932	2.05045	2.03371	2.064	1.36942	3.0042	1.96005
SUPV3L1	protein_coding	mediumpurple2	-0.69123	0.00431759	-0.819869	7.97184	4.31343	8.05048	3.51497	4.60983	3.16276	5.74878	2.81239	5.28009	4.50674	3.91206	4.52604	2.34952	3.28321	2.37387
HIST2H3D	protein_coding	mediumpurple2	-0.691098	0.00432807	-1.71421	173.547	65.3892	312.084	25.4078	5.6605	56.329	86.6791	20.8661	59.1048	126.372	62.5225	85.7427	62.1547	31.4072	49.4898
MCM10	protein_coding	mediumpurple2	-0.690897	0.00434404	-1.59243	2.46613	1.2991	5.22799	0.523841	0.521977	0.782792	1.31865	0.56922	0.87592	2.17844	1.20023	1.09968	0.877743	1.26372	0.716815
ZNF146	protein_coding	mediumpurple2	-0.690884	0.00434502	-0.78658	30.801	19.8431	43.3986	18.3683	17.5933	15.5815	28.2078	17.4332	16.1247	20.6806	18.0277	19.6748	11.3762	19.7495	15.2547
OIP5	protein_coding	mediumpurple2	-0.690696	0.00436005	-2.23673	3.33693	0.750042	7.01631	0.388831	0.252825	1.26645	1.64162	0.042464	0.811509	1.26498	1.08447	0.893423	0.303945	0.666459	0.806037
MYL6B	protein_coding	mediumpurple2	-0.690676	0.0043616	-1.20665	11.7333	7.44137	17.8657	4.40636	4.52175	11.2351	6.12705	1.98528	8.07256	3.35413	5.65581	7.53615	4.14998	2.6319	4.51847
CLASP2	protein_coding	mediumpurple2	-0.690425	0.00438172	-0.51521	2.76182	2.69058	3.09821	1.74166	2.05011	1.65677	2.87478	1.97732	2.1821	1.7708	2.19224	1.75156	1.3666	2.52279	1.8444
RRM1	protein_coding	mediumpurple2	-0.690313	0.00439065	-1.43208	23.7425	11.4002	46.8108	6.04707	7.28361	10.3366	17.885	6.72604	12.5126	13.5231	10.9398	11.4126	6.17165	9.69115	8.95751
RCC1L	protein_coding	mediumpurple2	-0.690297	0.00439196	-1.58002	7.2908	2.64533	13.5342	1.72488	2.99384	2.86608	4.48549	1.60743	3.80533	3.94076	1.47792	2.63461	1.94218	2.4514	1.47121
ENSFCAG00000042117	protein_coding	mediumpurple2	-0.690138	0.00440472	-1.73924	799.494	344.377	1537.33	156.126	118.085	408.877	619.181	62.6661	335.963	353.762	382.368	368.847	140.309	109.518	156.663
CDC16	protein_coding	mediumpurple2	-0.689915	0.00442267	-0.64367	13.253	9.65126	17.1704	6.78818	8.95309	8.48094	12.7356	8.58776	8.66203	8.92697	7.75906	9.32426	5.32541	8.86214	8.19912
PMPCA	protein_coding	mediumpurple2	-0.689667	0.0044428	-1.0967	25.5436	8.56177	23.7463	9.6521	10.6159	11.0286	13.5682	8.03079	14.039	9.59083	6.93208	9.2248	5.51684	5.92697	4.07639
ZWILCH	protein_coding	mediumpurple2	-0.688841	0.00451008	-1.4351	5.68646	5.3551	10.1487	2.51651	2.93821	2.42826	3.14558	0.809829	2.18063	3.27402	7.87238	2.38669	0.636952	1.94223	1.21517
KIF15	protein_coding	mediumpurple2	-0.688505	0.00453766	-1.55195	5.81103	3.27071	11.5241	1.12821	0.969321	2.09954	4.16059	1.0353	2.20505	4.97138	3.38161	2.33588	1.29601	3.05822	1.46916
GDE1	protein_coding	mediumpurple2	-0.688308	0.00455393	-0.634765	13.2058	8.62235	16.3439	6.98979	8.53982	9.24789	10.3895	6.26595	10.5307	8.49952	8.37732	8.40091	5.795	8.46682	6.83497
ENSFCAG00000015350	protein_coding	mediumpurple2	-0.687671	0.0046068	-1.66535	29.2086	11.9695	58.8363	11.721	3.91901	13.2583	22.2096	5.56288	9.97612	11.7661	11.334	12.5722	3.79726	8.58547	11.4232
GINS4	protein_coding	mediumpurple2	-0.68711	0.00465373	-1.34901	8.75726	4.35387	16.396	2.92524	2.07005	3.91162	6.09	2.0754	4.89379	5.84942	4.33742	4.81626	2.31764	4.0351	3.0115
ORC6	protein_coding	mediumpurple2	-0.686671	0.00469078	-1.63942	9.45075	4.42738	20.0266	2.43434	1.72899	3.66129	6.19836	1.07371	5.42701	4.1892	5.33776	4.8988	1.45834	2.99865	4.12516
TMPO	protein_coding	mediumpurple2	-0.686659	0.00469179	-1.19896	19.0505	6.39445	40.7294	12.9468	8.52725	11.4311	22.1906	3.31111	14.2912	8.98337	7.15289	12.0149	3.39995	5.77335	5.27731
TCERG1	protein_coding	mediumpurple2	-0.686471	0.00470774	-0.557707	11.4938	9.31329	13.8985	6.39449	9.63455	5.81286	8.89366	9.20511	6.45455	9.64089	6.9729	7.44849	7.96732	9.9483	5.94007
NUP160	protein_coding	mediumpurple2	-0.686275	0.00472433	-0.825129	8.32058	4.80127	10.1972	2.89556	5.74453	4.16565	6.62891	4.24066	3.45514	5.46823	3.97901	5.13499	2.90944	4.88011	3.14591
TANGO6	protein_coding	mediumpurple2	-0.686122	0.00473736	-0.64319	5.16985	4.01997	7.21276	3.11697	2.79955	3.74091	3.99398	3.4482	4.86122	4.17814	3.88808	2.77702	2.3825	3.32962	3.49381
ENSFCAG00000039909	protein_coding	mediumpurple2	-0.685993	0.00474839	-1.68268	4.83853	1.62757	9.52002	1.47863	0.940162	1.80866	3.09357	1.53665	1.73477	2.36366	2.06245	1.92768	0.715472	1.09747	1.15975
THADA	protein_coding	mediumpurple2	-0.685905	0.00475594	-0.557816	4.97587	4.09111	6.26774	3.22772	3.44703	2.77959	4.27313	3.14547	3.09179	4.83854	4.16238	3.15646	2.58704	3.79765	3.16252
XPO5	protein_coding	mediumpurple2	-0.685648	0.00477797	-0.748335	9.48109	6.81963	13.9856	4.26161	4.96394	5.00954	7.39813	7.19426	5.28492	8.40092	4.74736	5.57947	6.11395	7.51644	5.64606
ENSFCAG00000010749	protein_coding	mediumpurple2	-0.685449	0.00479507	-1.61838	20.7117	8.14778	37.1265	3.35798	3.59307	7.11753	15.5866	3.97426	7.90714	9.35191	7.62076	6.79638	13.1622	3.85645	3.6424
HFE	protein_coding	mediumpurple2	-0.685313	0.00480675	-1.07727	7.00518	5.59328	11.5369	1.9996	1.90009	4.27693	6.54476	2.09939	3.05508	6.73222	4.25892	3.44528	2.95513	5.00535	3.48078
CDCA2	protein_coding	mediumpurple2	-0.684911	0.0048415	-1.53259	5.1018	2.11119	7.08547	0.716534	0.566967	1.47734	3.05168	0.767096	1.13478	4.26719	1.72829	2.29678	0.801999	2.08982	0.870899
SLC25A13	protein_coding	mediumpurple2	-0.684859	0.00484603	-1.19825	14.345	8.81724	23.0336	6.82175	7.89656	7.73469	11.7189	5.40805	12.2936	7.53282	3.569	6.36005	2.53861	5.44693	3.20862
OLFM4	protein_coding	mediumpurple2	-0.684841	0.0048476	-5.09805	741.327	24.926	2231.87	9.87418	25.2509	80.44	68.2656	0.08138	6.6762	143.71	4.42107	9.64664	0.084536	1.24896	0.440981
ATG10	protein_coding	mediumpurple2	-0.684705	0.0048594	-0.748012	4.93129	3.96018	6.15214	3.42129	2.84514	3.25058	3.90612	2.13698	4.12098	2.86653	4.3149	2.3605	1.18453	2.90596	2.51577
LSM5	protein_coding	mediumpurple2	-0.683723	0.00494543	-1.58747	32.7627	10.9848	58.1116	11.2245	8.24439	15.7353	22.4233	5.22482	10.8141	12.017	13.4551	15.2125	3.12168	7.77628	10.327
TYMS	protein_coding	mediumpurple2	-0.68354	0.00496159	-1.82822	25.359	8.41344	53.3726	5.46649	6.26349	8.77107	17.0476	3.70428	8.54874	14.0796	7.29311	8.3539	5.02963	7.56127	6.04515
MDN1	protein_coding	mediumpurple2	-0.683485	0.00496643	-1.15774	5.4094	2.85053	9.7023	1.82086	3.32913	2.40845	4.02402	2.22676	2.71821	3.84909	1.81997	2.54952	2.66558	2.82844	1.9638
TK1	protein_coding	mediumpurple2	-0.683327	0.00498046	-2.01424	18.6348	5.00091	36.6165	1.91132	1.71531	7.05341	13.2081	1.85502	4.89525	8.36363	4.72633	5.9761	3.6764	3.11631	3.16312
DEPDC1	protein_coding	mediumpurple2	-0.683233	0.00498878	-1.92162	4.12306	1.64839	9.15062	0.430362	0.492721	2.01932	2.9864	0.323881	1.15693	2.12804	1.6655	1.74306	0.483576	1.32865	0.996692
RNASEH2C	protein_coding	mediumpurple2	-0.682952	0.00501377	-1.53103	26.98	10.415	52.2483	6.87623	7.36944	14.4176	17.0474	4.89593	12.0135	9.51055	12.403	12.0195	4.92506	9.43162	13.1673
ENSFCAG00000039840	protein_coding	mediumpurple2	-0.68281	0.00502647	-1.11205	21.2451	10.2758	26.8739	12.9385	8.7771	12.1175	12.4806	2.25755	10.4423	6.71283	11.6038	12.3742	2.07443	7.72747	8.55607
RCL1	protein_coding	mediumpurple2	-0.682679	0.00503817	-1.10612	7.09719	4.1529	10.2226	2.5223	3.64896	4.74471	6.68966	3.27106	3.07969	4.29287	1.61051	3.30012	2.67113	2.33285	1.73595
ENSFCAG00000024072	protein_coding	mediumpurple2	-0.68248	0.00505598	-0.578458	14.4009	11.2013	16.4731	7.42568	9.86506	8.1325	7.85826	13.1635	8.19527	8.18707	9.51981	8.25074	9.10116	13.6846	9.32416
GPR180	protein_coding	mediumpurple2	-0.681852	0.00511259	-0.826039	5.41404	3.67939	6.81541	1.90192	3.02259	3.19024	5.26921	2.17756	3.35188	3.55241	2.64654	2.31906	2.38731	3.86332	2.21312
ENSFCAG00000025691	protein_coding	mediumpurple2	-0.68109	0.005182	-1.02015	5.75387	2.72132	7.86852	4.33453	3.15385	3.29116	3.59792	2.74926	2.33563	2.01579	2.78213	1.99056	1.17198	2.64618	2.16501
TOMM40	protein_coding	mediumpurple2	-0.681015	0.00518886	-1.22609	39.0481	14.3761	44.2401	12.3714	15.8406	17.7016	22.003	7.52236	16.7381	27.1446	11.9153	13.7863	9.33817	7.84477	4.7893
RPF2	protein_coding	mediumpurple2	-0.68095	0.00519479	-1.37773	10.5336	7.95401	22.6163	4.99192	4.00042	8.45649	11.3596	2.50076	6.68968	5.59121	3.60818	6.14491	2.54161	3.65275	3.73359
ENSFCAG00000023678	protein_coding	mediumpurple2	-0.680883	0.00520093	-1.20323	7.92049	6.30082	11.9015	3.13876	3.41777	3.36011	7.84628	0.982236	7.86411	4.12509	4.5408	3.49175	1.7775	2.92022	1.91604
ENSFCAG00000043497	protein_coding	mediumpurple2	-0.680551	0.00523148	-2.26145	14.334	7.16354	35.9717	6.61606	0.417797	3.83116	4.42844	1.25036	2.44428	15.4384	1.58279	2.31652	0.986556	6.65524	1.976
PIGN	protein_coding	mediumpurple2	-0.679775	0.00530343	-0.38729	1.12661	1.52107	3.55221	1.09474	1.91203	1.23223	2.16815	1.83524	3.0419	1.35928	1.92594	0.963654	1.03123	1.14608	1.25035
GFER	protein_coding	mediumpurple2	-0.679645	0.00531556	-0.749761	5.26828	2.79055	5.26157	2.13479	2.03937	3.64373	3.33778	2.66514	3.12518	3.56487	2.27403	2.75858	1.72922	2.66413	1.74985
BUB1B	protein_coding	mediumpurple2	-0.67934	0.00534408	-1.75255	7.83439	3.08091	16.5597	1.39909	1.29785	2.90906	6.02992	1.24883	2.57819	4.14012	3.31138	3.46463	1.08271	2.80262	2.35128
LRRCC1	protein_coding	mediumpurple2	-0.679006	0.00537551	-0.923131	2.76923	2.24634	5.34663	1.1485	2.09674	2.19741	2.61717	1.67703	1.91744	1.99667	1.87696	1.6379	1.06896	1.79605	1.82775
SAAL1	protein_coding	mediumpurple2	-0.678799	0.00539502	-0.967473	4.43127	3.15408	8.15288	2.90506	3.12983	2.99803	3.92391	2.34951	3.52096	2.67245	2.18791	2.37807	1.37772	2.49977	2.25099
TNXB	protein_coding	mediumpurple2	-0.678734	0.00540112	-1.03356	1.98307	1.32523	1.87843	0.611335	1.2115	0.881502	1.44835	0.83665	0.762258	1.30187	0.604088	0.651102	0.240324	1.38912	0.196823
PRMT7	protein_coding	mediumpurple2	-0.678692	0.00540512	-0.851321	1.07218	2.74208	2.96646	0.834987	1.28661	2.45824	2.23122	0.644823	1.03197	1.74781	0.79275	0.945738	0.941958	0.931017	1.18646
KIF18A	protein_coding	mediumpurple2	-0.678394	0.00543338	-1.87446	4.56459	1.44876	9.44272	0.633393	1.5486	1.44274	3.29333	0.440378	1.1006	2.0419	2.03825	1.5884	0.562827	1.29779	0.87301
TIMELESS	protein_coding	mediumpurple2	-0.677987	0.00547213	-1.42317	4.96988	2.62976	9.87411	0.915789	1.78911	1.48175	2.89386	1.35721	1.8359	4.59209	2.3752	2.32485	2.3824	2.69495	1.42017
NDC1	protein_coding	mediumpurple2	-0.677284	0.00553965	-1.61401	7.38126	2.89323	14.4462	1.49121	2.12806	3.13032	6.14422	2.14954	1.73628	3.63229	3.48556	2.84027	1.30806	2.42329	1.83485
HMGA1	protein_coding	mediumpurple2	-0.677266	0.00554142	-1.10446	72.4959	33.2178	113.649	28.7911	35.9378	40.7398	54.7204	32.6976	33.6911	39.1374	33.1815	40.5215	17.3711	32.8872	18.4048
TMEM138	protein_coding	mediumpurple2	-0.677228	0.00554505	-0.527274	6.79014	8.27606	10.2551	4.32874	6.41502	7.55129	7.36178	4.72276	5.08854	5.96341	5.58984	5.43464	4.58485	6.32565	6.91174
WDR75	protein_coding	mediumpurple2	-0.677196	0.00554815	-1.07613	10.7238	7.26893	19.2603	5.93936	5.40316	6.44654	11.1994	3.79632	7.20993	5.59136	5.08213	4.97822	3.04738	6.04143	5.94102
FBL	protein_coding	mediumpurple2	-0.677117	0.00555577	-1.35328	28.9417	15.2719	52.6856	9.56573	7.75511	13.4762	25.4096	7.84097	11.5963	22.6352	8.82579	16.1582	9.88716	9.68139	8.87433
AURKB	protein_coding	mediumpurple2	-0.677069	0.00556039	-1.4196	12.5862	4.579	16.6014	1.60368	1.75538	4.82146	7.82515	2.27619	3.51572	9.50709	4.1354	5.51908	2.68123	4.4465	2.40297
CDC20	protein_coding	mediumpurple2	-0.676979	0.00556911	-2.20043	15.4283	3.24494	30.7788	1.29322	0.996712	5.71735	10.3053	1.367	3.24861	6.91029	3.45701	4.82859	1.14838	2.11122	1.65395
CENPN	protein_coding	mediumpurple2	-0.676589	0.00560703	-2.0318	8.13204	2.20342	17.0665	1.4774	1.66634	3.02517	5.63262	0.601324	2.54533	3.66246	2.16521	2.93787	0.549625	1.67434	0.86682
RPP38	protein_coding	mediumpurple2	-0.676393	0.00562614	-1.03105	5.43964	3.15008	8.64347	1.80141	3.69002	2.41283	4.70219	3.79488	2.64991	3.43442	1.92967	1.69656	2.27641	2.61644	2.72777
FDXACB1	protein_coding	mediumpurple2	-0.676198	0.00564523	-0.645403	2.37355	2.01514	3.35865	1.62759	1.06034	1.51956	2.369	1.83912	1.95467	1.31854	1.94049	1.35678	1.30876	1.94923	1.56787
ENSFCAG00000043943	protein_coding	mediumpurple2	-0.675934	0.00567108	-1.79147	382.376	141.137	745.94	57.4551	29.5171	133.231	300.339	28.1524	99.4424	140.411	214.419	155.433	35.5459	113.175	159.745
BORA	protein_coding	mediumpurple2	-0.675796	0.0056847	-0.974697	9.90738	4.80828	13.1858	4.35271	4.3303	4.57676	8.01221	3.49094	4.79332	4.65099	5.35428	6.65053	2.50314	4.84105	3.23402
ARHGEF39	protein_coding	mediumpurple2	-0.675082	0.00575533	-1.3054	3.73236	2.48604	7.81111	0.700092	0.962121	1.60196	2.63697	1.9514	0.797519	3.21109	2.33126	1.86998	1.87715	2.66895	2.09732
DARS2	protein_coding	mediumpurple2	-0.674626	0.00580079	-1.15155	4.69683	2.64708	6.78244	1.94665	2.67992	2.76382	4.33134	1.21826	2.66462	2.53704	1.93751	2.27341	0.83564	1.33273	0.914409
MRPL37	protein_coding	mediumpurple2	-0.674501	0.00581339	-1.02047	23.7935	10.6717	25.719	9.95124	12.6768	13.5856	14.9647	6.56569	14.7816	10.6404	7.66008	12.3883	4.32027	6.31172	4.82613
CENPA	protein_coding	mediumpurple2	-0.67438	0.00582546	-1.71768	6.9371	2.09105	9.87849	0.491002	0.259512	2.11674	4.25739	0.712837	1.48041	4.93661	2.16082	2.8381	0.638701	2.07836	1.02275
RAD18	protein_coding	mediumpurple2	-0.674108	0.00585285	-1.42118	1.95602	0.859471	3.80861	0.667815	0.566341	0.891893	1.4807	0.327834	1.0651	0.939041	1.02671	0.994096	0.443462	0.756589	0.734353
KIF22	protein_coding	mediumpurple2	-0.674088	0.00585488	-1.54945	11.6858	4.59013	17.409	1.35361	0.802911	3.77668	8.97958	1.64808	3.44032	8.74094	3.98492	4.52624	2.45704	3.81883	2.50351
MRPL19	protein_coding	mediumpurple2	-0.673979	0.0058658	-1.64039	20.5668	6.61992	36.143	5.66593	4.4285	11.0133	15.1098	2.66163	8.76485	8.73583	5.10838	8.69658	2.36225	4.45216	4.25768
ENSFCAG00000026745	protein_coding	mediumpurple2	-0.673757	0.00588828	-1.14205	11.8383	5.01331	18.2083	2.94615	3.42552	4.18212	7.52446	4.65121	5.00323	7.42509	6.33001	6.71689	3.11786	6.95222	5.26987
CEP70	protein_coding	mediumpurple2	-0.673691	0.005895	-1.24199	7.35886	3.30018	12.24	2.25729	1.67101	3.37842	5.3434	3.65804	3.03792	5.27504	2.76593	3.74702	1.68637	2.36064	3.54469
NOP56	protein_coding	mediumpurple2	-0.673595	0.0059047	-1.02792	10.0276	5.67004	16.4189	4.10668	4.61397	5.47197	9.32446	5.05407	5.52304	7.31442	3.8771	4.73772	4.33096	4.53605	4.11141
CDCA7	protein_coding	mediumpurple2	-0.673571	0.00590715	-2.89683	2.67167	0.964561	9.3108	0.64807	0.482151	0.259536	0.56679	0.061375	0.126623	1.4081	0.502531	0.930447	0.737111	0.723674	0.506977
DSN1	protein_coding	mediumpurple2	-0.673407	0.00592382	-1.26386	4.71354	2.38109	7.75551	0.968773	1.13946	1.80872	3.66459	1.16467	2.35494	2.78052	2.29392	3.65403	1.17085	2.0499	1.68575
GPN1	protein_coding	mediumpurple2	-0.673176	0.00594734	-0.383847	1.93907	0.938926	2.07843	1.71037	1.59067	1.36361	2.432	0.394553	1.30466	1.18412	1.28571	1.00921	0.318377	1.35914	1.24184
HELLS	protein_coding	mediumpurple2	-0.673053	0.00595994	-1.47253	13.7708	6.29875	29.2511	3.81415	5.44777	6.226	9.82543	3.03897	5.68639	7.34792	7.06119	7.84488	3.15612	7.11012	4.53182
FAM98B	protein_coding	mediumpurple2	-0.672681	0.00599806	-0.850218	4.55132	2.59176	5.91021	2.18819	2.47256	2.28951	3.74971	1.86549	2.61992	3.26867	2.20919	3.12048	1.50789	2.26912	1.40193
PINX1	protein_coding	mediumpurple2	-0.672424	0.00602449	-1.26211	6.52917	3.59872	12.0718	2.57817	2.89498	3.27464	6.43972	2.31748	3.55062	3.71428	1.82242	3.41293	1.55556	2.6217	2.84084
ENSFCAG00000001936	protein_coding	mediumpurple2	-0.672246	0.0060428	-1.3298	55.5112	26.199	96.9407	15.9051	23.8457	25.6389	47.8201	10.9893	23.3975	31.2251	24.9022	33.4674	10.9639	21.8842	14.2469
NCAPG	protein_coding	mediumpurple2	-0.672198	0.00604777	-1.77651	16.2557	5.90392	33.5226	2.90749	2.28674	5.50759	12.6134	1.6383	5.4038	8.8477	6.91992	7.59041	2.31531	5.29881	3.6826
CCDC28B	protein_coding	mediumpurple2	-0.672194	0.00604823	-0.924007	1.85892	2.42751	3.59286	1.0423	0.780997	1.21006	2.11146	0.847022	1.88702	1.66572	1.85936	0.724653	1.09379	2.10167	1.28685
PKP2	protein_coding	mediumpurple2	-0.671998	0.00606855	-0.981938	29.3931	16.0411	38.2484	12.4533	19.9061	20.7094	19.7322	12.9102	20.2769	12.6578	14.3855	14.8794	5.83672	8.99792	6.7282
SUV39H1	protein_coding	mediumpurple2	-0.671922	0.00607642	-1.074	3.84958	2.07865	5.81744	1.17288	0.747157	1.56353	2.06403	2.55519	1.72648	3.48484	1.52052	1.89183	2.22155	1.81483	1.55391
TLN2	protein_coding	mediumpurple2	-0.671831	0.00608583	-1.36939	6.11183	2.67939	8.156	3.17785	3.36905	4.67198	3.55948	1.73027	2.557	2.06119	0.635256	2.17752	0.50501	1.27949	0.513978
JMJD8	protein_coding	mediumpurple2	-0.671817	0.00608727	-0.625615	13.2568	3.66474	12.5519	8.28366	6.3794	10.9917	9.00898	3.3276	8.80447	2.84206	9.16842	5.86274	2.55362	4.91363	4.27577
MCM3	protein_coding	mediumpurple2	-0.671796	0.00608949	-1.17043	12.6976	6.88223	20.1735	3.28482	1.89454	4.59176	6.96121	3.83557	5.97266	11.5098	8.28584	6.72183	5.79202	6.79293	5.00492
MRPS12	protein_coding	mediumpurple2	-0.671785	0.00609067	-0.678679	24.9893	13.2397	23.7488	12.0709	14.2036	12.0738	18.2786	11.3081	13.1291	16.5479	11.6828	16.0215	10.2665	11.204	8.09255
ENSFCAG00000045635	protein_coding	mediumpurple2	-0.671655	0.00610417	-1.40465	582.554	234.964	1013.18	167.768	109.817	375.614	419.972	68.7771	210.182	237.501	294.198	264.103	143.264	204.428	270.26
NUP85	protein_coding	mediumpurple2	-0.671625	0.0061073	-0.878046	5.36649	3.44982	9.02778	2.3808	2.83365	3.61924	4.59767	4.05688	3.131	3.38212	3.108	3.78394	2.23671	3.17129	2.53484
TMEM209	protein_coding	mediumpurple2	-0.671533	0.00611683	-0.853791	12.003	8.38833	19.626	7.24026	6.34857	10.2918	11.2945	6.47765	6.40186	7.74615	7.13955	7.02111	4.08723	7.43966	7.0825
HIST1H1C	protein_coding	mediumpurple2	-0.671433	0.00612728	-0.904539	697.449	280.64	713.973	203.382	201.316	292.212	411.603	314.935	212.518	438.149	313.357	260.694	434.398	248.639	284.419
NXT1	protein_coding	mediumpurple2	-0.671241	0.00614743	-0.706213	7.60679	7.36393	10.285	4.31667	5.01986	3.72412	8.62208	3.96589	5.55113	6.2316	4.41768	5.92217	2.79906	4.93974	6.40963
RHNO1	protein_coding	mediumpurple2	-0.671198	0.00615187	-1.38547	6.81357	2.85778	11.43	1.37847	3.80458	3.75406	5.46935	1.14989	2.96098	2.86981	2.62813	3.1791	0.992735	2.33195	1.78824
ZSCAN30	protein_coding	mediumpurple2	-0.671139	0.00615812	-0.788285	2.75339	2.65299	5.0305	2.41707	2.21358	2.97551	2.65487	1.64351	2.31621	1.69845	1.93119	1.71729	1.44065	1.62069	1.54413
LRRC58	protein_coding	mediumpurple2	-0.670885	0.00618471	-0.600999	8.09502	6.77644	11.353	5.63362	3.89618	5.53533	7.79114	6.66827	7.38031	5.58376	4.3232	5.6629	5.27378	6.55572	4.85465
ZWINT	protein_coding	mediumpurple2	-0.67053	0.00622223	-1.29421	3.62284	2.14586	6.59721	0.568108	0.543193	1.20678	2.50969	1.79292	1.24792	3.42363	2.35512	1.55871	1.57822	1.87387	1.51118
UTP20	protein_coding	mediumpurple2	-0.670377	0.00623845	-1.2566	11.8709	5.60404	20.2394	5.43778	5.14368	6.49527	10.592	3.763	6.00815	6.78955	3.96212	5.21145	2.96888	3.67036	3.09587
RASL11A	protein_coding	mediumpurple2	-0.67029	0.00624759	-0.673109	1.49955	1.59983	1.8033	0.60961	1.43014	0.73816	1.402	0.775586	0.685614	1.12251	0.906532	0.928824	1.42195	1.35047	0.927549
ENSFCAG00000046013	protein_coding	mediumpurple2	-0.669867	0.00629268	-1.87267	225.667	61.1372	429.25	28.1375	6.55474	69.0182	150.937	12.7496	69.9938	80.5614	110.498	89.8734	14.4147	66.056	83.3291
PARPBP	protein_coding	mediumpurple2	-0.6697	0.00631042	-1.62355	4.64629	1.82561	9.17555	0.818105	0.591329	1.75516	2.99166	0.653864	1.55044	3.27431	2.07032	1.94173	0.665868	2.45581	1.54401
ZNF639	protein_coding	mediumpurple2	-0.669506	0.00633123	-0.70773	7.6406	5.24411	9.98825	3.73759	6.9195	3.97438	5.83237	4.32699	5.15083	5.00819	3.36302	4.58653	2.68161	5.04195	5.3959
CENPH	protein_coding	mediumpurple2	-0.669429	0.00633949	-1.1478	8.72499	6.38833	17.6373	3.62625	2.61953	5.29121	7.1455	2.98468	4.9272	5.83654	6.17521	6.95011	1.69304	6.54795	5.32581
MYCL	protein_coding	mediumpurple2	-0.668884	0.00639821	-0.805763	6.24696	4.32372	4.96551	2.6728	1.73374	2.87917	2.43176	5.01079	1.21226	2.57199	2.93876	4.68571	2.88423	2.95735	3.57192
PMS1	protein_coding	mediumpurple2	-0.668879	0.00639869	-0.36021	2.85374	0.725335	3.56087	1.04982	1.57175	1.47396	3.32284	3.36256	1.72684	1.68125	1.72586	1.7043	1.40151	1.76766	1.46122
RFWD3	protein_coding	mediumpurple2	-0.668834	0.00640366	-0.557234	4.83096	3.99677	7.07439	2.92747	4.0092	3.58685	3.72764	4.40165	2.54485	3.69113	3.48564	3.47747	3.06013	4.42474	3.89179
ENSFCAG00000044591	protein_coding	mediumpurple2	-0.668608	0.00642808	-2.06334	299.499	112.779	780.851	42.5645	15.3893	114.744	166.318	18.4112	118.681	140.626	161.979	119.414	24.2888	126.051	93.415
FKBP11	protein_coding	mediumpurple2	-0.668605	0.0064284	-0.945066	5.89351	3.47425	8.0991	5.29622	3.15933	3.28172	3.52513	3.45888	2.89958	3.96363	2.24131	2.02135	1.37628	3.2883	1.77783
CNOT9	protein_coding	mediumpurple2	-0.668583	0.00643078	-0.432828	14.8473	15.2549	17.7585	10.5409	15.0342	11.302	14.9555	9.2684	11.6643	11.9593	12.332	13.5526	9.0676	12.6883	9.45734
HSPBP1	protein_coding	mediumpurple2	-0.668542	0.00643524	-1.04831	13.2253	6.6194	18.3636	5.39733	7.47429	9.66666	8.67166	4.62521	7.24167	8.97047	3.18054	7.04558	4.54382	4.19161	2.89154
POLR1C	protein_coding	mediumpurple2	-0.668525	0.00643709	-1.58931	4.48868	2.52231	10.7457	1.75711	1.96263	2.5385	4.25823	1.08735	2.40515	2.79685	1.0281	1.84147	1.16315	1.41902	1.34684
EEFSEC	protein_coding	mediumpurple2	-0.668468	0.00644329	-0.907423	2.41192	1.28497	2.67857	0.854688	1.95033	1.4937	1.33279	1.52459	0.790309	1.45209	0.607405	0.820444	0.91902	1.05947	0.791141
GEMIN4	protein_coding	mediumpurple2	-0.668024	0.00649165	-0.644433	9.22004	5.56403	11.1767	5.43227	5.15686	5.93272	6.72787	5.81809	7.33527	7.01703	4.32604	4.98937	4.71364	5.14333	3.84038
HIST2H3D	protein_coding	mediumpurple2	-0.667635	0.00653437	-1.71421	173.547	65.3892	312.084	25.4078	5.6605	56.329	86.6791	20.8661	59.1048	126.372	62.5225	85.7427	62.1547	31.4072	49.4898
HM13	protein_coding	mediumpurple2	-0.667611	0.00653693	-1.49278	3.16212	2.20558	2.98355	0.173879	0.28029	2.03203	0.489459	1.15253	2.18439	1.82024	0.020956	2.09786	0.001666	1.59486	0.021579
UTP4	protein_coding	mediumpurple2	-0.667596	0.00653866	-1.40577	8.80526	4.22844	14.9319	3.58313	3.70556	4.51235	8.40496	0.812434	4.36068	4.0215	2.66809	3.63352	0.876964	3.51919	2.12043
HIST1H1B	protein_coding	mediumpurple2	-0.667581	0.00654031	-1.51965	495.28	183.904	718.449	46.2327	22.3888	143.404	257.272	75.0452	134.947	439.383	203.186	177.711	139.337	171.679	139.222
GNL3	protein_coding	mediumpurple2	-0.667132	0.00658977	-1.53131	15.7625	7.3757	35.3289	6.16733	5.78382	7.06792	13.4427	4.80553	9.41225	7.88903	4.76987	6.72795	3.61085	5.61503	5.61745
NAF1	protein_coding	mediumpurple2	-0.667	0.00660437	-0.78485	3.57387	2.1465	4.01248	1.72217	2.2525	1.46201	1.93879	3.15791	1.52351	2.20172	1.33737	1.66481	1.0071	1.86786	2.4605
RPP30	protein_coding	mediumpurple2	-0.666944	0.00661067	-0.775678	1.39795	1.32938	2.17511	0.648129	0.76951	0.776866	1.57394	0.833222	1.20368	1.15992	0.79129	0.771565	0.674745	1.32934	0.922121
COX10	protein_coding	mediumpurple2	-0.666762	0.00663089	-0.777959	6.62801	3.77649	7.10542	3.94603	3.83018	3.84105	4.61179	3.37576	3.13021	4.94834	4.08218	2.88348	1.97075	2.64406	1.5827
KIF23	protein_coding	mediumpurple2	-0.666703	0.00663742	-1.65238	9.52134	3.21478	16.6434	1.35469	1.74616	3.16972	8.33521	1.43887	2.98853	4.90272	3.78606	3.4909	1.47934	2.97127	1.72094
MIF	protein_coding	mediumpurple2	-0.666655	0.00664279	-1.39386	226.294	82.5866	341.532	81.6987	88.3198	136.678	139.927	22.0291	138.054	82.759	60.1485	118.397	25.0084	52.8474	44.1761
DCK	protein_coding	mediumpurple2	-0.666597	0.00664915	-1.38147	9.11957	4.90357	17.0373	2.54507	1.81863	3.78743	6.68196	1.13322	4.92807	6.92109	5.65239	5.08419	1.26997	5.18925	2.67607
PCOLCE2	protein_coding	mediumpurple2	-0.666581	0.00665093	-1.81178	3.28677	1.23867	5.96177	0.609657	0.406447	1.34821	3.11807	0.458584	1.06438	1.84427	1.08454	1.0071	0.139129	0.554335	0.313967
PREP	protein_coding	mediumpurple2	-0.666345	0.00667732	-0.435538	7.98667	6.31554	6.14147	4.9764	5.2049	5.62534	5.44045	4.91737	6.12212	5.80284	4.57182	5.88527	3.61192	4.67988	3.62739
ENSFCAG00000022807	protein_coding	mediumpurple2	-0.666321	0.00668006	-1.32599	26.2652	23.051	46.3345	7.45836	8.13359	32.0013	8.92095	5.56416	4.97031	8.68713	20.0871	19.6096	3.44985	16.095	17.6335
CENPW	protein_coding	mediumpurple2	-0.666064	0.00670876	-1.91747	24.5071	9.66353	50.7995	5.06341	4.7622	17.1692	20.898	0.586799	8.14863	5.56667	7.51915	12.3302	1.2805	2.28495	4.36287
SLC25A15	protein_coding	mediumpurple2	-0.666057	0.00670955	-1.55163	7.32901	3.24115	12.3154	2.2833	3.45112	4.12302	5.85065	0.419479	3.80389	3.38802	3.50501	2.90054	0.373096	0.711913	0.417309
ENSFCAG00000009722	protein_coding	mediumpurple2	-0.665875	0.00673004	-1.77469	13.9738	5.36444	26.2031	1.61403	1.49563	8.39083	11.5153	0.490589	7.58467	6.50326	4.18981	4.57561	2.17579	3.4625	1.24086
ENSFCAG00000030776	protein_coding	mediumpurple2	-0.665778	0.006741	-1.62986	14.5692	6.23785	16.8217	5.70849	0.333344	7.10959	3.27995	0.97685	8.92927	11.0851	1.20228	1.86176	0.157373	6.97831	1.012
ZMYND10	protein_coding	mediumpurple2	-0.665432	0.00677995	-1.22218	1.87646	0.84158	2.89086	0.691089	0.240384	0.665798	0.904142	1.4925	0.821984	1.09593	0.742158	0.433972	0.876551	0.451609	1.20054
MAGED1	protein_coding	mediumpurple2	-0.66529	0.00679612	-1.01641	28.3141	11.5766	21.931	16.0142	19.6654	8.03595	9.84951	7.45473	12.5912	9.08642	9.06687	9.4458	7.5879	8.95111	4.49615
ENSFCAG00000043084	protein_coding	mediumpurple2	-0.664991	0.00683006	-1.6529	118.852	35.6787	209.583	18.944	8.65479	46.653	83.4766	7.02753	47.3434	49.9324	61.2404	38.8844	16.1194	42.4487	42.429
ENSFCAG00000046072	protein_coding	mediumpurple2	-0.664393	0.00689835	-0.804814	2.48796	1.66861	2.59571	0.801127	1.27586	1.23681	1.74556	1.40462	0.682623	1.26794	1.56853	1.6517	0.439871	2.01734	1.36902
SETD4	protein_coding	mediumpurple2	-0.664311	0.00690774	-0.737618	3.94005	3.49318	6.16543	3.22162	3.74844	2.52716	4.03146	2.336	2.69748	3.01448	1.88932	2.37683	1.58358	3.08487	2.11079
PRC1	protein_coding	mediumpurple2	-0.6643	0.00690907	-1.90784	13.2981	4.46778	29.2999	1.95743	1.88511	5.03642	10.7125	2.51665	3.02544	8.54815	4.14922	4.51511	2.37891	3.46479	1.98083
TSR1	protein_coding	mediumpurple2	-0.664259	0.0069138	-1.00578	8.18872	5.70269	15.5526	4.23567	6.52759	4.51245	8.22247	3.59338	5.24227	5.58875	4.24573	5.08595	3.37267	4.43409	3.59177
MGME1	protein_coding	mediumpurple2	-0.664132	0.0069283	-1.03762	5.89413	3.36004	11.0696	3.88434	2.386	3.70889	4.58027	3.10914	2.46898	3.58767	3.8849	3.27396	2.00655	3.25979	3.45084
CDK2	protein_coding	mediumpurple2	-0.663925	0.00695218	-0.997989	4.3508	2.91143	7.18628	1.21971	3.2461	2.14603	3.67437	1.5366	1.90344	3.88188	2.47189	2.6367	1.37076	2.56429	2.28557
UMPS	protein_coding	mediumpurple2	-0.663171	0.00703968	-1.27317	14.6074	8.44618	28.3358	8.38322	5.60929	11.0285	13.2457	4.47183	9.11768	7.74195	6.90916	6.6837	2.77216	5.03539	4.05088
NEK10	protein_coding	mediumpurple2	-0.662818	0.00708086	-1.14342	2.00468	1.40461	3.59784	0.547308	0.95864	0.55965	1.69354	0.721452	1.34445	1.35626	1.94619	0.570405	0.691993	0.988574	1.30961
KIF11	protein_coding	mediumpurple2	-0.662529	0.00711484	-1.69376	18.537	7.11196	36.4522	2.9215	2.67764	6.5203	15.612	1.79912	6.14557	10.4711	8.63136	9.51833	1.84494	6.66028	3.98449
DTL	protein_coding	mediumpurple2	-0.662513	0.00711665	-1.90413	2.29004	1.00829	6.39007	0.619999	0.373936	0.963392	1.00081	0.332702	0.814982	1.68088	1.01178	1.06683	0.7641	0.972676	0.751992
RSL1D1	protein_coding	mediumpurple2	-0.66156	0.0072294	-0.942348	13.0902	7.42934	16.4551	6.00319	7.10906	7.29773	12.171	4.35896	6.93872	8.96814	4.48797	6.99444	5.16639	4.27246	3.19629
DPAGT1	protein_coding	mediumpurple2	-0.661485	0.00723833	-1.40609	27.2278	12.91	55.3912	6.05413	9.38315	15.7691	21.1874	6.85591	10.9531	20.9265	12.4801	13.5246	8.17487	9.70955	9.16629
FAM136A	protein_coding	mediumpurple2	-0.661371	0.00725186	-1.06767	16.1483	8.88314	25.1255	8.23215	7.7968	10.7821	13.3368	4.85366	11.5805	8.9388	8.06103	8.91808	3.13125	5.93378	4.15259
CENPM	protein_coding	mediumpurple2	-0.661341	0.00725549	-1.40493	3.47917	1.44442	5.68142	0.546963	0.365088	1.0468	2.39024	0.61519	1.38102	2.85564	1.31561	1.7554	1.24589	1.54444	0.957062
EEF1AKMT4	protein_coding	mediumpurple2	-0.660917	0.00730626	-1.36055	4.26164	1.00853	5.02534	2.00309	2.38249	1.23261	1.98537	0.993919	1.91871	1.65301	0.800762	1.23126	0.622652	0.8151	0.398729
ENSFCAG00000046263	protein_coding	mediumpurple2	-0.660782	0.00732245	-2.43017	88.5005	23.2029	237.049	10.6536	2.97542	50.2675	60.1673	2.89043	32.4423	21.0792	26.5666	12.2741	2.49769	18.4144	18.6062
COL12A1	protein_coding	mediumpurple2	-0.660747	0.00732663	-1.34055	5.91438	2.58087	4.65702	1.98762	0.28855	1.87978	0.474937	1.2717	3.50684	4.54108	1.79988	1.64637	1.11485	1.05469	1.2074
FKBP4	protein_coding	mediumpurple2	-0.660426	0.00736533	-1.29892	66.4038	32.3423	125.521	10.8069	26.6605	42.4438	44.2499	18.0441	32.8924	53.8405	28.3901	37.1318	21.1034	21.7914	27.2401
H2AFZ	protein_coding	mediumpurple2	-0.660404	0.00736803	-1.63699	145.531	47.1962	282.524	39.8956	33.3607	72.2227	115.118	18.866	56.2027	64.7629	42.7405	70.6519	21.6046	38.2585	37.5394
SRBD1	protein_coding	mediumpurple2	-0.660225	0.00738962	-0.94304	6.08888	3.71879	10.6236	3.33002	2.98727	2.92472	5.95275	3.55777	4.00632	3.47249	3.55426	3.61765	2.21512	3.41861	3.47109
ENSFCAG00000008167	protein_coding	mediumpurple2	-0.659919	0.00742679	-0.917631	24.6672	13.2864	32.1664	9.60451	16.029	16.3297	19.3707	8.62287	13.4947	15.4938	10.4202	15.8214	5.93675	9.19826	8.15776
ENSFCAG00000028186	protein_coding	mediumpurple2	-0.659912	0.00742763	-1.32459	10.1948	5.33054	21.1386	3.15396	3.14515	4.77033	7.63898	2.54318	6.14253	7.94849	5.69718	5.64128	3.20268	5.29719	3.37336
RFC3	protein_coding	mediumpurple2	-0.659395	0.00749064	-1.53844	7.38746	2.73859	13.5746	2.39357	1.6869	2.85267	6.79508	1.04799	3.10997	3.57354	2.56773	3.07614	1.16567	2.24577	2.12143
DCPS	protein_coding	mediumpurple2	-0.659033	0.00753507	-0.481627	13.6565	10.2772	13.8689	8.363	8.5962	10.3143	13.1185	7.99826	8.11918	9.81421	8.90836	9.67289	5.91454	8.89181	8.58088
NDC80	protein_coding	mediumpurple2	-0.658753	0.00756958	-1.57136	6.64736	2.90135	13.6053	1.5446	1.18452	3.05411	5.66758	0.913356	3.52627	4.27722	2.67442	3.05215	0.780027	2.4261	2.06404
PDE5A	protein_coding	mediumpurple2	-0.658659	0.00758119	-0.992638	5.04384	2.41208	7.96048	2.64527	3.24472	2.91066	3.06892	2.28321	2.78897	3.18251	1.93561	2.37194	1.37867	3.55689	1.62319
DIMT1	protein_coding	mediumpurple2	-0.65848	0.00760334	-1.26032	5.07313	2.68681	8.89534	1.60392	2.56162	2.84136	4.958	1.0976	2.47477	2.81484	1.51646	2.42302	0.626716	2.27955	2.61329
SKA3	protein_coding	mediumpurple2	-0.658353	0.00761897	-1.02204	3.3502	1.69697	4.59107	1.18342	1.75231	1.8034	3.16123	1.23431	1.025	1.90077	1.49107	1.95465	0.848913	1.44745	1.18169
DDX51	protein_coding	mediumpurple2	-0.658266	0.00762976	-0.735152	3.91516	2.83738	5.27267	1.52426	3.08303	1.89954	3.59977	2.50015	1.96823	3.12434	1.67014	1.84981	2.99658	2.67062	2.01033
FEN1	protein_coding	mediumpurple2	-0.65826	0.0076306	-1.22277	12.2246	3.7476	19.4025	3.70965	4.53339	4.80113	7.47913	3.27157	5.38175	7.39149	4.95564	5.68725	5.44244	3.73194	4.24099
G6PC3	protein_coding	mediumpurple2	-0.658203	0.00763765	-0.915409	8.32646	3.88388	9.78832	4.51497	3.67917	4.55405	5.0465	2.65966	6.11496	5.75024	2.68422	3.63557	3.0476	2.60496	2.36228
H2AFV	protein_coding	mediumpurple2	-0.658108	0.0076494	-0.779714	6.14031	3.08773	7.53556	3.23432	4.18057	3.39097	3.40363	2.09492	2.89295	3.37869	3.68574	3.75566	1.47084	4.08356	3.48613
MAD2L1	protein_coding	mediumpurple2	-0.658042	0.00765761	-1.917	9.37104	3.01567	22.8263	2.1129	2.69756	4.14738	7.1867	1.04109	3.52437	3.7591	3.02711	3.80781	1.02079	2.40863	2.56493
POLR1B	protein_coding	mediumpurple2	-0.657957	0.00766821	-1.11909	7.01812	3.86252	12.9697	2.85855	2.43753	3.2505	6.53258	3.60114	3.62835	5.22877	3.71951	4.03547	2.88579	2.67314	3.07
ENSFCAG00000044121	protein_coding	mediumpurple2	-0.657893	0.00767627	-0.903399	5.80589	3.03178	6.19785	1.84608	2.62447	2.69158	4.51128	2.02866	3.17522	4.24377	2.21625	3.51592	1.39803	2.37776	1.52445
CDK6	protein_coding	mediumpurple2	-0.657578	0.00771561	-1.59817	10.6047	5.74883	28.8396	3.14799	4.75869	3.77476	5.60741	5.66554	3.94736	8.69501	5.15765	3.52922	4.48733	6.09052	4.84684
THOC1	protein_coding	mediumpurple2	-0.657267	0.00775466	-0.867008	8.86078	5.52325	14.645	4.40674	6.87471	5.07206	8.09872	4.88494	5.26658	5.61607	4.98945	5.35367	2.83958	5.2758	4.98609
TWNK	protein_coding	mediumpurple2	-0.657127	0.0077723	-0.911788	3.41841	1.60266	4.08739	1.15169	2.52421	1.44717	2.16921	2.05227	0.946368	2.39918	1.40596	1.13802	1.32215	1.46557	1.34373
CLASP2	protein_coding	mediumpurple2	-0.657004	0.00778782	-0.51521	2.76182	2.69058	3.09821	1.74166	2.05011	1.65677	2.87478	1.97732	2.1821	1.7708	2.19224	1.75156	1.3666	2.52279	1.8444
ENSFCAG00000039482	protein_coding	mediumpurple2	-0.656902	0.00780061	-0.876173	13.0887	11.1837	16.9014	5.85628	10.8776	10.2043	12.492	3.92504	8.0531	5.71788	6.6289	6.09036	2.2236	6.62413	11.0345
BZW2	protein_coding	mediumpurple2	-0.656851	0.00780712	-0.991373	11.6776	5.5232	15.1835	6.09304	5.32994	5.72424	9.70591	3.37191	7.14824	6.40686	5.24618	6.51376	2.86596	3.45974	3.29126
CENPI	protein_coding	mediumpurple2	-0.656587	0.00784054	-1.75696	2.79583	1.02492	6.54461	0.445667	0.402547	1.05586	1.99616	0.381301	1.05185	1.69623	1.18068	1.25271	0.594005	1.26677	0.943492
SMARCC1	protein_coding	mediumpurple2	-0.65649	0.00785277	-0.594091	20.2658	13.7963	25.9542	13.3149	9.8479	11.1992	16.2457	16.8559	12.6586	16.5118	15.1537	12.7355	10.802	13.8483	9.86063
NKRF	protein_coding	mediumpurple2	-0.656461	0.00785644	-0.755015	2.73624	1.56278	3.84105	1.31856	1.53326	1.37851	2.25894	1.72532	1.40367	1.99951	1.14132	1.5551	1.59278	2.05912	1.3272
SPCS3	protein_coding	mediumpurple2	-0.656435	0.00785982	-0.490196	32.7649	27.126	36.8326	21.9245	24.5436	28.4298	25.3007	17.505	24.9875	30.4602	23.2991	25.3063	14.8705	19.9055	18.9085
PCNA	protein_coding	mediumpurple2	-0.656353	0.00787028	-1.1977	30.6312	15.008	51.6498	9.11778	9.26613	15.4272	26.8875	6.23669	15.9033	18.6308	16.2878	18.9591	6.65901	13.3811	12.9044
SRSF9	protein_coding	mediumpurple2	-0.656344	0.00787134	-0.602112	13.7181	8.96919	14.3122	8.96474	11.4067	6.20634	6.89344	8.59471	9.23481	10.8677	8.44369	5.96503	5.55806	8.57994	6.78434
TFDP1	protein_coding	mediumpurple2	-0.656021	0.00791253	-0.421016	3.81497	2.39722	5.21131	1.84458	2.27644	3.28396	4.35055	2.15247	3.3233	3.08361	2.80117	3.75733	2.54418	1.99795	2.71322
EML4	protein_coding	mediumpurple2	-0.655854	0.00793387	-1.23356	4.15534	3.32663	9.50143	2.36864	3.32969	2.8198	2.90676	1.67008	4.22708	1.08608	1.42901	2.74443	2.83939	2.77327	0.695588
SLC25A39	protein_coding	mediumpurple2	-0.655817	0.00793861	-0.630377	14.0679	8.89311	13.2587	5.66609	6.67798	8.46345	8.90736	5.43325	9.4541	12.0065	9.41201	7.55919	5.52692	7.80636	6.6795
FOCAD	protein_coding	mediumpurple2	-0.655794	0.00794159	-0.749441	6.34751	4.09695	8.37559	2.88338	3.46218	3.84759	5.30592	2.90978	5.34056	4.46988	2.83656	4.72608	2.65948	3.76897	2.56883
TRAPPC6A	protein_coding	mediumpurple2	-0.65548	0.00798188	-1.26953	58.8338	20.5043	69.2649	24.6762	14.0939	40.0453	33.1002	8.63154	33.3105	25.3326	14.7711	24.3577	9.11905	12.2434	6.87674
NUP37	protein_coding	mediumpurple2	-0.655093	0.00803176	-1.19452	16.2561	8.65738	32.6746	8.90531	8.23589	9.75487	14.2015	6.02255	9.43201	7.6982	7.02886	10.943	4.50054	6.2836	7.64224
ADAMTS15	protein_coding	mediumpurple2	-0.655015	0.0080419	-2.11341	2.48685	1.11301	5.53512	0.234012	0.682842	1.59991	2.3372	0.040122	0.629354	1.92879	0.235509	0.697946	0.017778	0.025277	0.015658
NCAPD3	protein_coding	mediumpurple2	-0.654905	0.0080561	-0.772855	11.6154	7.42378	17.6351	4.90974	8.36081	7.18434	10.4137	5.30528	6.02612	7.55591	7.87859	8.22167	5.09939	8.29383	6.60635
ENSFCAG00000022530	protein_coding	mediumpurple2	-0.654803	0.00806939	-1.29897	144.754	68.8664	234.435	66.3735	55.2934	102.683	115.977	21.9304	92.9325	51.45	43.5927	86.5131	20.5488	30.6438	40.4493
SMARCAL1	protein_coding	mediumpurple2	-0.654589	0.00809714	-0.928731	2.23893	4.18037	4.29179	1.25133	1.60174	1.70837	1.43592	2.07138	1.74409	4.0643	0.978925	2.1357	1.55547	1.95493	2.00487
ENSFCAG00000024702	protein_coding	mediumpurple2	-0.65453	0.00810482	-1.3906	8.86283	3.8269	15.7639	5.94007	3.17373	6.08229	6.15759	1.77687	4.54899	3.11205	3.07409	4.76632	0.483065	2.20634	2.08819
CLSPN	protein_coding	mediumpurple2	-0.654401	0.00812164	-1.2668	4.99936	3.01598	9.80194	1.14181	0.877396	1.90643	3.27174	1.48029	2.21046	4.24175	4.12607	3.44561	1.66152	3.08012	2.17482
B3GNTL1	protein_coding	mediumpurple2	-0.654109	0.00815978	-0.873476	1.47646	1.93204	2.33582	0.642873	0.799619	1.05344	1.44193	1.33343	0.632948	1.59565	0.438468	0.688097	0.897315	1.80397	1.21394
ENSFCAG00000042402	protein_coding	mediumpurple2	-0.654065	0.00816558	-1.88051	453.07	115.941	939.251	123.137	53.6971	206.232	349.346	18.5021	146.289	101.245	184.141	153.215	31.6597	104.847	166.191
ENSFCAG00000045765	protein_coding	mediumpurple2	-0.653924	0.008184	-1.32996	507.792	250.514	935.535	131.975	147.375	326.95	418.431	122.906	195.319	229.835	327.032	263.557	37.809	175.441	318.47
USP39	protein_coding	mediumpurple2	-0.653901	0.00818703	-0.720405	10.9557	6.75221	13.8259	5.36725	5.92464	7.07327	10.7032	5.21015	7.27938	7.31531	5.43877	6.90359	4.92694	5.36372	5.04873
P3H4	protein_coding	mediumpurple2	-0.653749	0.00820702	-0.851861	8.21229	7.37521	11.6703	2.92806	3.2322	5.87687	8.39887	3.54473	6.47296	6.02667	8.47428	3.93263	3.92708	4.02397	3.57263
TAMM41	protein_coding	mediumpurple2	-0.653644	0.0082208	-0.711293	2.49652	1.31477	2.81075	1.20076	1.28892	1.63601	1.83215	1.32102	1.22876	1.79069	1.073	1.59584	0.797487	1.42708	0.986535
RACGAP1	protein_coding	mediumpurple2	-0.653512	0.00823819	-1.53627	9.10608	3.27803	16.8557	1.40227	2.62624	3.90182	7.40265	1.5696	2.90992	6.30644	2.08629	4.16308	1.60428	3.17155	3.18045
HIST3H2BB	protein_coding	mediumpurple2	-0.653425	0.00824975	-1.75303	33.1306	10.9164	72.4859	9.04303	3.26107	6.53132	26.2314	7.47942	5.72417	13.3353	13.9814	12.85	6.27231	16.7942	16.7876
GRAMD2A	protein_coding	mediumpurple2	-0.653387	0.00825475	-1.04916	1.56387	1.85255	2.86209	0.533004	0.790643	0.985109	1.9068	1.43891	0.880483	1.78792	0.180125	0.795883	1.27872	0.639198	0.91957
PUS1	protein_coding	mediumpurple2	-0.653291	0.00826743	-1.07042	7.36378	3.43656	10.7565	2.92721	3.61454	4.19665	6.36155	2.94902	3.60385	5.17405	2.13707	3.2005	2.73058	2.40782	1.75675
TIMP3	protein_coding	mediumpurple2	-0.653289	0.00826767	-0.642183	12.8546	11.6567	15.9691	9.48894	12.6592	5.449	12.2145	9.34995	7.08461	8.49217	4.91382	6.21037	8.32096	10.3103	9.25605
SELENOH	protein_coding	mediumpurple2	-0.653203	0.00827897	-1.2359	54.5009	25.1389	98.9648	21.4265	36.1074	36.8297	38.9834	16.2134	25.9043	35.7868	15.9123	27.1044	21.1519	16.2535	11.6517
TEAD2	protein_coding	mediumpurple2	-0.653112	0.00829101	-1.03302	3.61562	3.2638	6.25183	1.47924	2.6817	3.4595	4.41247	1.0704	2.31964	2.21519	1.31495	1.5803	1.23266	2.19742	1.70477
PPIF	protein_coding	mediumpurple2	-0.653087	0.00829443	-0.908828	15.8432	8.82229	21.5678	6.0309	4.35374	7.8423	12.5232	8.202	9.27787	13.5157	7.16769	9.62635	8.37048	7.11198	4.47649
PRDX4	protein_coding	mediumpurple2	-0.653032	0.00830175	-1.25555	18.2487	9.5274	29.9608	6.38692	6.45936	10.4606	17.8309	2.86715	11.3021	9.94838	4.81738	9.25923	3.27542	9.19117	4.92979
ENSFCAG00000014972	protein_coding	mediumpurple2	-0.652994	0.0083067	-1.78478	15.3054	6.15224	36.6531	3.51752	4.6911	7.09881	13.7733	1.39966	6.01997	7.72629	6.18538	7.04512	1.3458	4.22861	4.42802
CHEK1	protein_coding	mediumpurple2	-0.652955	0.00831187	-1.51032	5.0412	2.28443	12.0819	1.85574	2.08392	2.93398	3.59933	1.65302	3.29411	2.1022	2.32645	2.36514	0.952976	1.77785	2.30607
SPDL1	protein_coding	mediumpurple2	-0.652656	0.00835169	-1.53438	3.56583	2.27735	8.57362	1.11193	0.918384	1.72779	3.91865	0.616554	1.85463	2.38968	2.0949	2.25341	0.478452	1.41669	1.12724
RANBP1	protein_coding	mediumpurple2	-0.652585	0.0083612	-1.3762	34.0882	11.6681	50.5239	9.33967	8.40228	16.568	29.3124	7.7256	14.3916	18.9305	7.87369	13.8342	8.36917	6.57767	7.03592
NPM3	protein_coding	mediumpurple2	-0.652047	0.00843314	-1.68649	20.8083	7.01477	47.3368	6.89437	5.61196	11.0162	16.0006	4.15835	9.70065	7.32569	4.55839	10.0474	4.84386	6.16198	7.08411
DHODH	protein_coding	mediumpurple2	-0.651995	0.00844012	-1.63863	6.6866	2.68813	14.7477	1.36704	1.78977	3.66366	5.54716	1.69501	3.26941	4.50563	1.56204	2.72958	1.62985	2.04635	1.18327
TMEM107	protein_coding	mediumpurple2	-0.651875	0.00845625	-1.03892	4.75375	4.19677	10.0907	3.56072	3.59429	4.81235	5.25001	2.31587	3.34087	2.05915	2.05178	3.22149	1.76818	2.42003	2.67417
JAG1	protein_coding	mediumpurple2	-0.651794	0.00846712	-0.914409	23.2628	18.7136	36.2432	13.3289	18.4105	10.3076	27.4554	13.9044	14.0852	17.4905	14.0832	8.81681	7.81098	9.9671	10.3405
METTL1	protein_coding	mediumpurple2	-0.651416	0.00851826	-1.08724	2.91627	1.55424	4.90633	1.44921	0.985751	2.014	2.60821	0.96778	1.97208	1.72485	1.52715	1.47581	0.950568	1.20897	0.76883
ITGA1	protein_coding	mediumpurple2	-0.650964	0.00857958	-0.673981	23.3654	24.3807	24.7663	17.1311	14.1361	15.5272	16.859	11.3559	21.9451	15.3636	16.0007	9.157	7.26286	24.6215	12.4357
CD44	protein_coding	mediumpurple2	-0.650704	0.00861503	-1.62815	2.87269	1.21008	6.55349	1.2048	0.956322	0.291021	1.87482	0.891228	1.36689	2.3118	0.319691	1.63659	1.04264	1.08754	0.780053
RIF1	protein_coding	mediumpurple2	-0.650512	0.00864125	-0.473072	3.28655	1.35333	5.06411	1.47935	2.64971	1.63851	2.61458	3.22683	2.12869	2.87365	2.90931	2.56509	1.51078	3.23872	1.12895
ENSFCAG00000035315	protein_coding	mediumpurple2	-0.650367	0.00866118	-1.66012	2.71338	0.890829	4.95213	0.318094	0.50277	0.728615	1.91778	0.186842	0.62684	1.86329	1.47765	1.50333	0.386659	0.756487	0.560976
DNAJC9	protein_coding	mediumpurple2	-0.649944	0.0087193	-1.01563	9.0162	5.93619	18.8229	3.76435	4.39931	6.13328	7.64009	4.74415	6.78384	6.69281	5.41862	5.5381	3.99214	6.2654	5.45059
GART	protein_coding	mediumpurple2	-0.649733	0.00874847	-1.0165	15.5205	10.7191	29.2064	8.91602	7.03322	10.9814	16.5635	7.55547	11.8933	9.89577	7.57275	10.0509	4.92061	7.26427	6.98393
ENSFCAG00000022146	protein_coding	mediumpurple2	-0.649698	0.00875323	-1.65209	2.85085	1.08492	6.32259	0.440677	0.735771	0.960115	2.61028	0.592212	1.09685	1.60783	1.33186	1.06275	0.75586	1.08265	0.779147
MPZL1	protein_coding	mediumpurple2	-0.649656	0.00875904	-0.898613	3.4762	4.34754	6.9126	1.70046	4.22372	2.64596	3.90359	2.05446	2.41831	2.59674	4.18887	1.42875	1.9269	2.82396	1.7067
SAE1	protein_coding	mediumpurple2	-0.649645	0.00876055	-1.02738	23.1436	13.7892	37.27	9.06257	11.9943	15.1229	22.1878	6.44234	16.9682	15.8587	8.99657	13.6444	8.06438	8.49303	8.78053
FANCC	protein_coding	mediumpurple2	-0.649456	0.00878677	-1.48518	1.85474	0.893201	4.14779	0.488392	0.302116	0.59714	1.0349	1.0326	0.423666	1.64042	1.22626	0.695057	0.677037	1.00095	0.734162
VPS26C	protein_coding	mediumpurple2	-0.649442	0.00878872	-0.516147	12.5171	9.26401	14.1047	7.238	10.0466	9.59254	11.9188	7.23715	8.51405	8.89437	8.90247	8.28679	6.04991	7.24812	6.44197
ORC1	protein_coding	mediumpurple2	-0.649253	0.00881492	-1.15579	3.12538	1.7822	5.36715	0.78054	0.628708	1.26117	1.81696	1.01836	1.34453	3.12735	1.94858	2.00094	1.32423	2.01696	1.17768
MIS18A	protein_coding	mediumpurple2	-0.649146	0.00882981	-2.28686	4.52925	1.52998	13.7642	0.378999	0.680423	1.52226	3.47024	0.562726	1.10453	2.67612	1.26164	1.93716	0.64054	1.31911	0.695242
EFTUD2	protein_coding	mediumpurple2	-0.648949	0.00885727	-0.733285	24.3466	11.246	24.1934	10.9295	6.93361	13.4389	13.2219	12.9661	14.8046	15.5174	14.3891	14.4957	8.59944	10.8698	7.68682
DTYMK	protein_coding	mediumpurple2	-0.648788	0.00887981	-1.36577	26.1112	9.3812	41.4117	5.56031	4.3759	15.3892	18.3519	5.73683	12.6496	19.0725	7.83822	10.7322	7.27081	6.17697	6.20874
MSH2	protein_coding	mediumpurple2	-0.648611	0.0089046	-1.21946	9.81915	5.66077	20.4718	2.90783	2.6101	5.20491	6.8788	3.6148	4.57738	7.59456	6.86009	6.48305	2.47468	5.90798	6.64284
C1orf112	protein_coding	mediumpurple2	-0.648046	0.00898405	-1.77532	2.99126	1.80168	6.47928	0.674013	0.929584	0.807255	2.15006	0.778487	0.74505	1.12449	1.1989	0.733627	0.553254	1.79047	1.68661
PNPT1	protein_coding	mediumpurple2	-0.647855	0.00901104	-0.791564	24.1096	18.8793	36.3766	16.5605	14.9937	20.3815	22.0379	9.26714	19.8067	11.184	18.1519	17.6055	5.93183	14.0345	13.4483
ENSFCAG00000039682	protein_coding	mediumpurple2	-0.647768	0.0090233	-1.34505	39.607	16.9209	72.3287	11.499	11.635	22.428	34.3867	14.3722	25.0511	21.6034	14.4348	19.8098	5.59899	11.6664	10.4077
PDCD4	protein_coding	mediumpurple2	-0.64775	0.00902581	-0.878909	82.4617	27.5522	85.9461	52.8219	28.6338	38.8017	28.7914	40.0783	29.0279	34.1696	46.0939	30.3348	22.0141	36.2834	39.1845
NUP43	protein_coding	mediumpurple2	-0.647404	0.00907497	-1.18327	8.18278	3.09592	12.6589	2.6309	4.59312	3.86093	6.83532	2.35493	3.76763	4.53058	3.1424	3.33149	1.62018	2.93653	2.55992
IMPDH2	protein_coding	mediumpurple2	-0.647363	0.00908083	-1.65755	47.1365	18.5796	101.616	8.91949	7.23377	22.2756	41.2223	9.07512	18.2769	34.9457	14.9983	20.3233	8.97088	13.5787	12.3406
NDE1	protein_coding	mediumpurple2	-0.647281	0.00909255	-0.77461	4.61573	4.22739	7.53346	1.83226	3.86295	2.82186	4.49799	2.63064	3.52176	5.20919	2.06431	3.40442	2.99336	3.01179	2.44096
MRPS26	protein_coding	mediumpurple2	-0.647203	0.00910355	-1.08463	24.3992	10.622	38.1505	10.6432	13.4707	17.3897	18.1214	9.28816	14.3438	12.7013	8.10534	12.8804	5.84597	6.87838	8.33739
TSEN34	protein_coding	mediumpurple2	-0.646991	0.00913387	-0.611949	18.7637	9.38346	18.0711	11.8415	9.77526	8.64209	11.195	8.3946	13.6805	12.101	11.4676	8.96755	7.5656	8.55399	8.78018
ERI2	protein_coding	mediumpurple2	-0.646713	0.00917362	-0.858455	6.54856	4.1033	11.0131	2.90842	4.21851	4.90311	5.48635	3.64371	5.06332	3.8158	3.99931	4.56789	1.93863	3.79637	3.45526
ODC1	protein_coding	mediumpurple2	-0.646537	0.00919898	-0.993319	112.722	79.8171	154.116	60.5069	29.148	110.953	58.9865	33.8486	95.4311	58.1257	47.4848	91.0209	27.8917	40.3891	42.7409
FBN2	protein_coding	mediumpurple2	-0.645871	0.0092951	-1.20507	1.90384	1.72351	3.77581	0.605123	1.03779	0.778279	1.53022	0.946966	1.27948	2.55777	0.811184	0.790099	0.560339	1.58782	0.359375
ENSFCAG00000045581	protein_coding	mediumpurple2	-0.645626	0.00933069	-1.65292	244.514	65.8234	425.112	39.1609	17.8155	68.2867	191.694	26.3616	55.0597	116.746	100.552	106.299	14.5223	89.323	109.66
HIST2H2AB	protein_coding	mediumpurple2	-0.645468	0.00935356	-1.12321	88.6009	36.2667	115.861	20.9494	16.5352	33.8197	58.2483	17.6998	27.0989	70.6781	42.9276	45.5221	24.7897	39.45	44.3267
NUDT5	protein_coding	mediumpurple2	-0.645425	0.00935985	-0.71687	10.6828	7.09305	14.1555	4.82439	3.24907	6.31684	7.29119	6.89634	7.43563	10.2484	5.71757	6.93511	6.06447	7.65224	5.07898
CDCA5	protein_coding	mediumpurple2	-0.645337	0.00937277	-1.515	4.74291	2.26187	10.5419	1.05889	1.1058	2.02815	3.7679	0.957497	1.87548	4.44498	1.91057	2.34214	1.583	2.06462	1.41914
CHCHD6	protein_coding	mediumpurple2	-0.645237	0.00938725	-1.4102	6.21904	3.08708	13.2826	2.80064	1.87261	4.61515	4.8231	0.956797	4.32718	2.59366	2.63366	4.20792	1.73708	1.43115	1.99791
EXO1	protein_coding	mediumpurple2	-0.644891	0.00943795	-1.75437	2.59626	0.943795	5.89973	0.387433	0.349376	0.863964	1.98204	0.276038	1.29379	1.76905	1.40272	1.20778	0.537414	0.725159	0.397152
RP2	protein_coding	mediumpurple2	-0.644845	0.0094447	-0.828163	13.08	7.3114	16.4352	7.51768	7.52277	9.18617	12.5714	5.60285	6.55308	6.66913	5.79019	6.55328	3.80874	5.65231	5.54194
ENSFCAG00000044887	protein_coding	mediumpurple2	-0.644827	0.00944731	-1.2079	19.1037	11.4813	26.6661	2.67555	1.88444	12.1771	11.9448	1.91441	7.14352	16.6621	10.1644	14.0329	2.95519	8.03943	9.54187
NT5C	protein_coding	mediumpurple2	-0.644742	0.00945984	-1.57269	35.9942	11.794	70.5159	11.2734	15.0409	24.7115	27.4597	4.83	16.4396	12.8409	12.7925	14.4065	5.23222	8.6093	5.45003
DLGAP5	protein_coding	mediumpurple2	-0.644273	0.00952897	-1.7779	13.2341	4.28976	29.5969	2.35594	1.30916	5.84164	10.6042	1.11396	5.69851	6.70331	6.35746	6.12928	1.32768	4.267	3.25485
ENSFCAG00000014712	protein_coding	mediumpurple2	-0.644249	0.00953251	-1.70097	4.55986	2.12035	12.103	1.28761	1.06397	2.19633	3.57176	0.412474	2.1144	3.47369	2.11108	2.06948	1.10811	1.93271	1.76768
ENSFCAG00000038399	protein_coding	mediumpurple2	-0.644192	0.00954084	-0.7527	4.05873	2.62645	6.19326	2.23315	2.67393	3.08582	3.38254	2.70291	3.22907	2.85559	2.72217	2.56734	1.70775	1.81446	1.59829
GRWD1	protein_coding	mediumpurple2	-0.644136	0.00954922	-1.14787	6.10527	3.33092	10.4877	1.54754	3.63942	3.12314	6.065	1.79788	3.43579	4.61717	2.01033	2.43105	2.88392	2.48258	1.93189
ASPM	protein_coding	mediumpurple2	-0.644016	0.00956695	-1.46957	7.7775	4.11039	17.1919	1.18209	1.00832	3.31648	5.72894	1.84656	2.8907	6.67399	5.34518	4.53034	1.89981	4.75508	2.82416
NUF2	protein_coding	mediumpurple2	-0.644001	0.00956919	-1.93735	10.8997	1.93124	22.5689	1.30179	1.08946	3.91267	7.52467	0.896891	3.03296	5.60244	3.12014	3.90379	1.25506	3.01141	2.31957
CDC7	protein_coding	mediumpurple2	-0.643764	0.0096044	-0.870181	4.16012	2.15625	6.03386	1.89648	0.91804	2.28577	2.81563	1.74837	2.78458	2.14144	2.31894	2.30465	1.78251	3.24157	2.78816
NOL8	protein_coding	mediumpurple2	-0.643652	0.00962099	-0.74797	5.64352	4.43627	9.44833	3.27331	4.18334	3.70427	6.02401	4.24227	3.58961	5.03924	3.0979	3.00412	3.01748	4.37008	2.96572
NEK2	protein_coding	mediumpurple2	-0.643606	0.00962786	-0.947318	7.10715	4.67121	13.2364	3.08333	2.98719	4.73816	6.17351	2.32211	3.07404	5.16753	5.20152	5.14291	4.08909	4.61124	5.29962
ASH2L	protein_coding	mediumpurple2	-0.643593	0.00962981	-0.37466	7.12353	5.14511	5.55634	4.29981	4.65938	4.21585	4.40312	5.20347	4.11325	5.48819	4.98072	3.61255	4.40587	5.57333	4.03721
QPCTL	protein_coding	mediumpurple2	-0.643243	0.00968202	-0.904969	3.50409	1.95884	3.77194	0.95273	2.72362	1.12322	2.92878	1.98338	1.0824	2.17975	1.49735	1.04787	1.10557	1.78945	1.31321
ENSFCAG00000039599	protein_coding	mediumpurple2	-0.64294	0.00972749	-1.40153	1.95297	0.766708	3.76959	0.462196	0.452165	0.985993	1.60166	0.338469	0.99095	1.09549	1.19243	0.840116	0.437509	0.843624	0.584847
AKAP1	protein_coding	mediumpurple2	-0.642817	0.00974603	-0.797226	8.88495	4.52333	12.1989	5.41501	3.73171	5.56334	6.66862	6.39007	4.05256	5.98642	5.26482	2.98056	4.10145	5.03986	3.74868
MASTL	protein_coding	mediumpurple2	-0.642635	0.00977345	-1.27678	3.03262	1.77085	5.56947	0.978177	2.456	1.49488	2.93993	0.340569	1.75017	1.55586	1.32045	1.97953	0.538816	0.756963	1.01298
ORC3	protein_coding	mediumpurple2	-0.642619	0.00977585	-0.747967	5.44587	3.32101	8.00393	3.0895	3.32526	3.2866	3.96813	2.82397	4.67588	2.89276	3.44712	3.15006	1.61315	3.50198	4.16978
ENSFCAG00000032444	protein_coding	mediumpurple2	-0.642502	0.00979337	-1.21553	1.47995	1.17267	2.95571	0.448635	0.992143	0.581486	1.86604	0.266443	1.05099	1.02013	0.744206	0.948559	0.28189	0.788463	0.671113
ENSFCAG00000046199	protein_coding	mediumpurple2	-0.642372	0.00981302	-1.49269	1054.34	362.591	1847.43	294.486	200.096	629.05	890.828	95.3626	418.788	316.106	464.025	513.994	78.0506	293.089	446.061
SYNCRIP	protein_coding	mediumpurple2	-0.642348	0.00981671	-1.04651	21.9231	13.8234	33.4601	14.0387	8.81479	10.4581	18.1311	4.35345	18.8269	12.7142	12.9698	16.7732	5.61385	6.72605	4.60196
SIVA1	protein_coding	mediumpurple2	-0.642171	0.00984358	-1.05139	26.5756	10.0542	41.468	8.2794	7.902	13.8856	18.1591	11.631	13.7464	18.9588	12.2158	12.4303	12.8613	9.94888	10.7117
IPO4	protein_coding	mediumpurple2	-0.642138	0.00984849	-0.844725	8.53744	4.8327	11.6508	2.94497	4.92947	4.95814	7.58894	4.5881	5.00982	6.8836	2.60889	4.41602	4.53105	4.01793	3.25137
KBTBD7	protein_coding	mediumpurple2	-0.64202	0.00986641	-0.815381	4.4392	2.63276	7.02211	1.61161	2.92638	2.48155	3.42679	1.85672	2.46212	3.20203	2.38714	2.97119	2.18876	3.74289	2.77912
TOP2A	protein_coding	mediumpurple2	-0.641994	0.00987041	-1.83446	33.6935	10.6464	76.645	4.94102	4.711	14.0503	28.6224	3.09907	9.77206	20.033	14.9478	13.5729	3.19828	11.611	7.13636
HMBS	protein_coding	mediumpurple2	-0.641796	0.00990041	-1.00439	1.57657	0.780921	2.69102	1.22907	1.03994	0.941762	1.99314	0.581095	0.956992	0.60073	0.416604	0.733885	0.629899	0.415043	0.528203
METAP1D	protein_coding	mediumpurple2	-0.641483	0.00994815	-1.46727	1.71036	0.86834	4.23597	0.813155	0.867832	1.1978	1.5396	0.687238	1.02746	0.78035	0.498674	0.665562	0.394778	0.757858	0.628253
YARS2	protein_coding	mediumpurple2	-0.641428	0.00995667	-1.11868	6.80352	3.97852	13.6325	3.31519	4.07765	4.24658	7.02301	2.93034	3.32018	4.49241	3.31188	3.07606	1.90536	3.92937	3.34509
KCNS3	protein_coding	mediumpurple2	-0.641405	0.00996016	-1.15221	1.34136	2.19185	2.09866	0.521048	0.943695	0.82005	2.03693	0.441362	1.70085	1.14387	0.50833	0.278293	0.400955	0.590104	0.750424
SNRPA	protein_coding	mediumpurple2	-0.641385	0.00996321	-0.826978	25.4356	11.9277	25.725	12.217	14.9214	15.3024	18.131	7.49344	11.9823	13.6663	9.34414	15.9662	7.92692	9.60925	5.69307
NIP7	protein_coding	mediumpurple2	-0.641328	0.00997191	-1.5823	8.86304	3.66525	21.5957	3.29841	4.10228	4.70965	7.78897	2.2192	3.99945	4.58699	3.09489	3.99589	1.49312	3.10159	3.19227
POFUT1	protein_coding	mediumpurple2	-0.641001	0.0100221	-0.516084	16.126	12.9649	17.8547	13.2819	12.4231	11.988	10.6219	14.9587	8.60429	12.6992	10.0992	9.16092	7.34671	12.5132	7.613
DCAF1	protein_coding	mediumpurple2	-0.640977	0.0100258	-0.268464	11.0544	10.0864	12.9907	10.1035	10.273	7.77719	10.4063	9.33691	9.04664	9.43896	8.73362	9.73053	9.18017	10.8259	8.49131
NOLC1	protein_coding	mediumpurple2	-0.640838	0.0100471	-1.13519	16.5738	9.66417	31.526	6.7966	7.0401	9.70822	17.9098	5.49998	10.5905	11.6739	6.35826	8.58235	6.63451	7.34288	7.05684
DNAJC19	protein_coding	mediumpurple2	-0.640708	0.0100671	-0.754019	1.90606	1.16515	1.93151	1.06409	0.231279	0.823204	1.1993	1.53836	1.23351	0.661319	0.912877	1.01777	1.04651	1.25017	0.887066
RPL7L1	protein_coding	mediumpurple2	-0.640674	0.0100725	-1.00001	30.9171	15.436	48.9841	17.551	15.3262	18.4465	28.1491	9.10752	19.6331	18.6427	14.4261	16.3097	9.1374	12.395	11.5487
BYSL	protein_coding	mediumpurple2	-0.640592	0.0100851	-0.752899	6.93273	4.73181	9.07734	3.80603	5.31872	5.08969	6.79234	3.10222	4.3517	5.07732	2.58513	4.04348	3.0363	3.34243	2.68837
RBMXL1	protein_coding	mediumpurple2	-0.640577	0.0100873	-0.75459	31.9336	22.5664	50.903	19.4821	17.2462	21.8547	34.4606	18.7998	22.1827	21.2929	18.5617	21.2674	12.1192	21.35	21.2785
TPP2	protein_coding	mediumpurple2	-0.640501	0.0100991	-0.249144	1.60368	2.09673	4.0012	1.79337	2.58148	2.10257	4.56274	1.93188	2.74323	1.47152	2.07771	3.09815	0.084284	1.97378	1.49968
ISOC2	protein_coding	mediumpurple2	-0.640324	0.0101265	-1.06332	9.51216	4.62265	12.8328	3.25045	3.70914	4.11411	5.36457	3.03718	8.90273	7.05888	4.36547	3.41671	3.70377	2.37817	2.31809
ENSFCAG00000023047	protein_coding	mediumpurple2	-0.639904	0.0101918	-0.476689	13.2362	11.2014	18.1908	10.1804	9.33047	9.68549	13.5464	8.99847	11.0589	9.93604	9.64875	10.4511	6.96899	10.5016	12.2286
ELP2	protein_coding	mediumpurple2	-0.639792	0.0102092	-0.953314	3.77336	1.80593	6.36583	1.75431	1.98964	1.81223	3.09113	1.73925	2.5092	2.26883	1.91224	2.02732	1.19492	2.21498	2.16193
RDH13	protein_coding	mediumpurple2	-0.639407	0.0102695	-0.639371	6.72462	4.96295	7.99173	4.18037	3.75641	3.99562	5.86454	3.71725	3.7809	6.66605	4.25564	3.16305	5.14685	3.30512	2.70409
ENSFCAG00000039610	protein_coding	mediumpurple2	-0.639184	0.0103044	-1.03622	2.32086	0.999162	3.50838	0.974331	1.3121	1.39004	1.69858	0.440074	1.42447	0.864604	1.22247	1.26213	0.54784	0.835601	1.34593
ENSFCAG00000001885	protein_coding	mediumpurple2	-0.63909	0.0103192	-1.51461	13.7436	4.60177	21.9934	1.34875	3.24858	5.81241	10.5331	1.41895	3.54581	10.6905	4.23262	6.68375	1.88333	4.72081	2.3541
PLK4	protein_coding	mediumpurple2	-0.639055	0.0103247	-1.65467	6.06642	2.0781	13.344	1.27359	1.01049	2.90158	5.10704	0.649026	2.82591	3.32441	2.79287	2.62563	0.80881	2.11785	1.86268
NLE1	protein_coding	mediumpurple2	-0.638787	0.0103669	-1.46118	3.8798	1.43759	7.28586	0.738712	0.963576	1.75123	3.72939	1.20003	1.36756	2.5232	0.934196	1.05328	1.35427	1.46466	1.22969
ESCO2	protein_coding	mediumpurple2	-0.638729	0.0103761	-1.98636	4.1857	1.07462	10.8021	0.794716	0.577619	1.68403	3.26239	0.631618	1.43202	1.96709	1.57438	1.33733	0.460312	1.28936	1.20408
SYNCRIP	protein_coding	mediumpurple2	-0.638666	0.010386	-1.04651	21.9231	13.8234	33.4601	14.0387	8.81479	10.4581	18.1311	4.35345	18.8269	12.7142	12.9698	16.7732	5.61385	6.72605	4.60196
MRPL46	protein_coding	mediumpurple2	-0.638464	0.0104179	-0.80718	17.0877	10.3999	20.7948	8.96612	11.7297	13.3418	13.4532	6.73378	10.7645	10.9298	8.14509	11.151	4.51763	5.63091	5.00965
NMD3	protein_coding	mediumpurple2	-0.638213	0.0104578	-0.851953	18.4851	14.8306	28.5305	11.008	15.0862	10.3651	17.1941	6.2785	13.6048	13.0596	16.7013	12.1683	3.47626	11.2794	6.83797
NUSAP1	protein_coding	mediumpurple2	-0.638044	0.0104847	-1.50713	10.6888	4.92812	22.8177	2.21547	1.50199	4.55853	9.71843	1.25809	4.90738	6.7685	6.58532	6.55098	1.75822	4.70616	3.55776
MND1	protein_coding	mediumpurple2	-0.637882	0.0105104	-1.29915	3.60088	1.30793	6.18591	1.35136	0.820987	1.21071	1.63344	0.670134	2.12744	2.44554	1.38631	1.53385	2.83003	0.757554	1.26676
GCAT	protein_coding	mediumpurple2	-0.637872	0.010512	-1.535	13.3141	3.27906	17.923	2.36633	2.32601	7.52099	8.55892	1.68177	7.3883	5.14384	1.41629	6.41381	1.5315	1.50107	1.79449
TUBG1	protein_coding	mediumpurple2	-0.637804	0.0105229	-0.496106	9.14688	5.57931	8.55657	4.94512	6.52353	5.2861	7.16467	4.66076	6.65647	5.94229	6.08104	5.59166	4.33406	4.64639	4.19947
ZBTB9	protein_coding	mediumpurple2	-0.637791	0.0105251	-1.21681	2.36103	1.06637	4.66457	1.29794	1.66772	1.27288	1.95684	0.814826	0.927534	1.11103	0.956523	0.775109	0.710553	0.966979	1.46774
ENSFCAG00000041737	protein_coding	mediumpurple2	-0.637544	0.0105646	-1.60463	4.42457	1.40717	7.23967	0.193125	0.14477	1.06674	3.25234	1.04075	0.575556	3.29474	1.74216	1.31598	0.522028	2.42652	1.61783
DNM1L	protein_coding	mediumpurple2	-0.637478	0.0105752	-1.07813	5.85459	3.76151	5.66647	1.69989	3.9331	1.42265	5.57904	0.695301	3.29572	0.991434	3.04036	1.56007	1.24001	3.08592	2.41043
KNSTRN	protein_coding	mediumpurple2	-0.637155	0.010627	-1.62273	7.76959	4.06118	19.1508	1.20703	3.64869	5.0855	8.19337	1.4267	2.81104	5.09389	3.07535	4.22368	1.10908	2.61161	1.75541
KAT8	protein_coding	mediumpurple2	-0.636587	0.0107187	-0.457856	26.8242	18.7354	35.0396	19.9504	17.1288	19.9055	24.5038	21.2698	17.7755	19.804	17.9946	18.394	16.2832	20.4217	21.2953
VARS	protein_coding	mediumpurple2	-0.636566	0.010722	-0.921579	18.5705	7.74769	17.5058	7.63124	8.41843	9.77644	9.95091	5.23241	8.71296	13.8695	5.09901	8.35253	7.95064	5.04429	2.50579
GUCY1A1	protein_coding	mediumpurple2	-0.636565	0.0107223	-0.806024	4.50831	4.02234	5.83864	2.60382	4.40268	2.19418	4.10466	1.56706	2.36235	2.90316	3.55009	1.985	1.23347	4.19564	1.77231
RUVBL1	protein_coding	mediumpurple2	-0.636562	0.0107227	-1.30658	10.8342	4.71723	20.4588	4.05898	3.28153	6.93677	10.2252	3.01209	5.78427	6.13532	3.20812	5.89413	2.81493	3.28972	3.59149
MRE11	protein_coding	mediumpurple2	-0.636223	0.0107778	-0.751194	4.82208	4.21897	9.30067	2.82792	3.65723	3.08902	5.01513	3.221	3.53765	3.87402	3.80682	3.41879	2.45937	4.9616	3.71958
CDC45	protein_coding	mediumpurple2	-0.636133	0.0107924	-1.40401	3.35898	1.59223	7.53792	0.880175	0.506668	1.61828	2.31853	1.10422	1.60084	2.69302	1.66695	2.08737	0.644195	2.05952	1.69774
PPIP5K2	protein_coding	mediumpurple2	-0.636047	0.0108064	-0.812797	15.8895	8.03704	22.8222	8.96881	7.40393	8.34198	11.5566	10.7697	8.78807	9.82523	11.7866	7.43866	3.92233	9.31036	8.33959
PALB2	protein_coding	mediumpurple2	-0.63599	0.0108157	-0.920022	2.63888	1.42914	3.80659	1.13932	0.982996	1.12668	2.81574	1.47622	1.36495	1.41198	1.38599	1.45078	0.92894	1.22207	1.34128
RPA3	protein_coding	mediumpurple2	-0.635552	0.0108873	-1.19287	47.861	17.7904	80.3515	14.7222	18.3068	30.6528	38.4269	12.2143	19.0701	26.4005	21.5286	27.2789	13.1022	14.8435	18.9176
MTHFD1	protein_coding	mediumpurple2	-0.635522	0.0108923	-1.17007	35.3646	16.7607	55.8934	15.1475	12.4918	24.2949	31.9939	7.22461	17.3705	20.245	11.9288	23.7096	9.72668	9.86755	8.01357
KDM1A	protein_coding	mediumpurple2	-0.63527	0.0109336	-0.333157	4.20261	3.07422	5.13971	3.07361	2.33912	3.4183	3.42565	3.79836	3.29476	3.84819	5.40307	3.57045	2.17692	3.27461	1.80185
HIST1H2AA	protein_coding	mediumpurple2	-0.635095	0.0109625	-1.97415	136.828	24.1065	51.004	6.46564	0.583554	25.5334	56.7555	2.67361	25.6371	18.5213	33.4543	18.6418	1.0432	8.01434	18.4455
ENSFCAG00000036620	protein_coding	mediumpurple2	-0.634937	0.0109886	-0.840235	19.3405	13.1701	30.0867	13.3648	14.1536	14.8307	17.1874	7.1693	11.8224	7.51364	13.8255	12.6892	4.02335	10.2752	13.0005
METTL17	protein_coding	mediumpurple2	-0.63486	0.0110012	-0.928305	4.8896	3.96572	9.45538	2.14664	2.50314	2.48287	3.99426	3.87536	2.22593	5.13694	3.04114	2.24264	2.2515	3.84043	4.74642
LMNB1	protein_coding	mediumpurple2	-0.63481	0.0110095	-1.28276	36.5915	15.9634	69.2993	10.1029	8.52281	18.0706	30.6495	9.91399	18.6839	29.3384	18.9541	18.8164	10.6566	14.4759	12.1468
NSL1	protein_coding	mediumpurple2	-0.634593	0.0110454	-1.52667	6.49507	2.23452	14.9709	2.13898	1.47107	3.217	5.01436	1.88123	3.01295	2.87573	3.25338	3.02629	1.30309	2.81317	2.89637
TRIP6	protein_coding	mediumpurple2	-0.634417	0.0110746	-0.838124	2.65727	4.67373	5.89128	1.71175	1.82664	1.72975	3.14728	2.55884	2.32376	3.44375	1.69467	1.36052	2.54806	4.18857	3.051
MLEC	protein_coding	mediumpurple2	-0.634366	0.0110832	-0.883702	55.1635	25.8448	72.9926	22.8827	24.3556	24.8001	44.1789	28.2402	20.8014	44.8318	19.4948	25.9109	34.1692	23.8296	20.3632
SPC25	protein_coding	mediumpurple2	-0.634285	0.0110966	-1.77783	5.37704	2.39641	13.5532	0.777379	1.02914	2.84553	5.41276	0.590122	1.66738	3.77565	2.50453	2.93333	0.770501	1.41856	1.15243
ENSFCAG00000026893	protein_coding	mediumpurple2	-0.634225	0.0111065	-2.04914	7.59432	3.45475	11.7696	1.71148	0.460726	2.74053	4.61319	1.59784	0.972089	4.02768	1.09626	1.66467	1.23918	0.982325	0.948527
ENSFCAG00000044732	protein_coding	mediumpurple2	-0.633969	0.0111492	-1.32549	1.70336	0.882974	3.33332	0.240988	1.4606	0.934502	1.03709	0.440864	1.18203	0.923034	0.193433	0.702064	0.260786	1.13587	0.936826
ILF3	protein_coding	mediumpurple2	-0.633885	0.0111633	-0.882558	6.54494	2.85242	9.00298	4.07479	4.17024	2.57131	4.84985	2.42539	3.53248	4.24444	2.3659	3.42392	3.62809	2.48757	2.14777
CENPE	protein_coding	mediumpurple2	-0.633714	0.011192	-1.44339	5.25921	3.21385	11.1967	1.01162	0.698097	2.23331	4.37979	0.876942	2.11513	5.71067	3.52817	2.72509	0.854022	3.16576	1.63175
EXOSC10	protein_coding	mediumpurple2	-0.633602	0.0112107	-0.518705	10.4723	7.41383	10.2284	6.50609	7.77731	7.11641	9.57821	6.4563	5.96361	7.57607	5.72665	7.07719	4.31515	5.86899	4.53351
CENPL	protein_coding	mediumpurple2	-0.633516	0.0112251	-1.50663	3.94366	2.31746	9.77116	0.705543	0.926171	2.65955	3.7525	0.752583	1.71261	3.1615	2.59375	1.60191	0.677177	2.64777	1.37799
CDCA7L	protein_coding	mediumpurple2	-0.633472	0.0112325	-1.13554	10.1115	4.51113	18.3926	3.04357	2.72579	4.66025	6.80029	4.1783	4.08259	7.53769	5.65212	7.84474	3.47441	5.16839	4.9411
COQ10A	protein_coding	mediumpurple2	-0.633439	0.0112381	-0.61791	2.5311	2.9127	2.84313	1.20572	1.18412	1.20999	2.59957	2.6566	2.1146	1.51641	1.77788	1.57887	1.57047	1.68781	2.49747
CIT	protein_coding	mediumpurple2	-0.632862	0.0113354	-0.996094	3.91429	2.08356	4.18342	0.815147	0.980959	1.64182	2.01569	1.38926	2.25697	3.69349	1.66559	2.43837	1.02574	1.73822	0.75647
NUP155	protein_coding	mediumpurple2	-0.632375	0.011418	-1.06507	11.6919	5.83821	20.8349	5.65984	5.2288	6.45737	11.0458	4.29219	8.44769	6.00302	6.09289	6.78028	2.98242	5.00709	5.34869
PSMD13	protein_coding	mediumpurple2	-0.632371	0.0114187	-0.399452	1.26904	1.14067	1.43455	0.969696	0.94292	0.966261	1.10862	1.13208	1.07419	0.907757	0.860248	0.879147	0.675809	1.3099	0.831428
CDK5RAP1	protein_coding	mediumpurple2	-0.632284	0.0114335	-0.3801	7.22651	6.25818	9.35468	5.58182	6.16306	5.77156	6.81865	6.5508	6.46563	4.88736	5.82055	5.49523	4.16465	6.19416	6.28416
SLC12A2	protein_coding	mediumpurple2	-0.632245	0.0114401	-1.83858	18.2265	5.42324	46.7227	4.18033	7.31405	4.88006	16.8865	5.04267	6.3636	8.73803	4.24577	5.40922	4.69182	5.35185	5.59972
CTNND1	protein_coding	mediumpurple2	-0.631794	0.0115173	-0.747557	55.8764	42.8175	96.0935	37.7444	35.2884	35.6852	52.8135	48.6295	47.224	26.6416	23.3059	37.7233	32.1102	36.9542	49.95
ENSFCAG00000041652	protein_coding	mediumpurple2	-0.631685	0.0115358	-1.49237	460.791	135.414	812.502	65.1196	29.1561	178.401	262.322	21.9965	194.003	333.806	256.758	204.694	104.137	179.476	172.91
SIGMAR1	protein_coding	mediumpurple2	-0.63149	0.0115694	-1.07395	15.2366	6.9143	26.047	6.97251	12.0095	8.85124	12.4358	9.03163	7.69422	7.56483	6.22514	5.99699	4.44906	4.75524	5.59281
HDDC2	protein_coding	mediumpurple2	-0.631426	0.0115804	-0.82796	9.89929	6.67253	12.9546	4.73834	4.78394	5.43879	11.0968	3.78717	7.22556	5.17644	4.75124	6.3909	2.86866	5.42529	4.84868
PGAP2	protein_coding	mediumpurple2	-0.63099	0.0116556	-0.864278	6.87895	4.95337	9.90028	2.33449	6.8913	5.36001	4.54268	3.89886	4.0187	5.36388	4.49014	4.26989	2.22528	2.8836	1.47388
BARD1	protein_coding	mediumpurple2	-0.630932	0.0116656	-0.974865	4.05452	2.81706	7.85181	1.64187	1.00281	2.138	3.52705	1.57786	2.75165	3.79442	2.52985	2.65351	2.58156	3.23465	2.53107
NDUFAF5	protein_coding	mediumpurple2	-0.630664	0.0117121	-0.642119	3.13029	1.98106	4.10195	2.41888	2.28374	2.18246	2.55244	1.79534	2.60145	1.45656	1.87102	1.98106	1.24549	1.58133	1.64471
ENSFCAG00000015100	protein_coding	mediumpurple2	-0.630475	0.0117449	-0.726969	12.1413	7.1041	14.9718	5.58273	5.87543	7.58745	11.5856	6.66407	9.03449	7.99606	6.25332	7.0256	4.49764	5.32413	5.26558
THOP1	protein_coding	mediumpurple2	-0.630472	0.0117454	-0.969742	8.86724	4.38385	13.921	3.32886	5.75591	4.96902	6.90328	3.77813	5.85151	7.12216	3.59934	4.84993	3.48339	3.65178	2.20261
PPP1R14B	protein_coding	mediumpurple2	-0.630441	0.0117507	-1.09211	19.7466	7.97616	32.1053	9.66775	10.3337	12.1348	16.5546	6.41925	11.0053	10.0633	6.70889	11.074	5.3157	7.37387	5.60407
TEFM	protein_coding	mediumpurple2	-0.630193	0.0117939	-0.950052	4.74832	2.39585	7.42459	2.56153	2.04192	3.39668	4.12965	1.86644	2.58926	2.59689	1.82111	3.50516	1.26999	2.00823	2.37712
ENSFCAG00000024358	protein_coding	mediumpurple2	-0.630088	0.0118123	-1.40734	804.54	427.533	918.753	22.172	339.478	452.43	27.8015	168.544	801.361	24.2933	228.17	524.158	178.744	297.949	178.389
C14orf119	protein_coding	mediumpurple2	-0.629322	0.0119467	-0.501369	15.6034	11.9177	19.992	9.47083	10.6982	13.8492	15.0337	10.4099	11.8797	11.8392	10.2718	12.3981	7.07654	10.907	10.4258
ENSFCAG00000005373	protein_coding	mediumpurple2	-0.629216	0.0119654	-0.933953	9.47766	7.306	15.4905	3.65572	6.39464	8.61801	9.47312	2.50542	7.80104	5.12286	5.1086	6.96284	1.81796	4.77743	5.33435
SDAD1	protein_coding	mediumpurple2	-0.629135	0.0119797	-0.697451	10.9376	7.37814	14.0348	5.46324	7.43476	6.99711	11.6594	4.8971	6.82337	7.76336	6.14596	6.91605	4.49984	6.51227	4.68474
SGO2	protein_coding	mediumpurple2	-0.628844	0.0120311	-1.13803	5.41159	4.84207	13.2137	1.909	2.64734	3.83859	6.06545	2.07508	2.99562	5.3229	4.11104	3.95311	1.63083	5.24965	2.8538
TMEM241	protein_coding	mediumpurple2	-0.62878	0.0120425	-0.88424	1.72572	1.17896	2.79944	0.952327	1.5874	0.782498	1.35183	1.29476	1.10898	1.43312	1.23916	0.643568	0.631522	0.883357	0.452839
B9D1	protein_coding	mediumpurple2	-0.628504	0.0120915	-0.893587	7.05518	2.39391	7.40337	3.14642	4.5297	3.60199	4.02367	1.91917	3.78812	2.46897	2.23274	3.12654	1.71914	2.17076	3.55776
FAH	protein_coding	mediumpurple2	-0.628461	0.0120992	-0.956329	25.8802	11.2899	26.9513	10.5579	10.6602	12.2269	14.6432	5.36458	18.4585	13.835	17.8627	11.0338	4.8784	7.49471	5.16814
MKS1	protein_coding	mediumpurple2	-0.62825	0.0121367	-0.692127	2.60969	1.7885	3.71628	1.53358	1.28086	1.9411	1.86388	2.47394	1.36381	2.25839	1.30385	1.21709	1.50057	2.06553	1.28691
SGF29	protein_coding	mediumpurple2	-0.6282	0.0121456	-0.784345	2.36468	1.51232	3.60568	1.58194	1.06432	1.51763	2.41529	1.11972	1.31517	1.64606	1.38212	1.41289	0.789183	1.37474	1.7592
RAE1	protein_coding	mediumpurple2	-0.628028	0.0121764	-0.503527	5.73665	3.79964	5.30112	2.48381	4.72804	3.27905	4.0431	3.63757	2.98963	4.45454	2.9304	4.09338	3.22747	3.46291	2.53419
TTC21B	protein_coding	mediumpurple2	-0.627974	0.012186	-0.957439	2.08576	1.66353	4.5751	1.47492	1.23941	1.5608	1.78576	1.11257	2.07676	1.32712	1.86277	1.14489	0.593124	1.62452	1.3446
ENSFCAG00000044102	protein_coding	mediumpurple2	-0.627937	0.0121927	-1.57786	7.56072	2.9511	19.4485	1.94962	2.49526	5.06281	5.08718	1.91148	1.80712	3.41313	3.83509	4.26054	2.06524	4.71077	3.54607
GPC6	protein_coding	mediumpurple2	-0.627696	0.0122359	-0.647093	2.87133	2.65405	3.78267	1.18242	1.31891	1.75057	3.37022	2.34759	2.16547	1.66262	1.39669	1.94204	2.16693	2.02539	2.44637
DKC1	protein_coding	mediumpurple2	-0.627694	0.0122364	-1.34155	16.6619	7.60691	33.6697	5.32205	5.10752	8.38115	17.6202	4.84254	8.86234	11.0003	5.63042	8.39588	4.13796	5.81922	6.32964
PPAT	protein_coding	mediumpurple2	-0.626899	0.0123797	-1.25651	4.9829	2.37926	10.6143	1.79219	1.17066	2.06397	4.37061	1.79167	3.31141	3.30809	2.5498	2.76908	1.29296	2.96311	2.71301
HYAL2	protein_coding	mediumpurple2	-0.626746	0.0124074	-0.652607	7.60923	5.27738	8.94907	4.17855	4.27727	6.51896	6.12906	4.16672	5.78262	6.69265	4.07749	3.1309	2.89164	3.40576	4.30969
TSSK4	protein_coding	mediumpurple2	-0.626599	0.0124341	-0.938845	1.92305	1.09501	3.36028	1.61849	1.58299	1.46363	1.45486	1.00601	1.04949	0.937698	0.865722	0.810342	0.618087	0.943062	0.958696
FASTKD1	protein_coding	mediumpurple2	-0.626461	0.0124593	-1.02329	9.50105	4.87802	18.2527	5.27519	4.48996	5.56148	8.17533	4.92173	7.6526	5.51438	5.71849	5.0353	3.30766	4.59528	3.97084
TSEN2	protein_coding	mediumpurple2	-0.626393	0.0124717	-0.548	4.21056	4.24259	6.67682	2.72914	3.83757	3.24061	4.67172	3.84485	3.21308	3.9115	3.87045	2.51809	2.19585	3.8844	3.4764
NUP205	protein_coding	mediumpurple2	-0.626176	0.0125112	-0.761179	13.6876	8.7978	20.1551	6.98711	9.98836	9.32898	12.9801	5.48804	10.4496	8.30076	7.68607	9.45952	5.06017	9.42966	5.47554
PBK	protein_coding	mediumpurple2	-0.626103	0.0125245	-2.00559	4.89676	0.636766	9.81709	0.641805	0.623232	1.10663	4.02292	0.385606	1.32005	2.60072	1.29635	1.63455	0.372888	0.479421	0.807034
ENSFCAG00000042793	protein_coding	mediumpurple2	-0.626051	0.0125341	-1.50615	621.084	238.941	1273.73	209.392	93.3611	439.652	491.723	66.6101	268.924	119.976	428.238	300.52	71.4624	205.312	309.568
IPO5	protein_coding	mediumpurple2	-0.625674	0.0126032	-1.04555	29.8883	16.0183	52.8098	12.5123	9.852	17.8781	28.9152	11.4794	21.5424	21.3193	15.319	18.2043	8.2766	13.4944	12.503
FARS2	protein_coding	mediumpurple2	-0.625563	0.0126236	-0.821229	6.03735	8.33705	8.51759	4.68342	3.76161	3.85269	5.05421	5.30094	3.77821	3.22302	9.38433	3.57098	1.98958	4.25381	2.97092
CWF19L1	protein_coding	mediumpurple2	-0.625396	0.0126544	-0.650451	7.09049	5.79536	11.4362	5.8141	5.75218	6.09195	6.90849	3.38427	5.20528	5.55102	5.44895	4.99746	2.60475	5.44907	4.77297
GEMIN5	protein_coding	mediumpurple2	-0.624788	0.0127667	-0.842816	2.87298	2.05892	4.79974	1.20481	2.43161	1.86117	3.00882	1.30597	1.86545	2.51919	1.24549	1.6034	1.37838	1.95621	1.32318
ATP23	protein_coding	mediumpurple2	-0.624678	0.0127871	-0.996545	1.99657	1.46909	3.99147	1.79537	2.11759	1.02394	1.79607	1.02542	1.40122	0.92421	0.883479	1.11288	0.561169	1.17285	1.13582
PWP1	protein_coding	mediumpurple2	-0.624198	0.0128766	-1.0835	9.35746	4.57111	16.0528	4.89242	4.04146	4.74086	9.10045	2.98184	7.10224	4.21867	3.96673	5.89001	2.45112	3.64357	3.56136
RAD23A	protein_coding	mediumpurple2	-0.624152	0.0128852	-0.549786	22.5437	16.0016	24.7396	14.2619	18.4267	18.0746	19.4594	12.6812	12.0036	18.2311	9.71887	14.5193	12.3434	13.3634	9.84177
ZNF367	protein_coding	mediumpurple2	-0.623969	0.0129194	-1.38104	4.23469	1.91046	9.13388	1.01579	0.688789	1.41849	2.34131	0.789565	1.90115	4.08974	2.53087	2.78273	1.9086	2.0092	1.98879
ARFIP2	protein_coding	mediumpurple2	-0.623687	0.0129724	-0.994586	1.51116	1.52194	3.15779	1.34627	1.89969	1.31052	0.499374	0.601541	0.651435	0.634046	1.06659	0.804233	1.44472	0.726224	1.44369
ATR	protein_coding	mediumpurple2	-0.623637	0.0129817	-0.87906	5.8461	4.19477	11.1473	2.8194	4.04228	3.77648	6.37324	3.17394	3.97066	4.31443	2.9425	3.38799	2.4883	5.1465	3.64623
ENSFCAG00000041936	protein_coding	mediumpurple2	-0.623538	0.0130002	-1.63357	96.8704	18.6365	65.6012	8.42043	3.37791	14.2753	9.39383	6.43229	18.154	46.4766	56.962	7.68923	8.94303	21.9774	31.3752
ENSFCAG00000027375	protein_coding	mediumpurple2	-0.623253	0.013054	-1.16266	61.2734	30.3801	106.29	28.8043	22.6077	40.8555	59.6868	14.5988	42.0841	29.527	24.1639	39.9758	11.3312	18.4205	21.6213
NUDC	protein_coding	mediumpurple2	-0.622945	0.0131123	-0.727828	17.9234	13.372	31.3847	10.6424	10.9157	14.5911	16.1159	8.88294	15.4286	15.3001	13.1998	16.0333	9.70009	10.8008	9.77723
SFPQ	protein_coding	mediumpurple2	-0.622806	0.0131386	-0.49443	22.4372	26.9377	32.445	15.5172	17.6954	15.7308	19.7792	26.0614	15.8194	23.6493	16.0395	17.4971	19.8385	27.2266	17.4626
FKBP9	protein_coding	mediumpurple2	-0.622678	0.0131629	-0.69879	11.0128	8.2687	14.0003	10.6249	7.41991	7.03857	9.78888	7.05809	9.20813	6.76449	5.4041	4.65527	3.96906	5.97118	4.11562
ENSFCAG00000043649	protein_coding	mediumpurple2	-0.622652	0.013168	-1.00851	59.7039	25.0933	72.5172	25.8463	23.7193	39.4469	45.5874	14.4972	44.8529	27.3244	19.4632	25.0755	14.5666	14.307	18.0917
ZNF76	protein_coding	mediumpurple2	-0.62261	0.0131759	-0.758166	3.56228	2.86192	3.95463	2.63631	1.29789	2.3703	3.60037	0.617459	2.02603	2.50045	1.18515	2.69942	1.73462	1.89514	1.98269
KAT14	protein_coding	mediumpurple2	-0.622535	0.0131902	-0.564628	6.79344	6.25144	10.4563	5.64691	4.95626	6.09956	7.72523	5.13056	4.46412	6.00981	5.99665	5.08275	3.25412	4.9516	4.24182
RBM3	protein_coding	mediumpurple2	-0.622514	0.0131941	-0.872199	2.91622	6.75503	9.29925	3.56394	2.7433	1.93504	3.46567	4.83385	3.09156	3.59236	2.95771	2.10956	3.56796	4.71189	4.88252
UCHL5	protein_coding	mediumpurple2	-0.622339	0.0132275	-0.756587	4.46635	2.93333	5.68055	3.01763	2.97604	3.2918	3.74524	2.01266	3.32748	2.47085	2.41962	3.07684	0.609136	2.41035	1.61085
TMEM69	protein_coding	mediumpurple2	-0.622316	0.0132318	-0.995947	5.08979	2.78065	8.11675	3.08854	3.04949	2.91512	4.65349	1.46131	3.69302	2.83209	3.23976	2.94522	0.922625	1.74923	1.51444
ENSFCAG00000023368	protein_coding	mediumpurple2	-0.622148	0.013264	-1.29301	335.403	171.312	700.025	107.87	59.2535	203.768	245.792	53.038	156.388	165.628	267.569	217.844	62.8809	164.12	265.727
C8orf33	protein_coding	mediumpurple2	-0.622146	0.0132644	-0.539866	5.21752	4.2382	6.60156	2.58966	3.10979	4.24473	5.47163	3.60978	4.77923	3.86591	3.14708	3.87649	2.70749	3.56331	3.21391
ENSFCAG00000043341	protein_coding	mediumpurple2	-0.622071	0.0132787	-1.78238	58.9599	24.8459	159.652	9.87631	3.05394	28.1238	52.2426	3.84977	35.5573	25.9453	42.9669	25.7463	5.37133	30.89	19.4728
RNPS1	protein_coding	mediumpurple2	-0.622007	0.013291	-0.697564	8.79472	8.68573	11.9871	4.51695	8.75449	8.14924	8.29097	5.47942	4.24631	8.80368	3.23689	6.73172	6.13541	4.93397	3.40113
FASTKD2	protein_coding	mediumpurple2	-0.621379	0.0134116	-1.47851	5.77502	2.62848	13.7576	2.33949	3.08436	3.73211	5.89805	1.55027	3.16045	3.02644	1.826	3.00958	0.76033	1.64467	1.77906
RUVBL2	protein_coding	mediumpurple2	-0.62126	0.0134345	-1.00118	15.2658	7.78308	28.3435	8.27051	8.21378	11.5866	14.1659	6.06525	8.55788	10.7168	6.40808	7.00243	7.34259	7.28391	7.08678
PARP1	protein_coding	mediumpurple2	-0.620666	0.0135496	-0.63902	12.2776	7.40442	11.9584	3.39714	7.83072	6.53561	6.99109	7.36972	6.51249	8.49511	4.51056	6.50602	10.4517	7.84912	4.82228
CSKMT	protein_coding	mediumpurple2	-0.62059	0.0135644	-1.75922	5.80232	0.950515	11.6757	1.4226	1.53611	1.16456	2.41721	0.4515	1.17345	4.70627	1.52733	2.42053	0.610835	1.79348	2.55186
SLC17A9	protein_coding	mediumpurple2	-0.620514	0.0135791	-0.79876	5.54279	5.67448	6.1203	2.55781	3.92335	3.35697	5.85095	2.14498	5.48198	4.08714	1.5828	1.70123	2.42692	4.49839	2.25304
POLD1	protein_coding	mediumpurple2	-0.620194	0.0136414	-1.03363	4.75255	1.85797	6.04991	1.04973	1.19217	1.27121	2.97289	2.13625	1.83953	4.2333	1.87103	1.67289	2.67501	2.09361	1.72982
DHX16	protein_coding	mediumpurple2	-0.620164	0.0136473	-0.512261	12.001	9.77142	17.9294	8.46695	9.08798	10.4239	13.1537	9.63312	9.43501	9.20558	6.78113	8.55218	8.69998	9.07377	8.8301
TIPIN	protein_coding	mediumpurple2	-0.620135	0.0136531	-1.47752	7.01453	3.33174	17.1579	2.88149	3.66047	3.72695	7.67705	1.56608	3.89931	3.42414	2.47716	3.82705	1.087	3.03711	2.24385
HAT1	protein_coding	mediumpurple2	-0.6201	0.0136599	-0.957495	8.38284	4.04093	13.0143	3.68847	3.12917	4.37582	7.77108	2.691	5.4299	3.65317	4.17602	6.06431	2.50293	4.08992	4.82562
MRPL4	protein_coding	mediumpurple2	-0.620014	0.0136767	-1.03434	14.5949	5.06825	14.5965	5.28811	5.87963	7.46382	7.94119	3.13365	9.34855	9.18611	4.34824	6.0223	3.53139	3.35763	1.40719
NUP107	protein_coding	mediumpurple2	-0.620002	0.0136791	-0.870351	9.52416	5.26417	16.7105	5.60589	4.37186	5.49513	8.84994	4.44458	6.83126	5.21002	5.35028	6.82298	3.82468	5.91343	6.20119
ATIC	protein_coding	mediumpurple2	-0.619881	0.0137028	-0.742331	22.3122	10.6435	25.7241	12.2529	12.4569	12.8015	16.4593	10.1445	14.1687	15.2336	10.7843	14.2219	6.81177	8.05176	6.92155
GPSM2	protein_coding	mediumpurple2	-0.619877	0.0137035	-0.908914	12.9575	6.65202	19.7004	5.14647	11.6066	8.49185	9.71531	5.85055	4.89344	7.59473	8.34944	6.76124	3.80156	7.10645	4.42612
IFT80	protein_coding	mediumpurple2	-0.619719	0.0137345	-0.895046	3.33415	2.25914	6.05046	1.40044	1.70779	1.90263	2.08066	1.87706	2.61133	1.98865	3.52219	1.6982	1.087	2.39581	2.77302
SRSF7	protein_coding	mediumpurple2	-0.619423	0.0137927	-1.11573	4.52737	3.32982	11.598	4.67649	3.39399	1.85189	3.10896	1.18987	3.39716	7.28544	0.898819	1.44075	1.67614	4.79453	2.19706
CSE1L	protein_coding	mediumpurple2	-0.61913	0.0138506	-0.880496	24.0451	12.6785	37.0472	9.44942	10.898	13.62	23.7186	10.9653	14.1466	15.6104	13.7619	16.5165	7.35486	12.5979	11.6439
LRRN4CL	protein_coding	mediumpurple2	-0.619122	0.0138522	-0.86553	2.7136	4.19693	4.94661	2.24592	2.20782	2.68813	3.10691	2.19019	3.83005	3.09506	0.661395	1.26743	2.23422	1.52421	0.979565
ENSFCAG00000013653	protein_coding	mediumpurple2	-0.618777	0.0139204	-1.3496	2.42109	1.25853	4.68494	0.585656	0.355567	1.40202	1.98958	0.346333	0.874011	2.62569	0.947208	1.35936	0.602422	1.14468	0.896517
WDR76	protein_coding	mediumpurple2	-0.618535	0.0139686	-1.00813	3.76628	2.61193	7.08035	1.1825	0.668703	1.67412	2.74153	1.53465	2.26494	3.0371	3.50383	2.77647	1.74708	3.47314	2.16181
KNTC1	protein_coding	mediumpurple2	-0.618152	0.0140449	-1.18624	4.5321	1.96903	7.89538	0.806381	1.43781	2.09199	3.15681	0.997887	1.88527	3.94518	3.26479	2.38046	1.34103	2.4941	1.50426
HIST2H3D	protein_coding	mediumpurple2	-0.618148	0.0140457	-1.71421	173.547	65.3892	312.084	25.4078	5.6605	56.329	86.6791	20.8661	59.1048	126.372	62.5225	85.7427	62.1547	31.4072	49.4898
CARNMT1	protein_coding	mediumpurple2	-0.617975	0.0140804	-0.814275	12.5562	7.66728	16.6948	5.43422	3.73231	6.88757	10.9613	6.32431	10.9806	8.84304	7.01758	8.49662	2.94419	6.28344	6.07557
GTSE1	protein_coding	mediumpurple2	-0.617765	0.0141224	-1.16129	4.93252	2.48803	9.14463	1.28595	1.51045	2.52841	4.55336	2.00836	2.16802	4.80951	2.04863	2.48333	1.6685	2.62139	1.93997
DNAJC2	protein_coding	mediumpurple2	-0.617739	0.0141277	-0.972961	12.1934	7.5623	23.7423	7.13834	7.07742	8.25536	13.3129	6.19424	7.92123	7.95317	6.61761	8.50024	3.61212	6.19722	5.86207
NUDCD1	protein_coding	mediumpurple2	-0.617554	0.0141647	-1.32144	6.51012	3.13144	13.5198	2.8277	4.18468	4.02993	6.98855	1.37583	3.37852	3.43006	2.43474	3.29842	1.05514	2.10648	1.96065
SKP2	protein_coding	mediumpurple2	-0.617506	0.0141745	-0.98965	5.51596	3.40419	10.2827	2.0618	2.54342	2.84405	3.63154	5.76746	2.0074	4.30755	2.87547	2.33146	2.62916	4.6162	3.06676
NOM1	protein_coding	mediumpurple2	-0.617488	0.014178	-0.53388	5.314	4.00007	5.84905	2.97114	3.83993	3.50829	4.04408	3.99777	2.72517	5.11687	2.51864	3.03401	4.11964	3.87656	2.14026
TBL3	protein_coding	mediumpurple2	-0.617368	0.0142023	-0.774014	11.3024	5.10938	12.606	4.78867	4.94178	5.46085	8.34171	5.58	7.06858	8.5071	3.33683	5.27452	6.52455	4.54432	3.50819
HASPIN	protein_coding	mediumpurple2	-0.617231	0.0142298	-1.00904	2.38164	1.10708	3.6115	0.758027	0.352309	0.937439	2.01496	1.0001	1.54426	1.81424	1.11855	1.02611	0.839245	1.39285	1.31361
RGMB	protein_coding	mediumpurple2	-0.617205	0.0142352	-1.60309	2.40806	1.2174	5.58198	0.524557	2.99468	0.921251	1.57513	0.835008	0.640303	1.75889	0.508261	0.668261	0.330433	0.881364	0.485143
KCNN4	protein_coding	mediumpurple2	-0.616812	0.0143147	-1.56272	14.7114	5.15121	22.9459	4.9304	4.96037	6.27399	13.2429	3.13	11.1758	7.5934	0.651781	2.06006	0.921153	2.83269	0.192455
HPF1	protein_coding	mediumpurple2	-0.616625	0.0143526	-0.802506	10.4601	4.0834	13.6429	4.74275	7.40431	5.39073	6.71035	6.06659	5.01506	6.30192	4.22596	5.85184	3.2661	5.58206	4.08518
DMAC1	protein_coding	mediumpurple2	-0.616614	0.0143548	-0.656078	8.55868	6.8933	11.6379	5.6878	7.8444	6.60063	8.51609	4.28025	4.15372	5.97376	5.04041	7.25552	2.54477	5.78118	5.08659
LIN9	protein_coding	mediumpurple2	-0.616605	0.0143567	-0.898978	5.01464	2.89537	9.97205	2.9027	3.31675	3.84104	4.22479	2.87236	3.18789	3.9747	2.90695	2.35746	2.64853	3.28952	2.83553
ENSFCAG00000041602	protein_coding	mediumpurple2	-0.61641	0.0143964	-1.53215	161.104	37.4323	239.764	22.1525	5.63478	24.6272	97.859	20.6706	28.669	125.444	85.8212	41.7179	27.345	56.6482	69.5994
ENSFCAG00000039453	protein_coding	mediumpurple2	-0.61613	0.0144534	-1.10104	31.3231	25.4159	52.1204	18.4893	21.5517	34.4443	32.9797	5.0592	19.9229	8.05563	17.8406	17.8714	2.34167	11.1164	13.3203
PSME3	protein_coding	mediumpurple2	-0.61612	0.0144555	-0.48922	23.4653	17.2368	23.4347	15.7807	15.0912	16.8583	18.4157	12.5382	19.2485	19.3254	14.9906	17.3774	12.0551	12.841	8.24471
ENSFCAG00000043689	protein_coding	mediumpurple2	-0.616083	0.014463	-0.772709	22.3399	10.3525	31.3294	9.9718	8.01823	12.0517	14.4861	10.3628	18.0003	13.1406	9.56045	12.148	15.6545	13.3832	13.1146
EEF1AKNMT	protein_coding	mediumpurple2	-0.615884	0.0145038	-0.892469	2.29844	0.893412	3.48041	0.977417	1.14806	1.34344	1.80302	1.54644	1.3193	1.14922	0.842092	1.07192	1.02445	1.06895	1.08286
ENSFCAG00000039211	protein_coding	mediumpurple2	-0.6158	0.014521	-1.64365	3.35022	0.849325	7.58347	0.792963	0.713876	1.75986	2.68041	0.401796	1.84695	1.1608	1.28149	1.80252	0.513815	0.913702	1.21622
CYB5R1	protein_coding	mediumpurple2	-0.615753	0.0145306	-0.626809	6.33024	4.99618	6.99934	2.74723	4.12921	4.59748	5.27835	4.62699	3.91499	6.59933	3.13929	2.74327	2.29122	3.67123	3.73301
ENSFCAG00000041343	protein_coding	mediumpurple2	-0.615393	0.0146046	-0.877497	1.53769	1.44314	3.35842	0.699757	0.99013	1.06065	1.85933	0.724492	0.969114	1.04475	1.41433	1.09693	1.06166	1.20981	1.67111
HTATSF1	protein_coding	mediumpurple2	-0.615303	0.0146232	-0.587069	15.8023	9.02284	20.7984	10.5599	9.62765	9.69929	13.5815	11.9779	11.0486	11.7069	9.01158	8.72084	9.42416	7.61558	8.51131
LRIG1	protein_coding	mediumpurple2	-0.615202	0.014644	-1.52144	7.71801	2.99065	15.5063	3.29265	3.33751	3.43112	7.27176	3.25773	2.84156	6.71897	1.04825	1.70856	1.41879	1.40717	0.792748
ESPL1	protein_coding	mediumpurple2	-0.615087	0.0146677	-1.23306	3.65501	1.64319	5.53877	0.460811	0.553344	1.24417	2.33422	0.805273	1.24839	3.67105	1.8717	1.82606	0.995403	2.35806	1.07235
NTHL1	protein_coding	mediumpurple2	-0.615027	0.01468	-0.94545	7.86086	5.1364	15.3607	4.58058	4.43648	5.79349	8.7229	4.07381	6.60593	4.94442	3.84396	3.99945	2.9965	4.69386	4.21012
ENSFCAG00000030626	protein_coding	mediumpurple2	-0.615021	0.0146813	-0.998436	5.17729	2.58572	7.88616	1.5826	1.67312	2.18015	4.29093	3.07429	3.25935	2.48802	3.74148	1.92113	0.795461	2.30426	4.02148
POGLUT1	protein_coding	mediumpurple2	-0.614999	0.0146859	-0.940076	10.1108	6.83935	16.669	4.43909	6.48644	6.51053	11.8147	3.62097	7.72323	5.335	5.7197	6.25283	1.97445	5.01005	5.20295
ENSFCAG00000013835	protein_coding	mediumpurple2	-0.614181	0.0148557	-0.930048	4.72184	2.83025	8.49257	3.14198	1.86443	2.88237	4.56616	2.94829	4.27737	2.9693	2.25527	2.41536	1.42155	2.30233	2.63918
NASP	protein_coding	mediumpurple2	-0.613915	0.0149113	-0.452905	4.7935	3.49308	7.8535	3.61386	3.17817	2.88628	5.36485	2.8401	5.76937	4.16165	5.03614	3.87997	2.35097	3.315	4.76951
TTF2	protein_coding	mediumpurple2	-0.613212	0.0150589	-0.660516	9.48515	5.77385	14.8229	4.80421	8.47856	6.50304	6.26092	7.21312	6.014	6.83261	6.77613	6.21265	5.29455	7.0575	4.67831
ALKBH8	protein_coding	mediumpurple2	-0.612766	0.0151532	-0.586421	3.19657	3.3668	5.287	2.10989	2.48793	2.4329	3.91748	3.55908	2.39604	3.11915	2.20892	2.43431	1.7339	2.7924	2.37705
EARS2	protein_coding	mediumpurple2	-0.612741	0.0151586	-0.854203	2.79106	2.01784	4.68067	1.38241	1.60217	1.21976	3.15841	1.69368	2.44527	2.45743	1.26185	1.52772	1.66102	1.51953	1.06815
CENPT	protein_coding	mediumpurple2	-0.612549	0.0151992	-1.32917	1.63245	1.0307	3.65779	0.301121	0.133511	0.607782	1.56377	0.474238	1.12577	1.85409	0.807583	0.858979	0.813523	0.848696	0.673773
MLH1	protein_coding	mediumpurple2	-0.612449	0.0152205	-0.344239	4.82066	4.1421	5.18856	3.23592	2.87939	2.85458	4.40895	3.69023	3.98366	4.7646	3.64279	3.6642	3.82364	4.01987	3.62145
HIST3H2A	protein_coding	mediumpurple2	-0.612355	0.0152405	-1.9929	52.487	10.7156	150.741	15.8391	6.62547	15.495	42.3639	6.83002	23.1174	22.754	23.2409	17.337	7.39753	13.7298	20.2691
FBXO5	protein_coding	mediumpurple2	-0.611762	0.0153671	-1.06524	3.97816	1.94889	4.57931	0.692736	0.580065	0.868995	2.72728	0.935517	1.75086	3.48751	2.34517	1.93719	0.670472	2.21589	1.87193
SF3A3	protein_coding	mediumpurple2	-0.611546	0.0154135	-0.703286	25.2329	17.5613	41.7324	18.6889	17.3957	19.3686	24.6585	15.0354	22.5187	15.7327	13.978	20.3546	11.3717	14.8533	13.6996
NDUFAF6	protein_coding	mediumpurple2	-0.61152	0.0154191	-1.24189	5.10125	1.7969	9.01114	2.51111	2.2357	3.51915	4.43243	1.2942	2.65759	2.52802	1.66645	2.44526	1.02642	1.65719	0.933498
ENSFCAG00000040791	protein_coding	mediumpurple2	-0.610396	0.0156618	-1.27164	6.8953	3.62032	15.3958	4.11151	4.84834	3.23672	7.76611	1.98949	3.16816	4.23225	3.02469	4.09536	1.75564	2.33502	2.36558
CIP2A	protein_coding	mediumpurple2	-0.610316	0.0156792	-1.43253	6.31003	2.70115	14.665	3.06597	1.04809	3.60637	4.31526	1.74874	5.22393	2.81941	2.96052	5.33351	0.784451	2.28935	1.89058
C7	protein_coding	mediumpurple2	-0.610236	0.0156967	-1.08428	11.4395	16.7037	20.8127	5.35439	9.70282	4.30164	14.6101	4.54771	10.4493	18.1101	5.84549	7.89056	1.4644	6.67874	3.40031
SLC14A1	protein_coding	mediumpurple2	-0.610188	0.0157071	-1.81899	4.01493	2.43073	14.1764	1.0556	1.7303	1.09061	5.47816	1.42751	2.27631	3.06986	1.48881	1.41266	1.39513	1.4897	1.46412
NOP58	protein_coding	mediumpurple2	-0.61016	0.0157133	-1.01314	18.252	11.4622	36.4267	9.89404	10.7575	12.9458	21.4104	7.48368	12.2009	12.0082	10.5052	10.2015	5.42145	9.47731	8.77619
ACTR5	protein_coding	mediumpurple2	-0.610098	0.0157268	-0.620727	5.5214	4.14626	9.89293	4.20724	4.58101	4.34269	5.25826	4.89377	4.46187	4.13914	3.96569	3.79268	3.26568	3.87092	4.10544
EXOSC2	protein_coding	mediumpurple2	-0.61007	0.0157328	-0.915531	6.22636	4.06233	11.6025	2.21455	2.19703	3.8568	5.41227	5.20346	2.78567	6.03707	2.89891	3.69309	3.61118	4.7728	3.73958
KIF14	protein_coding	mediumpurple2	-0.609985	0.0157515	-1.26337	2.35056	1.1	4.78559	0.512758	0.544298	1.07025	1.94412	0.586734	1.17619	2.08773	1.5914	1.6104	0.618217	1.08696	0.894635
NMRAL1	protein_coding	mediumpurple2	-0.609817	0.015788	-0.857675	9.62664	6.45641	17.1266	2.88676	3.917	3.71691	7.92556	7.00753	4.64916	9.01308	6.13528	6.3629	7.57953	6.81351	7.29848
LDHB	protein_coding	mediumpurple2	-0.609612	0.015833	-1.07652	22.6826	8.39098	34.4395	10.1489	7.2065	12.101	16.3362	5.62292	17.0356	9.86655	8.68858	16.351	5.05134	8.06587	7.7828
THOC6	protein_coding	mediumpurple2	-0.609569	0.0158425	-0.591606	1.11287	0.976898	2.72866	0.731941	0.884665	1.18788	0.781603	0.05033	2.03809	0.621338	1.34546	0.470188	1.61012	1.14769	1.92082
AEN	protein_coding	mediumpurple2	-0.609455	0.0158675	-1.01846	3.69804	2.65948	7.76573	1.56266	3.52209	2.53367	4.23393	1.82839	2.41212	3.02644	1.17503	1.9121	1.81304	1.97879	1.88921
FKBP3	protein_coding	mediumpurple2	-0.609395	0.0158807	-1.34265	19.923	7.7638	39.9884	8.80078	8.24255	10.6784	15.9439	3.37166	14.919	7.80622	7.23395	15.3506	1.90435	5.9212	6.56396
EIF3A	protein_coding	mediumpurple2	-0.609243	0.0159139	-0.51648	41.965	32.0357	57.2813	30.7784	30.9265	27.2692	41.7305	29.5946	31.2431	39.792	31.5119	30.5113	23.6862	30.0227	20.0376
DSCC1	protein_coding	mediumpurple2	-0.6092	0.0159234	-0.98423	3.02571	1.83982	5.08961	1.01321	0.578402	1.56967	2.14854	0.681762	2.03163	2.73604	2.3564	2.26599	1.07142	2.15067	1.52537
DTX3L	protein_coding	mediumpurple2	-0.609151	0.0159343	-0.869284	3.74735	2.28072	2.19699	1.00828	1.78442	1.68917	2.35349	1.31731	2.52744	1.0609	0.770997	1.74787	2.28082	0.726674	0.742821
ENSFCAG00000004218	protein_coding	mediumpurple2	-0.609086	0.0159485	-1.60855	77.3026	35.2677	223.522	26.735	19.3536	50.9465	75.598	13.8884	45.1277	46.7086	44.5345	44.452	14.9402	25.6071	32.9629
ENSFCAG00000030268	protein_coding	mediumpurple2	-0.609075	0.015951	-1.01332	11.917	7.5628	63.2027	3.77964	10.8496	21.6871	34.788	1.0658	18.2484	21.4991	12.4928	18.366	5.82135	2.9208	12.3268
EXOSC8	protein_coding	mediumpurple2	-0.60905	0.0159566	-1.2639	7.49015	3.0688	13.2824	3.2603	1.92382	4.80882	8.01333	2.08149	4.08235	3.03346	2.92166	3.63404	1.20467	2.0944	2.65353
C6orf120	protein_coding	mediumpurple2	-0.608926	0.0159838	-0.37822	51.1437	38.451	41.1973	32.5661	33.8986	38.5498	42.8039	35.8883	37.1735	36.45	31.2714	30.1851	34.7451	25.4346	23.5518
SMN	protein_coding	mediumpurple2	-0.608606	0.0160546	-0.764223	7.88432	5.30659	14.4749	5.82316	4.97043	6.04696	7.23555	4.00078	5.03275	6.4565	5.34681	6.72188	3.27546	4.81471	5.43027
CHCHD7	protein_coding	mediumpurple2	-0.608456	0.0160878	-0.918149	5.45331	2.74183	8.93366	4.28105	2.09182	3.73315	4.73828	1.7008	3.78016	2.87806	2.48489	3.33973	1.90281	2.44923	2.87742
SRPRB	protein_coding	mediumpurple2	-0.608273	0.0161285	-1.04689	37.6273	19.6905	59.5621	17.6969	25.1228	25.0757	41.0045	12.5785	23.5181	16.7426	12.5852	17.5988	9.10359	14.1972	11.0609
SRP68	protein_coding	mediumpurple2	-0.608245	0.0161349	-0.479097	24.3029	20.1295	26.2219	14.1179	21.5132	13.3323	23.8509	17.0658	15.9708	18.755	13.9932	21.7338	13.4557	16.9195	12.0488
PKD2	protein_coding	mediumpurple2	-0.608183	0.0161486	-0.679211	6.57543	8.88992	11.1521	4.71463	7.682	5.62096	9.6338	5.35502	6.37594	6.25712	3.87888	3.71996	3.63078	5.46037	4.16161
POLA1	protein_coding	mediumpurple2	-0.608009	0.0161873	-0.895514	2.8172	1.87915	5.22159	1.01037	1.04858	1.24325	2.11041	1.80639	1.49237	3.04415	1.94584	1.66738	1.78769	2.39176	1.77758
DDX18	protein_coding	mediumpurple2	-0.607927	0.0162057	-0.935681	13.5868	9.65236	24.9455	6.91378	7.71504	10.4025	17.3945	6.27534	9.23205	8.91348	6.32522	8.23838	4.67407	7.99319	6.68537
WDR46	protein_coding	mediumpurple2	-0.60791	0.0162093	-1.08487	2.93497	1.242	3.77358	0.926699	1.09922	1.52201	2.63818	0.855487	2.19704	1.24159	0.577404	1.50722	1.10318	0.277548	1.04704
CDC25B	protein_coding	mediumpurple2	-0.60787	0.0162184	-0.940935	7.78028	3.56885	7.85629	1.37127	1.97004	3.08772	5.14716	2.85385	2.01245	6.74432	3.7135	4.27656	3.27805	3.82143	1.7397
REXO2	protein_coding	mediumpurple2	-0.607846	0.0162236	-1.00132	12.5683	10.1436	26.9524	6.04397	8.18406	9.69877	14.7517	4.07768	13.4375	6.54679	6.9178	8.53479	4.05586	8.50735	8.48117
XPO1	protein_coding	mediumpurple2	-0.607661	0.0162651	-0.807326	33.2597	30.6042	65.1703	20.3772	23.4165	29.753	37.1049	12.2482	33.2453	28.3939	25.5943	29.4283	11.7409	23.2192	20.4195
EMC8	protein_coding	mediumpurple2	-0.607573	0.0162847	-0.55597	6.18805	4.43048	8.0669	3.33528	4.11813	4.58408	6.34696	3.5299	4.04629	5.43074	3.98899	4.82363	3.77713	3.86216	2.99602
FOPNL	protein_coding	mediumpurple2	-0.607462	0.0163096	-0.627371	2.99846	2.57244	4.55588	1.67318	2.0492	1.94509	3.42087	2.36452	2.08243	2.13807	1.89152	2.73346	1.09598	2.56702	2.26113
THG1L	protein_coding	mediumpurple2	-0.607239	0.0163598	-0.637661	2.04257	1.26727	2.89102	1.14643	1.20821	1.20064	1.9455	1.3428	1.26205	1.65031	1.45003	1.14327	0.825842	1.55749	1.20995
EHD3	protein_coding	mediumpurple2	-0.607185	0.0163719	-0.64467	4.00067	2.86443	3.45277	1.68167	2.09036	3.06224	3.71168	2.14674	2.68328	2.42404	1.49905	1.75065	2.16436	2.15738	1.0274
BCL7A	protein_coding	mediumpurple2	-0.607114	0.0163877	-1.1567	1.93677	0.674589	3.24192	0.664158	0.98564	0.747239	1.31898	1.16567	0.56813	1.72921	0.536983	0.684141	0.70567	0.550979	0.844821
NUP88	protein_coding	mediumpurple2	-0.60707	0.0163977	-0.485456	18.1543	12.2857	21.8868	10.4134	13.7466	11.9272	16.0679	13.3623	11.7656	16.6653	9.46113	12.3548	12.6486	11.1724	9.917
VMO1	protein_coding	mediumpurple2	-0.606617	0.0165001	-1.0538	4.39729	1.60623	7.0047	2.20181	1.61861	2.75631	1.34379	2.23637	1.19018	1.26265	2.46721	3.78431	2.01146	1.60998	2.58144
ZW10	protein_coding	mediumpurple2	-0.606486	0.0165296	-0.725789	8.16311	5.63509	13.773	5.01958	6.94585	6.2198	8.22224	4.20545	5.35364	5.2815	5.39525	6.3834	2.86256	5.5225	5.27371
CKS1B	protein_coding	mediumpurple2	-0.606245	0.0165843	-1.23078	17.7635	7.98358	37.0723	8.13232	6.20934	11.5224	19.167	5.80939	8.59437	8.30129	8.97542	10.2066	4.34241	6.54748	9.25816
ENSFCAG00000034471	protein_coding	mediumpurple2	-0.605706	0.0167071	-1.10871	49.6969	24.6112	78.3123	30.3466	24.8911	37.1696	46.6182	9.52401	32.3778	12.2848	22.0331	28.9835	5.1204	14.5261	19.2109
ENSFCAG00000040544	protein_coding	mediumpurple2	-0.605407	0.0167755	-0.699772	4.84347	3.98796	7.93995	2.74464	4.30833	2.99747	4.57513	2.68956	3.82204	3.31694	3.25209	5.15199	1.48916	3.10177	3.85339
ENSFCAG00000006377	protein_coding	mediumpurple2	-0.605378	0.0167821	-1.0654	1.92303	0.632275	3.49965	0.676317	0.672582	0.789078	1.37299	1.05117	0.858393	0.919119	1.15865	1.08998	0.988783	0.856063	1.14008
ENSFCAG00000024733	protein_coding	mediumpurple2	-0.605374	0.016783	-1.72231	68.7487	14.4405	41.6439	26.0238	0.030363	21.0229	8.31991	0.603105	19.05	18.5054	3.21088	6.39012	0.041513	44.3058	3.82502
PDIA4	protein_coding	mediumpurple2	-0.605366	0.0167848	-1.05577	204.498	115.836	236.285	61.2054	122.227	176.548	154.043	27.9788	95.7119	138.543	53.465	126.498	42.6096	47.5297	24.6689
MRTO4	protein_coding	mediumpurple2	-0.605325	0.0167942	-1.39225	14.8264	4.74923	27.8291	5.05654	3.75228	9.72397	14.1151	3.29242	9.21043	7.34778	3.25551	5.46256	3.49252	3.9691	3.56087
LSG1	protein_coding	mediumpurple2	-0.605251	0.0168112	-0.753863	8.24203	6.10091	15.8176	4.66383	6.89572	6.64098	8.12817	6.56419	7.73219	6.15142	5.42549	5.09527	5.05072	5.11487	4.07962
L3HYPDH	protein_coding	mediumpurple2	-0.605196	0.0168238	-0.608144	1.14943	1.54392	1.59739	0.667985	1.23412	1.00884	1.48543	0.965077	0.736477	1.02824	0.86524	0.491134	0.748463	1.25716	0.771444
ARL14	protein_coding	mediumpurple2	-0.605116	0.0168423	-0.691693	5.38051	4.58087	7.44476	4.12099	4.84437	2.36921	2.28301	2.85472	4.36353	1.3632	4.32989	3.4879	3.11942	5.20514	4.76506
ENSFCAG00000004487	protein_coding	mediumpurple2	-0.605106	0.0168445	-1.49281	3.74329	1.55324	10.15	1.24279	1.66109	1.7357	2.51329	1.51644	1.78413	3.68255	1.16294	1.97736	1.58271	2.17657	0.918277
SLC9A8	protein_coding	mediumpurple2	-0.605076	0.0168513	-0.380218	4.74233	4.45664	5.62259	3.23663	3.69653	3.5994	4.21855	5.46251	3.71759	3.8858	3.42247	3.66059	3.00112	4.36454	3.28517
MRPS27	protein_coding	mediumpurple2	-0.604386	0.0170108	-1.13448	26.361	13.3529	48.7841	13.9923	13.1223	22.9122	23.5533	6.80489	19.778	12.2427	9.37905	17.5167	4.83361	9.06142	8.04617
BCL7C	protein_coding	mediumpurple2	-0.604321	0.0170257	-0.633375	26.0269	16.9717	32.7568	16.362	25.2215	18.5679	20.9549	16.3087	16.2141	12.6656	18.352	11.6227	10.1667	11.2736	17.6385
ENSFCAG00000000015	protein_coding	mediumpurple2	-0.604255	0.0170411	-0.799264	6.54154	4.61128	11.1013	3.7283	3.75029	4.23819	7.07588	2.83531	4.62224	5.24186	4.80984	4.43073	1.76467	5.09279	3.56246
UBE2T	protein_coding	mediumpurple2	-0.60399	0.0171026	-1.04688	9.39756	5.15113	14.2229	3.67065	3.94233	7.5219	9.93683	2.31825	4.23278	4.4346	4.99237	6.34987	1.517	2.4358	4.35121
EFCAB7	protein_coding	mediumpurple2	-0.603629	0.0171868	-0.84134	1.38848	1.43237	2.8667	1.01653	1.49462	0.89257	1.63248	1.17664	0.909991	0.595541	1.04148	0.512258	0.853375	0.911891	1.66009
MAGOH	protein_coding	mediumpurple2	-0.603544	0.0172067	-0.813843	28.5546	16.3608	38.0787	19.0637	19.6952	17.9851	27.9352	8.01329	14.0479	16.4354	13.1776	19.3919	6.89195	11.8254	14.3869
SMC2	protein_coding	mediumpurple2	-0.603403	0.0172394	-1.12841	13.876	6.10303	26.5857	5.08803	4.63799	7.24843	13.8937	3.78562	6.74351	8.99151	8.90909	6.98125	4.40071	8.22432	6.29431
NUPR2	protein_coding	mediumpurple2	-0.603314	0.0172604	-0.682804	30.5407	15.389	38.8965	23.5261	11.8287	16.5005	23.6275	16.7663	21.6077	14.7553	18.2113	21.4061	11.5055	14.4985	17.1378
TWISTNB	protein_coding	mediumpurple2	-0.603165	0.0172952	-0.724874	8.05127	5.65952	12.1221	5.24883	4.54666	5.45699	8.96184	3.29104	6.31746	4.73576	4.68748	5.93575	3.17939	3.95744	6.2022
ZC3HC1	protein_coding	mediumpurple2	-0.602955	0.0173446	-0.766889	8.87235	5.95181	13.5025	4.57599	7.41305	7.87888	8.94956	4.00681	6.18064	4.95745	4.02141	6.142	3.69901	5.19254	3.57104
RAD51C	protein_coding	mediumpurple2	-0.602762	0.0173899	-0.608093	7.53646	6.38466	12.2683	4.75038	5.79768	5.75254	7.66949	6.08326	7.40541	3.99578	6.0332	5.82868	3.10561	6.63101	5.67473
NSUN4	protein_coding	mediumpurple2	-0.602743	0.0173945	-0.637983	2.98054	1.41982	3.11188	1.25051	1.94018	1.81116	1.77801	1.74549	2.09037	1.77351	1.804	1.77875	1.02845	1.46687	0.842501
SASS6	protein_coding	mediumpurple2	-0.602657	0.0174147	-0.837435	11.2587	8.1103	20.8442	7.82798	7.1347	8.83417	11.9691	4.56886	9.67449	6.57781	8.15345	9.07502	3.69785	7.25288	5.25305
ENSFCAG00000040086	protein_coding	mediumpurple2	-0.602491	0.0174539	-0.804841	3.57646	2.91632	4.83231	3.08066	2.15076	2.48617	3.49309	1.96785	3.66728	1.70946	0.680192	1.79162	1.05614	2.2236	1.62424
SSBP2	protein_coding	mediumpurple2	-0.602482	0.0174561	-0.815933	1.27408	2.2915	2.13639	0.909479	1.25083	1.24968	1.17346	1.32806	0.934243	0.86489	0.856443	1.11008	0.773161	1.16451	1.34094
LRR1	protein_coding	mediumpurple2	-0.602368	0.017483	-0.982506	2.56696	1.31752	4.5467	1.60482	1.1634	2.07215	2.39109	0.794572	1.34932	1.41585	1.2572	1.89636	0.642218	1.11832	1.36279
RACK1	protein_coding	mediumpurple2	-0.602335	0.0174908	-2.52497	5.92913	4.32601	34.2098	0.440603	2.10795	1.45343	0.719409	2.24823	1.49612	2.7508	9.91171	2.1237	1.58606	3.67346	2.39038
ENSFCAG00000009434	protein_coding	mediumpurple2	-0.60231	0.0174967	-1.06197	4.22616	2.80228	8.8418	1.90135	3.39292	3.17765	5.14067	1.50992	2.72658	2.40183	1.05069	2.4178	2.41287	2.35577	1.91784
GNL3L	protein_coding	mediumpurple2	-0.601717	0.0176376	-0.716552	16.4149	12.4667	23.687	10.642	10.4565	11.6141	19.4495	10.2828	14.0522	9.71899	7.03461	11.954	7.93417	7.60953	7.21392
SSX2IP	protein_coding	mediumpurple2	-0.601595	0.0176666	-0.959329	2.11416	0.907782	3.74137	1.50471	1.37659	1.30608	1.57499	0.690054	1.50647	1.09253	0.847929	1.17393	0.801364	1.19082	0.847916
ABCA5	protein_coding	mediumpurple2	-0.601271	0.017744	-0.857549	3.12029	2.1522	4.54597	2.05499	1.10827	1.33339	2.90778	1.82551	2.65609	1.75019	1.58091	1.74163	0.368141	2.91936	1.42857
BUB3	protein_coding	mediumpurple2	-0.601263	0.0177459	-0.577179	7.76689	4.91379	5.47232	3.5545	2.45011	4.6358	5.04554	7.19396	3.38975	4.178	4.39482	3.18582	3.10306	3.37338	4.16513
TGIF1	protein_coding	mediumpurple2	-0.601258	0.017747	-0.803782	4.97941	5.51331	8.63398	2.58915	5.54666	3.24566	7.52123	3.0326	3.05478	4.00783	3.40688	3.25447	2.46272	2.92463	2.77994
NELFCD	protein_coding	mediumpurple2	-0.601249	0.0177492	-0.412719	26.0245	18.0756	30.9345	19.537	16.1775	19.5621	23.6909	18.4035	21.9563	19.3473	20.681	19.6774	15.2505	15.8022	15.3801
IFRD2	protein_coding	mediumpurple2	-0.60104	0.0177994	-1.20801	20.6863	7.60456	32.0628	5.51319	7.58171	13.0369	20.3159	6.53336	8.85199	14.085	6.77674	7.60718	5.34964	5.22906	3.61935
NUP133	protein_coding	mediumpurple2	-0.600782	0.0178613	-0.919195	7.94189	4.18083	14.1294	3.27355	4.97138	4.56776	8.12829	3.36352	5.21891	5.44355	4.36891	5.02304	2.49994	4.46157	4.2085
ZNF623	protein_coding	mediumpurple2	-0.600698	0.0178814	-0.567852	4.84298	4.74	6.34435	2.48988	3.3595	2.93187	3.76458	4.21471	2.58844	4.38107	3.69216	2.4788	3.43934	6.05173	3.58751
MRPS15	protein_coding	mediumpurple2	-0.600212	0.0179988	-0.882391	38.7626	15.8013	42.3993	14.6608	19.9239	26.5197	28.2037	13.0277	18.1859	22.51	14.7807	24.6162	9.50903	10.2214	8.23892
ASF1B	protein_coding	mediumpurple2	-0.60013	0.0180185	-0.897292	7.67703	3.17849	9.37905	1.63995	3.20359	2.69261	4.96901	2.99607	2.51128	6.88787	2.97596	4.46512	4.4394	3.48239	3.19198
ENSFCAG00000046512	protein_coding	mediumpurple2	-0.5999	0.0180743	-1.02628	129.96	70.6829	243.352	62.5213	63.0701	92.8249	138.25	38.1596	78.3793	71.4658	74.1963	98.464	30.3645	58.5571	65.7068
SMYD2	protein_coding	mediumpurple2	-0.599711	0.0181202	-0.939792	7.98502	3.25808	6.71201	2.67935	3.16849	3.5964	5.46914	2.04005	5.66367	4.20898	1.70399	3.65776	1.89114	2.12692	1.23465
UTP3	protein_coding	mediumpurple2	-0.599635	0.0181388	-0.638937	6.06803	4.74507	10.0847	4.312	4.45057	4.01635	5.51628	4.73204	4.05775	7.02772	3.6178	3.42388	3.96251	4.92911	3.63497
AIMP2	protein_coding	mediumpurple2	-0.599596	0.0181481	-0.907065	11.6635	7.12113	17.8923	6.78259	8.93032	9.88294	10.6289	3.2882	7.58606	8.13349	4.31899	7.85244	3.19131	4.12812	3.51122
TIGD2	protein_coding	mediumpurple2	-0.599488	0.0181745	-0.453531	6.09082	6.3162	7.58823	4.4283	5.64586	5.05086	5.6906	3.7725	5.64653	4.49802	5.51383	5.07673	2.28934	6.23458	4.55924
ZNF555	protein_coding	mediumpurple2	-0.599449	0.018184	-0.703326	1.78926	1.20754	3.15432	1.08929	1.66777	0.979773	1.47478	1.6565	1.02596	1.37116	1.04466	1.33521	1.08563	1.0414	1.33882
PAK1IP1	protein_coding	mediumpurple2	-0.599307	0.0182187	-0.794125	9.54124	5.59698	13.5889	5.46976	5.18315	6.06103	9.98018	3.35472	6.83336	4.9957	4.38808	6.80739	2.6255	5.31345	5.25462
ENSFCAG00000029335	protein_coding	mediumpurple2	-0.599172	0.0182515	-0.780261	12.2555	8.74023	21.6804	8.92453	11.0001	8.76144	12.6925	5.62766	9.71543	7.41062	7.19585	8.82461	3.54217	8.09419	7.60557
LYRM2	protein_coding	mediumpurple2	-0.599124	0.0182634	-1.22152	4.97765	2.59965	9.77112	1.92622	3.46756	3.92715	4.96485	1.31265	3.64044	1.97743	2.94384	2.77615	0.652894	0.974962	1.19403
MAP3K7	protein_coding	mediumpurple2	-0.598971	0.0183008	-0.52069	10.6362	11.6362	14.8394	9.84006	6.37857	9.02025	11.1008	5.40415	11.9244	6.56095	8.60249	10.5901	6.17087	9.98855	7.89231
ARMT1	protein_coding	mediumpurple2	-0.598967	0.0183018	-0.408906	15.7657	12.3724	15.9713	12.8609	13.5985	10.2234	11.8343	10.1384	13.3617	12.4852	11.1163	9.61939	7.39834	12.5701	7.68518
ERI1	protein_coding	mediumpurple2	-0.598831	0.0183351	-0.676166	7.96729	5.36877	10.5296	3.51027	5.72364	5.92204	8.54486	3.45299	4.76211	5.23944	4.5153	5.78933	2.74396	4.73123	4.80787
ZMYM1	protein_coding	mediumpurple2	-0.598789	0.0183455	-0.537924	7.10809	5.96343	10.1581	4.10002	6.47883	5.11543	6.55662	5.33475	4.83413	5.75833	4.46645	5.44299	2.76139	6.94006	6.20972
WDYHV1	protein_coding	mediumpurple2	-0.598682	0.0183717	-0.636878	1.90165	1.81772	3.15865	0.96214	0.964822	1.38889	1.89643	1.63542	1.29406	2.29265	1.24937	1.6212	1.09027	1.52283	1.77502
ENSFCAG00000008473	protein_coding	mediumpurple2	-0.598365	0.0184497	-0.820965	3.56034	3.16	4.20402	2.23078	2.54391	1.69608	2.26433	3.43912	1.6845	4.1311	1.86482	1.4648	0.763226	1.69353	0.959327
ENSFCAG00000000200	protein_coding	mediumpurple2	-0.598236	0.0184816	-1.08711	135.344	71.8133	284.349	70.2558	43.9888	86.9123	146.361	54.2648	91.2435	80.0052	85.3991	91.3509	41.5638	60.9539	73.113
SSRP1	protein_coding	mediumpurple2	-0.598177	0.0184962	-0.98006	24.1916	11.2673	37.7808	10.6238	11.3812	15.1346	24.3488	8.42703	14.0587	17.4121	10.9805	13.3226	7.37071	8.87272	6.58533
RNASEH2B	protein_coding	mediumpurple2	-0.597892	0.0185666	-0.771542	5.64067	4.42565	7.88488	4.24111	2.40314	4.0342	6.40851	2.18948	4.94564	2.99444	2.49203	4.66151	1.93217	3.18722	2.57316
RFC2	protein_coding	mediumpurple2	-0.597407	0.0186871	-0.974017	7.66918	4.98862	14.5032	1.99228	2.47668	4.36681	6.91483	3.65774	6.75385	7.23793	4.42109	6.73484	3.18473	4.06846	3.49988
ENSFCAG00000018829	protein_coding	mediumpurple2	-0.597263	0.0187229	-0.538789	8.93058	5.88771	11.3496	6.029	4.5067	4.48999	7.30891	7.42947	6.10322	6.8598	6.83321	5.86115	3.58046	7.18258	5.86598
TEDC2	protein_coding	mediumpurple2	-0.597172	0.0187456	-1.16628	1.25408	1.09884	3.46795	0.320149	0.795954	0.801771	1.55388	0.780972	0.517131	1.23311	0.531801	0.692607	1.30874	1.15465	0.683663
RBBP7	protein_coding	mediumpurple2	-0.596999	0.0187889	-0.728679	24.1926	14.0787	34.2157	15.0229	18.5739	14.9958	22.5834	10.6565	17.7501	13.9508	12.6599	18.4849	7.55658	11.4029	11.3332
CLPP	protein_coding	mediumpurple2	-0.596959	0.0187989	-0.725731	37.5797	22.1044	50.7724	19.492	25.7263	31.6728	31.9198	13.9469	31.7546	19.7969	18.9532	23.9727	12.1335	18.3594	19.4399
MRM1	protein_coding	mediumpurple2	-0.596514	0.0189104	-0.755233	7.41605	4.58851	8.63758	2.50644	3.12378	4.09497	6.05732	5.20282	3.29585	7.5687	3.78324	3.10553	2.69715	4.45238	3.0296
MXRA5	protein_coding	mediumpurple2	-0.59651	0.0189115	-1.20437	7.34643	10.2438	14.4682	1.93355	2.72666	3.23494	8.77655	2.10667	4.42935	12.5393	3.39719	3.15251	3.23321	8.82066	1.29742
CEP78	protein_coding	mediumpurple2	-0.5962	0.0189894	-0.995909	2.28562	1.83344	4.65464	0.598993	0.656563	1.19093	2.19247	1.28749	1.19654	2.48734	1.55277	1.68291	0.731696	2.40837	1.61116
S100A2	protein_coding	mediumpurple2	-0.596144	0.0190036	-2.1705	4.62371	1.12728	14.6648	0.947223	1.52712	1.73167	3.65704	0.177231	5.01056	1.01891	0.910176	1.82312	0.197028	0.665729	0.474308
SSTR1	protein_coding	mediumpurple2	-0.595909	0.0190628	-2.1972	1.98032	0.503675	7.07577	0.387728	0.660726	0.390294	1.61451	1.08943	0.539108	1.848	0.218911	0.122928	0.334277	0.463111	0.669414
CINP	protein_coding	mediumpurple2	-0.595846	0.0190788	-1.17771	9.36061	3.99662	16.9962	3.49625	3.37112	6.87562	7.98097	2.81156	8.813	4.1319	3.32494	4.83596	2.8171	2.12139	3.09145
MRPS35	protein_coding	mediumpurple2	-0.595304	0.0192164	-0.874189	3.35567	2.11347	5.5453	2.5947	1.90717	2.45649	3.46047	2.03401	2.71751	2.0854	1.34653	2.06447	0.87189	1.4409	1.05665
RPF1	protein_coding	mediumpurple2	-0.595262	0.0192271	-0.598314	21.2205	15.2013	27.1998	13.1278	13.5287	14.3755	22.2016	11.1877	13.9221	15.3073	13.8977	17.4217	6.11556	14.5755	12.4335
WDR74	protein_coding	mediumpurple2	-0.59523	0.0192351	-1.01635	9.72829	5.33721	15.6377	5.67667	5.5364	7.63145	10.638	2.65851	6.56182	4.93791	2.45296	5.0603	3.20886	3.15502	3.19625
ENSFCAG00000003970	protein_coding	mediumpurple2	-0.595124	0.0192622	-0.815889	6.3413	3.73711	8.43002	0.832248	3.56844	4.6	3.13785	4.27734	3.04548	5.67631	4.7164	4.00875	3.42477	3.32671	1.44118
ENSFCAG00000023408	protein_coding	mediumpurple2	-0.595116	0.0192642	-0.84948	5.62756	3.29908	10.3484	3.3613	2.19861	3.42283	4.36953	2.76301	4.09641	3.92989	5.04765	2.0524	2.91492	4.70752	3.92536
COQ2	protein_coding	mediumpurple2	-0.594926	0.0193127	-0.796067	13.1998	9.15109	22.1003	6.95654	6.92248	10.1303	13.8226	6.11937	11.2425	10.4368	6.53382	10.457	3.55758	8.10656	8.11509
TCTN1	protein_coding	mediumpurple2	-0.594855	0.0193309	-0.488811	2.31251	1.86612	2.77143	1.35304	2.02503	1.96259	2.03828	2.12617	1.39401	1.69073	1.29094	1.18117	1.17196	2.05864	1.51824
NUFIP1	protein_coding	mediumpurple2	-0.594853	0.0193313	-0.922985	4.23932	3.17847	8.21893	2.88246	3.51625	2.84212	5.59156	1.88526	2.73713	2.90949	2.15704	2.67719	1.32398	2.43488	2.03089
ENSFCAG00000029966	protein_coding	mediumpurple2	-0.594697	0.0193712	-1.46289	24.3291	9.83656	57.9138	11.7699	11.2185	18.1066	25.6432	2.12579	13.9671	7.87375	12.3217	13.3366	3.33177	6.78272	7.13525
TMEM126B	protein_coding	mediumpurple2	-0.594441	0.0194367	-2.20889	4.72348	1.66524	12.8155	2.55944	1.15626	1.23301	1.63322	0.023423	7.28301	0.277651	0.999688	0.88093	0.02191	0.141725	0.40525
PES1	protein_coding	mediumpurple2	-0.594253	0.0194852	-1.01732	17.695	8.26174	26.966	7.38712	12.8403	10.6404	18.1037	6.01829	10.0194	9.71602	6.46768	9.38164	4.5335	4.93094	4.54362
CCND2	protein_coding	mediumpurple2	-0.594248	0.0194863	-0.781753	37.954	25.3429	73.4363	31.8218	20.9084	30.5755	28.8288	19.6097	36.1882	29.3156	23.8997	22.418	20.6952	32.689	21.1788
TAF4B	protein_coding	mediumpurple2	-0.59408	0.0195294	-0.608537	1.57693	1.19129	2.15824	0.885966	1.57299	0.739928	1.2087	1.19932	0.860333	1.62453	0.832603	0.803189	0.958567	1.16366	1.07452
PNO1	protein_coding	mediumpurple2	-0.594005	0.0195488	-1.02228	9.03754	5.41613	16.8605	5.48143	5.62545	7.43412	9.91112	2.52489	6.75925	4.72584	3.77123	6.21845	2.14272	3.58085	3.49324
RRP8	protein_coding	mediumpurple2	-0.593828	0.0195946	-1.87921	3.85076	0.455233	9.44356	1.20121	1.48244	1.80215	3.37742	0.519272	1.81109	0.37807	1.23908	1.3965	0.602126	0.648189	0.492731
SNRNP40	protein_coding	mediumpurple2	-0.593564	0.0196628	-0.824581	15.496	9.05401	26.1667	9.34976	7.81055	11.4186	15.672	6.20923	10.3739	9.13301	9.4486	12.0601	4.47743	8.46951	10.1253
VRK1	protein_coding	mediumpurple2	-0.593506	0.0196779	-1.14726	11.6651	3.95311	20.1197	3.98681	2.80938	5.65616	11.6838	3.29536	5.63094	6.12955	5.43004	6.04405	3.42615	5.11332	5.33433
GEMIN6	protein_coding	mediumpurple2	-0.593118	0.0197784	-1.19172	7.30882	4.13187	15.6033	3.03639	3.23728	4.19518	9.73046	2.30983	3.44082	4.80625	3.30761	4.34407	2.11838	2.94656	3.88433
STARD3NL	protein_coding	mediumpurple2	-0.593016	0.0198051	-0.605608	1.29434	1.22952	2.24228	1.26939	1.27319	0.660914	0.586446	1.11682	1.13511	1.2571	1.03132	1.04536	1.02573	1.33757	0.790175
WDR18	protein_coding	mediumpurple2	-0.593005	0.0198078	-0.1982	1.74639	1.38118	3.12979	0.789785	2.26103	2.29265	2.22194	2.37167	1.61134	2.90701	1.13408	1.03351	2.14766	1.65021	1.39569
GNAQ	protein_coding	mediumpurple2	-0.592958	0.0198202	-0.476809	5.20026	5.32706	6.66303	2.71269	4.27321	3.75979	6.0738	4.32703	4.46048	5.00856	2.65234	3.34059	4.60274	4.4878	3.71054
WDR83	protein_coding	mediumpurple2	-0.592912	0.0198322	-0.564886	3.71796	3.8381	5.34699	2.80791	3.95499	2.59847	3.19441	1.79356	4.50409	3.27604	2.00212	2.23536	2.77756	2.40033	3.34549
RFC4	protein_coding	mediumpurple2	-0.592789	0.0198643	-1.07632	1.80296	0.687255	3.23147	0.767322	0.428337	0.838706	1.38897	0.482263	0.898297	1.18965	1.09119	1.29362	0.436612	0.906144	1.13263
ENSFCAG00000035220	protein_coding	mediumpurple2	-0.592776	0.0198675	-0.439768	5.26097	3.82494	5.88923	4.05705	2.9385	4.30423	4.33416	4.08414	4.47576	4.06105	2.74694	4.18432	3.00497	3.42376	2.54702
L3MBTL2	protein_coding	mediumpurple2	-0.592765	0.0198704	-0.548017	13.715	7.97821	14.6016	7.70071	10.7308	10.0432	10.4514	7.89021	10.6027	8.25766	7.12777	8.7374	5.42382	6.69736	5.63375
VWA8	protein_coding	mediumpurple2	-0.592604	0.0199125	-0.559777	9.78879	7.40138	10.2729	4.77756	5.13937	6.87566	8.22084	6.95008	8.88456	7.70486	5.88373	7.51753	3.49607	5.34508	3.72929
RAB15	protein_coding	mediumpurple2	-0.591971	0.0200784	-1.88003	5.88586	1.81134	15.1518	0.659745	1.2692	3.54971	7.1117	2.50095	1.81999	1.39085	1.60847	3.77888	0.021297	0.02356	1.09606
FAM122B	protein_coding	mediumpurple2	-0.591934	0.0200883	-0.593437	4.87984	3.98715	6.37697	2.0818	3.29689	2.2826	3.63445	3.75981	2.81598	5.38141	3.53475	3.57817	2.82761	4.66979	2.54919
GPATCH4	protein_coding	mediumpurple2	-0.591888	0.0201003	-1.07713	7.2749	4.02183	14.531	2.64725	2.2357	5.97677	8.34678	3.53603	3.65033	5.16763	4.05993	4.61146	2.8592	3.14211	2.73294
MXD3	protein_coding	mediumpurple2	-0.591423	0.0202231	-0.997997	4.44657	2.90058	8.43527	1.04982	0.596967	2.4163	3.12351	2.52019	1.57616	4.01175	3.75896	2.56655	2.36509	4.2473	3.3761
PRPS1	protein_coding	mediumpurple2	-0.590715	0.0204108	-0.606838	12.553	8.47566	18.1396	8.274	5.94175	7.73102	12.556	5.53117	10.5494	9.71281	9.32233	9.65255	7.01567	7.76259	8.82772
C11orf49	protein_coding	mediumpurple2	-0.590612	0.0204383	-0.824104	6.10908	3.57406	9.16911	4.58422	4.31834	3.96928	5.71732	2.5907	5.55365	2.55672	2.63128	2.8759	2.47502	3.47147	1.84958
RBM3	protein_coding	mediumpurple2	-0.590321	0.020516	-0.872199	2.91622	6.75503	9.29925	3.56394	2.7433	1.93504	3.46567	4.83385	3.09156	3.59236	2.95771	2.10956	3.56796	4.71189	4.88252
ENSFCAG00000013260	protein_coding	mediumpurple2	-0.590301	0.0205215	-0.927262	4.34362	3.52495	9.19679	2.41082	2.66187	3.53221	7.25713	1.95905	2.73761	3.66545	2.29364	3.0514	1.50061	2.77719	2.04868
ERI3	protein_coding	mediumpurple2	-0.590275	0.0205284	-0.624178	6.21243	4.40427	10.1103	5.01851	3.31666	4.91572	6.7486	4.15659	4.46124	4.15957	4.16772	4.37698	3.06038	4.64046	4.76729
JPT2	protein_coding	mediumpurple2	-0.590176	0.0205549	-0.749425	22.2136	15.4243	33.6985	10.8117	17.1192	18.7459	24.8452	10.7783	13.2981	17.9141	11.1132	14.6279	7.97574	11.4247	11.0813
EIF4A3	protein_coding	mediumpurple2	-0.589926	0.020622	-0.67801	15.8177	11.1293	22.5445	10.4155	9.19101	12.7678	17.6496	7.60854	11.9919	10.5034	8.21001	12.6025	6.25368	7.80582	8.73428
ENSFCAG00000041371	protein_coding	mediumpurple2	-0.589732	0.020674	-1.5125	71.5001	44.3708	207.208	10.9227	6.24308	59.891	64.3039	2.44134	56.7262	73.0933	54.2303	45.9375	17.1288	21.5528	40.4895
CENPK	protein_coding	mediumpurple2	-0.589589	0.0207124	-1.18052	3.83125	1.4645	7.54451	1.05015	0.758669	1.77204	3.03856	1.18183	2.57522	2.78362	2.04648	2.34031	0.781441	2.5428	1.78899
NCOA5	protein_coding	mediumpurple2	-0.588915	0.0208947	-0.402027	10.256	10.4032	14.844	9.79432	7.25714	10.1403	11.7252	8.92123	9.16024	8.98125	8.12938	10.1494	6.06793	8.12543	9.02255
RBL1	protein_coding	mediumpurple2	-0.588801	0.0209257	-0.528098	8.72832	7.02058	13.9937	5.79387	7.17746	7.06745	8.76292	5.53481	8.58331	7.07848	6.72143	7.14418	4.52872	7.23449	6.87524
ENSFCAG00000045622	protein_coding	mediumpurple2	-0.588798	0.0209264	-0.887257	7.84686	4.19562	14.1731	3.0167	5.09729	4.53095	8.63983	4.5667	3.89665	5.82687	4.34869	4.1696	3.95935	4.63488	4.00546
ENSFCAG00000003970	protein_coding	mediumpurple2	-0.58876	0.0209367	-0.815889	6.3413	3.73711	8.43002	0.832248	3.56844	4.6	3.13785	4.27734	3.04548	5.67631	4.7164	4.00875	3.42477	3.32671	1.44118
CLP1	protein_coding	mediumpurple2	-0.588747	0.0209404	-0.371744	1.58374	0.873213	2.00795	0.538272	2.72608	0.627636	4.03221	0.333903	0.67337	1.18264	0.283724	1.99783	0.342888	0.755302	0.308923
TRMU	protein_coding	mediumpurple2	-0.588737	0.0209431	-0.87087	5.03181	3.83474	10.9845	2.70708	4.18329	4.21944	5.75863	3.10515	3.85196	4.81257	2.41182	3.91704	2.6993	2.75746	2.99581
HNRNPU	protein_coding	mediumpurple2	-0.588632	0.0209716	-0.523997	3.88592	2.87926	6.24601	3.44246	3.59105	3.80238	4.91008	2.2474	3.94472	2.23838	2.73584	3.2987	1.12497	2.43734	2.42082
TRAP1	protein_coding	mediumpurple2	-0.588615	0.0209763	-0.85661	34.433	18.5216	46.2097	14.329	15.9322	29.1676	27.3778	11.4432	25.0646	24.3089	15.7289	24.8556	11.9046	11.512	7.42908
RPS18	protein_coding	mediumpurple2	-0.588543	0.0209957	-0.941609	590.567	317.337	669.862	217.242	155.269	485.393	521.883	153.331	240.507	389.955	161.384	361.298	58.5829	263.318	277.706
GINS3	protein_coding	mediumpurple2	-0.588218	0.0210845	-0.641531	3.57992	2.62101	4.22014	3.32743	1.43253	2.31074	2.79645	1.29558	2.13344	3.09274	2.35765	3.09131	1.84844	1.66579	1.36886
GAS2L3	protein_coding	mediumpurple2	-0.588179	0.0210951	-1.06123	5.01054	2.43192	10.8979	3.03275	3.8061	2.59036	4.73693	2.84809	2.29205	2.05731	3.63683	2.81352	1.52816	2.39857	3.41581
MCM5	protein_coding	mediumpurple2	-0.58815	0.0211029	-0.364307	1.40584	1.2085	2.10823	0.595879	0.5574	1.05869	1.23191	1.12524	1.283	2.50088	1.01249	1.06646	1.84797	1.34445	1.05035
ENSFCAG00000021908	protein_coding	mediumpurple2	-0.588079	0.0211223	-1.14741	4.65356	2.63538	8.49706	2.06335	4.75074	2.0988	4.94217	2.4332	1.73658	3.05575	1.43311	1.61617	0.095757	2.28067	1.99918
ATP2C2	protein_coding	mediumpurple2	-0.587909	0.0211689	-1.56403	10.0023	2.1113	18.9627	2.8867	4.54445	7.86755	8.21796	2.71922	5.30488	3.54012	1.3616	2.75286	0.845178	0.920138	1.07996
LIPT1	protein_coding	mediumpurple2	-0.587857	0.021183	-1.08076	2.92826	1.59284	6.56805	1.39424	1.93328	1.96972	3.21715	1.17731	1.94043	2.20148	1.53246	1.91599	0.885345	1.3491	1.45435
SNX8	protein_coding	mediumpurple2	-0.587784	0.021203	-0.578699	7.32599	5.05473	9.31348	5.68744	4.2214	5.73184	7.22959	4.94354	6.74916	4.16572	3.29067	3.82921	4.16483	3.94847	4.14104
MED8	protein_coding	mediumpurple2	-0.587665	0.0212358	-1.29054	1.86042	2.4229	2.80558	0.122377	2.16135	0.094302	2.12112	0.973565	0.063043	1.67285	1.82054	0.064882	0.299738	0.445038	1.75294
GPR160	protein_coding	mediumpurple2	-0.587614	0.0212499	-1.42564	2.01354	0.744406	4.55663	0.482126	1.47293	1.18782	2.1994	0.294483	1.09137	0.718097	0.323392	0.830844	0.666287	0.869431	0.755361
DNAJC22	protein_coding	mediumpurple2	-0.587572	0.0212614	-0.427957	35.6287	31.0205	46.8454	38.6321	28.9662	35.2451	29.9592	28.4313	27.0576	23.0082	25.6816	29.5226	19.5773	28.0547	23.3124
ENSFCAG00000010021	protein_coding	mediumpurple2	-0.587524	0.0212745	-1.36804	7.61499	3.45234	17.9114	1.67657	6.00456	3.80144	8.73042	1.06209	3.14022	4.72177	4.35593	3.76044	1.85729	3.38853	2.4083
ALG3	protein_coding	mediumpurple2	-0.587353	0.0213215	-0.676641	5.07681	2.81425	5.48381	2.7741	4.80343	2.94482	3.17826	2.31337	3.14873	3.66359	2.52596	2.32113	2.00663	2.48897	1.30139
DHX35	protein_coding	mediumpurple2	-0.587348	0.0213228	-0.587107	3.77678	2.83974	5.48378	2.97617	3.91821	3.10293	3.37396	2.87485	2.93961	2.67727	1.9852	2.23869	1.64558	2.54106	1.946
SMIM12	protein_coding	mediumpurple2	-0.587287	0.0213399	-0.413535	13.3078	7.6726	13.5167	8.74422	9.13657	7.90847	9.79691	10.0788	8.59163	10.622	8.96375	7.36315	7.07323	6.88188	8.43858
POLR3E	protein_coding	mediumpurple2	-0.587211	0.0213606	-0.778338	6.03966	4.44208	11.1723	3.78799	5.72652	4.00714	7.17951	4.4435	3.74445	4.70321	2.75033	3.44861	3.12276	4.28514	3.30138
TIMM13	protein_coding	mediumpurple2	-0.587025	0.021412	-1.01783	18.306	9.33554	27.9917	10.6662	8.52731	14.2209	18.8159	4.77809	12.6692	9.69396	5.73997	10.7012	5.42572	4.17507	4.48657
PITRM1	protein_coding	mediumpurple2	-0.586905	0.0214453	-1.03633	6.08676	3.18061	9.68106	1.65898	2.94733	4.36334	6.41559	1.53537	4.49181	3.64163	2.39894	4.23789	1.84536	1.86423	1.55393
TRMT2A	protein_coding	mediumpurple2	-0.586645	0.0215172	-0.566745	6.2071	5.48336	10.4741	3.08945	4.22665	5.2768	6.10157	5.60688	4.81956	7.26344	4.57866	4.46073	5.13311	4.71785	4.58172
DUSP23	protein_coding	mediumpurple2	-0.586254	0.0216259	-0.429917	5.24366	3.67525	4.92755	3.75554	3.37493	3.11329	4.62813	2.97681	4.15701	4.35646	3.1193	3.46581	3.10414	2.37355	2.68818
MIPOL1	protein_coding	mediumpurple2	-0.585838	0.021742	-1.35905	1.75273	1.15936	4.53629	0.776879	1.52193	0.926492	2.41928	0.817288	1.64101	0.795726	0.593122	0.748868	0.20586	0.488443	0.679774
ENSFCAG00000040479	protein_coding	mediumpurple2	-0.585773	0.0217601	-1.41502	196.33	41.8535	250.237	64.5894	32.5548	94.1605	170.998	2.98296	89.356	23.4212	48.6022	96.4059	11.5246	34.4145	63.6285
EXOSC5	protein_coding	mediumpurple2	-0.585724	0.0217737	-1.15403	2.1596	1.52784	6.21074	1.11696	1.18357	1.36502	2.62264	1.33782	1.92703	1.46462	1.1945	1.41866	1.00552	1.28929	1.86613
ENSFCAG00000040930	protein_coding	mediumpurple2	-0.585357	0.0218766	-1.64986	220.133	49.5825	541.741	29.5306	7.25526	99.6855	156.865	19.2471	78.5934	149.683	130.915	120.094	24.1838	98.4915	119.804
ENSFCAG00000031775	protein_coding	mediumpurple2	-0.585314	0.0218886	-0.804239	2.85991	1.75865	4.02896	1.51651	2.17432	2.86554	2.12054	0.833054	2.26218	1.7513	1.68809	1.66243	1.05405	0.969206	0.911312
TRMT61A	protein_coding	mediumpurple2	-0.585245	0.0219082	-1.00124	8.51024	4.67572	15.9343	2.84684	5.52232	5.3787	8.87026	4.02961	4.44491	8.38545	3.03415	4.39809	4.62864	3.9348	2.71688
C5orf22	protein_coding	mediumpurple2	-0.584902	0.0220048	-0.715844	6.42427	4.00012	7.93149	4.00826	2.96781	3.91551	6.88169	2.82291	5.23237	2.91225	3.06887	4.52126	2.22323	3.10387	3.04577
PPHLN1	protein_coding	mediumpurple2	-0.584593	0.022092	-0.941183	1.4482	1.62206	3.52187	1.15793	1.38045	1.70639	1.47084	0.634358	2.06457	1.16476	0.480321	1.17441	0.539351	0.855086	1.10441
HMCN1	protein_coding	mediumpurple2	-0.584472	0.0221263	-0.939487	2.74321	2.66582	3.57957	0.834313	0.636405	0.950309	3.08239	1.19074	1.57485	3.32642	1.65807	1.15837	0.71917	2.38715	1.22907
LAS1L	protein_coding	mediumpurple2	-0.584194	0.0222051	-0.903194	5.34237	3.94087	11.4285	4.07265	3.04185	4.4863	6.86779	3.36929	4.44895	3.23739	2.58538	3.86126	2.43931	2.90246	2.98568
ENSFCAG00000005878	protein_coding	mediumpurple2	-0.584102	0.0222313	-0.747018	23.5749	13.9783	34.439	11.9379	10.1214	16.6331	26.0719	11.7531	17.6386	16.7924	13.0115	14.6556	10.3158	11.5597	11.0905
ELP3	protein_coding	mediumpurple2	-0.584044	0.0222477	-0.675611	5.33272	3.93607	7.66847	4.29696	3.18277	4.77347	5.50635	2.17985	4.29263	3.40102	3.03919	4.06793	1.55451	3.27658	2.84417
FAM173A	protein_coding	mediumpurple2	-0.583829	0.0223091	-0.980574	9.88817	4.43761	16.0335	5.074	3.50539	6.1084	9.47123	4.53623	8.18811	6.36526	3.48542	4.51568	4.8183	2.7378	2.73575
ZCCHC17	protein_coding	mediumpurple2	-0.583614	0.0223704	-0.768371	1.6575	1.06014	2.49377	1.07462	1.23376	1.35637	1.72019	1.27731	1.006	0.73355	0.884859	0.823438	0.357267	0.78408	0.986612
NUP188	protein_coding	mediumpurple2	-0.583321	0.0224541	-0.428436	11.6415	8.91603	11.793	7.88948	11.387	6.43955	8.39835	8.89952	7.33805	9.40958	5.91963	7.81933	8.40776	9.00766	5.23845
RABEPK	protein_coding	mediumpurple2	-0.583057	0.0225298	-0.865936	4.30109	2.46832	8.06849	1.69464	2.57959	3.07367	4.24561	1.77527	2.89688	3.23509	3.37339	2.51266	1.61788	3.28466	2.27629
BZW1	protein_coding	mediumpurple2	-0.582998	0.0225468	-1.6582	233.914	151.217	87.264	20.2932	73.9515	25.7551	156.311	19.9164	191.632	0.048558	0.059059	13.0455	64.6028	18.82	14.2499
TIMM9	protein_coding	mediumpurple2	-0.582742	0.0226207	-0.974291	14.1063	6.93518	25.5277	8.09735	10.2221	10.0502	12.8045	4.4027	10.0201	7.78559	8.18427	8.92888	1.95547	7.19712	5.16495
SLC25A20	protein_coding	mediumpurple2	-0.582571	0.0226698	-0.802059	76.7221	70.0793	129.132	58.0236	43.3479	75.094	72.658	43.0343	86.7612	35.4648	80.8002	42.8446	17.1927	39.4699	38.334
EPHB3	protein_coding	mediumpurple2	-0.582234	0.0227672	-2.03674	2.06386	0.742867	6.84914	0.322719	2.96178	1.00475	1.33195	0.425272	0.411143	1.38801	0.277816	0.29841	0.209964	0.297548	0.483728
CMC4	protein_coding	mediumpurple2	-0.581916	0.0228594	-0.421255	3.44169	3.55237	4.4095	3.33951	1.50112	2.19142	3.12224	3.36387	3.17476	2.94432	2.43429	3.16457	2.36716	3.37857	3.08174
VARS2	protein_coding	mediumpurple2	-0.58121	0.0230654	-0.468521	12.4464	8.47479	16.9013	10.114	8.80963	11.1184	9.574	9.14101	10.9197	10.5676	9.10924	7.61269	8.17605	7.10771	7.08816
CDKN2AIPNL	protein_coding	mediumpurple2	-0.581148	0.0230833	-0.642048	17.4722	12.4185	27.0379	12.9834	10.0414	16.7241	13.4215	11.541	10.92	11.7436	6.72323	17.3628	8.04533	11.9898	14.4239
NSUN3	protein_coding	mediumpurple2	-0.580886	0.0231601	-0.652273	1.47541	1.44288	2.38481	0.939289	1.60039	1.15892	1.46729	1.14591	0.612408	1.12004	0.879552	1.29466	0.610313	1.71684	0.951334
NEPRO	protein_coding	mediumpurple2	-0.580097	0.0233925	-0.441238	3.15893	3.01719	4.74695	2.09673	2.62662	2.41548	3.23403	2.68543	2.18897	2.4187	3.18364	3.01817	1.91923	3.16656	3.22589
SRSF3	protein_coding	mediumpurple2	-0.579918	0.0234453	-0.773593	133.725	91.6213	229.481	86.9941	94.1248	104.885	124.72	49.8735	120.453	93.4285	66.4869	133.513	52.3596	71.6886	65.6927
MELK	protein_coding	mediumpurple2	-0.579616	0.0235348	-1.77241	9.64388	3.0958	22.1948	2.37357	1.9679	6.5641	12.901	0.637162	4.10163	3.33214	1.82716	4.33291	0.55055	1.58804	0.727742
LYPLA1	protein_coding	mediumpurple2	-0.57941	0.0235962	-1.17995	16.276	6.70027	28.8311	8.67008	8.90107	9.27259	16.7732	5.23963	12.9791	5.29286	5.36343	8.51027	1.43412	3.26973	5.758
RAD51D	protein_coding	mediumpurple2	-0.579168	0.0236683	-0.572101	6.60667	4.18776	8.01445	2.85985	5.85721	4.6966	5.1023	5.26252	4.52151	5.11179	4.60282	3.20606	2.70377	3.27155	3.41019
EIF4A2	protein_coding	mediumpurple2	-0.578796	0.0237792	-0.682657	15.83	19.844	32.9696	18.4401	19.6898	15.2341	20.6918	16.5298	15.3566	12.1906	10.8549	14.5106	8.57456	8.00213	10.9894
TTC9C	protein_coding	mediumpurple2	-0.5787	0.0238081	-0.425815	4.03297	4.26665	4.53217	2.65484	3.59375	3.47702	4.76344	2.85949	2.71348	3.9145	2.85022	3.35065	2.16348	3.36818	2.49979
CCNE2	protein_coding	mediumpurple2	-0.578536	0.0238574	-1.18826	4.0951	2.02532	9.39054	1.30609	1.47215	2.20348	3.02956	1.15549	2.44943	2.14128	4.03695	3.98441	1.05431	1.80039	2.59322
RPUSD1	protein_coding	mediumpurple2	-0.578511	0.0238649	-0.25751	4.32799	3.48348	4.93396	2.79751	3.92764	3.55091	3.96171	3.6955	3.4164	3.4802	3.90383	3.70006	3.30565	3.6686	3.23974
PPIL1	protein_coding	mediumpurple2	-0.578253	0.0239423	-0.933289	16.9834	10.3262	27.8762	8.33177	10.9693	11.8651	19.6003	4.24848	12.1075	10.1604	7.90748	13.0456	3.54049	6.7667	7.05202
FASTKD3	protein_coding	mediumpurple2	-0.577837	0.0240678	-0.986814	3.48391	1.61031	6.13169	1.85901	2.12518	2.05183	3.60061	1.84752	2.41027	2.51242	1.42777	1.50416	0.866287	1.52062	0.932282
NARS2	protein_coding	mediumpurple2	-0.57782	0.0240728	-0.868635	4.61388	2.73051	7.71696	1.80665	4.19978	2.78879	3.67679	2.54879	4.75796	2.47011	2.28404	2.29619	0.995769	3.06195	2.10748
AP2B1	protein_coding	mediumpurple2	-0.577271	0.0242391	-0.844037	4.73296	5.77921	8.54264	2.0758	5.06555	3.81716	1.29227	6.07885	2.81048	5.97372	1.46388	2.34524	2.78845	4.54689	4.20212
MTERF3	protein_coding	mediumpurple2	-0.577089	0.0242943	-0.836516	6.44873	3.32375	8.66029	2.41558	3.42343	3.93329	6.90277	2.26702	4.07949	3.6811	3.28159	4.30081	1.45982	2.62056	2.92351
NCBP1	protein_coding	mediumpurple2	-0.577069	0.0243004	-0.38023	2.47605	2.82237	3.81732	1.92067	2.06644	2.37531	3.07544	2.2591	2.48509	2.63362	2.23857	2.73921	2.10091	2.30862	1.81207
SAPCD2	protein_coding	mediumpurple2	-0.577057	0.0243043	-1.09264	5.72583	1.96008	6.68999	0.744497	0.847617	1.8049	3.10216	1.63108	1.64758	5.32702	3.63807	1.89677	2.56048	2.53454	1.22893
CLPB	protein_coding	mediumpurple2	-0.576718	0.0244075	-1.43158	5.9219	0.27982	4.77489	3.20042	3.29706	0.703391	4.28698	0.007961	0.07796	0.247375	0.728077	0.47369	0.006207	3.2394	0.008657
PCNX4	protein_coding	mediumpurple2	-0.576144	0.0245831	-0.830684	1.11261	1.51381	2.32892	1.05903	1.34375	0.835934	0.725517	1.76218	0.462294	1.2881	1.0604	0.452545	0.460789	0.853478	0.840786
CADPS2	protein_coding	mediumpurple2	-0.576053	0.0246112	-1.44521	6.44784	0.280635	4.95553	2.62097	2.33033	2.28953	2.01863	1.28105	0.002877	1.48451	0.757261	1.83823	0.004068	0.73776	1.79812
CFAP20	protein_coding	mediumpurple2	-0.576022	0.0246207	-0.501463	2.088	1.3838	2.78844	1.65596	1.29317	1.24805	2.06327	1.65549	1.38869	1.24756	1.24304	1.42499	1.116	1.61904	1.73343
POLH	protein_coding	mediumpurple2	-0.575811	0.0246856	-0.57978	4.26393	3.09513	6.57976	2.79326	1.92804	2.17252	3.78116	2.96315	2.73426	3.44712	3.58243	3.70761	2.50783	3.96067	3.72589
NUP58	protein_coding	mediumpurple2	-0.575805	0.0246873	-0.824712	6.86332	5.63746	14.2771	3.44015	6.77735	6.83772	8.0613	3.53451	4.07344	4.90298	4.80948	5.49446	2.23669	5.35235	4.9543
ZNHIT6	protein_coding	mediumpurple2	-0.575795	0.0246906	-0.753685	2.91008	2.34605	5.46622	1.52389	1.46102	2.19839	3.60684	1.67393	2.53695	2.86221	2.01721	2.09404	1.42482	2.38006	1.65776
CCDC138	protein_coding	mediumpurple2	-0.575792	0.0246914	-1.14809	1.87103	1.32485	5.46517	0.882223	1.13815	1.18836	1.99916	1.05275	1.02021	1.59609	1.47368	1.14526	0.552245	1.77604	1.80806
EIF2B3	protein_coding	mediumpurple2	-0.575487	0.0247854	-1.04078	8.54993	4.99529	15.7365	4.08374	4.41865	6.97351	10.4152	2.56481	6.68799	3.93568	3.75458	5.4944	1.42768	3.55661	3.61832
CCDC167	protein_coding	mediumpurple2	-0.575486	0.0247857	-1.04823	14.8571	6.57964	26.2024	5.386	9.13117	13.4634	12.5024	3.08714	10.1873	7.14386	5.89061	10.57	3.13363	5.10876	6.54111
NOA1	protein_coding	mediumpurple2	-0.575474	0.0247894	-0.712518	10.398	4.6864	13.6507	4.57239	4.09002	6.51624	9.70829	6.02358	4.90227	6.8414	5.80249	6.07707	3.77678	5.79308	6.03933
SDR39U1	protein_coding	mediumpurple2	-0.575435	0.0248015	-0.597232	1.99395	1.48047	2.91065	1.26401	0.885216	0.952404	1.56504	2.11653	1.86239	1.31892	1.24023	1.16927	1.51775	1.25203	1.73887
ENSFCAG00000008563	protein_coding	mediumpurple2	-0.575381	0.0248181	-0.674028	9.54898	7.49402	15.104	5.41498	7.83445	7.11938	11.4976	6.22832	6.83312	9.24988	5.30411	6.45503	4.0663	5.93231	4.65759
U2SURP	protein_coding	mediumpurple2	-0.575304	0.024842	-0.493039	12.4859	11.8777	20.4804	10.1571	12.3511	11.8151	13.9806	9.92936	12.4016	9.9989	9.35201	9.91998	5.92982	11.3558	10.26
ENSFCAG00000014860	protein_coding	mediumpurple2	-0.575141	0.0248925	-1.04365	42.5811	24.9427	80.2892	23.5788	17.4588	34.8772	52.8199	11.1949	31.0021	27.5104	19.455	25.914	12.5771	15.3414	15.0866
USP13	protein_coding	mediumpurple2	-0.575069	0.0249148	-0.623349	1.18855	1.19832	2.22868	0.863166	0.872928	0.658673	1.40686	1.23629	0.738441	1.23593	1.16564	0.870132	0.980673	1.25937	0.696879
TRMT112	protein_coding	mediumpurple2	-0.575062	0.0249171	-1.27807	43.8579	17.6875	90.3678	20.5548	18.2643	31.1649	50.8584	6.03839	26.9221	20.6681	11.6916	25.5328	9.25545	12.8206	16.7919
TBC1D19	protein_coding	mediumpurple2	-0.574809	0.0249955	-0.91006	1.046	2.31394	2.50538	1.18027	0.482193	1.04822	1.83093	0.465528	1.16516	0.865359	1.23461	0.947903	0.123764	1.44923	1.69206
UNG	protein_coding	mediumpurple2	-0.574479	0.0250982	-1.27711	3.54124	1.59134	9.28173	0.780899	0.551045	1.51995	2.84404	2.42964	1.49762	3.07721	2.29135	2.15749	1.68033	2.33162	2.62946
SUZ12	protein_coding	mediumpurple2	-0.574341	0.0251412	-0.451054	11.4921	8.56169	15.5684	6.98905	9.97021	7.67512	9.62582	8.64487	9.04454	10.0117	8.93789	10.6933	5.58003	9.68708	7.37229
ENSFCAG00000022802	protein_coding	mediumpurple2	-0.57432	0.0251478	-1.18823	10.3642	5.57853	23.63	4.1626	5.763	7.87896	10.2764	1.39674	8.87855	2.76701	9.02932	7.15538	2.10752	5.1907	4.85851
IVD	protein_coding	mediumpurple2	-0.574172	0.025194	-0.829578	27.0822	12.1383	28.7935	10.1561	19.4802	14.6843	21.6111	8.16955	18.6815	16.2504	11.8661	11.5602	5.85192	8.32617	6.44668
IMP4	protein_coding	mediumpurple2	-0.57404	0.0252354	-1.44241	17.1722	3.51492	31.9498	4.26838	4.78072	9.28618	15.6732	2.48911	12.2587	7.3997	2.72341	8.21627	3.09154	2.92567	4.35884
CCDC14	protein_coding	mediumpurple2	-0.57399	0.0252512	-0.923106	1.58165	1.18912	3.48183	1.15087	0.739194	1.18012	1.23727	1.00106	1.06459	1.47474	1.98623	0.769963	0.401995	0.948078	1.23567
SCAI	protein_coding	mediumpurple2	-0.573934	0.0252686	-0.632258	1.14441	1.25285	2.09469	0.609614	1.18953	0.811685	1.07737	1.43808	0.870937	1.0716	1.171	0.628156	0.533273	1.14477	1.04619
ANAPC1	protein_coding	mediumpurple2	-0.573932	0.0252694	-0.567379	8.89498	5.49306	12.7607	5.29312	5.37131	4.79778	8.57837	7.51687	6.02384	6.61396	5.59829	6.01362	4.55631	7.372	5.54895
DICER1	protein_coding	mediumpurple2	-0.573908	0.0252769	-0.407795	7.49199	5.31162	8.38783	3.08984	5.55054	5.34878	5.97775	6.84756	5.51335	5.82664	4.57372	5.20573	5.08755	6.15666	4.71615
CIAO3	protein_coding	mediumpurple2	-0.573563	0.0253851	-0.428641	3.74134	3.24824	5.27642	2.22311	3.74455	3.49047	3.83426	2.80975	2.59327	3.55603	2.57376	3.09109	2.48268	3.27377	2.77991
POLD2	protein_coding	mediumpurple2	-0.573221	0.0254927	-1.293	5.17814	1.4457	6.20951	0.020909	1.40084	2.16997	2.25277	0.073275	2.80905	2.34371	1.24666	2.94678	4.25117	1.4157	0.018435
SNRPD1	protein_coding	mediumpurple2	-0.573207	0.0254972	-0.356344	2.22927	1.45726	3.59817	2.9381	2.12406	2.41997	2.51314	0.832697	2.20507	1.27422	2.30221	1.44775	0.519576	1.78522	2.39951
ENOSF1	protein_coding	mediumpurple2	-0.572332	0.0257746	-0.840935	12.4478	6.6065	18.2427	4.91812	6.67462	7.94672	8.69594	6.04162	14.2312	5.36267	5.69027	5.96552	4.89947	8.54964	4.31302
WDR43	protein_coding	mediumpurple2	-0.572296	0.025786	-1.05209	12.7694	8.03764	26.41	7.53665	7.99131	7.63739	17.887	4.86897	9.18451	7.90531	4.87541	7.50696	3.47619	6.47116	5.74456
ZBED5	protein_coding	mediumpurple2	-0.571953	0.0258952	-0.686289	12.4987	12.9483	24.9629	7.87435	9.87083	7.59177	10.9525	11.7352	8.07112	11.4983	11.4815	9.16095	6.0213	16.5509	14.5004
PTRH2	protein_coding	mediumpurple2	-0.571801	0.0259438	-0.965863	12.5484	7.49072	25.0579	8.90699	8.59596	11.5224	13.6352	5.17501	7.90904	6.48251	7.35474	9.41695	3.00044	3.68464	6.6699
TIMM17B	protein_coding	mediumpurple2	-0.571771	0.0259535	-0.482305	13.603	7.84382	13.1736	7.87247	6.6605	7.28713	11.0774	9.15625	9.78631	11.2442	6.41183	8.24136	7.3499	6.12492	7.91733
ENSFCAG00000005989	protein_coding	mediumpurple2	-0.571194	0.0261385	-1.07161	20.7129	11.175	40.936	14.9544	6.88165	14.3917	24.5797	7.75355	16.0431	12.7987	8.41797	13.4316	7.10069	5.36563	6.87583
FAM207A	protein_coding	mediumpurple2	-0.571172	0.0261457	-1.17373	2.28239	1.41752	4.99686	1.1753	0.972396	0.757512	3.38156	1.8606	1.38354	0.912033	0.931828	1.2245	0.656402	0.90187	1.2626
POMGNT1	protein_coding	mediumpurple2	-0.57074	0.0262848	-0.755484	8.69903	5.90641	11.8257	4.50562	6.04185	7.45591	9.79103	4.44672	7.11181	5.35474	2.76369	4.31227	2.94565	3.90637	3.9899
NOL10	protein_coding	mediumpurple2	-0.570715	0.0262929	-0.820036	4.25738	2.41194	7.27622	1.84509	2.46017	2.21303	4.96514	2.80137	2.70305	3.19664	1.79619	2.7644	1.75364	2.56007	2.53778
INTS14	protein_coding	mediumpurple2	-0.570681	0.0263039	-0.600056	6.29295	4.02256	8.47392	4.59323	5.61676	4.91769	5.36371	3.78071	5.59427	4.00769	3.39892	3.54975	2.31619	3.26758	3.17719
PPIH	protein_coding	mediumpurple2	-0.570637	0.026318	-0.919581	23.5765	13.3094	42.0708	16.8333	14.3308	18.6488	23.1675	6.48406	18.2552	10.3335	12.9966	19.4561	5.04082	9.04406	12.3751
WDR36	protein_coding	mediumpurple2	-0.570382	0.0264007	-1.00111	7.70773	4.64179	16.2767	3.54671	3.0128	4.07104	9.57032	2.75695	5.1604	4.91838	4.62687	6.33685	2.80353	6.11685	4.28779
AKAP8	protein_coding	mediumpurple2	-0.5703	0.0264272	-0.426474	9.82929	10.4677	15.2597	8.09031	8.0507	7.60952	11.2634	10.9731	7.37647	8.904	6.91007	7.1163	10.7795	10.3504	8.40413
BCL2L12	protein_coding	mediumpurple2	-0.570018	0.0265189	-0.33778	2.10581	2.5173	2.83609	2.20244	1.59265	1.71526	2.29084	1.82829	2.13353	2.29953	1.366	1.99507	2.25451	2.19885	1.73164
UBA2	protein_coding	mediumpurple2	-0.569617	0.0266494	-0.800605	25.3984	16.458	42.0897	18.7193	19.5788	19.2356	29.4348	9.63819	17.5135	15.1321	16.1525	15.9313	7.1818	14.2239	10.0349
ENSFCAG00000046115	protein_coding	mediumpurple2	-0.56926	0.026766	-1.13425	30.4658	46.5194	116.945	19.2399	27.5578	47.8058	42.9647	25.9523	19.8387	56.9162	16.5984	36.014	17.9149	19.3201	23.2735
ENSFCAG00000009388	protein_coding	mediumpurple2	-0.569257	0.0267672	-0.589021	1.97509	1.64304	4.63968	1.73059	3.53288	1.88085	2.26231	0.459243	1.52807	1.61805	1.49177	3.42043	1.07003	1.95127	1.01347
HUS1	protein_coding	mediumpurple2	-0.569159	0.0267993	-0.870254	10.1903	4.95533	14.7568	8.28741	8.18576	6.14804	7.86212	4.13562	7.87684	3.49183	2.94177	6.37945	2.73638	3.6499	3.73746
RHOT2	protein_coding	mediumpurple2	-0.568906	0.0268823	-0.465669	9.06485	5.66895	9.58851	4.95462	5.80937	6.38414	8.05775	5.16666	6.35865	7.91162	4.14952	5.69724	6.24567	5.02604	4.68931
MRPL2	protein_coding	mediumpurple2	-0.568846	0.026902	-0.699059	12.7289	6.03265	18.4278	8.26304	5.98443	8.48144	11.2635	5.67459	8.65071	8.35999	8.68196	7.63293	4.06896	7.63971	6.92954
TCHP	protein_coding	mediumpurple2	-0.568842	0.0269031	-0.583847	2.183	2.22885	3.69892	1.29699	2.40145	1.77314	1.7045	2.33608	0.933757	2.12033	1.5659	1.38442	1.54016	2.17967	2.40903
ENSFCAG00000025473	protein_coding	mediumpurple2	-0.568756	0.0269315	-0.928709	17.634	11.0617	31.1906	7.86892	11.2631	13.7147	20.9168	4.79141	13.8535	10.7995	12.4312	12.1579	4.94797	5.80258	7.29216
TMA16	protein_coding	mediumpurple2	-0.568716	0.0269446	-1.35175	5.51747	2.89429	14.3419	2.59078	2.45199	4.29809	7.789	1.34349	3.69558	3.11781	1.63238	3.08162	1.18251	1.89972	2.57794
HNRNPDL	protein_coding	mediumpurple2	-0.568352	0.0270647	-0.132615	6.87093	6.92193	9.97803	4.97206	5.11503	5.5091	6.97541	10.1616	5.34896	7.7765	7.61995	5.52332	9.42933	10.3884	7.91326
POLR2B	protein_coding	mediumpurple2	-0.568038	0.0271685	-0.599617	13.7412	9.97437	20.4745	8.44662	8.21412	10.9412	15.2444	7.67612	11.5862	9.57725	10.83	10.7354	4.86571	9.31364	9.21867
DBF4	protein_coding	mediumpurple2	-0.567973	0.02719	-0.899746	6.44423	3.86204	10.411	2.30879	6.7401	3.06637	6.81318	1.94366	3.52607	4.163	3.7204	3.86182	1.47047	3.72406	3.07841
ENSFCAG00000042382	protein_coding	mediumpurple2	-0.567969	0.0271913	-1.45848	180.01	73.7749	469.167	35.6456	13.7741	81.9676	206.588	30.437	113.612	111.679	150.782	82.8036	27.8646	97.3878	99.7168
PRKAR2A	protein_coding	mediumpurple2	-0.567942	0.0272004	-0.857666	33.8225	15.504	47.0253	19.564	20.2054	21.0971	32.1962	14.8342	26.8207	15.2846	13.1779	19.6569	7.48992	10.5152	11.8431
PRPF19	protein_coding	mediumpurple2	-0.567941	0.0272005	-0.485058	19.6131	12.9153	27.1007	15.2734	12.3419	14.8919	16.74	14.0348	16.0287	18.8604	13.4471	14.7098	11.4366	11.2914	11.3562
ZNF282	protein_coding	mediumpurple2	-0.567919	0.0272079	-0.625545	3.84304	3.06367	6.0739	4.05157	2.29061	2.81468	3.63362	4.14276	2.16435	3.28511	2.02663	1.91242	2.64432	2.2671	2.42165
ELP6	protein_coding	mediumpurple2	-0.567618	0.0273076	-0.60097	2.29921	1.18555	3.2782	1.13903	1.65838	1.27234	1.71267	1.47019	1.68603	1.93991	1.38087	1.3031	1.6707	1.57065	1.03169
PIGBOS1	protein_coding	mediumpurple2	-0.567456	0.0273616	-0.969191	12.6386	7.8833	24.4824	8.88373	6.79038	9.3145	14.2767	4.8836	8.73919	5.95571	6.46093	11.615	2.02772	3.85751	9.14635
HGSNAT	protein_coding	mediumpurple2	-0.566868	0.0275578	-0.50468	7.98615	4.64456	8.60667	3.51283	4.54004	3.72498	6.8586	7.00735	5.3621	5.03972	4.80497	4.19857	4.49188	4.72377	5.60902
ENSFCAG00000023963	protein_coding	mediumpurple2	-0.5667	0.027614	-1.11345	1.6845	0.941809	3.67677	0.541127	0.526359	0.94771	2.11303	0.618037	0.908812	1.45566	1.08858	1.13578	0.389698	1.11825	0.809794
CDKN2C	protein_coding	mediumpurple2	-0.566619	0.0276413	-0.574695	1.81398	1.82122	2.45458	0.870549	0.930945	1.23026	1.62809	0.868307	1.31991	2.07861	1.67138	1.4613	0.815295	1.6356	1.84513
WRB	protein_coding	mediumpurple2	-0.566401	0.0277147	-0.956433	10.585	6.01383	20.0063	4.98484	7.11196	9.3705	13.3089	5.52402	5.98865	5.83104	4.39703	5.29394	4.19759	4.69723	4.74923
FARSB	protein_coding	mediumpurple2	-0.56618	0.0277889	-0.961254	16.3222	6.83786	19.9267	6.64656	10.3871	9.97094	16.7303	4.73388	7.39878	8.3459	5.24666	7.76937	2.87137	4.30945	4.10882
PIGW	protein_coding	mediumpurple2	-0.565751	0.0279338	-0.747005	6.25613	4.07057	10.7182	5.6861	3.95989	4.80998	6.22994	2.68266	4.28671	3.24581	5.10982	4.46347	1.89563	4.80269	2.98467
MORC2	protein_coding	mediumpurple2	-0.565653	0.0279669	-0.560661	3.5252	3.79262	5.7642	2.27096	4.24202	2.95631	4.12011	2.5099	2.23109	4.16042	2.57726	2.85778	2.05476	3.17421	2.32318
RBM14	protein_coding	mediumpurple2	-0.565566	0.0279962	-0.492283	15.6908	14.5185	21.1816	9.25154	16.6475	12.6869	13.0532	11.1374	9.99396	18.2888	10.033	13.2328	10.5549	13.2675	7.98772
MCM8	protein_coding	mediumpurple2	-0.565534	0.0280071	-0.620588	1.57278	1.47968	3.16786	1.07198	1.01379	1.06747	1.7771	1.36002	1.57339	1.52672	1.60037	1.6078	0.89454	1.27283	1.41689
HTD2	protein_coding	mediumpurple2	-0.565425	0.0280442	-0.780496	11.0696	7.17467	14.7826	4.08662	10.1369	8.50642	11.5919	4.1335	5.2395	7.78479	5.56331	7.14858	2.71385	5.79035	4.21294
NHP2	protein_coding	mediumpurple2	-0.564864	0.0282349	-1.2012	60.9499	25.1691	103.96	23.8297	19.2818	47.8531	64.8063	10.0017	40.6866	32.5238	13.5036	40.9384	12.759	13.0762	11.4107
ILK	protein_coding	mediumpurple2	-0.564165	0.0284738	-0.244572	24.2126	14.1229	20.3547	23.1575	12.5081	21.726	13.5725	10.729	19.2724	14.6953	20.7448	21.6194	9.44731	15.0435	15.6376
TXNDC16	protein_coding	mediumpurple2	-0.563949	0.0285483	-0.88741	3.20167	3.32047	6.47282	2.4104	1.57999	2.20548	4.40745	2.88546	3.41296	2.02711	2.8923	1.11607	0.273802	3.14449	1.74391
PHB2	protein_coding	mediumpurple2	-0.563832	0.0285882	-0.674411	108.428	55.6474	127.385	59.7217	55.6123	72.3747	84.4601	45.7314	83.1932	88.5795	68.2778	58.0661	30.0681	49.0013	35.4167
EHMT2	protein_coding	mediumpurple2	-0.563779	0.0286067	-0.800573	2.42976	2.75598	4.49059	2.10367	0.608971	2.02917	1.50464	2.49328	0.977491	1.73757	0.956553	2.46682	1.66635	2.07869	3.59835
NUDT6	protein_coding	mediumpurple2	-0.563764	0.0286118	-0.553706	8.12219	5.60664	11.0694	5.81226	5.58687	6.87816	8.35475	4.45925	7.53087	5.2033	5.08072	5.58883	3.3842	4.68394	5.01387
ENSFCAG00000042515	protein_coding	mediumpurple2	-0.563757	0.0286142	-1.07403	417.58	232.332	778.146	233.484	135.147	258.945	532.9	62.4748	197.016	205.335	202.287	254.07	68.3831	238.611	324.596
NOL11	protein_coding	mediumpurple2	-0.563014	0.028871	-0.987039	13.8743	7.88826	26.5342	7.32759	8.15099	9.96006	18.0691	5.41496	9.29759	7.23208	5.25159	9.8508	3.73629	6.30294	6.87128
CKS2	protein_coding	mediumpurple2	-0.56277	0.0289557	-1.1686	44.29	24.4897	102.925	20.753	18.4587	31.6683	56.7211	8.73484	21.2614	25.3701	25.3785	38.39	7.09814	23.491	28.2072
EMG1	protein_coding	mediumpurple2	-0.562635	0.0290025	-1.62577	10.7791	2.43972	26.1762	4.13164	3.79736	7.75319	11.8692	0.842629	6.6178	2.17189	3.90574	5.63864	0.953294	1.40864	1.97185
ENSFCAG00000002503	protein_coding	mediumpurple2	-0.562526	0.0290406	-0.536611	12.4291	8.64889	13.6786	6.32006	7.58376	7.85853	10.8927	7.37127	7.73668	12.8323	5.80006	9.18479	8.93637	5.96563	5.3607
SSSCA1	protein_coding	mediumpurple2	-0.562507	0.0290469	-0.627494	13.4155	7.65516	16.6914	7.78016	10.0841	9.30387	12.5811	7.43428	8.4993	11.4495	6.72132	6.91637	6.48553	5.93914	4.57892
ENSFCAG00000026323	protein_coding	mediumpurple2	-0.562355	0.0291001	-0.971133	26.3897	12.748	49.7731	14.924	21.5999	17.0231	29.5307	14.8165	16.5532	15.9134	10.7837	12.9688	7.50157	9.366	10.4347
BRIP1	protein_coding	mediumpurple2	-0.562301	0.0291187	-0.627674	4.67408	3.29764	7.72037	2.83169	2.73364	2.36069	3.98694	3.21798	3.19688	3.00138	3.93198	3.42238	2.46707	5.10942	4.36483
ABHD11	protein_coding	mediumpurple2	-0.562112	0.0291849	-0.542632	4.01853	1.8671	3.4677	2.69073	2.37957	2.63387	2.30612	2.74953	1.86889	2.34551	2.13734	1.99631	1.1678	1.72331	1.68589
DIS3	protein_coding	mediumpurple2	-0.561927	0.0292497	-0.66232	12.6962	7.38056	19.8772	8.52036	7.4828	9.43827	12.2824	7.28793	10.5702	6.20868	8.96583	9.55769	4.36494	8.66714	7.63512
GTPBP4	protein_coding	mediumpurple2	-0.561605	0.0293626	-0.907877	12.9062	9.33042	24.7997	8.85647	15.1823	8.69041	15.4594	4.3424	7.82967	9.38698	6.65925	7.27206	3.96269	7.21197	5.42189
MED28	protein_coding	mediumpurple2	-0.561483	0.0294054	-0.574619	29.1756	16.8483	35.418	19.0721	16.2844	18.5799	27.4585	13.602	21.6522	14.4873	22.7564	20.2397	9.88448	18.6773	16.0467
DCAF17	protein_coding	mediumpurple2	-0.561285	0.0294751	-0.674531	4.75658	2.40646	4.65199	2.98977	2.27135	3.02476	3.81143	2.23611	1.87726	1.72695	2.5292	3.71004	0.915576	2.67204	1.84566
SLC39A3	protein_coding	mediumpurple2	-0.561272	0.0294795	-0.709549	5.85625	3.88432	9.81561	3.899	5.46089	5.35509	6.1439	3.83218	4.47955	3.86212	2.62007	3.8266	2.83068	2.72319	2.80201
C9orf40	protein_coding	mediumpurple2	-0.561116	0.0295344	-0.862636	10.4225	6.32926	13.6289	3.09472	2.92132	8.24555	11.123	6.41357	4.49651	9.78654	4.49198	4.78949	3.79359	3.86278	3.81202
BCS1L	protein_coding	mediumpurple2	-0.560896	0.0296123	-1.21038	7.55204	2.03265	14.2291	2.28975	3.21398	5.86298	6.9435	2.14409	5.00289	3.88936	2.40448	3.46562	1.59509	1.9288	2.42426
MRPL15	protein_coding	mediumpurple2	-0.560838	0.0296326	-0.638181	10.4833	5.58982	12.302	7.17076	5.44817	5.90694	9.75186	5.3903	6.75902	5.99075	8.34095	5.81859	2.73797	4.95842	4.65275
SMC3	protein_coding	mediumpurple2	-0.56081	0.0296426	-0.632252	19.8047	15.0426	36.0167	16.0634	15.2296	17.0248	22.929	11.4832	16.7828	15.0717	15.267	15.9924	8.66443	14.4434	13.925
TRAPPC2B	protein_coding	mediumpurple2	-0.560751	0.0296636	-0.607439	18.646	8.49872	12.9245	9.77209	8.92394	10.5586	9.46083	5.22504	10.0888	10.0695	11.8954	9.37843	5.25803	9.61722	4.95181
C2orf68	protein_coding	mediumpurple2	-0.560628	0.029707	-0.319404	12.0366	9.94102	12.9837	9.11435	8.55965	11.5751	10.7697	9.11973	9.58147	10.1255	9.5714	9.87871	6.36362	10.2508	7.16231
MRPS9	protein_coding	mediumpurple2	-0.560445	0.029772	-0.453093	7.127	5.55602	9.58777	5.73957	5.79857	6.24511	7.63476	5.25893	5.22797	4.91521	6.41556	5.33084	3.46663	4.78266	4.25723
ILF2	protein_coding	mediumpurple2	-0.560435	0.0297755	-0.92215	96.3332	45.1369	157.278	57.2251	47.6327	71.3602	103.381	35.8263	71.6552	47.9983	37.4192	61.6504	25.9852	31.7887	38.7026
FERMT1	protein_coding	mediumpurple2	-0.560404	0.0297863	-1.36137	6.07035	3.38037	13.4251	2.13692	3.45091	3.16528	7.57812	1.57071	7.62822	1.46548	2.83624	1.92412	0.960083	2.38063	0.517362
RBM8A	protein_coding	mediumpurple2	-0.560335	0.029811	-0.365371	9.81984	6.67938	8.25107	5.52315	7.83652	5.96051	6.91782	6.42398	5.32996	7.84988	5.5981	7.77503	5.40793	7.27886	4.9498
ENY2	protein_coding	mediumpurple2	-0.560243	0.0298436	-0.973613	19.7771	8.52023	31.3243	13.6332	9.96262	11.985	19.0974	5.25139	14.524	7.15713	8.83065	13.8324	2.45114	6.56608	8.1532
RSAD1	protein_coding	mediumpurple2	-0.559883	0.0299718	-1.00753	1.88855	1.91922	4.68862	0.950847	1.82078	1.41001	3.23405	0.564358	1.82675	1.15705	1.10203	0.701642	1.6509	1.00863	1.47732
CDKAL1	protein_coding	mediumpurple2	-0.559551	0.0300903	-0.628608	4.30833	4.40946	7.14518	3.47604	3.75858	3.64086	5.59478	3.5165	3.17233	3.52051	3.91678	3.42694	0.651902	3.4874	2.87805
CCNF	protein_coding	mediumpurple2	-0.559394	0.0301467	-1.70375	4.67842	0.572044	7.34821	0.524693	0.202776	1.40559	2.44243	0.176992	1.02569	5.00736	0.43362	1.59696	0.49377	1.95963	0.200995
PCBP2	protein_coding	mediumpurple2	-0.559318	0.0301739	-0.479772	40.2753	25.9087	37.4628	19.6081	22.314	25.0048	27.0572	27.8838	18.9895	28.9242	27.7879	30.629	10.9107	31.9628	26.2249
LARS2	protein_coding	mediumpurple2	-0.559096	0.0302534	-0.417493	4.90712	5.95354	6.86725	3.246	5.90112	5.0453	5.16036	5.1377	4.06978	5.4359	3.26457	4.10199	3.52273	4.84246	3.36538
POLR3B	protein_coding	mediumpurple2	-0.558989	0.0302919	-0.847183	3.82409	1.71151	5.42981	2.2	2.43089	1.7516	4.11341	2.45425	1.8316	2.00857	1.69907	2.16739	0.943232	1.44638	1.33491
CEBPZOS	protein_coding	mediumpurple2	-0.558726	0.0303867	-0.986771	10.0353	5.87599	18.5518	6.2565	6.4842	9.76667	9.93044	2.29629	8.58945	2.89062	4.79708	7.72494	1.51089	4.80846	4.50558
ENSFCAG00000044676	protein_coding	mediumpurple2	-0.558481	0.0304751	-1.60019	3.74791	1.20991	10.2922	0.336648	0.326349	1.73756	4.18222	0.895384	1.20101	3.73252	2.62771	1.43592	0.805441	2.01615	0.822972
GUF1	protein_coding	mediumpurple2	-0.558264	0.0305533	-0.600785	5.58449	3.55443	8.78849	3.95869	3.06766	3.47251	5.38793	3.65051	5.14759	3.53801	4.43362	4.44823	2.51811	4.42477	3.23734
LDAH	protein_coding	mediumpurple2	-0.558028	0.0306389	-0.580307	3.04096	2.32673	4.99042	2.02584	2.44877	2.58152	3.15665	1.92584	2.7905	2.54723	2.73669	1.97414	1.10245	2.07055	2.3507
KIF1BP	protein_coding	mediumpurple2	-0.557933	0.0306733	-0.704468	8.4168	5.77036	12.5349	4.77472	5.60315	5.837	10.6683	5.4003	5.82256	4.89638	4.28069	6.08399	2.48415	4.65018	5.09259
REXO4	protein_coding	mediumpurple2	-0.55793	0.0306744	-0.651572	4.33722	4.06773	7.55524	2.67029	3.34253	3.47658	5.30048	4.47336	2.65953	4.81737	2.01526	1.87916	3.64031	3.37594	2.98936
TBC1D31	protein_coding	mediumpurple2	-0.557872	0.0306954	-0.807409	2.84307	1.52156	5.47215	2.07963	1.93649	1.88598	2.52085	1.31338	1.68397	1.78696	2.54923	1.92793	0.902872	1.66001	2.2359
UBE2S	protein_coding	mediumpurple2	-0.557801	0.0307212	-0.884038	62.4755	37.914	115.145	24.879	39.5971	49.6682	72.0906	24.1643	36.6253	58.3311	27.4981	50.1492	29.5814	30.0289	24.5359
TBRG1	protein_coding	mediumpurple2	-0.557011	0.0310093	-0.216385	20.2018	17.2224	21.1775	16.5559	16.238	18.4352	19.8564	17.2475	18.7774	17.9963	16.1812	15.9371	15.1542	15.0945	14.2845
VIPAS39	protein_coding	mediumpurple2	-0.556929	0.0310392	-0.319202	6.69669	6.99908	8.74752	6.47867	5.83585	6.21085	5.48173	5.42094	7.09804	4.84317	6.11699	6.91788	4.16633	7.28076	6.10313
SEPHS1	protein_coding	mediumpurple2	-0.556928	0.0310398	-1.0982	2.9135	0.581394	4.41503	1.48333	1.47113	1.42332	1.75946	0.761229	2.38134	1.14391	0.936611	1.42133	0.659682	0.625085	0.712452
ENSFCAG00000046125	protein_coding	mediumpurple2	-0.556714	0.031118	-0.769967	3.91374	2.0558	5.48359	4.14147	1.38302	2.86307	2.46305	2.422	1.54133	2.93153	1.78764	2.59553	1.54533	1.56595	1.62595
BUB3	protein_coding	mediumpurple2	-0.556624	0.031151	-0.577179	7.76689	4.91379	5.47232	3.5545	2.45011	4.6358	5.04554	7.19396	3.38975	4.178	4.39482	3.18582	3.10306	3.37338	4.16513
FXN	protein_coding	mediumpurple2	-0.555334	0.0316275	-0.889793	4.67154	2.57212	7.95147	2.04556	1.61184	3.1242	5.53184	2.76697	3.23536	3.23382	2.26728	3.42419	2.78463	1.49505	1.282
PARP2	protein_coding	mediumpurple2	-0.554966	0.0317644	-0.653324	4.25942	1.37516	3.53317	2.34351	2.28945	2.00219	2.20299	1.67628	1.5359	2.53248	1.74211	2.20429	1.2136	2.3122	1.26094
TRIM59	protein_coding	mediumpurple2	-0.554933	0.0317766	-0.89957	7.62678	3.23188	13.2778	2.37541	3.91089	3.8588	6.93696	2.90332	3.67522	5.40742	5.8847	4.86855	1.88441	5.2876	4.75967
STMN1	protein_coding	mediumpurple2	-0.55482	0.0318188	-0.672468	27.9769	17.5675	33.0456	9.5074	5.01058	15.0284	17.3824	11.2258	17.5214	27.4228	21.8527	19.7077	14.4266	19.7997	18.354
CCT4	protein_coding	mediumpurple2	-0.554658	0.0318793	-0.860215	44.1544	28.2374	75.7578	24.3609	27.6689	43.1248	49.0028	13.772	33.4478	30.7659	20.6961	34.9568	10.3045	18.553	19.7914
DLAT	protein_coding	mediumpurple2	-0.554633	0.0318886	-0.892848	14.9346	8.77541	22.8161	8.99053	8.21291	7.86495	13.9728	4.73499	16.8364	9.81154	6.38585	10.3308	3.77738	5.67503	3.63337
TRIP10	protein_coding	mediumpurple2	-0.554512	0.031934	-0.506216	4.33531	5.58932	7.23567	2.82462	5.51994	3.5328	4.76196	4.34616	4.02027	5.88163	2.68782	3.02567	3.38077	4.18017	4.16616
CDK8	protein_coding	mediumpurple2	-0.554406	0.0319733	-0.491836	5.29701	3.78989	6.29577	3.92129	2.42905	2.83454	4.57303	3.5432	3.9234	4.20102	5.08849	3.94167	2.13331	4.19533	2.97134
METTL23	protein_coding	mediumpurple2	-0.554375	0.0319852	-0.844281	21.7527	9.45281	32.0391	12.078	10.6034	18.98	14.1261	6.84743	18.4473	11.8795	10.5617	15.8972	5.1668	8.36165	7.95714
GMPS	protein_coding	mediumpurple2	-0.554145	0.0320714	-0.509958	23.0983	12.8352	26.8327	12.4465	16.6716	12.9475	21.5327	12.5503	17.1356	15.7877	13.1645	16.7083	9.52782	13.5405	14.2955
FBXW8	protein_coding	mediumpurple2	-0.554055	0.0321052	-0.418564	9.87132	6.75211	10.2328	6.98803	6.72554	7.28565	5.72884	7.27081	9.08961	7.56608	4.45694	6.50781	8.31156	5.3032	5.138
GRSF1	protein_coding	mediumpurple2	-0.553904	0.0321619	-0.881388	25.8611	11.5449	42.3727	16.9822	9.17868	17.8061	26.2024	12.4172	19.3782	13.4506	14.0587	16.945	5.99914	11.3853	9.42608
EIF2AK4	protein_coding	mediumpurple2	-0.553708	0.0322355	-0.615633	3.67831	2.80714	5.4308	1.85775	3.69442	1.77015	3.21485	3.38541	1.8431	3.50538	1.76914	1.61323	2.62236	3.1073	2.72517
ENSFCAG00000009135	protein_coding	mediumpurple2	-0.553272	0.0324003	-1.04343	7.45126	4.90804	16.413	3.70487	8.49958	8.79104	5.76113	2.59713	4.90065	4.92833	3.80347	5.49843	1.44243	4.30987	1.60109
MYB	protein_coding	mediumpurple2	-0.553065	0.0324787	-3.49533	0.09922	2.06912	16.3926	0.018771	0.003864	0.015737	3.98439	0.056309	1.05193	1.25788	0.02448	0.003182	0.047381	0.029413	0.090239
TFAM	protein_coding	mediumpurple2	-0.553057	0.0324815	-0.903809	21.0007	13.0546	41.236	14.459	18.8222	17.9362	22.758	6.70676	17.0021	11.009	11.5364	16.0596	4.16968	8.93753	11.5684
ENSFCAG00000033687	protein_coding	mediumpurple2	-0.552992	0.0325063	-0.669138	1.65777	1.31594	2.7617	1.14896	1.61284	1.66389	1.68801	1.44951	1.30693	1.26184	1.33529	0.70643	0.732025	0.637588	0.884282
USP10	protein_coding	mediumpurple2	-0.552965	0.0325165	-0.533042	20.6313	12.8207	26.0072	16.2757	18.0838	16.9492	16.9157	11.3363	13.8013	16.4832	10.3809	13.0436	10.2423	12.817	8.0393
C12orf65	protein_coding	mediumpurple2	-0.552658	0.0326331	-0.365545	1.8326	1.68285	2.29164	1.31845	1.20898	1.3241	2.08754	1.82737	1.21113	1.54842	1.49555	1.39423	1.26928	1.75227	1.59197
RHOBTB3	protein_coding	mediumpurple2	-0.552617	0.0326486	-0.538104	8.34715	6.12997	11.3002	7.04666	5.38023	7.41398	7.57578	4.56292	7.1961	6.40084	6.82736	5.58763	3.03225	6.47223	3.51297
SMC4	protein_coding	mediumpurple2	-0.552438	0.0327167	-0.730667	24.2138	15.3081	43.0868	11.8325	14.9142	13.4116	22.7631	11.65	14.0174	20.8818	23.4196	20.3313	8.81563	18.6005	18.4906
BNIP1	protein_coding	mediumpurple2	-0.552407	0.0327285	-0.631088	6.27003	3.27058	7.17908	3.8726	3.81324	3.87287	5.88948	2.3962	4.12455	3.25913	4.01631	4.27873	1.52082	3.33996	2.79904
QTRT1	protein_coding	mediumpurple2	-0.552406	0.0327289	-0.77316	2.3102	1.23409	3.7453	0.858487	1.28105	1.23565	2.04291	1.12895	1.5776	2.54976	1.19447	1.09911	1.56933	1.18981	1.33445
DDX21	protein_coding	mediumpurple2	-0.552268	0.0327817	-0.991664	16.5929	10.0107	34.2902	8.91596	11.3208	10.172	23.3213	6.92466	12.0755	12.1291	6.95292	10.2157	5.26582	7.59521	7.60422
STT3A	protein_coding	mediumpurple2	-0.552252	0.0327874	-0.761722	44.5571	28.2598	74.2463	35.4023	34.4138	41.0707	45.0337	15.0208	36.3889	25.7413	23.7363	30.4487	11.8288	26.6373	21.2242
PARK7	protein_coding	mediumpurple2	-0.552135	0.0328324	-0.621532	90.6736	70.2759	97.2557	43.8553	32.1823	105.79	55.8551	56.5438	67.811	68.3505	65.6638	46.7658	35.2189	58.8648	34.4114
RPP25	protein_coding	mediumpurple2	-0.551865	0.0329354	-1.17825	3.46664	0.808585	5.62353	0.792994	1.4441	1.44384	2.9732	1.40074	1.2163	3.0553	0.790547	1.05355	1.2999	0.479185	1.5469
SRFBP1	protein_coding	mediumpurple2	-0.551359	0.0331297	-0.688546	5.2696	3.70751	8.3073	3.71136	4.59285	4.6444	6.162	2.93254	3.79427	2.49794	2.78162	4.17825	1.91976	2.9114	2.77207
MMS22L	protein_coding	mediumpurple2	-0.551289	0.0331565	-0.768104	3.53241	1.92513	6.44623	1.62538	2.40827	1.65424	2.68404	1.48902	1.61766	3.12769	2.41851	2.25872	3.19409	3.06559	2.41581
GOLIM4	protein_coding	mediumpurple2	-0.551127	0.033219	-0.956325	13.281	7.63772	29.1577	10.2691	9.51837	7.41183	8.8438	10.7239	15.1666	9.73857	8.71556	8.04117	2.88901	8.20026	3.71303
UCHL5	protein_coding	mediumpurple2	-0.55058	0.0334304	-0.756587	4.46635	2.93333	5.68055	3.01763	2.97604	3.2918	3.74524	2.01266	3.32748	2.47085	2.41962	3.07684	0.609136	2.41035	1.61085
ENSFCAG00000045921	protein_coding	mediumpurple2	-0.550539	0.0334459	-1.3409	71.7478	22.9487	156.871	49.0068	29.05	45.3215	70.5208	4.22471	57.2698	14.9586	34.1815	48.3836	6.18357	11.7447	26.4028
EXTL2	protein_coding	mediumpurple2	-0.550437	0.0334855	-0.564609	1.65135	1.44799	2.35209	1.61466	1.48924	1.37608	1.61046	1.22576	1.36686	0.784751	1.03527	0.900454	0.59087	1.00914	1.74016
ZNF451	protein_coding	mediumpurple2	-0.550271	0.0335499	-0.385642	2.98023	3.67032	3.75707	1.2859	2.91963	1.22403	2.2274	3.85896	1.31718	3.96851	2.29951	2.02596	2.49694	5.21576	3.0258
USP7	protein_coding	mediumpurple2	-0.550099	0.033617	-0.418336	17.854	12.2009	21.8	11.7938	14.5366	11.9871	18.1112	12.851	12.3603	15.253	12.0577	14.1748	10.0375	12.2197	9.82669
ENSFCAG00000004383	protein_coding	mediumpurple2	-0.549216	0.0339614	-0.673195	2.51689	2.74377	5.35269	1.50113	2.77655	2.74339	3.39121	1.63873	1.96492	1.84935	2.60704	2.26289	1.01794	2.46351	2.40657
NAA25	protein_coding	mediumpurple2	-0.549047	0.0340279	-0.442417	8.21235	6.85054	10.6361	4.39098	5.63319	5.62279	8.4427	5.95082	4.86517	7.65668	7.23675	8.09828	4.44347	6.92211	6.38467
GALC	protein_coding	mediumpurple2	-0.548951	0.0340654	-0.606765	4.94475	3.98981	8.99701	3.46118	2.81408	2.99534	5.77804	4.83012	4.27853	4.05554	3.47499	3.75958	2.63298	4.45505	4.56488
ATXN10	protein_coding	mediumpurple2	-0.548891	0.0340891	-0.395672	15.2334	12.8267	17.6755	13.0305	11.5411	12.4703	11.6835	12.3156	16.6077	13.6456	11.491	8.76369	8.48172	10.8591	8.17101
RRS1	protein_coding	mediumpurple2	-0.548817	0.0341182	-1.16853	2.75066	1.82847	5.95782	0.704555	1.1734	1.11289	3.26647	0.97885	1.40364	4.01587	0.711116	1.09105	1.9115	1.34609	1.03511
KDELC1	protein_coding	mediumpurple2	-0.548765	0.0341384	-0.431461	4.78463	4.35029	6.18119	2.41994	4.68079	3.25148	3.8581	4.06671	2.90546	4.51096	4.32101	3.43019	2.83769	5.27343	3.87248
TMX4	protein_coding	mediumpurple2	-0.548434	0.0342689	-0.448566	4.33117	5.6222	5.97465	3.68671	3.29723	2.98352	5.95349	3.96046	5.02486	4.2566	2.70554	3.11025	3.20474	4.46636	4.03656
DTD2	protein_coding	mediumpurple2	-0.548353	0.0343009	-0.957811	7.09376	3.17098	12.073	4.45449	3.16404	4.88583	7.1775	1.87079	6.20535	2.96801	4.19646	4.39809	1.3373	3.05862	2.28469
TGS1	protein_coding	mediumpurple2	-0.548308	0.0343184	-0.468935	8.8274	6.64879	10.652	4.99833	8.66889	6.27879	8.4373	7.242	4.7902	7.52516	5.57078	5.64577	3.76156	6.85809	5.73334
SUPT20H	protein_coding	mediumpurple2	-0.548155	0.034379	-0.46103	1.08049	1.5315	1.906	0.061388	0.860183	1.25492	1.15803	1.09293	0.282979	1.68121	1.11595	2.31915	1.16967	1.5046	0.627689
ENSFCAG00000031027	protein_coding	mediumpurple2	-0.548143	0.0343837	-0.968174	13.2622	4.3596	12.2285	1.15211	2.13428	6.83025	9.68075	3.1755	3.12824	9.37283	6.37952	7.05126	5.07939	3.81577	3.23237
ENSFCAG00000008169	protein_coding	mediumpurple2	-0.548048	0.0344215	-0.829303	13.6788	9.35292	22.5983	5.85094	10.4257	9.24451	18.5712	6.38091	11.1729	8.17336	7.28648	8.66521	3.70154	6.69179	6.55792
XPNPEP3	protein_coding	mediumpurple2	-0.547892	0.0344832	-0.420206	1.54469	1.88835	2.25541	1.13509	1.88938	1.28838	1.51473	1.7714	1.3436	1.85695	0.942005	1.20739	1.12818	1.56651	1.36073
NOC3L	protein_coding	mediumpurple2	-0.547611	0.0345945	-0.935223	7.08051	5.42711	17.3042	4.39077	8.21842	5.67146	9.84898	3.813	4.96046	5.55802	4.2576	4.10227	2.85286	4.77045	3.91746
NCL	protein_coding	mediumpurple2	-0.547557	0.0346162	-0.81631	64.7524	31.077	105.61	34.6007	38.4728	38.2326	65.1038	34.569	41.4518	59.7297	30.3864	38.5143	34.4721	25.6696	16.3809
CELF1	protein_coding	mediumpurple2	-0.547514	0.0346332	-0.621015	3.67741	2.83854	4.23816	2.63837	2.44567	2.88689	3.38767	1.22526	2.78059	1.98963	2.68968	2.49591	2.1933	1.77694	1.45996
KCNQ1	protein_coding	mediumpurple2	-0.547506	0.0346364	-0.787992	4.08959	3.41939	5.45543	2.50002	1.98425	4.2594	1.20842	1.73204	2.7978	4.91873	3.6785	2.65117	1.4594	1.50063	1.34295
TRNT1	protein_coding	mediumpurple2	-0.546827	0.0349071	-0.746865	9.83827	6.31987	15.096	5.22774	7.50746	7.08181	9.30052	6.79636	6.06605	6.98868	7.12593	7.47691	3.75569	0.083279	7.08668
SPATA5	protein_coding	mediumpurple2	-0.546368	0.0350908	-0.700192	3.88263	3.48642	6.86847	1.89363	4.28782	1.93255	3.54676	4.17525	1.8246	3.38761	2.17087	1.67768	2.56688	4.46464	3.12392
HMBS	protein_coding	mediumpurple2	-0.546086	0.0352042	-1.00439	1.57657	0.780921	2.69102	1.22907	1.03994	0.941762	1.99314	0.581095	0.956992	0.60073	0.416604	0.733885	0.629899	0.415043	0.528203
LMO4	protein_coding	mediumpurple2	-0.546073	0.0352097	-0.524183	7.13872	5.67709	9.99094	5.0201	3.25978	6.51929	7.37497	4.79604	4.47595	5.40178	4.76633	5.64406	2.92729	6.34727	6.90208
METTL21A	protein_coding	mediumpurple2	-0.545975	0.0352491	-0.867306	4.88072	2.43325	8.43421	1.85787	3.07831	3.12446	5.7558	1.68662	2.94783	4.0528	2.14361	2.7612	2.21118	2.45885	2.45215
MTERF2	protein_coding	mediumpurple2	-0.545597	0.0354015	-0.679769	1.8682	3.82257	4.99018	2.01994	2.45052	1.96162	2.8202	2.33953	1.31113	2.05232	2.91229	3.76743	1.59954	1.66469	1.77177
CEP57L1	protein_coding	mediumpurple2	-0.545383	0.035488	-0.494004	2.52336	2.16444	3.48195	1.6792	1.37594	1.65918	2.84769	2.03162	2.08912	1.68642	2.34304	2.16398	1.06687	1.83401	2.42669
FBXO22	protein_coding	mediumpurple2	-0.545356	0.0354989	-0.812831	11.2717	6.32124	17.956	7.11131	8.42073	7.14491	12.9715	3.98295	8.93368	4.83677	5.6007	8.0999	2.83428	5.31666	5.69341
MACROD1	protein_coding	mediumpurple2	-0.545064	0.0356176	-1.23265	5.62936	2.37028	9.90739	1.67977	1.41937	2.46999	6.88177	4.69624	2.93986	3.79705	2.89914	0.449773	0.973263	1.3059	0.968126
RSRC1	protein_coding	mediumpurple2	-0.544983	0.0356505	-0.635851	3.21029	2.25601	6.80037	2.46038	3.03671	2.62061	5.69003	1.47453	2.55704	1.76014	2.94183	2.21327	1.27679	2.14206	3.40404
FAR2	protein_coding	mediumpurple2	-0.544942	0.0356669	-0.728036	11.8265	6.69936	19.0233	4.99449	6.73582	10.0781	12.9825	4.5368	8.59274	8.14507	6.27377	9.08421	5.50314	7.3364	6.41436
TROVE2	protein_coding	mediumpurple2	-0.544551	0.0358263	-0.426066	15.2698	11.081	19.7016	12.5048	12.4906	11.053	14.4423	12.7002	13.3213	9.12122	11.0553	10.3775	6.26949	12.2395	11.53
ERCC8	protein_coding	mediumpurple2	-0.544326	0.0359182	-0.933278	8.41422	4.27895	14.5432	4.39465	6.09241	6.52303	8.45918	1.69581	7.35057	2.99697	3.75225	6.42904	1.59963	3.80615	3.95152
DHX30	protein_coding	mediumpurple2	-0.544317	0.0359216	-0.365477	4.35973	3.82293	2.83662	1.20393	1.99249	2.05066	2.60519	4.46205	1.04015	6.14373	2.44443	2.75276	3.24627	4.32598	1.94555
ENSFCAG00000010239	protein_coding	mediumpurple2	-0.544296	0.0359301	-0.609659	119.542	60.8191	154.549	59.9008	69.9636	82.8234	90.2641	59.1202	70.1974	110.711	76.5295	92.7787	39.8834	57.8648	67.8968
HNRNPH1	protein_coding	mediumpurple2	-0.544273	0.0359398	-0.00167647	5.3309	6.07926	9.29236	2.14123	3.74768	3.15085	2.20955	18.8543	3.09706	6.81669	4.41553	1.53907	8.16963	16.7383	11.834
ABCF3	protein_coding	mediumpurple2	-0.544068	0.0360235	-0.244198	13.6303	12.7282	12.7623	9.14144	10.0426	9.78593	11.9683	11.6928	11.8686	12.735	11.6661	11.9136	8.94254	12.9701	9.38965
GTF3C2	protein_coding	mediumpurple2	-0.544055	0.0360287	-0.232359	11.4704	8.91567	11.4388	8.60564	9.63818	8.37896	8.29956	10.6023	8.95335	10.2518	8.61439	9.96769	7.89933	9.49671	7.65492
IMMT	protein_coding	mediumpurple2	-0.543878	0.0361012	-0.535375	3.60256	2.47653	4.27102	2.69823	2.13939	2.24118	2.82497	1.58524	3.22026	2.62678	2.97974	3.19898	1.12804	2.25104	1.67159
DEK	protein_coding	mediumpurple2	-0.543748	0.0361549	-0.630364	45.628	32.9511	80.9452	25.6309	25.7413	27.404	48.4471	30.4933	32.932	39.8801	41.7948	42.1743	20.9244	35.7206	41.0764
TMEM100	protein_coding	mediumpurple2	-0.543565	0.0362299	-0.783202	4.65899	5.07116	6.92616	1.99742	1.97573	3.4534	5.71319	1.54577	3.62083	4.98301	1.99764	2.66274	1.66303	6.11398	2.98757
CHRAC1	protein_coding	mediumpurple2	-0.543131	0.0364087	-0.808505	12.3428	7.54593	18.2824	9.30395	3.78605	8.24948	14.3925	4.5129	11.2402	6.06206	6.53299	8.11048	3.46998	5.64611	5.8721
ENSFCAG00000003598	protein_coding	mediumpurple2	-0.543107	0.0364187	-0.756476	10.3182	4.87477	12.8861	4.61252	7.0526	7.37129	6.60287	3.93971	5.17237	5.85178	10.1239	5.1256	1.52415	4.03852	5.06934
PRDM4	protein_coding	mediumpurple2	-0.543104	0.03642	-0.284745	9.00512	7.29903	9.93989	7.77488	7.65963	7.12869	7.94815	8.86318	6.9102	5.65725	7.84653	6.95542	5.53561	7.57526	6.31874
HAUS6	protein_coding	mediumpurple2	-0.543079	0.0364301	-0.431649	6.87744	7.64054	11.4585	5.37756	5.44744	6.05916	7.96015	5.35044	7.12325	7.02689	7.05154	7.12551	4.1895	8.42742	5.89843
PRMT9	protein_coding	mediumpurple2	-0.542991	0.0364666	-0.591504	9.61892	9.45698	16.3251	9.2384	11.0341	8.42098	10.8718	6.40822	11.0928	5.76228	6.52524	6.99285	3.79125	6.40373	7.43403
RRP12	protein_coding	mediumpurple2	-0.54283	0.0365333	-1.42607	5.11472	0.357496	6.54798	1.68789	2.1753	2.11384	4.13151	0.287121	2.05002	0.631204	1.41922	2.42225	0.474529	0.257461	0.242558
ADO	protein_coding	mediumpurple2	-0.542795	0.0365474	-0.392694	12.2987	9.85646	12.1168	6.84747	7.38598	9.13464	11.4783	10.4262	8.89649	12.5757	6.89173	7.93371	7.23733	7.50583	8.10746
NOC2L	protein_coding	mediumpurple2	-0.542768	0.0365589	-0.600058	15.1119	11.0002	23.6782	10.2189	14.0526	13.8092	17.5379	8.45924	12.1816	10.7215	8.15212	11.4524	8.67559	8.38526	7.74555
MTO1	protein_coding	mediumpurple2	-0.542534	0.0366557	-0.753012	10.3238	6.32688	12.1192	3.38982	3.26452	7.4763	11.7006	4.37947	8.35946	6.02368	4.78664	6.10642	2.95301	5.55767	4.28635
ENSFCAG00000010886	protein_coding	mediumpurple2	-0.54233	0.0367403	-0.75739	139.427	72.0311	154.762	70.3412	80.5654	100.555	118.988	43.0081	91.728	91.9567	54.796	105.232	50.1905	40.7257	18.4858
HYLS1	protein_coding	mediumpurple2	-0.541739	0.0369865	-0.765956	3.12977	2.99771	5.52395	1.52946	1.03853	1.70407	3.55836	2.98645	1.77815	1.7067	3.63864	2.56092	1.01193	2.18126	3.71266
HDGF	protein_coding	mediumpurple2	-0.541393	0.0371311	-0.457535	126.65	72.3814	135.4	81.2705	80.1689	105.564	101.629	70.488	85.2213	95.0197	73.009	94.7586	75.3494	62.0522	49.6405
RAD21	protein_coding	mediumpurple2	-0.541058	0.0372717	-0.381062	40.9584	26.6361	49.0588	31.4852	34.5831	28.1987	35.9145	25.9492	32.733	29.3564	31.132	32.0065	19.146	30.2241	27.5707
COX15	protein_coding	mediumpurple2	-0.541004	0.0372942	-0.774683	9.54601	7.39647	17.3191	3.51902	7.2926	8.89871	10.1249	4.86188	10.5699	8.0284	5.0127	9.14166	3.6248	5.26839	3.7629
ATAD2	protein_coding	mediumpurple2	-0.540641	0.0374472	-0.818318	11.9754	7.64738	24.6605	4.76407	5.0609	6.72297	11.0625	6.06915	7.16317	12.6678	10.5475	9.85199	6.4844	11.7287	8.32945
PRMT7	protein_coding	mediumpurple2	-0.540489	0.0375113	-0.851321	1.07218	2.74208	2.96646	0.834987	1.28661	2.45824	2.23122	0.644823	1.03197	1.74781	0.79275	0.945738	0.941958	0.931017	1.18646
C6orf203	protein_coding	mediumpurple2	-0.540467	0.0375205	-0.650667	14.6544	9.28546	22.5925	12.8707	7.44148	11.7749	11.5192	8.50966	15.4221	9.1609	10.713	10.9621	4.30307	7.88688	7.99796
AGPS	protein_coding	mediumpurple2	-0.540171	0.0376455	-0.698126	15.4828	12.3463	26.5596	11.4543	9.31154	13.4487	17.6533	7.51722	17.4694	11.4115	9.98326	13.3686	3.90301	9.6574	8.91648
MYBBP1A	protein_coding	mediumpurple2	-0.540121	0.037667	-0.877382	21.8414	9.61813	27.1064	9.0671	11.7484	13.9059	19.5943	7.57676	11.8906	19.4879	5.78141	12.2569	7.46563	5.22071	3.52683
FPGS	protein_coding	mediumpurple2	-0.540061	0.0376924	-0.741793	6.97558	4.03338	10.6912	2.97105	2.94289	5.79995	7.33564	4.87894	5.23185	5.57065	1.83466	4.99666	3.8342	3.54979	2.96008
YRDC	protein_coding	mediumpurple2	-0.539722	0.0378359	-0.495499	11.8924	8.35513	15.4175	8.84284	9.34901	10.0522	13.2457	6.79591	8.67043	7.58449	4.84278	8.35996	8.32454	7.80429	7.31898
CLYBL	protein_coding	mediumpurple2	-0.539593	0.0378908	-1.21361	2.81039	1.04565	4.80452	1.22551	0.940659	1.90943	1.98711	0.89893	3.22568	1.09861	0.606961	2.03978	0.374063	0.370107	0.260476
ENSFCAG00000038054	protein_coding	mediumpurple2	-0.539403	0.0379716	-0.363737	16.5131	10.997	14.5834	9.55082	10.3966	12.8544	12.4073	10.8049	14.6482	11.3589	9.23306	9.58689	12.3699	7.44834	10.1923
MBTPS2	protein_coding	mediumpurple2	-0.539302	0.0380148	-0.719363	4.84971	3.80472	9.11067	4.55134	4.61077	5.09778	5.32983	2.45585	4.16566	4.048	3.27455	3.20354	1.84811	2.4636	2.11058
ENSFCAG00000028033	protein_coding	mediumpurple2	-0.539188	0.0380633	-0.501903	36.9014	27.1689	46.1591	28.4544	14.1261	25.0044	31.5756	20.5963	26.0677	28.6903	34.8311	32.1809	13.3593	27.6931	28.7857
CEBPZ	protein_coding	mediumpurple2	-0.538897	0.0381877	-0.569517	14.3643	11.09	22.8687	11.2251	11.8526	12.1009	17.8752	8.49298	11.1849	11.228	9.71731	11.4204	5.88389	10.2749	8.99213
ENSFCAG00000015605	protein_coding	mediumpurple2	-0.538863	0.0382023	-1.21313	1.42542	2.0459	3.2339	1.35317	0.688718	0.219668	0.874281	1.41394	0.779275	0.859207	3.35724	0.259635	0.726869	0.328403	0.708319
ATAD5	protein_coding	mediumpurple2	-0.538361	0.0384175	-0.714228	2.96957	1.72055	4.97724	1.23667	0.975199	1.21693	2.30197	1.87403	1.71029	2.85075	2.50691	2.61936	1.90019	2.33754	2.04038
DCP1B	protein_coding	mediumpurple2	-0.53795	0.0385944	-0.416132	3.95745	2.67415	4.81574	2.85216	3.44951	2.56973	3.65344	3.66921	2.31125	3.02096	2.70727	2.44883	1.95062	2.82118	2.86181
ADSS	protein_coding	mediumpurple2	-0.537927	0.0386041	-0.41911	10.6641	6.39617	13.4908	7.1418	7.98144	5.99207	7.81939	8.65174	7.26028	8.93559	7.43717	7.37299	5.41669	8.93176	8.45392
SF3B5	protein_coding	mediumpurple2	-0.537851	0.038637	-0.739013	67.3452	32.8344	92.0824	36.2113	33.0176	45.9868	70.3764	24.947	50.848	33.745	36.5327	48.789	19.1641	25.8351	35.3216
ENSFCAG00000042123	protein_coding	mediumpurple2	-0.537827	0.0386473	-0.543739	1.82731	0.889921	2.04196	1.15987	1.60054	0.945218	1.32272	1.21954	1.02558	0.657503	1.3534	0.970409	0.865157	0.949008	0.990107
SRRT	protein_coding	mediumpurple2	-0.537744	0.0386832	-0.390029	22.8544	19.053	32.5674	15.7926	22.6682	20.0417	23.4797	16.4863	19.9542	22.2833	15.311	20.4058	18.5457	18.6644	13.6983
ENSFCAG00000013260	protein_coding	mediumpurple2	-0.537536	0.038773	-0.927262	4.34362	3.52495	9.19679	2.41082	2.66187	3.53221	7.25713	1.95905	2.73761	3.66545	2.29364	3.0514	1.50061	2.77719	2.04868
GTPBP8	protein_coding	mediumpurple2	-0.537327	0.0388637	-0.516816	4.30638	1.83314	3.81072	2.19322	1.68408	2.3953	3.4508	2.66963	2.31289	2.49267	2.31298	2.55261	1.69685	2.0615	1.99485
TRMT61B	protein_coding	mediumpurple2	-0.537247	0.038898	-0.966013	4.48611	2.47948	8.18905	2.18604	4.11428	3.07606	5.39493	1.83079	3.89287	2.1943	1.44603	2.66809	1.08628	2.07356	1.06855
ENSFCAG00000046737	protein_coding	mediumpurple2	-0.536921	0.0390398	-1.10203	3.01791	3.19977	9.95026	1.85806	6.19111	2.30777	2.72995	1.84278	3.17596	1.86091	1.87605	1.66522	2.9067	2.29149	1.42202
NUP35	protein_coding	mediumpurple2	-0.536738	0.0391194	-0.846718	8.31625	5.33584	15.7899	4.23284	6.58258	5.67558	10.4417	1.85569	5.12518	5.37259	5.76997	5.50662	2.10324	5.83211	6.98668
SOX6	protein_coding	mediumpurple2	-0.536651	0.0391572	-0.891539	1.66921	2.69471	3.78705	1.0338	1.67653	3.38133	1.30331	1.17775	1.54372	1.42867	2.20208	1.19447	1.82526	0.556405	0.251415
SDR42E1	protein_coding	mediumpurple2	-0.536584	0.0391863	-0.478535	1.41172	1.35021	2.18049	1.18873	0.937782	1.47333	1.51479	1.39591	1.22881	0.985503	1.20236	1.11526	0.814355	1.59805	0.733938
HSPA8	protein_coding	mediumpurple2	-0.536342	0.0392921	-1.68672	5.72734	6.21507	28.4805	2.19438	1.78615	9.51312	7.06398	0.324228	7.71828	1.26201	8.26686	1.22475	0.168359	10.2649	0.439606
TRAF3IP2	protein_coding	mediumpurple2	-0.536304	0.0393087	-0.49036	4.38242	2.74791	5.30984	3.0474	4.10154	3.61906	3.58575	3.59287	2.69239	3.27486	2.09304	2.4682	2.04287	2.63107	2.27296
DTWD1	protein_coding	mediumpurple2	-0.536279	0.0393195	-0.753499	2.19662	1.48474	3.91118	1.24975	0.86678	1.06478	2.72085	1.24411	1.77766	1.51961	1.42762	1.55521	0.778237	1.75039	2.05945
XPO4	protein_coding	mediumpurple2	-0.536142	0.0393794	-0.573366	10.0895	6.56788	16.2167	7.30277	8.36286	7.01948	10.287	6.14047	8.69698	6.86469	8.04335	7.27307	3.5168	8.01761	6.84664
ZNF839	protein_coding	mediumpurple2	-0.536092	0.0394013	-0.257222	5.48419	4.53394	6.19314	3.9605	4.17725	4.4445	4.46296	5.62801	5.23383	5.04525	3.74598	4.17891	4.26364	4.48226	4.63262
TMPO	protein_coding	mediumpurple2	-0.536011	0.0394368	-1.19896	19.0505	6.39445	40.7294	12.9468	8.52725	11.4311	22.1906	3.31111	14.2912	8.98337	7.15289	12.0149	3.39995	5.77335	5.27731
HDHD5	protein_coding	mediumpurple2	-0.53516	0.039811	-0.806005	5.74915	3.34842	9.2848	2.15753	3.31149	4.06826	6.48845	2.45574	5.5847	4.4589	2.05809	2.41272	3.05755	3.97596	2.02679
NUDT21	protein_coding	mediumpurple2	-0.534884	0.039933	-0.82545	35.4885	20.214	61.5267	20.448	21.5072	32.1619	40.8481	12.6916	22.7049	20.6452	17.1449	26.7728	6.56911	17.8018	25.3175
MRM2	protein_coding	mediumpurple2	-0.534869	0.0399396	-0.582259	5.30543	3.12712	8.06941	4.6298	3.49533	3.3939	5.61766	3.67872	3.24575	3.01815	2.82883	3.63711	2.57	3.69555	4.27696
SUV39H2	protein_coding	mediumpurple2	-0.534421	0.0401381	-0.926196	3.33064	3.11707	7.92485	2.66883	1.89464	2.78965	5.23156	1.63071	3.85677	2.57705	3.22518	1.37814	0.612876	2.41759	1.97087
CEP83	protein_coding	mediumpurple2	-0.53367	0.0404721	-0.575975	5.0679	4.68181	9.66049	3.26744	3.59569	4.5764	5.59788	4.27354	4.0528	5.11999	5.03232	3.68678	2.55813	6.28513	4.0379
AK6	protein_coding	mediumpurple2	-0.533439	0.0405757	-0.971643	14.0988	5.6721	21.4719	9.28256	5.88467	9.66346	15.1084	2.72445	7.4757	5.19866	6.41503	10.039	1.50271	4.18357	6.64476
ENSFCAG00000015254	protein_coding	mediumpurple2	-0.533431	0.0405789	-0.486594	11.508	11.4235	15.9404	6.31553	8.96858	7.11604	10.3625	11.4343	6.36954	14.1699	8.81928	9.04881	8.01693	12.8657	7.48588
CDX1	protein_coding	mediumpurple2	-0.533185	0.0406894	-1.14435	14.8288	3.50242	28.6025	6.15548	7.84492	5.84297	13.9108	11.9585	9.14799	4.48161	1.83287	5.11761	6.87624	3.79458	7.96654
TMEM179B	protein_coding	mediumpurple2	-0.532999	0.0407729	-0.303471	14.6615	10.9428	13.7179	11.3517	10.603	10.0222	13.7986	12.3572	9.32379	12.9603	9.41662	9.15441	8.55532	9.98417	9.92409
UTP6	protein_coding	mediumpurple2	-0.532788	0.0408677	-0.791602	13.6323	9.51874	24.5603	8.45989	11.0249	11.1021	17.3308	5.88733	14.2265	8.11091	6.36395	9.40599	4.37306	6.94017	7.02625
ENSFCAG00000023595	protein_coding	mediumpurple2	-0.532456	0.0410173	-0.656934	2.62552	2.11979	3.70448	1.17868	2.17639	1.34648	2.01227	2.88243	3.28053	1.57047	1.23647	1.33713	1.39467	1.69869	1.32203
ENSFCAG00000025949	protein_coding	mediumpurple2	-0.532418	0.0410342	-1.0786	244.37	126.259	488.393	100.481	157.139	256.745	247.038	41.2089	190.328	152.164	117.349	214.197	37.1091	58.6168	54.5686
UHRF1	protein_coding	mediumpurple2	-0.53237	0.041056	-0.923789	10.169	5.36508	17.1386	2.95002	4.47848	5.18033	7.88498	2.57279	6.03352	13.1578	5.97436	6.83042	6.6363	3.89342	3.29751
BMS1	protein_coding	mediumpurple2	-0.5323	0.0410876	-0.779572	7.77994	5.41722	15.1625	4.86408	6.99565	6.22587	10.2872	3.77474	6.08978	6.26624	5.01856	5.86739	2.74299	4.31835	3.63159
UQCC3	protein_coding	mediumpurple2	-0.532132	0.0411636	-0.592494	8.22072	4.53433	12.2212	5.06957	3.85712	5.13635	8.34899	6.32053	7.42561	5.43742	5.43794	5.14074	4.33493	4.41417	5.33315
LIN52	protein_coding	mediumpurple2	-0.531977	0.0412338	-0.496928	3.8092	3.93033	5.85473	3.06198	3.96629	4.45209	4.15357	2.12875	3.19375	2.65803	3.397	2.78964	1.51599	3.4226	3.79267
FKTN	protein_coding	mediumpurple2	-0.531975	0.0412344	-0.622198	4.22006	3.80261	6.1719	1.67715	2.69364	2.90311	4.02717	5.00648	2.40311	3.81127	3.05071	1.50738	3.75174	4.21688	1.83907
KAT2A	protein_coding	mediumpurple2	-0.531965	0.041239	-0.7104	4.53699	4.26084	7.12722	1.87163	3.95499	3.62505	5.27122	2.57696	2.3561	6.15147	1.9475	3.38031	2.38213	3.58917	1.82387
TOMM20	protein_coding	mediumpurple2	-0.531954	0.0412438	-0.717334	27.9795	17.1334	49.3068	21.3462	17.7002	21.3165	33.7842	16.3118	23.3173	15.3946	17.9046	18.3569	8.25628	18.0051	18.0182
ASPSCR1	protein_coding	mediumpurple2	-0.531616	0.0413972	-0.275769	2.09462	2.65096	2.06932	1.4033	1.04578	1.92952	1.59386	2.25859	0.468885	2.71007	1.20514	1.49081	2.78155	3.04963	2.57961
DHX29	protein_coding	mediumpurple2	-0.531413	0.0414895	-0.571843	7.042	4.8983	10.3536	4.02455	5.52834	4.75708	7.3331	4.33998	3.64866	4.56299	4.51792	6.76738	2.60451	5.3002	6.60882
HSPA4L	protein_coding	mediumpurple2	-0.531341	0.0415223	-0.793143	6.29369	6.94791	17.8672	3.68182	7.8205	6.77798	9.09011	5.15863	5.55786	7.08136	5.84993	4.52794	3.02708	6.40066	6.8358
PAAF1	protein_coding	mediumpurple2	-0.53092	0.0417144	-0.740638	4.8913	2.6897	7.8701	3.52226	2.59502	3.33446	5.27487	1.81363	4.69921	3.63637	2.62064	3.02119	2.07975	2.22934	2.16161
THUMPD2	protein_coding	mediumpurple2	-0.530722	0.0418047	-0.348113	2.96482	2.73184	4.15039	2.77882	2.51321	2.93385	3.18097	2.46559	2.42203	3.08331	2.55705	1.8786	1.87615	2.79963	2.4546
CETN3	protein_coding	mediumpurple2	-0.530651	0.0418375	-0.771748	11.302	7.95931	22.8326	8.71129	6.4518	9.4322	13.1361	4.81294	11.4374	7.45286	9.2602	10.3478	3.12859	7.05555	7.3922
TBCD	protein_coding	mediumpurple2	-0.53058	0.0418697	-0.67686	13.1664	10.7666	28.5719	6.51553	9.4306	10.3169	13.1595	12.3396	14.5346	14.1487	8.0989	12.5712	12.685	9.49144	8.0804
DNAJC19	protein_coding	mediumpurple2	-0.529305	0.0424569	-0.754019	1.90606	1.16515	1.93151	1.06409	0.231279	0.823204	1.1993	1.53836	1.23351	0.661319	0.912877	1.01777	1.04651	1.25017	0.887066
PPP1R8	protein_coding	mediumpurple2	-0.529243	0.0424855	-0.585487	8.46751	5.8408	12.803	6.14112	6.72403	8.25502	9.39779	4.60023	7.01725	5.65423	4.62507	6.43958	3.32816	5.01941	5.06859
NAXE	protein_coding	mediumpurple2	-0.529099	0.042552	-0.63043	34.9977	19.6522	42.9742	22.5312	14.7254	32.3247	28.3756	16.9979	31.8068	21.6754	19.3487	23.935	13.4875	14.2442	12.802
DUS4L	protein_coding	mediumpurple2	-0.528996	0.0426001	-0.945094	10.5137	4.65364	17.9088	6.56819	3.40019	6.05579	10.5784	2.49325	10.1094	5.56656	5.57459	7.97657	1.76797	3.61662	5.01086
ENSFCAG00000046197	protein_coding	mediumpurple2	-0.528018	0.0430553	-0.817768	6.60171	4.95206	15.6944	5.76603	4.54065	7.1115	7.12952	3.18199	5.52727	5.10456	4.27531	5.91881	2.06556	4.00472	7.20761
CENPJ	protein_coding	mediumpurple2	-0.528001	0.0430633	-0.698846	3.24151	2.24332	5.49941	1.11773	3.42636	2.34905	3.7747	1.51455	2.33222	2.86625	1.75828	2.1762	1.68814	2.27581	1.78873
PABPN1	protein_coding	mediumpurple2	-0.527835	0.0431409	-0.369204	13.2904	11.3658	20.7639	10.6661	11.489	11.0397	15.7216	11.698	9.64169	12.3036	11.6583	12.1179	11.3944	12.0237	10.9051
NDUFAF4	protein_coding	mediumpurple2	-0.527607	0.0432479	-0.939268	11.7241	6.47744	22.7992	6.61323	10.4084	11.1567	11.8209	1.59604	7.12654	7.65231	8.75059	9.40579	2.50318	5.03709	3.45635
SURF2	protein_coding	mediumpurple2	-0.527518	0.0432899	-0.907566	2.82401	1.69226	5.96623	1.97567	1.45344	1.74594	3.98949	1.09854	1.92306	2.54557	1.34468	1.98304	1.53582	1.12208	1.63486
CCT7	protein_coding	mediumpurple2	-0.527396	0.0433472	-0.731265	35.4801	20.3887	53.2708	22.2327	17.5942	31.981	35.9795	13.5713	30.7906	24.5009	17.7038	28.5121	11.8292	12.6247	15.6519
CD3EAP	protein_coding	mediumpurple2	-0.527046	0.0435116	-1.04912	1.87796	1.94719	2.75756	0.702957	0.785608	2.38195	2.83074	0.603821	0.140574	1.2588	1.11721	0.850034	0.080953	1.40325	0.568845
TGIF2	protein_coding	mediumpurple2	-0.527032	0.0435184	-0.508972	1.29583	1.47517	1.96694	1.00727	1.4683	0.82612	1.57304	0.989045	1.02847	1.50852	0.639922	0.948159	0.794569	1.51618	1.01825
SSB	protein_coding	mediumpurple2	-0.526832	0.0436129	-0.785513	30.3257	15.6134	51.4119	16.6478	18.869	21.8917	35.9368	12.4921	19.7274	20.6169	17.8104	23.4381	8.30824	14.854	15.3185
TOE1	protein_coding	mediumpurple2	-0.526674	0.0436875	-0.729282	6.01919	4.84722	9.72537	3.47985	3.12199	4.33576	9.08329	3.70266	3.87372	4.01074	3.85128	5.12913	1.80566	3.3422	3.94791
ENSFCAG00000024781	protein_coding	mediumpurple2	-0.526636	0.0437052	-0.605453	4.12589	2.53907	4.52863	2.41505	2.18157	3.95065	2.14484	2.8544	1.78905	4.00137	1.88292	2.99899	1.48293	1.44987	2.27698
PET117	protein_coding	mediumpurple2	-0.526494	0.0437727	-0.459632	9.3483	7.44842	14.0422	9.97045	7.59593	7.99915	10.1008	7.37189	5.8721	7.56077	8.12517	6.68966	5.6509	5.07246	7.69145
NCBP3	protein_coding	mediumpurple2	-0.526303	0.0438628	-0.261382	9.60418	7.75565	10.9442	8.38842	7.10357	6.68819	9.70123	7.91676	8.1388	7.11409	6.90917	8.69688	6.85388	7.93838	9.00558
DDX10	protein_coding	mediumpurple2	-0.52587	0.0440685	-0.56014	4.85668	5.25131	9.12283	3.26473	4.72465	4.09123	7.74255	4.21119	4.46951	4.64499	3.82378	3.91521	3.12761	4.56508	3.59164
CENPQ	protein_coding	mediumpurple2	-0.52586	0.0440734	-0.79297	3.93005	2.32819	7.43444	3.62336	3.28793	2.32518	4.1153	1.82031	3.53708	2.26625	3.06879	2.30177	0.654299	2.25969	2.35125
ENSFCAG00000006056	protein_coding	mediumpurple2	-0.525809	0.0440975	-0.387525	7.37988	7.09554	11.7268	4.94003	7.02327	6.03542	9.09849	6.15237	5.81947	7.45473	6.74505	6.42965	5.66804	7.27681	7.47664
KCTD3	protein_coding	mediumpurple2	-0.525682	0.044158	-0.739811	14.8342	10.4144	30.2344	12.5407	13.3281	11.2608	17.8443	10.5894	15.7049	8.40663	11.7396	8.58548	5.75351	8.33852	8.80471
ENSFCAG00000005032	protein_coding	mediumpurple2	-0.525581	0.0442063	-0.538898	5.64494	3.92507	7.56673	3.9385	5.42754	3.45005	6.41934	3.60009	4.06858	4.59442	3.03179	3.47893	2.36265	3.54434	3.26442
SLC4A1AP	protein_coding	mediumpurple2	-0.525516	0.0442375	-0.400112	6.80119	7.81072	11.0239	6.6677	6.72618	6.91878	8.55306	6.23282	8.61367	6.07492	6.4997	6.57506	4.25759	5.51121	5.07655
MYC	protein_coding	mediumpurple2	-0.525292	0.0443444	-0.957697	13.9065	7.26258	16.4274	5.51956	3.54693	6.13421	14.181	5.36463	4.67781	15.9838	4.48755	5.35611	4.76476	4.27291	3.14118
NOP14	protein_coding	mediumpurple2	-0.525275	0.0443524	-0.621967	9.72046	6.86893	13.4153	4.69802	6.61492	7.6636	12.0291	5.906	8.54675	7.40961	4.28242	6.62974	4.979	5.24936	3.97783
ENSFCAG00000041881	protein_coding	mediumpurple2	-0.525177	0.0443994	-0.727784	20.2439	9.23392	27.4679	9.67663	10.4051	15.5956	21.7494	8.37129	11.3625	11.1748	12	13.1073	6.02043	10.8462	7.23305
ELAC1	protein_coding	mediumpurple2	-0.525043	0.0444631	-0.31379	7.68515	7.51848	10.5376	6.43782	8.93091	6.52306	8.09196	7.65796	7.09471	7.70774	5.40513	6.88559	5.59603	6.40046	6.10644
PRMT3	protein_coding	mediumpurple2	-0.524876	0.0445432	-0.791758	5.33399	2.42854	9.24202	2.52938	2.12769	3.16879	5.94318	3.42174	3.18856	3.13693	3.78408	4.27094	1.75785	2.88767	3.0732
TUBD1	protein_coding	mediumpurple2	-0.524712	0.0446218	-0.597487	1.2894	1.3329	2.191	0.742046	1.4585	1.16356	1.57584	0.610683	0.90051	0.925092	1.51977	1.0675	0.487993	1.03597	1.23703
TOPBP1	protein_coding	mediumpurple2	-0.524287	0.0448263	-1.57493	1.2957	0.488638	5.69937	0.297535	0.188945	0.093461	0.577578	0.975137	0.225523	0.954978	2.51067	0.509928	1.05013	0.809241	1.85478
ENSFCAG00000014211	protein_coding	mediumpurple2	-0.523885	0.0450205	-1.7252	0.026504	2.23274	6.35936	0.275843	0.462712	0.406221	0.235014	1.51471	1.58014	1.38089	0.178391	0.305434	1.28014	2.09597	0.711583
GEN1	protein_coding	mediumpurple2	-0.523865	0.0450298	-0.937989	1.37898	0.993045	2.8906	0.23536	0.295448	0.765045	1.58396	0.768269	0.683201	1.17786	1.25112	0.664048	0.586417	1.64487	1.33191
RANGRF	protein_coding	mediumpurple2	-0.52361	0.0451533	-0.957386	2.06153	0.72214	2.54049	0.693978	0.619089	1.10875	2.03911	0.428893	1.5512	1.2119	0.53351	1.19948	0.766891	0.421318	0.393415
STOML2	protein_coding	mediumpurple2	-0.523539	0.0451881	-0.955151	55.7774	28.0742	97.5629	26.6947	31.7284	58.2753	62.85	12.4117	39.3064	29.4875	25.6216	39.6496	11.3594	19.8585	17.0423
DNAL1	protein_coding	mediumpurple2	-0.523358	0.0452756	-0.507428	1.99868	2.05421	3.12892	1.58539	1.43761	1.63193	2.18858	1.23899	2.37152	1.85067	1.56511	1.30789	0.786045	2.22557	2.01961
CRYL1	protein_coding	mediumpurple2	-0.523081	0.0454102	-0.469219	13.177	7.81467	15.5256	8.503	7.50747	9.60955	11.057	6.68539	11.9499	8.72981	10.5979	7.64668	5.67449	10.403	7.14968
RIOK1	protein_coding	mediumpurple2	-0.522981	0.0454588	-0.606307	4.9237	3.8135	9.12718	3.66069	3.81166	4.07503	6.51544	3.05263	4.37675	4.85856	3.34817	3.13769	2.88683	3.70621	3.50907
TXNDC5	protein_coding	mediumpurple2	-0.522701	0.0455954	-0.793282	99.2942	51.9857	113.205	54.8058	54.7027	61.0558	82.1624	20.0557	72.0602	95.3984	29.8562	35.0465	22.21	59.3908	23.7181
ENSFCAG00000038791	protein_coding	mediumpurple2	-0.52267	0.0456103	-0.99075	50.6027	36.0666	112.755	33.5301	21.1593	51.3673	57.3518	11.5404	61.3922	24.8978	38.4146	51.6653	10.4671	17.4457	22.1825
ANKRD39	protein_coding	mediumpurple2	-0.52246	0.0457129	-0.556423	6.02502	3.07424	8.73367	3.70188	4.91457	5.19821	5.02506	4.18111	4.64038	4.30679	2.93947	3.05551	3.94079	3.60065	3.00019
BRIX1	protein_coding	mediumpurple2	-0.52196	0.0459578	-0.76542	4.83017	3.39481	8.38617	3.09362	3.91921	4.41933	6.48938	1.88	3.70495	3.46963	2.57155	3.32027	1.24922	2.46812	2.50289
RBBP4	protein_coding	mediumpurple2	-0.521574	0.0461476	-0.387573	64.8397	43.7085	74.075	50.0244	51.2088	47.1825	56.3613	36.891	47.7744	50.8247	52.6615	55.533	26.1314	44.6008	39.2055
TRMT6	protein_coding	mediumpurple2	-0.521462	0.046203	-0.507465	5.95688	3.93925	8.17598	4.95	4.56382	4.54989	5.89865	3.13401	5.04805	4.3608	3.94613	5.25966	2.64435	3.76726	2.72922
SSBP1	protein_coding	mediumpurple2	-0.521413	0.0462267	-0.814974	2.19848	1.79249	5.5553	1.80951	1.61657	2.08412	2.64688	1.25144	2.79964	1.60245	1.86838	1.77964	0.632415	1.64299	1.97106
SRSF7	protein_coding	mediumpurple2	-0.521201	0.0463315	-1.11573	4.52737	3.32982	11.598	4.67649	3.39399	1.85189	3.10896	1.18987	3.39716	7.28544	0.898819	1.44075	1.67614	4.79453	2.19706
RMI1	protein_coding	mediumpurple2	-0.521192	0.046336	-0.500554	6.62011	4.20753	9.97766	5.92762	4.21349	4.62028	5.58281	4.94649	4.40844	3.99218	5.86512	5.01445	2.82047	5.89444	5.53786
ENSFCAG00000013684	protein_coding	mediumpurple2	-0.521067	0.0463979	-0.954893	51.0501	21.3609	77.2475	42.9061	31.6042	40.0098	46.9299	8.6352	33.8831	12.8065	18.1131	33.3062	5.3418	14.3458	20.9416
GALNT3	protein_coding	mediumpurple2	-0.520716	0.0465712	-3.47522	0.396838	0.478211	13.5657	0.119352	0.216819	0.476718	0.446151	0.048745	0.384274	0.060288	0.035558	3.24023	0.023372	0.053961	0.088548
ATRN	protein_coding	mediumpurple2	-0.520618	0.0466198	-1.3192	3.12674	1.06176	8.14744	1.77837	2.51797	1.58285	1.1438	0.115372	2.02284	1.31746	3.71621	2.87846	0.054926	1.80279	0.843757
EBAG9	protein_coding	mediumpurple2	-0.520286	0.0467846	-0.506267	6.61066	5.32107	7.64981	3.78533	3.38142	4.01244	7.47686	3.20701	5.3862	4.68583	4.35935	6.12838	2.43032	4.71326	5.57847
TOMM7	protein_coding	mediumpurple2	-0.519302	0.0472762	-0.970659	92.6758	54.5415	193.667	82.2312	47.3305	89.6655	102.169	16.3281	91.7763	33.308	47.7451	76.7978	15.3018	39.3134	53.8093
CAPN7	protein_coding	mediumpurple2	-0.519017	0.0474191	-0.471791	15.9852	10.0077	19.4467	11.4859	12.4045	10.1767	15.7239	9.52503	11.8135	8.07412	13.1795	11.8808	5.71012	10.2854	10.8008
POLR3A	protein_coding	mediumpurple2	-0.518727	0.0475647	-0.330285	5.47801	5.21478	6.55369	3.8574	5.4653	4.00431	5.38793	5.70108	3.69888	5.82075	3.84634	3.88665	3.83186	5.21014	4.15935
CEP19	protein_coding	mediumpurple2	-0.518613	0.047622	-0.357337	2.34322	2.20972	2.8208	1.51112	1.35204	1.55062	2.49881	2.30098	1.8642	1.92357	2.12019	2.03589	1.42354	1.99865	2.44429
HEMK1	protein_coding	mediumpurple2	-0.518283	0.0477886	-0.457543	8.20761	5.06839	7.99238	5.32395	3.11789	4.91215	6.74626	5.59324	5.0472	5.53875	4.76276	4.06077	8.05139	4.16917	4.62917
LSM7	protein_coding	mediumpurple2	-0.518098	0.0478823	-1.05118	39.6658	14.5094	73.7133	24.1909	19.9624	37.1213	38.2287	7.20091	29.4042	12.364	16.6183	31.2348	5.63394	10.3143	14.5879
ENSFCAG00000029182	protein_coding	mediumpurple2	-0.517781	0.0480429	-0.814396	3.52674	1.5239	7.75891	2.61829	2.32325	2.6988	1.67379	1.79846	2.94468	2.43689	2.30874	2.47899	2.12812	3.11014	2.61624
KLF11	protein_coding	mediumpurple2	-0.516967	0.0484565	-0.881099	1.57758	1.84621	3.48351	0.33568	1.17141	0.615794	1.59872	2.72335	0.76316	1.99976	1.89453	1.23144	0.977436	0.798709	0.891379
MRPS34	protein_coding	mediumpurple2	-0.516601	0.0486437	-0.604168	46.4179	21.7639	50.741	22.7418	16.3117	30.6048	41.8077	25.8518	33.258	35.84	18.7338	27.6061	24.6279	15.9708	19.5791
IFT27	protein_coding	mediumpurple2	-0.516523	0.0486837	-0.518926	7.69446	3.49643	6.15732	3.15817	5.24691	3.98387	3.44743	6.23128	4.27074	3.57035	3.81541	3.07166	4.74688	2.65443	4.2315
DYNC2LI1	protein_coding	mediumpurple2	-0.516092	0.0489046	-0.762522	1.63695	1.4296	3.22437	1.98554	1.54247	1.6633	0.906443	1.09558	1.4169	0.649546	1.77532	0.735503	0.401449	1.76193	0.899122
PRELID2	protein_coding	mediumpurple2	-0.515946	0.0489799	-0.554273	1.65486	0.969075	2.36997	2.20182	1.29546	1.12197	1.49837	0.569963	1.76111	1.0467	0.421994	0.873905	0.498608	1.26181	1.05166
MSH6	protein_coding	mediumpurple2	-0.515898	0.0490047	-0.588139	13.644	10.0239	23.8371	7.42409	5.69989	8.0472	13.0481	12.1743	7.91367	12.1296	11.3598	12.9968	8.86979	13.6428	13.0953
TSN	protein_coding	mediumpurple2	-0.515742	0.0490848	-0.514801	15.8838	8.98228	15.5377	11.7557	11.2664	11.459	13.4231	10.5342	5.06872	9.48791	9.18133	11.0993	6.3646	5.70858	7.76403
TUBB	protein_coding	mediumpurple2	-0.515661	0.0491264	-0.44435	102.288	69.7438	106.927	45.4519	53.4225	66.1099	81.0312	49.1623	73.7745	107.137	80.6465	77.5521	60.8595	66.185	58.7116
PIBF1	protein_coding	mediumpurple2	-0.515397	0.049263	-0.479848	2.22569	2.08611	3.42878	1.38786	1.36098	1.41281	2.09283	2.08533	1.46834	2.41056	2.03911	1.7351	1.26955	2.66285	2.27632
ZBTB26	protein_coding	mediumpurple2	-0.514356	0.0498024	-0.500007	1.61261	1.73523	2.72622	1.39726	1.9824	1.02345	1.35073	1.69984	1.07472	1.4425	1.5519	0.739799	1.23333	2.00655	1.67745
ABT1	protein_coding	mediumpurple2	-0.514325	0.0498188	-0.762265	12.7844	7.75877	20.6041	5.92953	7.66006	13.0781	15.6582	6.99414	10.4917	6.4106	4.81186	8.74198	4.27293	6.40687	6.5808
EDNRB	protein_coding	steelblue	-0.86856	2.66274e-05	-1.35699	17.8776	24.1513	18.3344	9.54611	13.1574	10.138	9.31186	2.94304	10.1726	6.7302	6.31549	6.39181	3.58901	8.78065	7.18616
SCUBE3	protein_coding	steelblue	-0.857369	4.40298e-05	-1.73326	3.30847	4.81947	2.27053	0.410729	0.824609	0.895394	1.16138	0.92212	1.23295	1.38952	1.40898	0.286396	1.17548	1.6842	1.1185
PDK4	protein_coding	steelblue	-0.827822	0.000138868	-1.67861	10.0102	25.4811	18.204	3.69793	5.47517	8.23919	7.25632	3.69146	8.62031	6.52147	4.3055	4.5672	2.10185	7.75617	4.86133
CRYBG3	protein_coding	steelblue	-0.820284	0.000179961	-1.07737	1.44033	2.60646	2.04129	0.84977	1.13256	0.774463	1.45863	0.726349	0.978081	1.27587	0.865642	0.414758	0.56834	1.53222	0.963674
SLC7A2	protein_coding	steelblue	-0.804652	0.000297272	-1.44168	2.02151	4.71041	3.20776	1.23637	2.09599	1.10449	1.24102	1.26874	1.69396	1.42646	1.06682	0.411778	0.915411	1.43423	0.741418
MMP2	protein_coding	steelblue	-0.800803	0.000334132	-1.67292	7.18833	15.1429	10.1164	1.97818	2.76057	1.2771	3.95641	2.82829	4.35838	8.40472	1.68109	3.17758	3.77995	4.81424	1.68834
GJC1	protein_coding	steelblue	-0.783968	0.00054197	-1.27358	2.7594	4.50643	2.03984	0.867193	1.25207	1.41987	2.25407	0.852594	1.40139	1.42377	1.05725	0.754336	1.18557	1.47938	1.44902
LRP6	protein_coding	steelblue	-0.782729	0.000560674	-0.770176	7.6313	10.0881	7.92646	4.48405	5.77564	6.27632	5.57256	5.07046	4.81369	5.13603	3.01363	2.47721	5.71173	6.01927	5.79882
SSBP2	protein_coding	steelblue	-0.7793	0.00061522	-0.815933	1.27408	2.2915	2.13639	0.909479	1.25083	1.24968	1.17346	1.32806	0.934243	0.86489	0.856443	1.11008	0.773161	1.16451	1.34094
ACTG1	protein_coding	steelblue	-0.772928	0.000728038	-1.71855	1.55727	5.57073	4.19738	0.569892	0.980943	1.44212	1.72459	2.19879	1.25933	0.761673	0.508537	1.49369	1.22182	0.683049	0.920628
ADGRL3	protein_coding	steelblue	-0.767915	0.000828108	-0.998318	3.1258	5.20443	2.89942	1.54116	1.99834	1.69362	2.62098	1.28878	1.8574	1.99526	2.11015	1.50121	1.36796	2.8845	1.62613
CRYBG3	protein_coding	steelblue	-0.76436	0.000905641	-1.07737	1.44033	2.60646	2.04129	0.84977	1.13256	0.774463	1.45863	0.726349	0.978081	1.27587	0.865642	0.414758	0.56834	1.53222	0.963674
S100G	protein_coding	steelblue	-0.757355	0.0010756	-4.46804	304.265	807.218	114.157	3.50049	4.8688	122.903	2.25724	0.089637	0.966803	59.3582	5.97271	20.0427	0.663272	0.744114	0.151605
NID1	protein_coding	steelblue	-0.751976	0.00122286	-1.21376	22.7562	34.6863	21.9726	7.81181	10.6826	6.36086	7.33156	13.5196	6.45464	19.8885	13.3592	5.39337	15.8927	21.1479	9.11505
PBX1	protein_coding	steelblue	-0.748591	0.00132361	-0.761376	1.95231	2.68665	2.30513	1.31601	1.29998	1.37678	1.71824	1.58436	1.43941	2.05396	1.16757	0.528207	1.23895	1.39945	1.26331
ENSFCAG00000033807	protein_coding	steelblue	-0.740684	0.0015852	-1.77603	11.3499	12.5022	2.96814	3.10008	1.6082	2.62585	6.56858	1.08453	2.71999	2.91283	1.7074	3.79073	2.57826	1.45754	1.1705
ARHGAP6	protein_coding	steelblue	-0.738403	0.00166793	-0.911035	1.4823	2.27294	1.42367	0.746828	1.10343	0.760044	1.01427	1.08918	0.869413	1.34714	0.583401	0.624711	1.04019	1.32591	0.512151
LAMC1	protein_coding	steelblue	-0.729223	0.00203675	-0.916523	21.7007	31.3241	19.4762	10.5139	20.9305	10.1769	15.3037	8.93397	11.1945	16.4199	14.0383	7.30994	13.7137	17.3399	7.76451
COL5A2	protein_coding	steelblue	-0.726785	0.00214494	-0.962185	6.98062	9.52002	7.62731	2.73859	2.9496	2.62065	4.42734	3.86466	3.48005	5.61967	4.81681	1.84822	5.91984	7.5752	3.67686
JAM2	protein_coding	steelblue	-0.722966	0.00232366	-1.08591	2.08786	2.44057	1.20443	0.765854	0.927382	0.669852	1.36389	0.8158	0.776765	1.49723	0.758281	0.38896	0.665751	1.50868	0.664438
LRCH3	protein_coding	steelblue	-0.720338	0.00245339	-0.545428	6.4379	8.74688	6.02278	4.66609	6.26297	4.76852	4.92576	4.79102	5.33936	5.5416	4.19406	4.50671	3.23274	5.56707	4.32878
MANSC1	protein_coding	steelblue	-0.719774	0.00248198	-0.850632	7.90944	10.1754	6.21285	4.96326	7.55591	3.37861	5.5957	3.30682	4.639	5.9575	2.61061	3.49893	4.45111	4.43873	3.50022
LRRC17	protein_coding	steelblue	-0.718067	0.00257018	-1.30849	2.45953	5.13662	2.97695	0.720667	1.79031	0.671994	2.15887	2.36789	1.60272	1.63901	1.32948	0.481687	0.307792	2.45406	1.55076
NEGR1	protein_coding	steelblue	-0.712179	0.00289366	-0.976856	1.96535	2.36756	2.27944	0.98913	1.33198	1.00382	1.79748	0.694388	0.721688	1.21607	1.16082	0.650534	0.590143	2.24212	1.04039
LAMA1	protein_coding	steelblue	-0.710041	0.0030189	-1.44139	2.70556	5.18712	1.95709	0.738187	1.01092	1.31327	1.79526	0.477453	1.55122	2.33499	1.498	0.639476	0.704287	2.00972	0.43449
ENSFCAG00000029941	protein_coding	steelblue	-0.708962	0.0030837	-0.7765	1.91833	1.80873	1.17933	1.01514	0.975479	0.582682	1.0054	1.21782	0.865617	1.36151	1.1593	0.749405	0.891886	1.18278	0.450044
YEATS2	protein_coding	steelblue	-0.704891	0.00333832	-0.403594	4.7459	5.02939	5.07039	3.36494	3.91662	3.04953	4.5423	3.88616	3.55173	3.96077	3.51297	3.43048	3.08495	4.96262	3.62865
PDE1A	protein_coding	steelblue	-0.701805	0.00354228	-0.784004	4.3524	5.58675	4.35607	2.59032	3.11557	2.20896	3.94916	1.97676	3.38184	2.30736	3.45566	1.45313	1.66841	4.30735	2.79345
PREX2	protein_coding	steelblue	-0.698484	0.00377268	-0.953789	2.69587	4.40911	2.64933	1.05026	1.85412	1.36992	2.30852	1.85418	1.07755	2.42676	1.92589	0.687748	1.22562	2.72784	1.63519
CEP89	protein_coding	steelblue	-0.694935	0.00403197	-0.504811	1.92674	2.76254	2.52907	1.46053	1.46383	1.83643	2.27451	1.67515	1.74119	1.62949	1.45418	1.46018	1.39201	2.18762	1.77349
ENSFCAG00000023622	protein_coding	steelblue	-0.691443	0.00430074	-0.694251	5.90703	9.426	8.0965	4.08435	5.30682	4.67577	6.5533	2.79745	4.7148	6.49577	5.9269	4.56003	3.02367	5.82833	3.95338
RBMS2	protein_coding	steelblue	-0.68813	0.00456865	-0.996589	3.38189	7.69649	4.25629	2.53045	3.26309	3.29583	3.07471	2.17037	2.73484	2.87898	2.02413	1.3808	1.36784	3.97274	2.04813
TGFBR3	protein_coding	steelblue	-0.685971	0.00475027	-0.822588	2.1071	2.63534	1.99669	0.902891	1.1383	1.02414	1.79128	2.07002	1.55049	1.71881	0.928039	0.458018	1.14642	1.52514	0.988363
ADAMTS9	protein_coding	steelblue	-0.684553	0.00487267	-0.990295	2.74704	4.62971	2.05072	0.858033	1.36222	1.19772	1.76914	1.62679	1.94478	1.52484	1.66171	1.04723	2.5318	2.41404	1.04388
PRICKLE1	protein_coding	steelblue	-0.677136	0.00555391	-1.08362	1.33125	2.7033	1.32399	0.501714	0.722909	0.529275	1.40894	0.77501	1.04635	1.14328	1.1171	0.41019	0.520639	1.26644	0.67174
PPFIBP1	protein_coding	steelblue	-0.672108	0.00605708	-0.0205094	1.57776	1.005	1.43759	1.85515	3.98724	1.63735	0.646218	0.682528	0.964549	0.972962	0.581046	1.48301	1.158	1.03405	0.852316
AK4	protein_coding	steelblue	-0.669433	0.00633908	-1.31807	1.73101	4.49339	2.30254	1.68315	1.70747	1.61835	1.58821	0.074512	1.86699	1.53593	0.50595	0.862835	0.596062	1.3027	0.337493
ADAMTS4	protein_coding	steelblue	-0.664511	0.00688481	-1.19889	1.27114	3.51923	2.12784	0.61442	1.52294	0.946241	1.37726	0.529121	1.77375	1.37146	0.391602	0.604941	1.53855	0.825288	0.559005
TNFSF15	protein_coding	steelblue	-0.660023	0.00741411	-1.59054	10.6935	19.5085	4.41898	6.5133	8.7911	4.81921	1.60671	1.0743	5.15048	2.82915	1.3003	1.68558	4.37096	6.20655	1.63549
ANTXR1	protein_coding	steelblue	-0.652917	0.00831692	-0.694037	5.35594	7.27185	5.21238	2.93369	3.48871	2.15557	4.03264	3.69382	3.19146	5.01916	3.28335	2.58233	4.16087	6.35043	3.21757
NRP1	protein_coding	steelblue	-0.644988	0.00942368	-0.638103	8.38863	15.4067	13.6955	8.48059	10.3298	7.15799	9.01413	6.55097	10.7993	7.05973	5.80187	5.6029	6.78039	11.1663	7.61612
ENSFCAG00000003692	protein_coding	steelblue	-0.644552	0.00948772	-0.764419	5.43034	8.88069	5.03726	2.87187	4.47622	2.88193	3.13766	5.78357	3.63054	2.88705	3.21963	2.0876	4.26141	4.82067	5.50247
CACNA2D1	protein_coding	steelblue	-0.642813	0.00974665	-1.38489	0.959195	4.07032	1.88161	0.95123	1.70512	0.61231	0.976013	0.8637	1.13858	0.900149	0.618334	0.982278	0.033071	0.629197	1.17561
PBRM1	protein_coding	steelblue	-0.639715	0.0102213	-0.924399	1.92542	2.79274	1.48702	1.16642	1.12702	1.497	1.42075	0.946903	0.78993	1.55733	0.308686	1.25484	0.772209	1.85436	0.382573
ARHGAP29	protein_coding	steelblue	-0.634659	0.0110345	-0.653761	5.10721	6.69871	5.27204	3.60986	5.75135	3.34983	4.61137	2.64121	3.22292	4.92755	2.47142	2.32486	2.53595	4.66294	3.31119
WASF3	protein_coding	steelblue	-0.631926	0.0114945	-0.962689	1.96091	3.00936	1.07972	1.46817	1.31073	0.775853	1.23317	0.68231	0.729227	1.53838	1.26318	0.778717	1.28699	1.08296	0.26732
SLC30A10	protein_coding	steelblue	-0.626449	0.0124614	-2.10483	7.28863	14.3329	1.09362	0.4014	1.17231	1.60386	0.363039	2.21681	0.510978	2.37274	2.51316	1.21499	1.61112	7.03316	0.109539
FBLN5	protein_coding	steelblue	-0.625817	0.0125769	-0.987259	2.62413	3.153	2.00856	0.744364	0.946063	0.832025	1.08069	1.83672	0.489431	1.4436	1.87388	0.454143	1.96494	2.8328	1.21085
EDNRA	protein_coding	steelblue	-0.62575	0.0125891	-1.08586	1.80225	3.79784	2.4308	0.986235	1.76254	1.11966	1.48508	1.06249	1.42955	1.19547	0.370934	0.392912	2.32369	2.53512	0.470102
ENSFCAG00000025005	protein_coding	steelblue	-0.617043	0.0142678	-1.30752	2.66551	9.3901	4.52334	2.46977	5.36125	2.97701	1.83797	1.36586	2.23554	1.61867	0.573952	2.23571	2.26061	3.27071	0.585519
MSANTD2	protein_coding	steelblue	-0.615621	0.0145577	-0.616505	2.07637	3.42632	3.38632	1.27181	2.6741	1.69469	2.34399	2.02168	1.52906	2.17314	1.49414	1.35167	1.69574	2.91195	2.02942
SESTD1	protein_coding	steelblue	-0.609593	0.0158372	-0.801007	2.59585	3.17304	1.92243	1.63012	0.873451	1.04358	2.18129	1.20512	0.808221	1.53394	1.50926	0.806668	1.34565	2.82676	1.89362
TM4SF1	protein_coding	steelblue	-0.607656	0.0162661	-0.779383	6.65352	12.6792	8.53802	4.83874	3.73144	5.67029	6.72585	5.68907	5.07405	4.31222	3.3506	2.55533	5.67494	7.51257	9.81672
ENSFCAG00000035422	protein_coding	steelblue	-0.605439	0.0167682	-0.777493	2.51166	3.64412	2.32746	2.28896	1.21123	1.11739	2.7452	1.84369	2.21781	1.37188	0.987622	0.752178	1.28771	2.54124	1.43089
REV3L	protein_coding	steelblue	-0.601239	0.0177517	-0.93292	2.67421	4.74648	4.42362	1.73673	1.7522	2.37713	1.96865	1.92507	0.826099	1.50927	4.42423	0.453717	1.71809	3.22142	2.90347
ABCC9	protein_coding	steelblue	-0.597737	0.018605	-1.05556	1.36563	2.27764	1.73351	0.266893	0.497407	0.570296	1.68441	0.52944	0.553632	1.06173	0.861629	0.535747	0.604501	2.13099	1.05062
EMP3	protein_coding	steelblue	-0.596788	0.0188417	-0.539243	5.4939	8.64532	6.64009	6.07433	3.35508	3.99349	5.56085	4.17905	7.46107	4.34248	3.30565	4.54431	4.7753	5.15792	4.44608
PECAM1	protein_coding	steelblue	-0.593781	0.0196066	-0.63542	28.1247	39.4216	24.2138	19.0598	26.1648	18.9426	27.9177	13.9116	24.7891	22.214	11.4448	14.1866	12.8869	28.0012	16.7643
AXL	protein_coding	steelblue	-0.592989	0.0198121	-1.02888	7.59988	17.8057	7.20669	4.21941	6.41737	5.33248	4.51271	4.00749	6.12445	11.3578	2.92419	3.64907	6.29604	6.90929	2.18153
ADGRL4	protein_coding	steelblue	-0.585913	0.0217209	-0.816484	2.02018	3.80805	2.25846	1.57848	2.57859	1.81648	2.6248	1.16901	1.84101	1.06259	1.26483	0.765589	0.617	1.64587	1.40301
AFAP1L1	protein_coding	steelblue	-0.584084	0.0222364	-0.606963	1.33387	1.86726	1.16547	1.20386	1.42979	0.82371	0.887356	1.13595	0.737123	1.30425	0.590163	0.57096	0.923466	1.14925	0.712157
CAVIN2	protein_coding	steelblue	-0.583536	0.0223927	-0.761575	6.40373	12.6171	5.35198	4.30877	6.97981	5.45125	3.92352	4.96095	3.83752	6.59533	4.49918	2.38525	3.22037	6.16245	5.18107
PTPRM	protein_coding	steelblue	-0.583358	0.0224437	-0.62396	3.16417	5.48268	3.13507	2.34753	2.78599	1.75199	3.09309	2.36466	2.51081	3.00608	1.76158	1.61213	2.8389	4.08131	2.42649
TMEM106B	protein_coding	steelblue	-0.582645	0.0226484	-1.05261	4.17509	9.0444	4.45505	4.34353	5.1898	4.1027	3.68969	0.523907	2.77805	3.16118	1.19594	1.98352	0.021428	3.01052	4.08308
SVEP1	protein_coding	steelblue	-0.582186	0.0227812	-0.689546	4.01405	4.47356	3.62901	1.99237	2.76599	1.47081	3.21881	2.04681	2.71002	3.02461	2.84034	2.1918	1.54112	4.90302	1.34591
CLMP	protein_coding	steelblue	-0.581118	0.0230922	-0.622346	7.65033	13.9823	8.3201	5.74476	5.72135	6.05078	6.97563	5.71142	7.2399	9.64224	3.94523	4.13018	8.55361	8.43198	5.68382
JAM3	protein_coding	steelblue	-0.580909	0.0231533	-0.479877	3.72236	6.26735	5.03063	2.88734	3.69796	3.37672	4.62558	2.37456	4.05607	3.97204	3.70932	2.94922	3.69114	4.91012	2.83059
VEGFC	protein_coding	steelblue	-0.580051	0.0234061	-0.642716	3.63414	5.71791	4.31946	2.62817	2.3734	3.0702	4.22025	1.98376	3.29235	3.80399	1.44922	2.31595	2.60104	4.84318	2.44523
LAMA4	protein_coding	steelblue	-0.578992	0.0237208	-0.654311	13.6409	22.4323	12.8614	7.33408	11.0609	7.42002	11.6521	9.21488	10.6904	11.8382	11.8899	5.76921	9.20651	18.3215	9.97028
SMARCA1	protein_coding	steelblue	-0.575224	0.0248667	-0.616077	1.55057	1.90891	1.54486	0.773016	1.12795	0.926315	0.790748	0.984312	0.795473	1.3336	1.53398	0.717456	0.900683	1.97592	1.20075
PLXDC2	protein_coding	steelblue	-0.57351	0.0254018	-0.812578	1.96296	2.51271	2.3733	0.696287	1.19359	0.773227	2.1903	1.01265	1.11494	1.8541	1.65589	0.612939	0.573414	2.55243	1.36846
FAM198B	protein_coding	steelblue	-0.571479	0.0260471	-0.837251	3.91769	5.51406	3.88074	1.63386	2.45579	2.50287	5.69131	1.84704	1.29531	3.28204	2.78594	1.48346	1.19683	3.41377	2.21627
ZNF532	protein_coding	steelblue	-0.568542	0.0270018	-0.773989	1.36434	2.99384	1.84688	0.899584	1.26432	0.915535	1.40802	1.31449	0.949087	2.13231	0.816134	0.675901	1.04184	2.02394	1.07367
VILL	protein_coding	steelblue	-0.564197	0.0284629	-1.76756	4.10854	14.2021	1.43562	3.35275	3.35792	0.423494	0.691949	3.49239	3.82433	1.56933	1.19302	0.344506	1.17137	3.06093	0.716283
PLEKHH2	protein_coding	steelblue	-0.559412	0.0301401	-0.704055	1.50125	3.37827	2.2706	1.29819	1.2673	1.19533	2.24794	0.890209	1.85827	1.41041	1.75328	1.13578	0.867181	2.38468	1.24766
CASTOR2	protein_coding	steelblue	-0.553987	0.0321305	-1.28903	2.849	6.17084	0.857703	1.38984	1.83531	1.32115	0.643902	2.3523	0.336973	0.918876	1.37691	0.567145	2.89825	1.02026	1.50766
WNK4	protein_coding	steelblue	-0.552503	0.0326918	-0.920514	3.86176	7.59046	3.9637	2.81903	6.38686	3.42169	2.67491	2.12416	2.62242	3.74873	0.9514	2.12348	1.69254	3.04001	0.972975
RBMS3	protein_coding	steelblue	-0.552199	0.032808	-0.400416	2.69371	2.59347	2.20713	1.8997	2.09261	1.0496	2.42678	0.992392	2.14092	1.80346	1.07945	0.803814	1.66788	4.93254	1.82281
CH25H	protein_coding	steelblue	-0.551208	0.0331879	-1.56512	2.27977	10.9673	2.54324	0.900438	2.7014	2.72115	3.51127	0.59206	3.3909	3.31646	0.323618	0.745104	0.880597	1.91352	0.348862
SNX9	protein_coding	steelblue	-0.550589	0.0334266	-0.290337	19.8992	15.485	13.4605	15.6252	13.649	12.1266	14.6227	13.9748	14.3043	13.5536	16.3504	12.8742	10.9658	13.4687	8.24792
TIMP1	protein_coding	steelblue	-0.550417	0.0334935	-0.876115	109.554	173.645	42.9641	39.4536	79.5244	42.8025	57.1474	38.7591	64.6522	91.9131	43.3032	44.3814	89.0693	82.5258	37.2845
TRA2B	protein_coding	steelblue	-0.549251	0.0339476	-0.65481	6.47517	10.5668	11.881	5.32556	9.09707	3.74408	6.39893	7.46126	5.01039	7.12364	5.68976	3.81408	2.9405	10.3386	6.53893
S1PR1	protein_coding	steelblue	-0.549146	0.0339889	-0.706703	3.37882	6.26454	3.38839	3.31252	3.66307	4.0568	2.93922	2.12919	3.48795	3.627	1.20086	1.60056	1.88863	2.3005	1.73288
EDN1	protein_coding	steelblue	-0.547091	0.0348015	-0.669371	2.69554	3.55391	2.04669	1.04824	1.68697	2.41527	3.23043	1.66242	1.65501	1.59468	1.79647	1.31036	0.862482	1.24531	2.35819
CAV1	protein_coding	steelblue	-0.544049	0.0360315	-0.47777	8.8526	9.62634	5.32742	5.21616	4.69483	4.66305	6.39875	4.95116	5.02098	5.56104	5.79499	4.30146	5.44326	8.24486	8.08962
FSTL1	protein_coding	steelblue	-0.543621	0.036207	-0.552071	19.6778	26.9012	16.2958	13.7155	13.0832	15.0752	20.0821	7.32505	13.838	15.3904	14.6017	7.6139	13.7652	22.312	14.7307
ELP4	protein_coding	steelblue	-0.540179	0.0376423	-0.905635	2.73447	4.22354	2.50719	2.60396	0.575014	2.21822	2.6442	1.50097	2.16731	3.34941	0.21695	0.15951	1.63143	1.43777	1.70528
PTGS2	protein_coding	steelblue	-0.53866	0.0382889	-1.28816	1.65446	6.78673	1.32693	1.99278	2.09435	1.01866	1.81665	0.568216	1.63365	1.5621	0.687236	1.33376	1.43653	1.17549	0.67973
NHLRC3	protein_coding	steelblue	-0.538088	0.0385348	-0.019121	0.791019	1.30679	1.11899	0.804853	0.53685	1.71324	0.712792	4.34844	0.547113	0.40172	0.708676	0.685824	0.43988	0.806944	0.991496
CPED1	protein_coding	steelblue	-0.535062	0.039854	-0.636712	6.33479	10.7211	5.60805	4.50981	5.15938	4.72095	6.95115	4.14076	5.42177	5.69282	4.19548	2.42812	2.9502	8.20376	3.93352
GALNS	protein_coding	steelblue	-0.533404	0.0405911	-0.678828	11.0038	16.8977	5.50113	5.35951	5.35947	6.49765	9.9927	8.76726	4.58204	8.58695	5.81271	4.30678	9.20734	7.07643	7.91406
ENSFCAG00000000177	protein_coding	steelblue	-0.530409	0.041948	-0.674688	30.4269	53.1184	42.2461	26.7693	28.816	30.9029	47.2674	11.7083	35.8432	34.9738	22.5866	15.8905	13.0166	30.3495	17.0931
GBGT1	protein_coding	steelblue	-0.529994	0.0421389	-0.765975	8.1688	18.0541	7.96912	5.78928	9.36498	9.68577	10.2104	4.20192	9.28163	7.12048	3.78547	3.76195	4.60297	7.87219	4.75018
SYNE2	protein_coding	steelblue	-0.529409	0.0424088	-0.603006	7.01692	5.34936	6.06614	4.8038	3.11088	2.9889	4.46211	5.64947	2.68718	4.62911	4.89761	1.85464	2.6361	7.28377	3.53861
COL12A1	protein_coding	steelblue	-0.52288	0.045508	-1.34055	5.91438	2.58087	4.65702	1.98762	0.28855	1.87978	0.474937	1.2717	3.50684	4.54108	1.79988	1.64637	1.11485	1.05469	1.2074
TCF4	protein_coding	steelblue	-0.520097	0.0468788	-0.481328	0.865736	1.73804	1.92865	1.16778	0.798079	2.13625	1.29391	0.598328	0.910516	1.29483	0.275856	0.36213	0.493494	2.84039	0.815075
HECW2	protein_coding	steelblue	-0.518903	0.0474761	-1.38755	0.930398	5.09805	0.776019	0.665945	0.508268	0.891956	1.17228	0.790517	0.382575	0.720493	1.07819	0.923215	1.23849	1.08426	0.94684
